# Supplementary material for: Comparative Proteomic Analyses of Avirulent, Virulent, and Clinical Strains of Mycobacterium tuberculosis Identify Strain-specific Patterns
Source: J Biol Chem. 2016 May 5;291(27):14257–73. doi: 10.1074/jbc.M115.666123 (PMC4933181; doi:10.1074/jbc.M115.666123)
Supplement: Supplemental Data [file 10.1074_M115.666123_jbc.M115.666123-1.xlsx]

## Sheet: all identified proteins
Supplementary Table 1. The complete protein identification list for all four strains
				Log2 transformed LFQ intensity values
Gene names	Protein names	Fasta headers	UniProt names	LFQ intensity Rv1	LFQ intensity Rv2	LFQ intensity Rv3	LFQ intensity Rv4	LFQ intensity Ra1	LFQ intensity Ra2	LFQ intensity Ra3	LFQ intensity Ra4	LFQ intensity BND1	LFQ intensity BND2	LFQ intensity BND3	LFQ intensity BND4	LFQ intensity JAL1	LFQ intensity JAL2	LFQ intensity JAL3	LFQ intensity JAL4	Interpro name	MIM	PRINTS name	Prosite name	Reactome	SMART name	PDB	GOBP name	GOMF name	GOCC name	GOBP slim name	GOCC slim name	KEGG name	Pfam	GSEA	Keywords	GOBP	GOMF	GOCC	GOBP slim	GOCC slim	Interpro	KEGG	PRINTS	Prosite	Protein name	SGD	SMART	Taxonomy	PEP
Rv0169;Rv0589	MCE family protein 1A;Mce-family protein Mce2A	>tr|F5BH89|F5BH89_MYCTU MCE family protein 1A OS=Mycobacterium tuberculosis GN=mce1A PE=4 SV=1	F5BH89_MYCTU	25.0425	25.1123	25.1795	25.4308	24.9976	25.0653	24.6384	25.2367	NaN	NaN	NaN	NaN	25.1466	25.4368	24.5043	23.9294	Mce;Mce_C;Mce-related													DUF3407;MCE		Completeproteome;Referenceproteome						IPR003399;IPR005693;IPR024516							Mycobacterium tuberculosis	3.06e-106
Rv0171;Rv0591	MCE family protein 1C;Mce-family protein Mce2C	>tr|F5BH93|F5BH93_MYCTU MCE family protein 1C OS=Mycobacterium tuberculosis GN=mce1C PE=4 SV=1	F5BH93_MYCTU	25.6551	25.9023	25.8854	26.2008	25.2886	25.5799	25.3528	25.6907	23.6082	23.9667	23.9089	24.0255	25.813	26.0044	25.4013	24.4531	Mce;Mce1C;Mce-related		MCEVIRFACTOR											MCE		Completeproteome;Referenceproteome						IPR003399;IPR005693;IPR008360		PR01782					Mycobacterium tuberculosis	1.57e-112
Rv0047c	Conserved protein	>tr|L0T291|L0T291_MYCTU Conserved protein OS=Mycobacterium tuberculosis GN=Rv0047c PE=4 SV=1	L0T291_MYCTU	NaN	NaN	NaN	NaN	NaN	NaN	NaN	NaN	NaN	21.8428	NaN	NaN	NaN	NaN	NaN	NaN	Tscrpt_reg_PadR_N;WHTH_DNA-bd_dom													PadR		Completeproteome;Referenceproteome						IPR005149;IPR011991							Mycobacterium tuberculosis	4.47e-09
Rv0052	Conserved protein	>tr|L0T298|L0T298_MYCTU Conserved protein OS=Mycobacterium tuberculosis GN=Rv0052 PE=4 SV=1	L0T298_MYCTU	21.756	21.5518	NaN	NaN	21.6154	NaN	NaN	NaN	21.8062	NaN	NaN	NaN	NaN	NaN	NaN	NaN	DJ-1_InhA													DUF4066		Completeproteome;Referenceproteome						IPR025628							Mycobacterium tuberculosis	3.83e-22
Rv0077c	oxidoreductase	>tr|L0T2I5|L0T2I5_MYCTU Probable oxidoreductase OS=Mycobacterium tuberculosis GN=Rv0077c PE=4 SV=1	L0T2I5_MYCTU	NaN	NaN	21.9183	NaN	NaN	NaN	NaN	NaN	NaN	NaN	NaN	NaN	NaN	NaN	NaN	NaN	AB_hydrolase_1		ABHYDROLASE													Completeproteome;Referenceproteome						IPR000073		PR00111					Mycobacterium tuberculosis	3.55e-14
Rv0119	fatty-acid-CoA ligase FadD7 (Fatty-acid-CoA synthetase) (Fatty-acid-CoA synthase)	>tr|L0T2J0|L0T2J0_MYCTU Probable fatty-acid-CoA ligase FadD7 (Fatty-acid-CoA synthetase) (Fatty-acid-CoA synthase) OS=Mycobacterium tuberculosis GN=fadD7 PE=4 SV=1	L0T2J0_MYCTU	24.5234	24.7689	24.378	25.0723	24.5325	24.0483	24.4307	24.626	23.973	24.4189	24.3296	24.9996	23.6628	23.4769	23.1748	23.9198	AMP-binding_CS;AMP-dep_Synth/Lig			AMP_BINDING					catalytic activity;ligase activity					AMP-binding		Completeproteome;Ligase;Referenceproteome		GO:0003824;GO:0016874				IPR000873;IPR020845			PS00455				Mycobacterium tuberculosis	1.04e-71
Rv0154c	acyl-CoA dehydrogenase FadE2	>tr|L0T2P6|L0T2P6_MYCTU Probable acyl-CoA dehydrogenase FadE2 OS=Mycobacterium tuberculosis GN=fadE2 PE=3 SV=1	L0T2P6_MYCTU	25.2345	25.2691	25.0497	25.061	25.2576	24.5878	25.1713	25.0263	24.9874	25.1265	25.1401	25.2723	25.3023	25.1895	25.5925	25.5792	AcylCo_DH/oxidase_C;AcylCoA_DH/ox_N;AcylCoA_DH/oxidase;Acyl-CoA_DH_N;Acyl-CoA_Oxase/DH_1;Acyl-CoA_Oxase/DH_cen-dom								acyl-CoA dehydrogenase activity;binding;catalytic activity;coenzyme binding;cofactor binding;flavin adenine dinucleotide binding;oxidoreductase activity;oxidoreductase activity, acting on the CH-CH group of donors				beta-Alanine metabolism;Fatty acid metabolism;PPAR signaling pathway;Propanoate metabolism;Valine, leucine and isoleucine degradation	Acyl-CoA_dh_1;Acyl-CoA_dh_M;Acyl-CoA_dh_N		Completeproteome;FAD;Flavoprotein;Oxidoreductase;Referenceproteome		GO:0003824;GO:0003995;GO:0005488;GO:0016491;GO:0016627;GO:0048037;GO:0050660;GO:0050662				IPR006090;IPR006091;IPR006092;IPR009075;IPR009100;IPR013786	ko00071;ko00280;ko00410;ko00640;ko03320						Mycobacterium tuberculosis	2.46e-54
Rv0168	Conserved integral membrane protein YRBE1B	>tr|L0T2Q9|L0T2Q9_MYCTU Conserved integral membrane protein YRBE1B OS=Mycobacterium tuberculosis GN=yrbE1B PE=4 SV=1	L0T2Q9_MYCTU	NaN	NaN	NaN	22.911	NaN	NaN	NaN	NaN	NaN	NaN	NaN	NaN	NaN	NaN	NaN	NaN	Permease													Permease		Completeproteome;Referenceproteome						IPR003453							Mycobacterium tuberculosis	1.92e-09
Rv0173;Rv0593	possible Mce-family lipoprotein LprK (Mce-family lipoprotein Mce1E);possible Mce-family lipoprotein LprL (Mce-family lipoprotein Mce2E)	>tr|L0T2R3|L0T2R3_MYCTU Possible Mce-family lipoprotein LprK (Mce-family lipoprotein Mce1E) OS=Mycobacterium tuberculosis GN=lprK PE=4 SV=1	L0T2R3_MYCTU	25.3739	24.994	25.1101	25.5071	24.3645	24.3933	24.4258	25.1345	NaN	NaN	NaN	NaN	25.0436	24.6199	24.9067	24.0828	Mce;Mce-related													MCE		Completeproteome;Lipoprotein;Referenceproteome						IPR003399;IPR005693							Mycobacterium tuberculosis	2.88e-91
Rv0183	possible lysophpholipase	>tr|L0T2S2|L0T2S2_MYCTU Possible lysophospholipase OS=Mycobacterium tuberculosis GN=Rv0183 PE=4 SV=1	L0T2S2_MYCTU	27.876	27.9925	28.2877	28.2	28.0098	28.2637	27.9815	28.1935	28.0043	27.8215	28.0363	27.9097	28.174	27.8339	27.7872	27.7222	AB_hydrolase_1		ABHYDROLASE													Completeproteome;Referenceproteome						IPR000073		PR00111					Mycobacterium tuberculosis	1.14e-126
Rv0187	O-methyltransferase	>tr|L0T2S4|L0T2S4_MYCTU Probable O-methyltransferase OS=Mycobacterium tuberculosis GN=Rv0187 PE=4 SV=1	L0T2S4_MYCTU	NaN	NaN	24.0302	24.3021	NaN	24.1638	NaN	24.2488	24.1425	24.2303	24.3142	24.3687	24.0682	24.044	23.9778	24.247	O-MeTrfase_3								catalytic activity;methyltransferase activity;O-methyltransferase activity;transferase activity;transferase activity, transferring one-carbon groups				Histidine metabolism;Polycyclic aromatic hydrocarbon degradation;Tyrosine metabolism	Methyltransf_3		Completeproteome;Methyltransferase;Referenceproteome;Transferase		GO:0003824;GO:0008168;GO:0008171;GO:0016740;GO:0016741				IPR002935	ko00340;ko00350;ko00624						Mycobacterium tuberculosis	6.65e-24
Rv0201c	Conserved protein	>tr|L0T2T8|L0T2T8_MYCTU Conserved protein OS=Mycobacterium tuberculosis GN=Rv0201c PE=4 SV=1	L0T2T8_MYCTU	23.1306	23.2859	NaN	23.1732	NaN	23.2214	22.9158	NaN	23.1917	23.1948	23.6361	23.0701	22.9995	23.1057	22.8447	22.9728																Completeproteome;Referenceproteome													Mycobacterium tuberculosis	2.84e-38
Rv0155	NAD(P) transhydrogenase (Subunit alpha) PntAa [first part catalytic part] (Pyridine nucleotide transhydrogenase subunit alpha) (Nicotinamide nucleotide transhydrogenase subunit alpha)	>tr|L0T2U7|L0T2U7_MYCTU Probable NAD(P) transhydrogenase (Subunit alpha) PntAa [first part catalytic part] (Pyridine nucleotide transhydrogenase subunit alpha) (Nicotinamide nucleotide transhydrogenase subunit alpha) OS=Mycobacterium tuberculosis GN=pntAa	L0T2U7_MYCTU	28.028	27.8841	28.0236	28.189	28.0886	28.0373	28.0736	28.0188	28.023	28.2141	28.0084	28.0704	28.3881	28.3345	28.8362	29.0156	AlaDH/PNT_N;AlaDH/PNT_NAD(H)-bd;NADP_transhyd_a					AlaDh_PNT_C;AlaDh_PNT_N		cation transport;establishment of localization;hydrogen transport;ion transport;monovalent inorganic cation transport;proton transport;transport	catalytic activity;NAD(P)+ transhydrogenase activity;oxidoreductase activity;oxidoreductase activity, acting on NADH or NADPH;oxidoreductase activity, acting on NADH or NADPH, NAD or NADP as acceptor		establishment of localization;hydrogen transport;ion transport;transport		Nicotinate and nicotinamide metabolism	AlaDh_PNT_C;AlaDh_PNT_N		Completeproteome;Referenceproteome	GO:0006810;GO:0006811;GO:0006812;GO:0006818;GO:0015672;GO:0015992;GO:0051234	GO:0003824;GO:0008746;GO:0016491;GO:0016651;GO:0016652		GO:0006810;GO:0006811;GO:0006818;GO:0051234		IPR007698;IPR007886;IPR026255	ko00760					SM01002;SM01003	Mycobacterium tuberculosis	2.24e-171
Rv0174	MCE family protein 1F	>tr|L0T2W6|L0T2W6_MYCTU MCE family protein 1F OS=Mycobacterium tuberculosis GN=mce1F PE=4 SV=1	L0T2W6_MYCTU	25.8821	25.9649	25.9376	26.5088	25.55	25.5567	25.3167	25.6498	NaN	NaN	24.9776	24.1252	25.6592	26.1636	26.5157	25.768	Mce;Mce-related													MCE		Completeproteome;Referenceproteome						IPR003399;IPR005693							Mycobacterium tuberculosis	3.8e-121
Rv0207c	Uncharacterized protein	>tr|L0T300|L0T300_MYCTU Uncharacterized protein OS=Mycobacterium tuberculosis GN=Rv0207c PE=4 SV=1	L0T300_MYCTU	24.5678	24.6677	24.8532	24.4257	24.7527	24.6762	24.6188	24.5747	24.7628	25.1295	24.7601	24.8164	24.9457	25.1522	25.2385	25.3437	NYN_limkain-b1													NYN		Completeproteome;Referenceproteome						IPR021139							Mycobacterium tuberculosis	1.4e-126
Rv0315	possible beta-1,3-glucanase	>tr|L0T349|L0T349_MYCTU Possible beta-1,3-glucanase OS=Mycobacterium tuberculosis GN=Rv0315 PE=4 SV=1	L0T349_MYCTU	27.0962	27.3902	27.2326	27.6642	27.1381	27.3371	27.4009	27.4859	27.0981	26.9508	27.0163	27.0087	27.7916	27.5962	27.5619	27.3739	ConA-like_lec_gl_sf;ConA-like_subgrp;Glyco_hydro_16;TAT_signal			TAT				carbohydrate metabolic process;metabolic process;primary metabolic process	catalytic activity;hydrolase activity;hydrolase activity, acting on glycosyl bonds;hydrolase activity, hydrolyzing O-glycosyl compounds		carbohydrate metabolic process;metabolic process;primary metabolic process			Glyco_hydro_16		Completeproteome;Referenceproteome	GO:0005975;GO:0008152;GO:0044238	GO:0003824;GO:0004553;GO:0016787;GO:0016798		GO:0005975;GO:0008152;GO:0044238		IPR000757;IPR006311;IPR008985;IPR013320			PS51318				Mycobacterium tuberculosis	1.7e-66
Rv0266c	5-oxoprolinase OplA (5-oxo-L-prolinase) (Pyroglutamase) (5-OPASE)	>tr|L0T352|L0T352_MYCTU Probable 5-oxoprolinase OplA (5-oxo-L-prolinase) (Pyroglutamase) (5-OPASE) OS=Mycobacterium tuberculosis GN=oplA PE=4 SV=1	L0T352_MYCTU	NaN	NaN	21.2322	NaN	NaN	NaN	NaN	NaN	NaN	NaN	NaN	NaN	NaN	NaN	NaN	NaN	Hydant_A_N;Hydantoinase_A;Hydantoinase_B							metabolic process	catalytic activity;hydrolase activity		metabolic process		Glutathione metabolism	Hydant_A_N;Hydantoinase_A;Hydantoinase_B		Completeproteome;Referenceproteome	GO:0008152	GO:0003824;GO:0016787		GO:0008152		IPR002821;IPR003692;IPR008040	ko00480						Mycobacterium tuberculosis	0.0034845
Rv0291	membrane-anchored mycin MycP3 (Serine protease) (Subtilisin-like protease) (Subtilase-like) (Mycin-3)	>tr|L0T376|L0T376_MYCTU Probable membrane-anchored mycosin MycP3 (Serine protease) (Subtilisin-like protease) (Subtilase-like) (Mycosin-3) OS=Mycobacterium tuberculosis GN=mycP3 PE=4 SV=1	L0T376_MYCTU	24.6986	24.8538	24.7312	24.5793	24.7202	24.7441	24.5976	24.7925	24.4865	24.8538	24.9684	25.1196	24.4086	24.5448	24.3499	24.3566	Peptidase_S8/S53_dom;Peptidase_S8_His-AS;Peptidase_S8_subtilisin-rel;T7SS_pept_S8A_mycosin-1		SUBTILISIN	SUBTILASE_HIS				macromolecule metabolic process;metabolic process;primary metabolic process;protein metabolic process;proteolysis	catalytic activity;endopeptidase activity;hydrolase activity;peptidase activity;peptidase activity, acting on L-amino acid peptides;serine hydrolase activity;serine-type endopeptidase activity;serine-type peptidase activity		macromolecule metabolic process;metabolic process;primary metabolic process;protein metabolic process;proteolysis			Peptidase_S8		Completeproteome;Hydrolase;Protease;Referenceproteome	GO:0006508;GO:0008152;GO:0019538;GO:0043170;GO:0044238	GO:0003824;GO:0004175;GO:0004252;GO:0008233;GO:0008236;GO:0016787;GO:0017171;GO:0070011		GO:0006508;GO:0008152;GO:0019538;GO:0043170;GO:0044238		IPR000209;IPR015500;IPR022398;IPR023834		PR00723	PS00137				Mycobacterium tuberculosis	6.43e-28
Rv0296c	sulfatase	>tr|L0T380|L0T380_MYCTU Probable sulfatase OS=Mycobacterium tuberculosis GN=Rv0296c PE=4 SV=1	L0T380_MYCTU	25.8673	26.33	26.5159	26.1253	26.6599	26.6396	26.1716	26.0294	26.3839	26.255	26.2939	26.5905	26.1589	26.3897	25.0079	25.6057	Alkaline_Pase-like_a/b/a;Alkaline_phosphatase_core;Sulfatase;Sulfatase_CS			SULFATASE_1					catalytic activity;hydrolase activity;hydrolase activity, acting on ester bonds;sulfuric ester hydrolase activity					Sulfatase		Completeproteome;Referenceproteome		GO:0003824;GO:0008484;GO:0016787;GO:0016788				IPR000917;IPR017849;IPR017850;IPR024607			PS00523				Mycobacterium tuberculosis	1.04e-112
Rv0360c	Conserved protein	>tr|L0T3A1|L0T3A1_MYCTU Conserved protein OS=Mycobacterium tuberculosis GN=Rv0360c PE=4 SV=1	L0T3A1_MYCTU	25.2638	23.3104	25.5186	NaN	25.1333	24.9648	24.9664	25.4666	25.1945	24.8594	25.2156	25.6973	26.0811	25.3134	25.9348	26.2988	DUF3151													DUF3151		Completeproteome;Referenceproteome						IPR014487							Mycobacterium tuberculosis	7.39e-23
Rv0331	possible dehydrogenase/reductase	>tr|L0T3C1|L0T3C1_MYCTU Possible dehydrogenase/reductase OS=Mycobacterium tuberculosis GN=Rv0331 PE=4 SV=1	L0T3C1_MYCTU	26.0498	25.5422	25.2677	25.7664	25.4704	25.5348	25.7808	25.5651	25.8903	25.4542	25.9082	26.0362	25.4734	25.3584	25.2059	25.6395	FAD_pyr_nucl-diS_OxRdtase;Pyr_nucl-diS_OxRdtase_FAD/NAD;Sulphide_quinone_reductase		FADPNR						catalytic activity;oxidoreductase activity					Pyr_redox_2		Completeproteome;Referenceproteome		GO:0003824;GO:0016491				IPR013027;IPR015904;IPR023753		PR00368					Mycobacterium tuberculosis	9.22e-77
Rv0356c	Conserved protein	>tr|L0T3F3|L0T3F3_MYCTU Conserved protein OS=Mycobacterium tuberculosis GN=Rv0356c PE=4 SV=1	L0T3F3_MYCTU	NaN	NaN	NaN	NaN	NaN	NaN	NaN	NaN	NaN	NaN	NaN	NaN	NaN	NaN	22.9975	NaN	Thioestr_supf													4HBT		Completeproteome;Referenceproteome						IPR006683							Mycobacterium tuberculosis	1.1e-23
Rv0386	transcriptional regulatory protein (Probably LuxR/UhpA-family)	>tr|L0T3I7|L0T3I7_MYCTU Probable transcriptional regulatory protein (Probably LuxR/UhpA-family) OS=Mycobacterium tuberculosis GN=Rv0386 PE=4 SV=1	L0T3I7_MYCTU	20.6728	21.2526	NaN	NaN	NaN	NaN	NaN	20.5419	NaN	NaN	NaN	NaN	20.6497	NaN	20.028	NaN	A/G_cyclase;Disease_R;NB-ARC;P-loop_NTPase;Sig_transdc_resp-reg_C-effctor;TPR-like_helical;Tscrpt_reg_LuxR_C;WHTH_DNA-bd_dom		DISEASERSIST;HTHLUXR	GUANYLATE_CYCLASE_2;HTH_LUXR_1;HTH_LUXR_2		CYCc;HTH_LUXR		biological regulation;biosynthetic process;cellular biosynthetic process;cellular metabolic process;cellular nitrogen compound biosynthetic process;cellular nitrogen compound metabolic process;cellular process;cellular response to stimulus;cyclic nucleotide biosynthetic process;cyclic nucleotide metabolic process;defense response;intracellular signal transduction;metabolic process;nitrogen compou…	adenyl nucleotide binding;adenyl ribonucleotide binding;ADP binding;binding;catalytic activity;DNA binding;lyase activity;nucleic acid binding;nucleic acid binding transcription factor activity;nucleotide binding;phosphorus-oxygen lyase activity;purine nucleotide binding;purine ribonucleotide binding;ribonucleotide binding;sequence-specific DNA binding;sequence-specific DNA binding transcription …	cell part;intracellular	biological regulation;biosynthetic process;cellular metabolic process;cellular nitrogen compound metabolic process;cellular process;metabolic process;nitrogen compound metabolic process;nucleobase-containing compound metabolic process;nucleobase-containing small molecule metabolic process;nucleotide metabolic process;primary metabolic process;response to stimulus;response to stress;signal transdu…	cell part;intracellular		GerE;Guanylate_cyc;NB-ARC		Activator;ATP-binding;Completeproteome;DNA-binding;Nucleotide-binding;Referenceproteome;Transcription;Transcriptionregulation	GO:0006139;GO:0006753;GO:0006807;GO:0006950;GO:0006952;GO:0007165;GO:0008152;GO:0009058;GO:0009117;GO:0009123;GO:0009124;GO:0009165;GO:0009187;GO:0009190;GO:0009987;GO:0034641;GO:0034654;GO:0035556;GO:0044237;GO:0044238;GO:0044249;GO:0044271;GO:0044281;GO:0050789;GO:0050794;GO:0050896;GO:0051716;GO:0055086;GO:0065007	GO:0000166;GO:0001071;GO:0003676;GO:0003677;GO:0003700;GO:0003824;GO:0005488;GO:0016829;GO:0016849;GO:0017076;GO:0030554;GO:0032553;GO:0032555;GO:0032559;GO:0043531;GO:0043565	GO:0005622;GO:0044464	GO:0006139;GO:0006807;GO:0006950;GO:0007165;GO:0008152;GO:0009058;GO:0009117;GO:0009987;GO:0034641;GO:0044237;GO:0044238;GO:0044281;GO:0050896;GO:0055086;GO:0065007	GO:0005622;GO:0044464	IPR000767;IPR000792;IPR001054;IPR002182;IPR011990;IPR011991;IPR016032;IPR027417		PR00038;PR00364	PS00622;PS50043;PS50125			SM00044;SM00421	Mycobacterium tuberculosis	1.96e-09
Rv0439c	dehydrogenase/reductase	>tr|L0T3K3|L0T3K3_MYCTU Probable dehydrogenase/reductase OS=Mycobacterium tuberculosis GN=Rv0439c PE=4 SV=1	L0T3K3_MYCTU	27.7427	27.439	27.6846	26.4758	27.1837	27.2197	26.7634	26.7829	27.2414	26.9365	26.9741	26.6476	27.7216	27.6512	27.9315	27.7679	DH_sc/Rdtase_SDR;Glc/ribitol_DH;NAD(P)-bd_dom		GDHRDH					metabolic process;oxidation-reduction process	catalytic activity;oxidoreductase activity		metabolic process			adh_short		Completeproteome;Referenceproteome	GO:0008152;GO:0055114	GO:0003824;GO:0016491		GO:0008152		IPR002198;IPR002347;IPR016040		PR00081					Mycobacterium tuberculosis	2.01e-204
Rv0400c	Acyl-CoA dehydrogenase FadE7	>tr|L0T3K7|L0T3K7_MYCTU Acyl-CoA dehydrogenase FadE7 OS=Mycobacterium tuberculosis GN=fadE7 PE=3 SV=1	L0T3K7_MYCTU	24.6722	24.7494	24.5034	24.5968	24.6067	24.7216	24.7499	24.734	24.6033	24.691	24.618	24.7238	24.5766	24.672	24.3836	NaN	AcylCo_DH/oxidase_C;AcylCoA_DH/ox_N;AcylCoA_DH/oxidase;Acyl-CoA_DH_N;Acyl-CoA_Oxase/DH_1;Acyl-CoA_Oxase/DH_cen-dom								acyl-CoA dehydrogenase activity;binding;catalytic activity;coenzyme binding;cofactor binding;flavin adenine dinucleotide binding;oxidoreductase activity;oxidoreductase activity, acting on the CH-CH group of donors				Benzoate degradation;Fatty acid metabolism;Lysine degradation;Tryptophan metabolism	Acyl-CoA_dh_1;Acyl-CoA_dh_M;Acyl-CoA_dh_N		Completeproteome;FAD;Flavoprotein;Oxidoreductase;Referenceproteome		GO:0003824;GO:0003995;GO:0005488;GO:0016491;GO:0016627;GO:0048037;GO:0050660;GO:0050662				IPR006090;IPR006091;IPR006092;IPR009075;IPR009100;IPR013786	ko00071;ko00310;ko00362;ko00380						Mycobacterium tuberculosis	7.5e-52
Rv0405	membrane bound polyketide synthase Pks6	>tr|L0T3L2|L0T3L2_MYCTU Probable membrane bound polyketide synthase Pks6 OS=Mycobacterium tuberculosis GN=pks6 PE=4 SV=1	L0T3L2_MYCTU	NaN	NaN	NaN	18.9884	NaN	NaN	NaN	NaN	NaN	NaN	NaN	NaN	NaN	NaN	NaN	NaN	Ac_transferase_dom;Acyl_carrier_prot-like;Acyl_transferase;Acyl_Trfase/lysoPLipase;Ketoacyl_synth_AS;Ketoacyl_synth_C;Ketoacyl_synth_N;Malonyl_transacylase_ACP-bd;PKS_acyl_transferase;PKS_Beta-ketoAc_synthase_dom;PKS_PP-bd;PKS_thioesterase;PPantetheine_attach_site;Thioesterase;Thiolase-like;Thiolase-like_subgr			ACP_DOMAIN;B_KETOACYL_SYNTHASE;PHOSPHOPANTETHEINE		PKS_AT;PKS_KS;PKS_PP;PKS_TE		biosynthetic process;metabolic process	amine binding;amino acid binding;binding;carboxylic acid binding;catalytic activity;hydrolase activity;hydrolase activity, acting on ester bonds;modified amino acid binding;phosphopantetheine binding;transferase activity;vitamin binding		biosynthetic process;metabolic process			Acyl_transf_1;ketoacyl-synt;Ketoacyl-synt_C;PP-binding;Thioesterase		Completeproteome;Phosphopantetheine;Referenceproteome;Transferase	GO:0008152;GO:0009058	GO:0003824;GO:0005488;GO:0016597;GO:0016740;GO:0016787;GO:0016788;GO:0019842;GO:0031177;GO:0031406;GO:0043176;GO:0072341		GO:0008152;GO:0009058		IPR001031;IPR001227;IPR006162;IPR009081;IPR014030;IPR014031;IPR014043;IPR016035;IPR016036;IPR016038;IPR016039;IPR018201;IPR020801;IPR020802;IPR020806;IPR020841			PS00012;PS00606;PS50075			SM00823;SM00824;SM00825;SM00827	Mycobacterium tuberculosis	5.26e-09
Rv0457c	peptidase	>tr|L0T3M9|L0T3M9_MYCTU Probable peptidase OS=Mycobacterium tuberculosis GN=Rv0457c PE=4 SV=1	L0T3M9_MYCTU	NaN	NaN	22.4167	NaN	22.7069	22.8272	NaN	22.8937	22.334	22.5877	22.2955	NaN	NaN	NaN	NaN	NaN	Peptidase_S9;Peptidase_S9A;Peptidase_S9A_B_C_N		PROLIGOPTASE					macromolecule metabolic process;metabolic process;primary metabolic process;protein metabolic process;proteolysis	catalytic activity;endopeptidase activity;hydrolase activity;peptidase activity;peptidase activity, acting on L-amino acid peptides;serine hydrolase activity;serine-type endopeptidase activity;serine-type peptidase activity		macromolecule metabolic process;metabolic process;primary metabolic process;protein metabolic process;proteolysis			Peptidase_S9;Peptidase_S9_N		Completeproteome;Referenceproteome	GO:0006508;GO:0008152;GO:0019538;GO:0043170;GO:0044238	GO:0003824;GO:0004175;GO:0004252;GO:0008233;GO:0008236;GO:0016787;GO:0017171;GO:0070011		GO:0006508;GO:0008152;GO:0019538;GO:0043170;GO:0044238		IPR001375;IPR002470;IPR004106		PR00862					Mycobacterium tuberculosis	1.1e-24
Rv0455c	Conserved protein	>tr|L0T3S5|L0T3S5_MYCTU Conserved protein OS=Mycobacterium tuberculosis GN=Rv0455c PE=4 SV=1	L0T3S5_MYCTU	22.4496	NaN	NaN	22.4208	22.6971	NaN	22.4928	22.5094	22.4021	22.3687	22.3312	NaN	NaN	NaN	NaN	NaN	DUF2782													DUF2782		Completeproteome;Referenceproteome						IPR021357							Mycobacterium tuberculosis	1.13e-16
Rv0523c	Conserved protein	>tr|L0T3W4|L0T3W4_MYCTU Conserved protein OS=Mycobacterium tuberculosis GN=Rv0523c PE=4 SV=1	L0T3W4_MYCTU	23.4501	23.6247	23.4456	NaN	23.4736	23.5843	23.5507	24.2101	23.3468	23.7161	23.4257	23.1359	23.259	23.4166	23.2653	22.8834	Deazaflavin_nitroreductase								catalytic activity;oxidoreductase activity					DUF385		Completeproteome;Referenceproteome		GO:0003824;GO:0016491				IPR004378							Mycobacterium tuberculosis	3.69e-37
Rv0528	conserved transmembrane protein	>tr|L0T3X2|L0T3X2_MYCTU Probable conserved transmembrane protein OS=Mycobacterium tuberculosis GN=Rv0528 PE=4 SV=1	L0T3X2_MYCTU	NaN	NaN	NaN	NaN	21.2466	NaN	NaN	NaN	NaN	NaN	NaN	NaN	NaN	NaN	NaN	NaN	ResB-like_domain									cell part;integral to membrane;intrinsic to membrane;membrane part		cell part		ResB		Completeproteome;Membrane;Referenceproteome;Transmembrane			GO:0016021;GO:0031224;GO:0044425;GO:0044464		GO:0044464	IPR007816							Mycobacterium tuberculosis	7.79e-10
Rv0552	Conserved protein	>tr|L0T401|L0T401_MYCTU Conserved protein OS=Mycobacterium tuberculosis GN=Rv0552 PE=4 SV=1	L0T401_MYCTU	23.8674	23.8152	23.7909	23.6677	23.9877	24.2577	23.9508	24.3655	23.7566	23.9193	24.0863	23.6694	23.6902	23.675	24.0115	23.8606	Amidohydro_3;Metal-dep_hydrolase_composite								catalytic activity;hydrolase activity;hydrolase activity, acting on carbon-nitrogen (but not peptide) bonds					Amidohydro_3		Completeproteome;Referenceproteome		GO:0003824;GO:0016787;GO:0016810				IPR011059;IPR013108							Mycobacterium tuberculosis	6.13e-17
Rv0567	methyltransferase/methylase	>tr|L0T421|L0T421_MYCTU Probable methyltransferase/methylase OS=Mycobacterium tuberculosis GN=Rv0567 PE=4 SV=1	L0T421_MYCTU	NaN	20.3151	20.4382	NaN	20.6849	20.8416	20.7632	NaN	NaN	19.8383	NaN	19.3015	NaN	NaN	NaN	NaN	COMT;O_MeTrfase_2;WHTH_DNA-bd_dom								catalytic activity;methyltransferase activity;O-methyltransferase activity;transferase activity;transferase activity, transferring one-carbon groups					Methyltransf_2		Completeproteome;Methyltransferase;Referenceproteome;Transferase		GO:0003824;GO:0008168;GO:0008171;GO:0016740;GO:0016741				IPR001077;IPR011991;IPR016461							Mycobacterium tuberculosis	1.16e-08
Rv0538	possible conserved membrane protein	>tr|L0T430|L0T430_MYCTU Possible conserved membrane protein OS=Mycobacterium tuberculosis GN=Rv0538 PE=4 SV=1	L0T430_MYCTU	22.6038	22.8825	22.8693	22.9789	22.9556	NaN	NaN	22.9599	22.729	22.928	22.8582	23.2577	22.7164	22.4507	NaN	22.7822																Completeproteome;Referenceproteome													Mycobacterium tuberculosis	4.89e-15
Rv0543c	Conserved protein	>tr|L0T436|L0T436_MYCTU Conserved protein OS=Mycobacterium tuberculosis GN=Rv0543c PE=4 SV=1	L0T436_MYCTU	23.6395	24.1656	23.9322	24.6573	24.3201	24.0644	24.3595	23.9188	23.9289	23.8704	24.0062	24.6682	23.794	23.5281	23.5029	23.7939	DUF3349													DUF3349		Completeproteome;Referenceproteome						IPR021784							Mycobacterium tuberculosis	4.08e-47
Rv0051	conserved transmembrane protein	>tr|L0T463|L0T463_MYCTU Probable conserved transmembrane protein OS=Mycobacterium tuberculosis GN=Rv0051 PE=4 SV=1	L0T463_MYCTU	NaN	NaN	NaN	NaN	NaN	NaN	NaN	21.1719	NaN	NaN	NaN	NaN	NaN	NaN	NaN	NaN	DUF2029;UCP010361								catalytic activity;transferase activity;transferase activity, transferring glycosyl groups;transferase activity, transferring hexosyl groups	cell part;integral to membrane;intrinsic to membrane;membrane part		cell part		DUF2029		Completeproteome;Membrane;Referenceproteome;Transmembrane		GO:0003824;GO:0016740;GO:0016757;GO:0016758	GO:0016021;GO:0031224;GO:0044425;GO:0044464		GO:0044464	IPR016570;IPR018584							Mycobacterium tuberculosis	3.45e-11
Rv0061c	Uncharacterized protein	>tr|L0T472|L0T472_MYCTU Uncharacterized protein OS=Mycobacterium tuberculosis GN=Rv0061c PE=4 SV=1	L0T472_MYCTU	NaN	NaN	NaN	23.8925	NaN	NaN	NaN	NaN	NaN	NaN	NaN	NaN	NaN	NaN	NaN	NaN																Completeproteome;Referenceproteome													Mycobacterium tuberculosis	1.08e-06
Rv0108c	Uncharacterized protein	>tr|L0T4C1|L0T4C1_MYCTU Uncharacterized protein OS=Mycobacterium tuberculosis GN=Rv0108c PE=4 SV=1	L0T4C1_MYCTU	24.0452	NaN	NaN	24.1462	23.6655	23.7852	23.9129	24.104	NaN	23.7801	24.0736	24.8916	24.3627	23.7775	24.2428	NaN																Completeproteome;Referenceproteome													Mycobacterium tuberculosis	1.18e-10
Rv0157A	Conserved protein	>tr|L0T4J1|L0T4J1_MYCTU Conserved protein OS=Mycobacterium tuberculosis GN=Rv0157A PE=4 SV=1	L0T4J1_MYCTU	NaN	NaN	NaN	22.2208	NaN	NaN	NaN	NaN	NaN	NaN	NaN	NaN	NaN	NaN	NaN	NaN																Completeproteome;Referenceproteome													Mycobacterium tuberculosis	0.00044418
Rv0274	Conserved protein	>tr|L0T4W2|L0T4W2_MYCTU Conserved protein OS=Mycobacterium tuberculosis GN=Rv0274 PE=3 SV=1	L0T4W2_MYCTU	NaN	NaN	NaN	21.9272	NaN	NaN	NaN	NaN	NaN	NaN	NaN	21.7421	NaN	NaN	21.1001	NaN	Glyas_Fos-R_dOase_dom;Xdiol_ring_cleave_dOase_1/2			EXTRADIOL_DIOXYGENAS				cellular aromatic compound metabolic process;cellular metabolic process;cellular process;metabolic process;oxidation-reduction process	binding;catalytic activity;cation binding;ferrous iron binding;ion binding;iron ion binding;metal ion binding;transition metal ion binding		cellular aromatic compound metabolic process;cellular metabolic process;cellular process;metabolic process			Glyoxalase		Aromatichydrocarbonscatabolism;Completeproteome;Dioxygenase;Iron;Oxidoreductase;Referenceproteome	GO:0006725;GO:0008152;GO:0009987;GO:0044237;GO:0055114	GO:0003824;GO:0005488;GO:0005506;GO:0008198;GO:0043167;GO:0043169;GO:0046872;GO:0046914		GO:0006725;GO:0008152;GO:0009987;GO:0044237		IPR000486;IPR004360			PS00082				Mycobacterium tuberculosis	2.72e-09
Rv0324	Sulfurtransferase	>tr|L0T514|L0T514_MYCTU Sulfurtransferase OS=Mycobacterium tuberculosis GN=Rv0324 PE=4 SV=1	L0T514_MYCTU	23.2973	NaN	23.1092	NaN	23.2879	23.3745	NaN	NaN	NaN	23.32	NaN	NaN	NaN	NaN	NaN	NaN	HTH_ArsR_DNA-bd_dom;Rhodanese-like_dom;Thiosulphate_STrfase_CS;WHTH_DNA-bd_dom		HTHARSR	HTH_ARSR_2;RHODANESE_1;RHODANESE_3		HTH_ARSR;RHOD			catalytic activity;nucleic acid binding transcription factor activity;sequence-specific DNA binding transcription factor activity;sulfurtransferase activity;thiosulfate sulfurtransferase activity;transferase activity;transferase activity, transferring sulfur-containing groups	cell part;intracellular		cell part;intracellular		Rhodanese		Completeproteome;DNA-binding;Referenceproteome;Transcription;Transcriptionregulation;Transferase		GO:0001071;GO:0003700;GO:0003824;GO:0004792;GO:0016740;GO:0016782;GO:0016783	GO:0005622;GO:0044464		GO:0005622;GO:0044464	IPR001307;IPR001763;IPR001845;IPR011991		PR00778	PS00380;PS50206;PS50987	Sulfurtransferase		SM00418;SM00450	Mycobacterium tuberculosis	1e-08
Rv0418	lipoprotein aminopeptidase LpqL	>tr|L0T5B2|L0T5B2_MYCTU Probable lipoprotein aminopeptidase LpqL OS=Mycobacterium tuberculosis GN=lpqL PE=4 SV=1	L0T5B2_MYCTU	26.348	26.2254	26.1736	25.9729	26.8808	26.8065	26.5061	26.3629	26.4224	26.4283	26.3605	25.73	26.0737	26.2699	26.2225	25.201	Glyco_hydro_47;Peptidase_M28;Protease-assoc_domain							macromolecule metabolic process;metabolic process;primary metabolic process;protein metabolic process;proteolysis	aminopeptidase activity;binding;calcium ion binding;catalytic activity;cation binding;exopeptidase activity;hydrolase activity;hydrolase activity, acting on glycosyl bonds;hydrolase activity, hydrolyzing O-glycosyl compounds;ion binding;mannosidase activity;mannosyl-oligosaccharide 1,2-alpha-mannosidase activity;mannosyl-oligosaccharide mannosidase activity;metal ion binding;peptidase activity;pe…	cell part;membrane	macromolecule metabolic process;metabolic process;primary metabolic process;protein metabolic process;proteolysis	cell part;membrane		PA;Peptidase_M28		Aminopeptidase;Completeproteome;Hydrolase;Lipoprotein;Protease;Referenceproteome	GO:0006508;GO:0008152;GO:0019538;GO:0043170;GO:0044238	GO:0003824;GO:0004177;GO:0004553;GO:0004571;GO:0005488;GO:0005509;GO:0008233;GO:0008238;GO:0015923;GO:0015924;GO:0016787;GO:0016798;GO:0043167;GO:0043169;GO:0046872;GO:0070011	GO:0016020;GO:0044464	GO:0006508;GO:0008152;GO:0019538;GO:0043170;GO:0044238	GO:0016020;GO:0044464	IPR001382;IPR003137;IPR007484							Mycobacterium tuberculosis	1.25e-122
Rv0428c	GCN5-related N-acetyltransferase	>tr|L0T5C3|L0T5C3_MYCTU GCN5-related N-acetyltransferase OS=Mycobacterium tuberculosis GN=Rv0428c PE=4 SV=1	L0T5C3_MYCTU	NaN	22.5963	NaN	22.8131	NaN	NaN	NaN	22.7713	NaN	NaN	NaN	NaN	NaN	NaN	NaN	NaN									catalytic activity;transferase activity							Completeproteome;Referenceproteome;Transferase		GO:0003824;GO:0016740											Mycobacterium tuberculosis	5.73e-28
Rv0443	Conserved protein	>tr|L0T5D9|L0T5D9_MYCTU Conserved protein OS=Mycobacterium tuberculosis GN=Rv0443 PE=4 SV=1	L0T5D9_MYCTU	24.8748	24.923	24.6964	25.0324	24.8012	24.9487	25.1303	24.9038	24.6507	24.7889	24.986	25.1618	25.2969	25.6215	25.7644	26.2421	DinB-/YfiT-like;DUF664													DUF664		Completeproteome;Referenceproteome						IPR007061;IPR027369							Mycobacterium tuberculosis	3.52e-30
Rv0958	possible magnesium chelatase	>tr|L0T5E7|L0T5E7_MYCTU Possible magnesium chelatase OS=Mycobacterium tuberculosis GN=Rv0958 PE=4 SV=1	L0T5E7_MYCTU	21.3069	NaN	21.6699	21.2413	21.6008	NaN	21.5114	21.4351	21.771	21.5044	NaN	21.3678	23.271	24.1726	23.5706	24.2654	P-loop_NTPase;Sigma_54_int							biological regulation;regulation of biological process;regulation of biosynthetic process;regulation of cellular biosynthetic process;regulation of cellular macromolecule biosynthetic process;regulation of cellular metabolic process;regulation of cellular process;regulation of gene expression;regulation of macromolecule biosynthetic process;regulation of macromolecule metabolic process;regulation…	adenyl nucleotide binding;adenyl ribonucleotide binding;ATP binding;binding;nucleotide binding;purine nucleotide binding;purine ribonucleoside triphosphate binding;purine ribonucleotide binding;ribonucleotide binding		biological regulation		Porphyrin and chlorophyll metabolism	Sigma54_activat		Completeproteome;Referenceproteome	GO:0006355;GO:0009889;GO:0010468;GO:0010556;GO:0019219;GO:0019222;GO:0031323;GO:0031326;GO:0050789;GO:0050794;GO:0051171;GO:0051252;GO:0060255;GO:0065007;GO:0080090;GO:2000112	GO:0000166;GO:0005488;GO:0005524;GO:0017076;GO:0030554;GO:0032553;GO:0032555;GO:0032559;GO:0035639		GO:0065007		IPR002078;IPR027417	ko00860						Mycobacterium tuberculosis	3.83e-24
Rv0461	transmembrane protein	>tr|L0T5F9|L0T5F9_MYCTU Probable transmembrane protein OS=Mycobacterium tuberculosis GN=Rv0461 PE=4 SV=1	L0T5F9_MYCTU	NaN	NaN	NaN	21.9987	NaN	NaN	NaN	NaN	NaN	NaN	NaN	NaN	NaN	NaN	NaN	NaN										cell part;integral to membrane;intrinsic to membrane;membrane part		cell part				Completeproteome;Membrane;Referenceproteome;Transmembrane			GO:0016021;GO:0031224;GO:0044425;GO:0044464		GO:0044464								Mycobacterium tuberculosis	3.64e-05
Rv0029	Uncharacterized protein	>tr|L0T5H2|L0T5H2_MYCTU Uncharacterized protein OS=Mycobacterium tuberculosis GN=Rv0029 PE=4 SV=1	L0T5H2_MYCTU	20.9323	21.2353	20.4688	NaN	20.9116	NaN	20.7934	NaN	20.9166	21.152	21.0188	NaN	NaN	NaN	NaN	NaN																Completeproteome;Referenceproteome													Mycobacterium tuberculosis	1.99e-14
Rv0087	possible formate hydrogenase HycE (FHL)	>tr|L0T5H4|L0T5H4_MYCTU Possible formate hydrogenase HycE (FHL) OS=Mycobacterium tuberculosis GN=hycE PE=4 SV=1	L0T5H4_MYCTU	NaN	NaN	NaN	NaN	NaN	NaN	NaN	NaN	NaN	NaN	NaN	NaN	NaN	22.002	21.8335	NaN	NADH_Q_OxRdtase_suD;NADH_UbQ_OxRdtase_30kDa_su;NADH_UbQ_OxRdtase_CS;Ni-dep_hyd_lsu			COMPLEX1_30K					binding;catalytic activity;cation binding;coenzyme binding;cofactor binding;ion binding;metal ion binding;NAD binding;NADH dehydrogenase (quinone) activity;NADH dehydrogenase (ubiquinone) activity;NADH dehydrogenase activity;nickel ion binding;nucleotide binding;oxidoreductase activity;oxidoreductase activity, acting on NADH or NADPH;oxidoreductase activity, acting on NADH or NADPH, quinone or si…					Complex1_30kDa;Complex1_49kDa;NiFeSe_Hases		Cellmembrane;Completeproteome;Membrane;Multifunctionalenzyme;Referenceproteome		GO:0000166;GO:0003824;GO:0003954;GO:0005488;GO:0008137;GO:0016151;GO:0016491;GO:0016651;GO:0016655;GO:0043167;GO:0043169;GO:0046872;GO:0046914;GO:0048037;GO:0048038;GO:0050136;GO:0050662;GO:0051287				IPR001135;IPR001268;IPR001501;IPR020396			PS00542				Mycobacterium tuberculosis	8.14e-11
Rv1025	Conserved protein	>tr|L0T5H8|L0T5H8_MYCTU Conserved protein OS=Mycobacterium tuberculosis GN=Rv1025 PE=4 SV=1	L0T5H8_MYCTU	NaN	NaN	NaN	20.8237	NaN	NaN	NaN	NaN	NaN	NaN	NaN	NaN	NaN	NaN	NaN	NaN	DUF501													DUF501		Completeproteome;Referenceproteome						IPR007511							Mycobacterium tuberculosis	0.0015626
Rv0991c	Conserved serine rich protein	>tr|L0T5I3|L0T5I3_MYCTU Conserved serine rich protein OS=Mycobacterium tuberculosis GN=Rv0991c PE=4 SV=1	L0T5I3_MYCTU	25.6658	25.8039	25.5501	25.1587	25.5521	25.4189	25.6354	25.484	25.9671	26.0943	25.7611	25.4765	25.5231	25.7733	24.7764	24.7721	Regulatory_FmdB_put					CxxC_CXXC_SSSS								CxxC_CxxC_SSSS		Completeproteome;Referenceproteome						IPR013429						SM00834	Mycobacterium tuberculosis	1.78e-78
Rv1059	Conserved protein	>tr|L0T5L0|L0T5L0_MYCTU Conserved protein OS=Mycobacterium tuberculosis GN=Rv1059 PE=4 SV=1	L0T5L0_MYCTU	NaN	NaN	NaN	NaN	NaN	NaN	NaN	24.1308	NaN	NaN	NaN	NaN	NaN	NaN	NaN	NaN	DapB_N;NAD(P)-bd_dom							amine biosynthetic process;amine metabolic process;aspartate family amino acid biosynthetic process;aspartate family amino acid metabolic process;biosynthetic process;carboxylic acid biosynthetic process;carboxylic acid metabolic process;cellular amine metabolic process;cellular amino acid biosynthetic process;cellular amino acid metabolic process;cellular biosynthetic process;cellular ketone met…	catalytic activity;dihydrodipicolinate reductase activity;oxidoreductase activity;oxidoreductase activity, acting on the CH-CH group of donors;oxidoreductase activity, acting on the CH-CH group of donors, NAD or NADP as acceptor		amine metabolic process;biosynthetic process;cellular amino acid metabolic process;cellular ketone metabolic process;cellular metabolic process;cellular nitrogen compound metabolic process;cellular process;metabolic process;nitrogen compound metabolic process;organic acid metabolic process;primary metabolic process;small molecule metabolic process			DapB_N		Completeproteome;Referenceproteome	GO:0006082;GO:0006520;GO:0006553;GO:0006807;GO:0008152;GO:0008652;GO:0009058;GO:0009066;GO:0009067;GO:0009085;GO:0009089;GO:0009308;GO:0009309;GO:0009987;GO:0016053;GO:0019752;GO:0034641;GO:0042180;GO:0043436;GO:0043648;GO:0044106;GO:0044237;GO:0044238;GO:0044249;GO:0044271;GO:0044281;GO:0044283;GO:0046394;GO:0046451	GO:0003824;GO:0008839;GO:0016491;GO:0016627;GO:0016628		GO:0006082;GO:0006520;GO:0006807;GO:0008152;GO:0009058;GO:0009308;GO:0009987;GO:0034641;GO:0042180;GO:0044237;GO:0044238;GO:0044281		IPR000846;IPR016040							Mycobacterium tuberculosis	2.39e-07
Rv0068	oxidoreductase	>tr|L0T5L1|L0T5L1_MYCTU Probable oxidoreductase OS=Mycobacterium tuberculosis GN=Rv0068 PE=3 SV=1	L0T5L1_MYCTU	24.605	25.1966	25.4394	25.4233	24.9545	25.0503	25.3973	25.0162	25.1224	25.1902	25.2526	25.2638	25.4219	25.0852	24.6711	NaN	DH_sc/Rdtase_SDR;Glc/ribitol_DH;NAD(P)-bd_dom		GDHRDH;SDRFAMILY					metabolic process;oxidation-reduction process	catalytic activity;oxidoreductase activity		metabolic process			adh_short		Completeproteome;Referenceproteome	GO:0008152;GO:0055114	GO:0003824;GO:0016491		GO:0008152		IPR002198;IPR002347;IPR016040		PR00080;PR00081					Mycobacterium tuberculosis	6.8e-74
Rv1069c	Conserved protein	>tr|L0T5L9|L0T5L9_MYCTU Conserved protein OS=Mycobacterium tuberculosis GN=Rv1069c PE=4 SV=1	L0T5L9_MYCTU	NaN	NaN	21.9961	NaN	NaN	NaN	NaN	NaN	NaN	NaN	NaN	NaN	NaN	NaN	NaN	NaN	UCP007542													DUF2319		Completeproteome;Referenceproteome						IPR012037							Mycobacterium tuberculosis	3.18e-42
Rv0147	Aldehyde dehydrogenase	>tr|L0T5P6|L0T5P6_MYCTU Aldehyde dehydrogenase OS=Mycobacterium tuberculosis GN=Rv0147 PE=3 SV=1	L0T5P6_MYCTU	28.5551	28.5484	28.6487	28.482	28.5087	28.5933	28.6145	28.6313	28.6242	28.5449	28.4642	28.6406	28.539	28.5912	28.4805	28.4568	Ald_DH/histidinol_DH;Ald_DH_C;Ald_DH_CS;Ald_DH_N;Aldehyde_DH_dom;Aldehyde_DH_NAD(P)			ALDEHYDE_DEHYDR_CYS;ALDEHYDE_DEHYDR_GLU				cellular aldehyde metabolic process;cellular metabolic process;cellular process;metabolic process	aldehyde dehydrogenase [NAD(P)+] activity;catalytic activity;oxidoreductase activity;oxidoreductase activity, acting on the aldehyde or oxo group of donors;oxidoreductase activity, acting on the aldehyde or oxo group of donors, NAD or NADP as acceptor		cellular aldehyde metabolic process;cellular metabolic process;cellular process;metabolic process		Arginine and proline metabolism;Ascorbate and aldarate metabolism;beta-Alanine metabolism;Chloroalkane and chloroalkene degradation;Fatty acid metabolism;Glycerolipid metabolism;Glycolysis / Gluconeogenesis;Histidine metabolism;Limonene and pinene degradation;Lysine degradation;Pentose and glucuronate interconversions;Propanoate metabolism;Pyruvate metabolism;Tryptophan metabolism;Valine, leucine…	Aldedh		Completeproteome;Oxidoreductase;Referenceproteome	GO:0006081;GO:0008152;GO:0009987;GO:0044237	GO:0003824;GO:0004030;GO:0016491;GO:0016620;GO:0016903		GO:0006081;GO:0008152;GO:0009987;GO:0044237		IPR012394;IPR015590;IPR016160;IPR016161;IPR016162;IPR016163	ko00010;ko00040;ko00053;ko00071;ko00280;ko00310;ko00330;ko00340;ko00380;ko00410;ko00561;ko00620;ko00625;ko00640;ko00903		PS00070;PS00687	Aldehyde dehydrogenase			Mycobacterium tuberculosis	2.51e-286
Rv0161	possible oxidoreductase	>tr|L0T5Q7|L0T5Q7_MYCTU Possible oxidoreductase OS=Mycobacterium tuberculosis GN=Rv0161 PE=4 SV=1	L0T5Q7_MYCTU	24.5845	24.4689	24.6398	24.075	24.2133	NaN	24.0768	24.0849	24.4643	24.2293	24.4602	24.4898	NaN	NaN	NaN	NaN	CO_DH_flavot_FAD-bd_sub2;FAD-bd_2;FAD-bd_2_sub1;FAD-linked_Oxase-like_C;FAD-linked_oxidase_C;Oxid_FAD_bind_N;Vanillyl_alc_oxidase_C-sub2			FAD_PCMH					binding;catalytic activity;coenzyme binding;cofactor binding;flavin adenine dinucleotide binding;oxidoreductase activity;oxidoreductase activity, acting on CH-OH group of donors;oxidoreductase activity, acting on the CH-OH group of donors, NAD or NADP as acceptor;UDP-N-acetylmuramate dehydrogenase activity					FAD_binding_4;FAD-oxidase_C		Completeproteome;Referenceproteome		GO:0003824;GO:0005488;GO:0008762;GO:0016491;GO:0016614;GO:0016616;GO:0048037;GO:0050660;GO:0050662				IPR004113;IPR006094;IPR016164;IPR016166;IPR016167;IPR016169;IPR016171			PS51387				Mycobacterium tuberculosis	6.44e-31
Rv0166	fatty-acid-CoA ligase FadD5 (Fatty-acid-CoA synthetase) (Fatty-acid-CoA synthase)	>tr|L0T5R1|L0T5R1_MYCTU Probable fatty-acid-CoA ligase FadD5 (Fatty-acid-CoA synthetase) (Fatty-acid-CoA synthase) OS=Mycobacterium tuberculosis GN=fadD5 PE=4 SV=1	L0T5R1_MYCTU	22.8993	23.4846	23.3844	23.8615	22.7517	NaN	22.4959	23.3719	22.9954	23.1868	22.583	24.2876	23.313	22.5419	24.1973	24.9207	AMP-binding_CS;AMP-dep_Synth/Lig;DUF4009			AMP_BINDING					catalytic activity;ligase activity					AMP-binding;DUF4009		Completeproteome;Ligase;Referenceproteome		GO:0003824;GO:0016874				IPR000873;IPR020845;IPR025110			PS00455				Mycobacterium tuberculosis	5.32e-59
Rv0176	conserved Mce associated transmembrane protein	>tr|L0T5R6|L0T5R6_MYCTU Probable conserved Mce associated transmembrane protein OS=Mycobacterium tuberculosis GN=Rv0176 PE=4 SV=1	L0T5R6_MYCTU	24.0105	23.8912	24.0745	24.031	24.1111	23.8243	NaN	24.2065	NaN	NaN	NaN	NaN	23.681	23.6427	23.9843	NaN	RDD									cell part;integral to membrane;intrinsic to membrane;membrane part		cell part		RDD		Completeproteome;Membrane;Referenceproteome;Transmembrane			GO:0016021;GO:0031224;GO:0044425;GO:0044464		GO:0044464	IPR010432							Mycobacterium tuberculosis	2.39e-44
Rv0576	transcriptional regulatory protein (Psibly ArsR-family)	>tr|L0T5S3|L0T5S3_MYCTU Probable transcriptional regulatory protein (Possibly ArsR-family) OS=Mycobacterium tuberculosis GN=Rv0576 PE=4 SV=1	L0T5S3_MYCTU	24.9635	25.2553	25.2609	25.2934	24.9857	25.054	24.7207	25.1821	25.0774	25.2509	25.3121	25.4436	24.9983	25.2139	25.0204	25.7307	Activator_of_Hsp90_ATPase;CHP03083_actinobac;CHP03086;HTH_ArsR_DNA-bd_dom;START-like_dom;WHTH_DNA-bd_dom		HTHARSR	HTH_ARSR_2		HTH_ARSR		response to stimulus;response to stress	nucleic acid binding transcription factor activity;sequence-specific DNA binding transcription factor activity	cell part;intracellular	response to stimulus;response to stress	cell part;intracellular		AHSA1		Completeproteome;DNA-binding;Referenceproteome;Transcription;Transcriptionregulation	GO:0006950;GO:0050896	GO:0001071;GO:0003700	GO:0005622;GO:0044464	GO:0006950;GO:0050896	GO:0005622;GO:0044464	IPR001845;IPR011991;IPR013538;IPR017517;IPR017520;IPR023393		PR00778	PS50987			SM00418	Mycobacterium tuberculosis	5.24e-97
Rv0199	conserved membrane protein	>tr|L0T5T1|L0T5T1_MYCTU Probable conserved membrane protein OS=Mycobacterium tuberculosis GN=Rv0199 PE=4 SV=1	L0T5T1_MYCTU	24.9103	24.9837	24.5784	24.6963	24.7784	24.848	24.9876	24.9307	24.6399	24.9	24.8861	24.874	24.9849	25.1787	NaN	24.869																Completeproteome;Referenceproteome													Mycobacterium tuberculosis	1.15e-19
Rv1175c	NADPH dependent 2,4-dienoyl-CoA reductase FadH (2,4-dienoyl coenzyme A reductase) (4-enoyl-CoA reductase)	>tr|L0T5X2|L0T5X2_MYCTU Probable NADPH dependent 2,4-dienoyl-CoA reductase FadH (2,4-dienoyl coenzyme A reductase) (4-enoyl-CoA reductase) OS=Mycobacterium tuberculosis GN=fadH PE=4 SV=1	L0T5X2_MYCTU	24.2404	23.837	23.8884	24.1278	23.7935	23.732	24.1485	23.9718	23.992	24.0209	23.6068	23.0696	24.9304	24.9101	24.7462	23.4216	Aldolase_TIM;FAD_pyr_nucl-diS_OxRdtase;OxRdtase_FMN_N;Pyr_nucl-diS_OxRdtase_FAD/NAD;Pyr_OxRdtase_NAD-bd_dom		FADPNR						binding;catalytic activity;coenzyme binding;cofactor binding;flavin adenine dinucleotide binding;FMN binding;nucleotide binding;oxidoreductase activity					Oxidored_FMN;Pyr_redox;Pyr_redox_2		Completeproteome;Referenceproteome		GO:0000166;GO:0003824;GO:0005488;GO:0010181;GO:0016491;GO:0048037;GO:0050660;GO:0050662				IPR001155;IPR001327;IPR013027;IPR013785;IPR023753		PR00368					Mycobacterium tuberculosis	1.59e-57
Rv0175	conserved Mce associated membrane protein	>tr|L0T5X4|L0T5X4_MYCTU Probable conserved Mce associated membrane protein OS=Mycobacterium tuberculosis GN=Rv0175 PE=4 SV=1	L0T5X4_MYCTU	25.4747	25.4082	25.3116	24.8344	25.3	25.3676	25.1523	25.2839	25.295	25.1848	25.3713	25.0853	24.998	25.4899	25.0984	24.7465																Completeproteome;Referenceproteome													Mycobacterium tuberculosis	7.16e-142
Rv1180	polyketide beta-ketoacyl synthase Pks3	>tr|L0T5X5|L0T5X5_MYCTU Probable polyketide beta-ketoacyl synthase Pks3 OS=Mycobacterium tuberculosis GN=pks3 PE=3 SV=1	L0T5X5_MYCTU	NaN	NaN	NaN	23.1539	NaN	NaN	NaN	NaN	23.0888	22.5048	23.0511	NaN	NaN	NaN	NaN	NaN	Ketoacyl_synth_AS;Ketoacyl_synth_C;Ketoacyl_synth_N;PKS_Beta-ketoAc_synthase_dom;Thiolase-like;Thiolase-like_subgr			B_KETOACYL_SYNTHASE		PKS_KS			catalytic activity					ketoacyl-synt;Ketoacyl-synt_C		Completeproteome;Referenceproteome;Transferase		GO:0003824				IPR014030;IPR014031;IPR016038;IPR016039;IPR018201;IPR020841			PS00606			SM00825	Mycobacterium tuberculosis	4.47e-26
Rv1132	Conserved membrane protein	>tr|L0T601|L0T601_MYCTU Conserved membrane protein OS=Mycobacterium tuberculosis GN=Rv1132 PE=4 SV=1	L0T601_MYCTU	NaN	NaN	22.3466	NaN	NaN	NaN	NaN	NaN	NaN	NaN	NaN	NaN	NaN	NaN	NaN	NaN	DUF3556_TM													DUF3556		Completeproteome;Referenceproteome						IPR021941							Mycobacterium tuberculosis	5.72e-15
Rv0293c	Conserved protein	>tr|L0T610|L0T610_MYCTU Conserved protein OS=Mycobacterium tuberculosis GN=Rv0293c PE=4 SV=1	L0T610_MYCTU	NaN	NaN	NaN	NaN	NaN	NaN	NaN	NaN	21.3394	NaN	NaN	NaN	NaN	NaN	NaN	NaN																Completeproteome;Referenceproteome													Mycobacterium tuberculosis	1.03e-13
Rv0252	nitrite reductase [NAD(P)H] large subunit [FAD flavoprotein] NirB	>tr|L0T645|L0T645_MYCTU Probable nitrite reductase [NAD(P)H] large subunit [FAD flavoprotein] NirB OS=Mycobacterium tuberculosis GN=nirB PE=4 SV=1	L0T645_MYCTU	NaN	20.6592	NaN	NaN	NaN	NaN	NaN	NaN	NaN	NaN	NaN	NaN	NaN	NaN	NaN	NaN	BFD-like_2Fe2S-bd_dom;FAD_pyr_nucl-diS_OxRdtase;NiRdtase/SiRdtase_haem-b_fer;Nitri_red_NirB;Nitrite_Rdtase_lsu;NO2/SO3_Rdtase_4Fe4S_dom;NO2/SO3_Rdtase_FeS/sirohaem_BS;Pyr_nucl-diS_OxRdtase_FAD/NAD;Pyr_OxRdtase_NAD-bd_dom		FADPNR;SIROHAEM	NIR_SIR				metabolic process;nitrate assimilation;nitrate metabolic process;nitrogen compound metabolic process;nitrogen cycle metabolic process	binding;catalytic activity;cation binding;coenzyme binding;cofactor binding;flavin adenine dinucleotide binding;heme binding;ion binding;iron ion binding;iron-sulfur cluster binding;metal cluster binding;metal ion binding;NADP binding;nitrite reductase [NAD(P)H] activity;nucleotide binding;oxidoreductase activity;oxidoreductase activity, acting on other nitrogenous compounds as donors;oxidoreduct…		metabolic process;nitrogen compound metabolic process;nitrogen cycle metabolic process		Nitrogen metabolism	Fer2_BFD;NIR_SIR;NIR_SIR_ferr;Pyr_redox;Pyr_redox_2		4Fe-4S;Completeproteome;Heme;Iron;Iron-sulfur;Metal-binding;Oxidoreductase;Referenceproteome	GO:0006807;GO:0008152;GO:0042126;GO:0042128;GO:0071941	GO:0000166;GO:0003824;GO:0005488;GO:0005506;GO:0008942;GO:0016491;GO:0016661;GO:0020037;GO:0043167;GO:0043169;GO:0046857;GO:0046872;GO:0046906;GO:0046914;GO:0048037;GO:0050660;GO:0050661;GO:0050662;GO:0051536;GO:0051540		GO:0006807;GO:0008152;GO:0071941		IPR001327;IPR005117;IPR006066;IPR006067;IPR007419;IPR012744;IPR013027;IPR017121;IPR023753	ko00910	PR00368;PR00397	PS00365				Mycobacterium tuberculosis	0.0032395
Rv1181	polyketide beta-ketoacyl synthase Pks4	>tr|L0T647|L0T647_MYCTU Probable polyketide beta-ketoacyl synthase Pks4 OS=Mycobacterium tuberculosis GN=pks4 PE=4 SV=1	L0T647_MYCTU	25.9559	25.648	25.5113	25.298	25.1484	25.3861	25.0894	25.3583	25.2494	24.4412	24.929	25.2094	23.0618	23.268	23.4487	22.9348	Ac_transferase_dom;Acyl_carrier_prot-like;Acyl_transferase;Acyl_Trfase/lysoPLipase;ADH_C;ADH_GroES-like;GroES-like;Malonyl_transacylase_ACP-bd;NAD(P)-bd_dom;PKS/FAS_KR;PKS_acyl_transferase;PKS_dehydratase;PKS_ER;PKS_KR			ACP_DOMAIN		PKS_AT;PKS_DH;PKS_ER;PKS_KR			binding;catalytic activity;cation binding;ion binding;metal ion binding;oxidoreductase activity;transferase activity;transferase activity, transferring acyl groups;transferase activity, transferring acyl groups other than amino-acyl groups;transition metal ion binding;zinc ion binding					Acyl_transf_1;ADH_N;ADH_zinc_N;KR;PP-binding		Completeproteome;Referenceproteome		GO:0003824;GO:0005488;GO:0008270;GO:0016491;GO:0016740;GO:0016746;GO:0016747;GO:0043167;GO:0043169;GO:0046872;GO:0046914				IPR001227;IPR009081;IPR011032;IPR013149;IPR013154;IPR013968;IPR014043;IPR016035;IPR016036;IPR016040;IPR020801;IPR020807;IPR020842;IPR020843			PS50075			SM00822;SM00826;SM00827;SM00829	Mycobacterium tuberculosis	1.1e-181
Rv0333	Uncharacterized protein	>tr|L0T653|L0T653_MYCTU Uncharacterized protein OS=Mycobacterium tuberculosis GN=Rv0333 PE=4 SV=1	L0T653_MYCTU	24.9514	24.9967	24.9627	25.3171	25.0741	24.3636	25.0168	25.4002	24.5235	24.7186	24.8533	25.7312	24.9183	24.4071	25.1126	25.4539	Cyclase_SnoaL-like_dom													SnoaL_2		Completeproteome;Referenceproteome						IPR009959							Mycobacterium tuberculosis	9.62e-42
Rv1191	Conserved protein	>tr|L0T657|L0T657_MYCTU Conserved protein OS=Mycobacterium tuberculosis GN=Rv1191 PE=4 SV=1	L0T657_MYCTU	24.9755	24.3811	24.8527	24.6933	24.7863	25.2688	24.959	24.7639	24.8521	24.7538	24.5434	23.9822	24.9294	25.3873	24.0301	23.633																Completeproteome;Referenceproteome													Mycobacterium tuberculosis	1.28e-81
Rv0338c	iron-sulfur-binding reductase	>tr|L0T658|L0T658_MYCTU Probable iron-sulfur-binding reductase OS=Mycobacterium tuberculosis GN=Rv0338c PE=4 SV=1	L0T658_MYCTU	27.2528	27.1679	27.5206	27.1486	27.4234	27.4637	27.6049	27.4739	27.5455	27.4446	27.1473	27.0395	27.9083	28.0681	27.4911	27.8572	4Fe4S_Fe_S_CS;4Fe4S_Fe-S-bd;Cys_rich_dom;Fum_reductase_C;Helical_ferredxn			4FE4S_FER_1;4FE4S_FER_2					binding;catalytic activity;iron-sulfur cluster binding;metal cluster binding;oxidoreductase activity					CCG;Fer4_8		Completeproteome;Referenceproteome		GO:0003824;GO:0005488;GO:0016491;GO:0051536;GO:0051540				IPR004017;IPR009051;IPR012285;IPR017896;IPR017900			PS00198;PS51379				Mycobacterium tuberculosis	2.36e-188
Rv0272c	Uncharacterized protein	>tr|L0T667|L0T667_MYCTU Uncharacterized protein OS=Mycobacterium tuberculosis GN=Rv0272c PE=4 SV=1	L0T667_MYCTU	NaN	NaN	NaN	NaN	NaN	NaN	NaN	NaN	NaN	22.2593	NaN	NaN	NaN	NaN	NaN	NaN																Completeproteome;Referenceproteome													Mycobacterium tuberculosis	5.34e-06
Rv1211	Conserved protein	>tr|L0T675|L0T675_MYCTU Conserved protein OS=Mycobacterium tuberculosis GN=Rv1211 PE=4 SV=1	L0T675_MYCTU	28.8394	29.477	28.8273	28.9859	28.536	28.6102	28.4596	28.656	29.0688	29.054	28.9678	29.2774	28.9887	28.8489	29.6222	29.4973	DUF3117													DUF3117		Completeproteome;Referenceproteome						IPR021465							Mycobacterium tuberculosis	3.08e-25
Rv0317c	possible glycerophphoryl diester phphodiesterase GlpQ2 (Glycerophphodiester phphodiesterase)	>tr|L0T6B1|L0T6B1_MYCTU Possible glycerophosphoryl diester phosphodiesterase GlpQ2 (Glycerophosphodiester phosphodiesterase) OS=Mycobacterium tuberculosis GN=glpQ2 PE=4 SV=1	L0T6B1_MYCTU	NaN	NaN	NaN	NaN	19.9655	NaN	NaN	NaN	NaN	NaN	NaN	NaN	NaN	NaN	NaN	NaN	GlyceroP-diester-Pdiesterase;PLC-like_Pdiesterase_TIM-brl							alcohol metabolic process;alditol metabolic process;carbohydrate metabolic process;cellular carbohydrate metabolic process;cellular metabolic process;cellular process;glycerol metabolic process;lipid metabolic process;metabolic process;polyol metabolic process;primary metabolic process;small molecule metabolic process	catalytic activity;glycerophosphodiester phosphodiesterase activity;hydrolase activity;hydrolase activity, acting on ester bonds;phosphoric diester hydrolase activity;phosphoric ester hydrolase activity		alcohol metabolic process;carbohydrate metabolic process;cellular metabolic process;cellular process;lipid metabolic process;metabolic process;primary metabolic process;small molecule metabolic process		Glycerophospholipid metabolism	GDPD		Completeproteome;Referenceproteome	GO:0005975;GO:0006066;GO:0006071;GO:0006629;GO:0008152;GO:0009987;GO:0019400;GO:0019751;GO:0044237;GO:0044238;GO:0044262;GO:0044281	GO:0003824;GO:0008081;GO:0008889;GO:0016787;GO:0016788;GO:0042578		GO:0005975;GO:0006066;GO:0006629;GO:0008152;GO:0009987;GO:0044237;GO:0044238;GO:0044281		IPR004129;IPR017946	ko00564						Mycobacterium tuberculosis	9.91e-09
Rv0332	Conserved protein	>tr|L0T6C7|L0T6C7_MYCTU Conserved protein OS=Mycobacterium tuberculosis GN=Rv0332 PE=4 SV=1	L0T6C7_MYCTU	24.7625	25.007	24.8076	25.4513	24.8881	25.0917	25.1603	25.258	24.938	24.9338	24.904	25.2257	24.9281	24.9771	23.736	24.6823	CHP03083_actinobac;MDMPI_C-term_domain;MDMPI_metal-binding								binding;cation binding;ion binding;metal ion binding					MDMPI_C;MDMPI_N		Completeproteome;Referenceproteome		GO:0005488;GO:0043167;GO:0043169;GO:0046872				IPR010872;IPR017517;IPR024344							Mycobacterium tuberculosis	1.43e-43
Rv0412c	possible conserved membrane protein	>tr|L0T6E0|L0T6E0_MYCTU Possible conserved membrane protein OS=Mycobacterium tuberculosis GN=Rv0412c PE=4 SV=1	L0T6E0_MYCTU	NaN	NaN	NaN	NaN	NaN	NaN	NaN	NaN	NaN	NaN	NaN	NaN	24.4627	24.0036	NaN	24.4677																Completeproteome;Referenceproteome													Mycobacterium tuberculosis	6.49e-36
Rv1377c	transferase	>tr|L0T6G7|L0T6G7_MYCTU Putative transferase OS=Mycobacterium tuberculosis GN=Rv1377c PE=4 SV=1	L0T6G7_MYCTU	24.5718	24.4713	24.53	24.8863	24.5691	24.4935	24.4411	24.4919	24.7289	24.7089	24.6031	25.0368	24.6047	24.4253	24.4212	25.089	Methyltransf_11							cellular metabolic process;cellular process;metabolic process;methylation;one-carbon metabolic process;small molecule metabolic process	catalytic activity;methyltransferase activity;transferase activity;transferase activity, transferring one-carbon groups		cellular metabolic process;cellular process;metabolic process;one-carbon metabolic process;small molecule metabolic process			Methyltransf_11		Completeproteome;Referenceproteome;Transferase	GO:0006730;GO:0008152;GO:0009987;GO:0032259;GO:0044237;GO:0044281	GO:0003824;GO:0008168;GO:0016740;GO:0016741		GO:0006730;GO:0008152;GO:0009987;GO:0044237;GO:0044281		IPR013216							Mycobacterium tuberculosis	1.54e-64
Rv0452	possible transcriptional regulatory protein	>tr|L0T6I1|L0T6I1_MYCTU Possible transcriptional regulatory protein OS=Mycobacterium tuberculosis GN=Rv0452 PE=4 SV=1	L0T6I1_MYCTU	NaN	NaN	NaN	19.4617	NaN	NaN	NaN	NaN	NaN	NaN	NaN	NaN	NaN	NaN	NaN	NaN	Homeodomain-like;HTH_TetR;Tet_transcr_reg_TetR-like_C			HTH_TETR_2					binding;DNA binding;nucleic acid binding					TetR_N		Completeproteome;DNA-binding;Referenceproteome;Transcription;Transcriptionregulation		GO:0003676;GO:0003677;GO:0005488				IPR001647;IPR009057;IPR015893			PS50977				Mycobacterium tuberculosis	9.04e-13
Rv0387c	Uncharacterized protein	>tr|L0T6I4|L0T6I4_MYCTU Uncharacterized protein OS=Mycobacterium tuberculosis GN=Rv0387c PE=4 SV=1	L0T6I4_MYCTU	NaN	NaN	NaN	NaN	NaN	NaN	NaN	NaN	NaN	NaN	NaN	NaN	NaN	21.0695	NaN	NaN	PPE_C													PE_PPE_C		Completeproteome;Referenceproteome						IPR022171							Mycobacterium tuberculosis	0.00078168
Rv0406c	Beta lactamase like protein	>tr|L0T6K3|L0T6K3_MYCTU Beta lactamase like protein OS=Mycobacterium tuberculosis GN=Rv0406c PE=4 SV=1	L0T6K3_MYCTU	NaN	NaN	NaN	21.0855	20.9693	NaN	21.0659	21.2586	NaN	NaN	NaN	NaN	NaN	NaN	NaN	NaN	Beta-lactamas-like					Lactamase_B			catalytic activity;hydrolase activity					Lactamase_B		Completeproteome;Referenceproteome		GO:0003824;GO:0016787				IPR001279						SM00849	Mycobacterium tuberculosis	2.69e-12
Rv0426c	possible transmembrane protein	>tr|L0T6M4|L0T6M4_MYCTU Possible transmembrane protein OS=Mycobacterium tuberculosis GN=Rv0426c PE=4 SV=1	L0T6M4_MYCTU	NaN	NaN	NaN	23.4458	23.6461	NaN	NaN	NaN	NaN	23.5721	23.2028	NaN	23.451	NaN	NaN	NaN										cell part;integral to membrane;intrinsic to membrane;membrane part		cell part				Completeproteome;Membrane;Referenceproteome;Transmembrane			GO:0016021;GO:0031224;GO:0044425;GO:0044464		GO:0044464								Mycobacterium tuberculosis	3.72e-08
Rv0511	uroporphyrin-III C-methyltransferase HemD (Uroporphyrinogen III methylase) (Urogen III methylase) (SUMT) (Urogen III methylase) (UROM)	>tr|L0T6Q2|L0T6Q2_MYCTU Probable uroporphyrin-III C-methyltransferase HemD (Uroporphyrinogen III methylase) (Urogen III methylase) (SUMT) (Urogen III methylase) (UROM) OS=Mycobacterium tuberculosis GN=hemD PE=4 SV=1	L0T6Q2_MYCTU	27.5693	27.3959	27.5472	27.096	27.7138	27.6524	27.6747	27.172	27.6075	27.9285	27.8775	26.8241	27.7925	28.0093	27.9518	27.4078	4pyrrol_Mease;4pyrrol_synth_uPrphyn_synth;4pyrrole_Mease_sub1;4pyrrole_Mease_sub2							biosynthetic process;cellular biosynthetic process;cellular metabolic process;cellular nitrogen compound biosynthetic process;cellular nitrogen compound metabolic process;cellular process;heterocycle biosynthetic process;heterocycle metabolic process;metabolic process;nitrogen compound metabolic process;tetrapyrrole biosynthetic process;tetrapyrrole metabolic process	carbon-oxygen lyase activity;catalytic activity;hydro-lyase activity;lyase activity;methyltransferase activity;transferase activity;transferase activity, transferring one-carbon groups;uroporphyrinogen-III synthase activity		biosynthetic process;cellular metabolic process;cellular nitrogen compound metabolic process;cellular process;heterocycle metabolic process;metabolic process;nitrogen compound metabolic process		Porphyrin and chlorophyll metabolism	HEM4;TP_methylase		Completeproteome;Methyltransferase;Referenceproteome;Transferase	GO:0006807;GO:0008152;GO:0009058;GO:0009987;GO:0018130;GO:0033013;GO:0033014;GO:0034641;GO:0044237;GO:0044249;GO:0044271;GO:0046483	GO:0003824;GO:0004852;GO:0008168;GO:0016740;GO:0016741;GO:0016829;GO:0016835;GO:0016836		GO:0006807;GO:0008152;GO:0009058;GO:0009987;GO:0034641;GO:0044237;GO:0046483		IPR000878;IPR003754;IPR014776;IPR014777	ko00860						Mycobacterium tuberculosis	1.07e-172
Rv1388	integration ht factor MihF	>tr|L0T6Q3|L0T6Q3_MYCTU Putative integration host factor MihF OS=Mycobacterium tuberculosis GN=mihF PE=4 SV=1	L0T6Q3_MYCTU	30.0007	30.072	29.8978	30.1346	29.7773	29.7439	29.9989	30.006	30.0594	30.1452	30.1678	30.2728	30.246	30.1071	31.0868	30.7622																Completeproteome;Referenceproteome													Mycobacterium tuberculosis	6.18e-187
Rv0516c	possible anti-anti-sigma factor	>tr|L0T6Q7|L0T6Q7_MYCTU Possible anti-anti-sigma factor OS=Mycobacterium tuberculosis GN=Rv0516c PE=4 SV=1	L0T6Q7_MYCTU	23.788	23.772	23.4686	23.3582	23.5333	23.5909	23.5189	23.5052	23.699	23.6489	23.5795	23.4315	23.4037	23.6093	23.6617	23.2277	STAS_dom			STAS										STAS		Completeproteome;Referenceproteome						IPR002645			PS50801				Mycobacterium tuberculosis	1.5e-28
Rv0469	possible mycolic acid synthase UmaA	>tr|L0T6S0|L0T6S0_MYCTU Possible mycolic acid synthase UmaA OS=Mycobacterium tuberculosis GN=umaA PE=4 SV=1	L0T6S0_MYCTU	28.1967	27.9361	27.8035	28.5669	28.1279	27.5399	27.7806	27.7713	27.8562	28.0688	27.8178	27.9304	NaN	NaN	25.5545	26.0241	Mycolic_cyclopropane_synthase							biosynthetic process;lipid biosynthetic process;lipid metabolic process;metabolic process;primary metabolic process			biosynthetic process;lipid metabolic process;metabolic process;primary metabolic process			CMAS		Completeproteome;Referenceproteome	GO:0006629;GO:0008152;GO:0008610;GO:0009058;GO:0044238			GO:0006629;GO:0008152;GO:0009058;GO:0044238		IPR003333							Mycobacterium tuberculosis	1.06e-123
Rv1512	nucleotide-sugar epimerase EpiA	>tr|L0T6V9|L0T6V9_MYCTU Probable nucleotide-sugar epimerase EpiA OS=Mycobacterium tuberculosis GN=epiA PE=4 SV=1	L0T6V9_MYCTU	24.127	23.8145	23.4039	23.6337	24.0293	23.4069	24.2199	23.7709	24.0889	23.604	23.8156	23.4108	23.9024	24.2084	NaN	NaN	Epimerase_deHydtase;NAD(P)-bd_dom							cellular metabolic process;cellular process;metabolic process	binding;catalytic activity;coenzyme binding;cofactor binding		cellular metabolic process;cellular process;metabolic process		Amino sugar and nucleotide sugar metabolism;Fructose and mannose metabolism	Epimerase		Completeproteome;Referenceproteome	GO:0008152;GO:0009987;GO:0044237	GO:0003824;GO:0005488;GO:0048037;GO:0050662		GO:0008152;GO:0009987;GO:0044237		IPR001509;IPR016040	ko00051;ko00520						Mycobacterium tuberculosis	3.79e-34
Rv1527c	polyketide synthase Pks5	>tr|L0T6X5|L0T6X5_MYCTU Probable polyketide synthase Pks5 OS=Mycobacterium tuberculosis GN=pks5 PE=4 SV=1	L0T6X5_MYCTU	24.188	23.2952	24.0413	23.5955	24.5783	24.1416	24.3579	23.715	23.774	23.9219	23.8973	NaN	24.4658	24.6141	24.9577	23.5827	Ac_transferase_dom;Acyl_carrier_prot-like;Acyl_transferase;Acyl_Trfase/lysoPLipase;ADH_C;ADH_GroES-like;DH_sc/Rdtase_SDR;GroES-like;Ketoacyl_synth_AS;Ketoacyl_synth_C;Ketoacyl_synth_N;Malonyl_transacylase_ACP-bd;NAD(P)-bd_dom;PKS/FAS_KR;PKS_acyl_transferase;PKS_dehydratase;PKS_ER;Thiolase-like;Thiolase-like_subgr			ACP_DOMAIN;B_KETOACYL_SYNTHASE		PKS_AT;PKS_DH;PKS_ER;PKS_KR			binding;catalytic activity;cation binding;ion binding;metal ion binding;oxidoreductase activity;transferase activity;transferase activity, transferring acyl groups;transferase activity, transferring acyl groups other than amino-acyl groups;transition metal ion binding;zinc ion binding					Acyl_transf_1;ADH_N;adh_short;ADH_zinc_N;ketoacyl-synt;Ketoacyl-synt_C;PP-binding		Completeproteome;Referenceproteome;Transferase		GO:0003824;GO:0005488;GO:0008270;GO:0016491;GO:0016740;GO:0016746;GO:0016747;GO:0043167;GO:0043169;GO:0046872;GO:0046914				IPR001227;IPR002198;IPR009081;IPR011032;IPR013149;IPR013154;IPR014030;IPR014031;IPR014043;IPR016035;IPR016036;IPR016038;IPR016039;IPR016040;IPR018201;IPR020801;IPR020807;IPR020842;IPR020843			PS00606;PS50075			SM00822;SM00826;SM00827;SM00829	Mycobacterium tuberculosis	1.69e-115
Rv0580c	Conserved protein	>tr|L0T6X7|L0T6X7_MYCTU Conserved protein OS=Mycobacterium tuberculosis GN=Rv0580c PE=4 SV=1	L0T6X7_MYCTU	27.2333	27.0354	27.1857	27.3183	27.1253	27.1426	27.0553	26.8552	27.2458	27.1182	27.108	26.8109	26.9539	26.8916	27.1417	26.6252	Polyketide_synth_GrhN/RubW_prd															Completeproteome;Referenceproteome						IPR016791							Mycobacterium tuberculosis	3.42e-131
Rv0530	Conserved protein	>tr|L0T6Y7|L0T6Y7_MYCTU Conserved protein OS=Mycobacterium tuberculosis GN=Rv0530 PE=4 SV=1	L0T6Y7_MYCTU	26.8207	26.8323	26.7154	26.6881	26.5233	26.2625	26.2335	26.3483	26.4407	26.6983	26.7895	26.3318	27.5101	27.6648	27.3077	26.932	AAA_dom;P-loop_NTPase													AAA_31		Completeproteome;Referenceproteome						IPR025669;IPR027417							Mycobacterium tuberculosis	6.92e-121
Rv0984	Uncharacterized protein	>tr|L0T6Z7|L0T6Z7_MYCTU Uncharacterized protein OS=Mycobacterium tuberculosis GN=moaB2 PE=4 SV=1	L0T6Z7_MYCTU	26.388	26.6321	26.6901	26.5082	26.5346	26.718	26.1604	26.7128	26.4777	26.5239	26.7064	26.717	26.8061	26.5373	26.6255	26.8517	Mo_cofactor_synthesis;Mopterin-bd_dom					MoCF_biosynth		aromatic compound biosynthetic process;biosynthetic process;cellular aromatic compound metabolic process;cellular biosynthetic process;cellular metabolic process;cellular nitrogen compound biosynthetic process;cellular nitrogen compound metabolic process;cellular process;coenzyme biosynthetic process;coenzyme metabolic process;cofactor biosynthetic process;cofactor metabolic process;heterocycle b…			biosynthetic process;cellular aromatic compound metabolic process;cellular metabolic process;cellular nitrogen compound metabolic process;cellular process;cofactor metabolic process;heterocycle metabolic process;metabolic process;nitrogen compound metabolic process;prosthetic group metabolic process			MoCF_biosynth		Completeproteome;Referenceproteome	GO:0006725;GO:0006732;GO:0006777;GO:0006807;GO:0008152;GO:0009058;GO:0009108;GO:0009987;GO:0018130;GO:0019438;GO:0019720;GO:0032324;GO:0034641;GO:0042558;GO:0042559;GO:0043545;GO:0044237;GO:0044249;GO:0044271;GO:0046483;GO:0051186;GO:0051188;GO:0051189			GO:0006725;GO:0006807;GO:0008152;GO:0009058;GO:0009987;GO:0034641;GO:0044237;GO:0046483;GO:0051186;GO:0051189		IPR001453;IPR020817						SM00852	Mycobacterium tuberculosis	2.29e-54
Rv0989c	polyprenyl-diphphate synthase GrcC2 (Polyprenyl pyrophphate synthetase)	>tr|L0T701|L0T701_MYCTU Probable polyprenyl-diphosphate synthase GrcC2 (Polyprenyl pyrophosphate synthetase) OS=Mycobacterium tuberculosis GN=grcC2 PE=4 SV=1	L0T701_MYCTU	NaN	NaN	21.5999	NaN	NaN	NaN	NaN	NaN	NaN	NaN	NaN	NaN	NaN	NaN	NaN	NaN	Polyprenyl_synt;Polyprenyl_synth-rel;Terpenoid_synth							biosynthetic process;cellular biosynthetic process;cellular lipid metabolic process;cellular metabolic process;cellular process;isoprenoid biosynthetic process;isoprenoid metabolic process;lipid biosynthetic process;lipid metabolic process;metabolic process;primary metabolic process			biosynthetic process;cellular lipid metabolic process;cellular metabolic process;cellular process;lipid metabolic process;metabolic process;primary metabolic process		Terpenoid backbone biosynthesis	polyprenyl_synt		Completeproteome;Referenceproteome	GO:0006629;GO:0006720;GO:0008152;GO:0008299;GO:0008610;GO:0009058;GO:0009987;GO:0044237;GO:0044238;GO:0044249;GO:0044255			GO:0006629;GO:0008152;GO:0009058;GO:0009987;GO:0044237;GO:0044238;GO:0044255		IPR000092;IPR008949;IPR017446	ko00900						Mycobacterium tuberculosis	1.46e-28
Rv1019	transcriptional regulatory protein (Probably TetR-family)	>tr|L0T728|L0T728_MYCTU Probable transcriptional regulatory protein (Probably TetR-family) OS=Mycobacterium tuberculosis GN=Rv1019 PE=4 SV=1	L0T728_MYCTU	21.234	NaN	NaN	NaN	NaN	NaN	NaN	NaN	NaN	NaN	NaN	NaN	NaN	NaN	NaN	NaN	DNA-bd_HTH_TetR-type_CS;Homeodomain-like;HTH_TetR;Tet_transcr_reg_TetR-like_C;Tet_transcr_reg_TetR-rel_C		HTHTETR	HTH_TETR_1;HTH_TETR_2					binding;DNA binding;nucleic acid binding					TetR_N		Completeproteome;DNA-binding;Referenceproteome;Repressor;Transcription;Transcriptionregulation		GO:0003676;GO:0003677;GO:0005488				IPR001647;IPR009057;IPR011075;IPR015893;IPR023772		PR00455	PS01081;PS50977				Mycobacterium tuberculosis	6.55e-09
Rv1523	methyltransferase	>tr|L0T737|L0T737_MYCTU Probable methyltransferase OS=Mycobacterium tuberculosis GN=Rv1523 PE=4 SV=1	L0T737_MYCTU	22.741	NaN	NaN	22.6388	23.0116	NaN	22.6729	22.8984	NaN	NaN	22.519	NaN	22.776	23.0183	NaN	NaN	Methyltransf_11								catalytic activity;methyltransferase activity;transferase activity;transferase activity, transferring one-carbon groups				Histidine metabolism;Polycyclic aromatic hydrocarbon degradation;Tyrosine metabolism	Methyltransf_11		Completeproteome;Methyltransferase;Referenceproteome;Transferase		GO:0003824;GO:0008168;GO:0016740;GO:0016741				IPR013216	ko00340;ko00350;ko00624						Mycobacterium tuberculosis	3.05e-23
Rv1597	Uncharacterized protein	>tr|L0T757|L0T757_MYCTU Uncharacterized protein OS=Mycobacterium tuberculosis GN=Rv1597 PE=4 SV=1	L0T757_MYCTU	NaN	NaN	NaN	NaN	NaN	NaN	NaN	NaN	NaN	NaN	NaN	NaN	NaN	NaN	22.9809	NaN	Methyltransf_11							cellular metabolic process;cellular process;metabolic process;methylation;one-carbon metabolic process;small molecule metabolic process	catalytic activity;methyltransferase activity;transferase activity;transferase activity, transferring one-carbon groups		cellular metabolic process;cellular process;metabolic process;one-carbon metabolic process;small molecule metabolic process			Methyltransf_11		Completeproteome;Referenceproteome	GO:0006730;GO:0008152;GO:0009987;GO:0032259;GO:0044237;GO:0044281	GO:0003824;GO:0008168;GO:0016740;GO:0016741		GO:0006730;GO:0008152;GO:0009987;GO:0044237;GO:0044281		IPR013216							Mycobacterium tuberculosis	2.83e-13
Rv1593c	Conserved protein	>tr|L0T7A8|L0T7A8_MYCTU Conserved protein OS=Mycobacterium tuberculosis GN=Rv1593c PE=4 SV=1	L0T7A8_MYCTU	25.1794	24.6061	24.8478	25.0756	25.0057	24.9597	25.4035	25.1308	24.7549	24.7697	24.7536	24.8974	24.1658	24.4833	24.8776	24.6125	NUDIX_hydrolase_dom;NUDIX_hydrolase_dom-like;WHTH_DNA-bd_dom			NUDIX					catalytic activity;hydrolase activity					NUDIX		Completeproteome;Referenceproteome		GO:0003824;GO:0016787				IPR000086;IPR011991;IPR015797			PS51462				Mycobacterium tuberculosis	4.3e-66
Rv1111c	Uncharacterized protein	>tr|L0T7C8|L0T7C8_MYCTU Uncharacterized protein OS=Mycobacterium tuberculosis GN=Rv1111c PE=4 SV=1	L0T7C8_MYCTU	25.4093	25.0375	25.0063	25.0847	25.0249	25.1823	24.7921	24.8937	25.2978	25.3712	24.9514	24.244	25.1183	25.4349	NaN	NaN																Completeproteome;Referenceproteome													Mycobacterium tuberculosis	1.44e-52
Rv1676	Uncharacterized protein	>tr|L0T7D1|L0T7D1_MYCTU Uncharacterized protein OS=Mycobacterium tuberculosis GN=Rv1676 PE=4 SV=1	L0T7D1_MYCTU	25.0475	25.219	25.3819	25.335	25.2148	25.2958	25.0899	25.1334	25.0916	25.0841	25.2781	25.4672	25.1189	25.0317	NaN	24.8053	AhpC/TSA;Thioredoxin-like_fold								antioxidant activity;catalytic activity;oxidoreductase activity					AhpC-TSA		Completeproteome;Referenceproteome		GO:0003824;GO:0016209;GO:0016491				IPR000866;IPR012336							Mycobacterium tuberculosis	3.58e-111
Rv1618	acyl-CoA thioesterase II TesB1	>tr|L0T7F7|L0T7F7_MYCTU Probable acyl-CoA thioesterase II TesB1 OS=Mycobacterium tuberculosis GN=tesB1 PE=4 SV=1	L0T7F7_MYCTU	NaN	NaN	20.9848	NaN	NaN	NaN	NaN	NaN	NaN	NaN	NaN	NaN	NaN	NaN	NaN	NaN	Acyl_CoA_thio;Acyl_CoA_thio_II_dom							acyl-CoA metabolic process;cellular metabolic process;cellular process;coenzyme metabolic process;cofactor metabolic process;metabolic process;thioester metabolic process	acyl-CoA hydrolase activity;catalytic activity;CoA hydrolase activity;hydrolase activity;hydrolase activity, acting on ester bonds;thiolester hydrolase activity		cellular metabolic process;cellular process;cofactor metabolic process;metabolic process		Biosynthesis of unsaturated fatty acids	Acyl_CoA_thio		Completeproteome;Referenceproteome	GO:0006637;GO:0006732;GO:0008152;GO:0009987;GO:0035383;GO:0044237;GO:0051186	GO:0003824;GO:0016289;GO:0016787;GO:0016788;GO:0016790;GO:0047617		GO:0008152;GO:0009987;GO:0044237;GO:0051186		IPR003703;IPR025652	ko01040						Mycobacterium tuberculosis	1.17e-11
Rv1730c	possible penicillin-binding protein	>tr|L0T7I3|L0T7I3_MYCTU Possible penicillin-binding protein OS=Mycobacterium tuberculosis GN=Rv1730c PE=4 SV=1	L0T7I3_MYCTU	NaN	NaN	NaN	NaN	NaN	NaN	20.0772	NaN	NaN	NaN	NaN	NaN	NaN	NaN	NaN	NaN	Beta-lactam/transpept-like;Beta-lactam-related													Beta-lactamase		Completeproteome;Referenceproteome						IPR001466;IPR012338							Mycobacterium tuberculosis	0.0014129
Rv1647	Adenylate cyclase (ATP pyrophphate-lyase) (Adenylyl cyclase)	>tr|L0T7I7|L0T7I7_MYCTU Adenylate cyclase (ATP pyrophosphate-lyase) (Adenylyl cyclase) OS=Mycobacterium tuberculosis GN=Rv1647 PE=4 SV=1	L0T7I7_MYCTU	NaN	NaN	NaN	NaN	NaN	NaN	NaN	NaN	21.5787	NaN	NaN	NaN	21.8059	NaN	NaN	NaN	A/G_cyclase			GUANYLATE_CYCLASE_2		CYCc		biological regulation;biosynthetic process;cellular biosynthetic process;cellular metabolic process;cellular nitrogen compound biosynthetic process;cellular nitrogen compound metabolic process;cellular process;cellular response to stimulus;cyclic nucleotide biosynthetic process;cyclic nucleotide metabolic process;intracellular signal transduction;metabolic process;nitrogen compound metabolic proc…	catalytic activity;lyase activity;phosphorus-oxygen lyase activity		biological regulation;biosynthetic process;cellular metabolic process;cellular nitrogen compound metabolic process;cellular process;metabolic process;nitrogen compound metabolic process;nucleobase-containing compound metabolic process;nucleobase-containing small molecule metabolic process;nucleotide metabolic process;primary metabolic process;response to stimulus;signal transduction;small molecul…			Guanylate_cyc		Completeproteome;Lyase;Referenceproteome	GO:0006139;GO:0006753;GO:0006807;GO:0007165;GO:0008152;GO:0009058;GO:0009117;GO:0009123;GO:0009124;GO:0009165;GO:0009187;GO:0009190;GO:0009987;GO:0034641;GO:0034654;GO:0035556;GO:0044237;GO:0044238;GO:0044249;GO:0044271;GO:0044281;GO:0050789;GO:0050794;GO:0050896;GO:0051716;GO:0055086;GO:0065007	GO:0003824;GO:0016829;GO:0016849		GO:0006139;GO:0006807;GO:0007165;GO:0008152;GO:0009058;GO:0009117;GO:0009987;GO:0034641;GO:0044237;GO:0044238;GO:0044281;GO:0050896;GO:0055086;GO:0065007		IPR001054			PS50125			SM00044	Mycobacterium tuberculosis	1.84e-14
Rv1179c	Uncharacterized protein	>tr|L0T7J0|L0T7J0_MYCTU Uncharacterized protein OS=Mycobacterium tuberculosis GN=Rv1179c PE=4 SV=1	L0T7J0_MYCTU	NaN	NaN	NaN	NaN	NaN	NaN	NaN	NaN	NaN	NaN	22.4632	NaN	NaN	NaN	NaN	NaN	Helicase/UvrB_dom;Helicase_ATP-bd;Helicase_C;P-loop_NTPase			HELICASE_ATP_BIND_1		DEXDc			adenyl nucleotide binding;adenyl ribonucleotide binding;ATP binding;binding;catalytic activity;DNA binding;helicase activity;hydrolase activity;hydrolase activity, acting on acid anhydrides;hydrolase activity, acting on acid anhydrides, in phosphorus-containing anhydrides;nucleic acid binding;nucleoside-triphosphatase activity;nucleotide binding;purine nucleotide binding;purine ribonucleoside tri…					Helicase_C;ResIII		ATP-binding;Completeproteome;Nucleotide-binding;Referenceproteome		GO:0000166;GO:0003676;GO:0003677;GO:0003824;GO:0004386;GO:0005488;GO:0005524;GO:0016462;GO:0016787;GO:0016817;GO:0016818;GO:0017076;GO:0017111;GO:0030554;GO:0032553;GO:0032555;GO:0032559;GO:0035639				IPR001650;IPR006935;IPR014001;IPR027417			PS51192			SM00487	Mycobacterium tuberculosis	0.00022826
Rv1769	Conserved protein	>tr|L0T7M6|L0T7M6_MYCTU Conserved protein OS=Mycobacterium tuberculosis GN=Rv1769 PE=4 SV=1	L0T7M6_MYCTU	24.2749	23.96	23.9896	24.5295	24.005	NaN	24.6495	24.6995	23.9672	23.9868	23.7717	23.957	24.0446	23.7696	23.6901	24.2159	Ala_racemase_N													Ala_racemase_N		Completeproteome;Referenceproteome						IPR001608							Mycobacterium tuberculosis	2.53e-47
Rv1774	oxidoreductase	>tr|L0T7N0|L0T7N0_MYCTU Probable oxidoreductase OS=Mycobacterium tuberculosis GN=Rv1774 PE=4 SV=1	L0T7N0_MYCTU	NaN	NaN	NaN	NaN	NaN	NaN	NaN	NaN	NaN	NaN	NaN	NaN	NaN	NaN	NaN	21.8446	CO_DH_flavot_FAD-bd_sub2;FAD-bd_2;FAD-bd_2_sub1;Oxid_FAD_bind_N;Oxy_OxRdtase_FAD_BS			FAD_PCMH;OX2_COVAL_FAD					binding;catalytic activity;coenzyme binding;cofactor binding;flavin adenine dinucleotide binding;oxidoreductase activity;oxidoreductase activity, acting on CH-OH group of donors;oxidoreductase activity, acting on the CH-OH group of donors, NAD or NADP as acceptor;UDP-N-acetylmuramate dehydrogenase activity					FAD_binding_4		Completeproteome;Referenceproteome		GO:0003824;GO:0005488;GO:0008762;GO:0016491;GO:0016614;GO:0016616;GO:0048037;GO:0050660;GO:0050662				IPR006093;IPR006094;IPR016166;IPR016167;IPR016169			PS00862;PS51387				Mycobacterium tuberculosis	7.91e-22
Rv1779c	possible integral membrane protein	>tr|L0T7N5|L0T7N5_MYCTU Possible integral membrane protein OS=Mycobacterium tuberculosis GN=Rv1779c PE=4 SV=1	L0T7N5_MYCTU	22.7637	21.9197	22.694	22.883	23.5087	22.9193	23.5648	22.7995	NaN	23.055	NaN	NaN	22.2418	NaN	NaN	NaN	DUF4407													DUF4407		Completeproteome;Referenceproteome						IPR025519							Mycobacterium tuberculosis	3.79e-31
Rv1239c	possible magnesium and cobalt transport transmembrane protein CorA	>tr|L0T7P6|L0T7P6_MYCTU Possible magnesium and cobalt transport transmembrane protein CorA OS=Mycobacterium tuberculosis GN=corA PE=4 SV=1	L0T7P6_MYCTU	24.3994	23.9841	24.341	23.9558	24.0237	24.1634	24.2049	24.4152	24.34	24.3968	24.1493	24.1765	24.1885	24.3016	23.1366	22.7793	Mg/Co-transport_prot_CorA;MgTranspt_CorA/ZnTranspt_ZntB								cation transmembrane transporter activity;cobalt ion transmembrane transporter activity;divalent inorganic cation transmembrane transporter activity;inorganic cation transmembrane transporter activity;ion transmembrane transporter activity;magnesium ion transmembrane transporter activity;metal ion transmembrane transporter activity;substrate-specific transmembrane transporter activity;substrate-s…	cell part;integral to membrane;intrinsic to membrane;membrane part		cell part		CorA		Completeproteome;Membrane;Referenceproteome;Transmembrane		GO:0005215;GO:0008324;GO:0015075;GO:0015087;GO:0015095;GO:0022857;GO:0022890;GO:0022891;GO:0022892;GO:0046873;GO:0046915;GO:0072509	GO:0016021;GO:0031224;GO:0044425;GO:0044464		GO:0044464	IPR002523;IPR004488							Mycobacterium tuberculosis	8.98e-86
Rv1751	oxidoreductase	>tr|L0T7T6|L0T7T6_MYCTU Probable oxidoreductase OS=Mycobacterium tuberculosis GN=Rv1751 PE=4 SV=1	L0T7T6_MYCTU	26.3587	26.159	26.084	26.1261	26.3111	26.5882	26.2704	26.096	26.1919	26.2378	26.0304	25.5318	25.2771	25.5174	25.7082	24.9098	mOase_FAD-bd;Rng_hydrolase-like		RNGMNOXGNASE					metabolic process;oxidation-reduction process	catalytic activity;oxidoreductase activity		metabolic process			FAD_binding_3		Completeproteome;Referenceproteome	GO:0008152;GO:0055114	GO:0003824;GO:0016491		GO:0008152		IPR002938;IPR003042		PR00420					Mycobacterium tuberculosis	4.44e-71
Rv1770	Conserved protein	>tr|L0T7V2|L0T7V2_MYCTU Conserved protein OS=Mycobacterium tuberculosis GN=Rv1770 PE=4 SV=1	L0T7V2_MYCTU	25.4966	25.8584	25.8293	25.8363	25.7697	25.6052	25.5414	25.8644	25.3667	25.5911	25.8001	25.7632	25.3978	25.2099	25.1275	25.3627	Peptidase_M28							macromolecule metabolic process;metabolic process;primary metabolic process;protein metabolic process;proteolysis	catalytic activity;hydrolase activity;peptidase activity		macromolecule metabolic process;metabolic process;primary metabolic process;protein metabolic process;proteolysis			Peptidase_M28		Completeproteome;Referenceproteome	GO:0006508;GO:0008152;GO:0019538;GO:0043170;GO:0044238	GO:0003824;GO:0008233;GO:0016787		GO:0006508;GO:0008152;GO:0019538;GO:0043170;GO:0044238		IPR007484							Mycobacterium tuberculosis	2.02e-63
Rv1866	Conserved protein	>tr|L0T7X6|L0T7X6_MYCTU Conserved protein OS=Mycobacterium tuberculosis GN=Rv1866 PE=4 SV=1	L0T7X6_MYCTU	22.0726	21.6943	NaN	NaN	21.7952	22.026	21.595	21.6694	NaN	21.4689	21.768	20.877	21.4583	21.4262	NaN	NaN	CoA-Trfase_fam_III;CoA-Trfase_III_dom								catalytic activity					CoA_transf_3		Completeproteome;Referenceproteome		GO:0003824				IPR003673;IPR023606							Mycobacterium tuberculosis	4.39e-19
Rv0974c	acetyl-/propionyl-CoA carboxylase (Beta subunit) AccD2	>tr|L0T826|L0T826_MYCTU Probable acetyl-/propionyl-CoA carboxylase (Beta subunit) AccD2 OS=Mycobacterium tuberculosis GN=accD2 PE=4 SV=1	L0T826_MYCTU	NaN	NaN	NaN	NaN	NaN	NaN	19.7139	NaN	NaN	NaN	NaN	NaN	NaN	NaN	NaN	NaN	Carboxyl_trans;COA_CT_C;COA_CT_N			COA_CT_CTER;COA_CT_NTER					catalytic activity;ligase activity				Carbon fixation pathways in prokaryotes;Glyoxylate and dicarboxylate metabolism;Propanoate metabolism;Valine, leucine and isoleucine degradation	Carboxyl_trans		Completeproteome;Referenceproteome		GO:0003824;GO:0016874				IPR000022;IPR011762;IPR011763	ko00280;ko00630;ko00640;ko00720		PS50980;PS50989				Mycobacterium tuberculosis	1.31e-05
Rv1915	isocitrate lyase AceAa [first part] (Isocitrase) (Isocitratase) (Icl)	>tr|L0T829|L0T829_MYCTU Probable isocitrate lyase AceAa [first part] (Isocitrase) (Isocitratase) (Icl) OS=Mycobacterium tuberculosis GN=aceAa PE=4 SV=1	L0T829_MYCTU	NaN	NaN	NaN	NaN	NaN	NaN	NaN	25.1541	NaN	NaN	NaN	NaN	26.7538	27.6244	27.238	26.7407	Isocitrate_lyase;Isocitrate_lyase/Pmutase;Isocitrate_lyase_ph_CS;Pyrv/PenolPyrv_Kinase-like_dom			ISOCITRATE_LYASE				carboxylic acid metabolic process;cellular ketone metabolic process;cellular metabolic process;cellular process;metabolic process;organic acid metabolic process;oxoacid metabolic process;small molecule metabolic process	carbon-carbon lyase activity;catalytic activity;isocitrate lyase activity;lyase activity;oxo-acid-lyase activity		cellular ketone metabolic process;cellular metabolic process;cellular process;metabolic process;organic acid metabolic process;small molecule metabolic process		Glyoxylate and dicarboxylate metabolism	ICL		Completeproteome;Lyase;Referenceproteome	GO:0006082;GO:0008152;GO:0009987;GO:0019752;GO:0042180;GO:0043436;GO:0044237;GO:0044281	GO:0003824;GO:0004451;GO:0016829;GO:0016830;GO:0016833		GO:0006082;GO:0008152;GO:0009987;GO:0042180;GO:0044237;GO:0044281		IPR000918;IPR006254;IPR015813;IPR018523	ko00630		PS00161				Mycobacterium tuberculosis	1.2e-71
Rv1867	Conserved protein	>tr|L0T843|L0T843_MYCTU Conserved protein OS=Mycobacterium tuberculosis GN=Rv1867 PE=4 SV=1	L0T843_MYCTU	NaN	NaN	22.1133	21.369	NaN	NaN	NaN	NaN	NaN	NaN	NaN	NaN	NaN	21.0338	NaN	NaN	Thiolase;Thiolase-like;Thiolase-like_subgr								catalytic activity;transferase activity;transferase activity, transferring acyl groups;transferase activity, transferring acyl groups other than amino-acyl groups				Benzoate degradation;Butanoate metabolism;Carbon fixation pathways in prokaryotes;Fatty acid metabolism;Glyoxylate and dicarboxylate metabolism;Lysine degradation;Propanoate metabolism;Pyruvate metabolism;Synthesis and degradation of ketone bodies;Terpenoid backbone biosynthesis;Tryptophan metabolism;Two-component system;Valine, leucine and isoleucine degradation			Completeproteome;Referenceproteome		GO:0003824;GO:0016740;GO:0016746;GO:0016747				IPR002155;IPR016038;IPR016039	ko00071;ko00072;ko00280;ko00310;ko00362;ko00380;ko00620;ko00630;ko00640;ko00650;ko00720;ko00900;ko02020						Mycobacterium tuberculosis	1.42e-12
Rv0993	UTP--gluce-1-phphate uridylyltransferase GalU (UDP-gluce pyrophphorylase) (UDPGP) (Alpha-D-glucyl-1-phphate uridylyltransferase) (Uridine diphphogluce pyrophphorylase)	>tr|L0T846|L0T846_MYCTU UTP--glucose-1-phosphate uridylyltransferase GalU (UDP-glucose pyrophosphorylase) (UDPGP) (Alpha-D-glucosyl-1-phosphate uridylyltransferase) (Uridine diphosphoglucose pyrophosphorylase) OS=Mycobacterium tuberculosis GN=galU PE=4 SV=	L0T846_MYCTU	24.1437	24.2495	24.0771	24.058	24.0796	24.1592	23.9309	24.0668	23.9334	23.9559	24.1865	24.0944	24.1181	24.29	24.1483	24.7883	NTP_transferase							biosynthetic process;metabolic process	catalytic activity;nucleotidyltransferase activity;transferase activity;transferase activity, transferring phosphorus-containing groups		biosynthetic process;metabolic process		Amino sugar and nucleotide sugar metabolism;Galactose metabolism;Pentose and glucuronate interconversions;Starch and sucrose metabolism	NTP_transferase		Completeproteome;Nucleotidyltransferase;Referenceproteome;Transferase	GO:0008152;GO:0009058	GO:0003824;GO:0016740;GO:0016772;GO:0016779		GO:0008152;GO:0009058		IPR005835	ko00040;ko00052;ko00500;ko00520						Mycobacterium tuberculosis	1.95e-41
Rv1008	deoxyribonuclease TatD (YJJV protein)	>tr|L0T861|L0T861_MYCTU Probable deoxyribonuclease TatD (YJJV protein) OS=Mycobacterium tuberculosis GN=tatD PE=4 SV=1	L0T861_MYCTU	24.2119	NaN	NaN	NaN	NaN	24.3975	NaN	NaN	24.3189	24.129	23.9	NaN	23.6413	23.6047	NaN	NaN	DNase_TatD-rel_CS;DNase_TatD-type;TatD_family			TATD_3					catalytic activity;deoxyribonuclease activity;endodeoxyribonuclease activity;endodeoxyribonuclease activity, producing 5'-phosphomonoesters;endonuclease activity;endonuclease activity, active with either ribo- or deoxyribonucleic acids and producing 5'-phosphomonoesters;hydrolase activity;hydrolase activity, acting on ester bonds;nuclease activity					TatD_DNase		Completeproteome;Referenceproteome		GO:0003824;GO:0004518;GO:0004519;GO:0004520;GO:0004536;GO:0016787;GO:0016788;GO:0016888;GO:0016893				IPR001130;IPR015991;IPR018228			PS01091				Mycobacterium tuberculosis	1.27e-13
Rv1887	Uncharacterized protein	>tr|L0T862|L0T862_MYCTU Uncharacterized protein OS=Mycobacterium tuberculosis GN=Rv1887 PE=4 SV=1	L0T862_MYCTU	NaN	NaN	17.5328	NaN	NaN	NaN	NaN	NaN	NaN	NaN	NaN	NaN	NaN	NaN	NaN	NaN																Completeproteome;Referenceproteome													Mycobacterium tuberculosis	1.08e-06
Rv1906c	Conserved protein	>tr|L0T882|L0T882_MYCTU Conserved protein OS=Mycobacterium tuberculosis GN=Rv1906c PE=4 SV=1	L0T882_MYCTU	NaN	22.4814	22.6339	NaN	22.4409	22.6882	22.3124	NaN	22.6054	NaN	22.6874	23.722	22.711	22.308	NaN	23.0546																Completeproteome;Referenceproteome													Mycobacterium tuberculosis	7.07e-22
Rv1426c	esterase LipO	>tr|L0T883|L0T883_MYCTU Probable esterase LipO OS=Mycobacterium tuberculosis GN=lipO PE=4 SV=1	L0T883_MYCTU	NaN	NaN	NaN	NaN	NaN	NaN	NaN	NaN	NaN	NaN	NaN	NaN	22.7372	NaN	NaN	NaN	AB_hydrolase_3								catalytic activity;hydrolase activity					Abhydrolase_3		Completeproteome;Referenceproteome		GO:0003824;GO:0016787				IPR013094							Mycobacterium tuberculosis	1.82e-21
Rv1916	isocitrate lyase AceAb [second part] (Isocitrase) (Isocitratase) (Icl)	>tr|L0T891|L0T891_MYCTU Probable isocitrate lyase AceAb [second part] (Isocitrase) (Isocitratase) (Icl) OS=Mycobacterium tuberculosis GN=aceAb PE=4 SV=1	L0T891_MYCTU	NaN	NaN	NaN	NaN	NaN	NaN	NaN	NaN	NaN	NaN	NaN	NaN	26.4082	26.523	25.7423	26.0139	Isocitrate_lyase;Isocitrate_lyase/Pmutase;Pyrv/PenolPyrv_Kinase-like_dom							carboxylic acid metabolic process;cellular ketone metabolic process;cellular metabolic process;cellular process;metabolic process;organic acid metabolic process;oxoacid metabolic process;small molecule metabolic process	carbon-carbon lyase activity;catalytic activity;isocitrate lyase activity;lyase activity;oxo-acid-lyase activity		cellular ketone metabolic process;cellular metabolic process;cellular process;metabolic process;organic acid metabolic process;small molecule metabolic process		Glyoxylate and dicarboxylate metabolism	ICL		Completeproteome;Lyase;Referenceproteome	GO:0006082;GO:0008152;GO:0009987;GO:0019752;GO:0042180;GO:0043436;GO:0044237;GO:0044281	GO:0003824;GO:0004451;GO:0016829;GO:0016830;GO:0016833		GO:0006082;GO:0008152;GO:0009987;GO:0042180;GO:0044237;GO:0044281		IPR000918;IPR006254;IPR015813	ko00630						Mycobacterium tuberculosis	1.1e-38
Rv1978	Conserved protein	>tr|L0T895|L0T895_MYCTU Conserved protein OS=Mycobacterium tuberculosis GN=Rv1978 PE=4 SV=1	L0T895_MYCTU	25.3918	25.7079	25.5752	24.8831	25.3896	25.3344	24.9335	24.9734	25.4174	25.4734	25.2773	25.0588	25.1874	25.174	24.9997	24.1648	Methyltransf_12													Methyltransf_12		Completeproteome;Referenceproteome						IPR013217							Mycobacterium tuberculosis	7.1e-66
Rv1446c	OXPP cycle protein OpcA	>tr|L0T8A4|L0T8A4_MYCTU Putative OXPP cycle protein OpcA OS=Mycobacterium tuberculosis GN=opcA PE=4 SV=1	L0T8A4_MYCTU	21.6656	22.6274	23.3269	NaN	21.6986	22.0234	NaN	NaN	22.2316	22.3297	21.7778	22.8865	24.4616	24.4836	23.9282	24.3563	G6PDH_assembly_OpcA													OpcA_G6PD_assem		Completeproteome;Referenceproteome						IPR004555							Mycobacterium tuberculosis	2.26e-70
Rv0987	adhesion component transport transmembrane protein ABC transporter	>tr|L0T8A8|L0T8A8_MYCTU Probable adhesion component transport transmembrane protein ABC transporter OS=Mycobacterium tuberculosis GN=Rv0987 PE=4 SV=1	L0T8A8_MYCTU	NaN	NaN	NaN	19.0409	NaN	NaN	NaN	NaN	NaN	NaN	NaN	NaN	NaN	NaN	NaN	NaN	MacB_PCD;Permease_FtsX-like									cell part;integral to membrane;intrinsic to membrane;membrane part		cell part		FtsX;MacB_PCD		Cellmembrane;Completeproteome;Membrane;Referenceproteome;Transmembrane;Transmembranehelix			GO:0016021;GO:0031224;GO:0044425;GO:0044464		GO:0044464	IPR003838;IPR025857							Mycobacterium tuberculosis	6.16e-07
Rv0992c	Uncharacterized protein	>tr|L0T8B3|L0T8B3_MYCTU Uncharacterized protein OS=Mycobacterium tuberculosis GN=Rv0992c PE=4 SV=1	L0T8B3_MYCTU	22.4311	22.8974	22.8953	22.6851	22.645	22.7798	22.0043	22.4747	22.7995	22.6705	22.7028	22.785	22.9787	22.2641	23.2812	22.7291	FTHF_cligase;FTHF_cligase-like							aromatic compound biosynthetic process;biosynthetic process;cellular aromatic compound metabolic process;cellular biosynthetic process;cellular metabolic process;cellular nitrogen compound biosynthetic process;cellular nitrogen compound metabolic process;cellular process;coenzyme biosynthetic process;coenzyme metabolic process;cofactor biosynthetic process;cofactor metabolic process;folic acid-co…	5-formyltetrahydrofolate cyclo-ligase activity;adenyl nucleotide binding;adenyl ribonucleotide binding;ATP binding;binding;catalytic activity;cyclo-ligase activity;ligase activity;ligase activity, forming carbon-nitrogen bonds;nucleotide binding;purine nucleotide binding;purine ribonucleoside triphosphate binding;purine ribonucleotide binding;ribonucleotide binding		biosynthetic process;cellular aromatic compound metabolic process;cellular metabolic process;cellular nitrogen compound metabolic process;cellular process;cofactor metabolic process;heterocycle metabolic process;metabolic process;nitrogen compound metabolic process			5-FTHF_cyc-lig		Completeproteome;Referenceproteome	GO:0006725;GO:0006732;GO:0006760;GO:0006807;GO:0008152;GO:0009058;GO:0009108;GO:0009396;GO:0009987;GO:0018130;GO:0019438;GO:0034641;GO:0042558;GO:0042559;GO:0044237;GO:0044249;GO:0044271;GO:0046483;GO:0051186;GO:0051188	GO:0000166;GO:0003824;GO:0005488;GO:0005524;GO:0016874;GO:0016879;GO:0016882;GO:0017076;GO:0030272;GO:0030554;GO:0032553;GO:0032555;GO:0032559;GO:0035639		GO:0006725;GO:0006807;GO:0008152;GO:0009058;GO:0009987;GO:0034641;GO:0044237;GO:0046483;GO:0051186		IPR002698;IPR024185							Mycobacterium tuberculosis	5.52e-12
Rv1456c	unidentified antibiotic-transport integral membrane ABC transporter	>tr|L0T8B4|L0T8B4_MYCTU Probable unidentified antibiotic-transport integral membrane ABC transporter OS=Mycobacterium tuberculosis GN=Rv1456c PE=3 SV=1	L0T8B4_MYCTU	NaN	NaN	NaN	20.9628	NaN	NaN	NaN	NaN	NaN	NaN	NaN	NaN	NaN	NaN	NaN	NaN	HemeA_syn							biosynthetic process;cellular biosynthetic process;cellular metabolic process;cellular nitrogen compound biosynthetic process;cellular nitrogen compound metabolic process;cellular process;cofactor biosynthetic process;cofactor metabolic process;heme a biosynthetic process;heme a metabolic process;heme biosynthetic process;heme metabolic process;heterocycle biosynthetic process;heterocycle metabol…	catalytic activity;oxidoreductase activity;oxidoreductase activity, acting on the CH-CH group of donors	cell part;membrane	biosynthetic process;cellular metabolic process;cellular nitrogen compound metabolic process;cellular process;cofactor metabolic process;heterocycle metabolic process;metabolic process;nitrogen compound metabolic process;pigment metabolic process	cell part;membrane	Oxidative phosphorylation;Porphyrin and chlorophyll metabolism;Two-component system	COX15-CtaA		Completeproteome;Membrane;Oxidoreductase;Referenceproteome;Transmembrane;Transmembranehelix	GO:0006778;GO:0006779;GO:0006783;GO:0006784;GO:0006807;GO:0008152;GO:0009058;GO:0009987;GO:0018130;GO:0033013;GO:0033014;GO:0034641;GO:0042168;GO:0042440;GO:0044237;GO:0044249;GO:0044271;GO:0046148;GO:0046160;GO:0046483;GO:0051186;GO:0051188	GO:0003824;GO:0016491;GO:0016627	GO:0016020;GO:0044464	GO:0006807;GO:0008152;GO:0009058;GO:0009987;GO:0034641;GO:0042440;GO:0044237;GO:0046483;GO:0051186	GO:0016020;GO:0044464	IPR003780	ko00190;ko00860;ko02020						Mycobacterium tuberculosis	0.0010439
Rv1022	conserved lipoprotein LpqU	>tr|L0T8E2|L0T8E2_MYCTU Probable conserved lipoprotein LpqU OS=Mycobacterium tuberculosis GN=lpqU PE=4 SV=1	L0T8E2_MYCTU	NaN	22.1303	NaN	NaN	NaN	NaN	NaN	NaN	NaN	NaN	NaN	NaN	NaN	NaN	NaN	NaN	Lysozyme-like_dom															Completeproteome;Lipoprotein;Referenceproteome						IPR023346							Mycobacterium tuberculosis	3.58e-08
Rv2024c	Uncharacterized protein	>tr|L0T8E5|L0T8E5_MYCTU Uncharacterized protein OS=Mycobacterium tuberculosis GN=Rv2024c PE=4 SV=1	L0T8E5_MYCTU	NaN	NaN	NaN	NaN	NaN	NaN	NaN	NaN	NaN	NaN	NaN	NaN	NaN	NaN	NaN	16.3843	Helicase/UvrB_dom;Helicase_ATP-bd;P-loop_NTPase;Restrct_endonuc-II-like;tRNA_endonuc-like_dom			HELICASE_ATP_BIND_1		DEXDc		cellular metabolic process;cellular nitrogen compound metabolic process;cellular process;metabolic process;nitrogen compound metabolic process;nucleic acid metabolic process;nucleic acid phosphodiester bond hydrolysis;nucleobase-containing compound metabolic process;primary metabolic process	adenyl nucleotide binding;adenyl ribonucleotide binding;ATP binding;binding;catalytic activity;DNA binding;hydrolase activity;hydrolase activity, acting on ester bonds;nuclease activity;nucleic acid binding;nucleotide binding;purine nucleotide binding;purine ribonucleoside triphosphate binding;purine ribonucleotide binding;ribonucleotide binding		cellular metabolic process;cellular nitrogen compound metabolic process;cellular process;metabolic process;nitrogen compound metabolic process;nucleobase-containing compound metabolic process;primary metabolic process			ResIII		Completeproteome;Referenceproteome	GO:0006139;GO:0006807;GO:0008152;GO:0009987;GO:0034641;GO:0044237;GO:0044238;GO:0090304;GO:0090305	GO:0000166;GO:0003676;GO:0003677;GO:0003824;GO:0004518;GO:0005488;GO:0005524;GO:0016787;GO:0016788;GO:0017076;GO:0030554;GO:0032553;GO:0032555;GO:0032559;GO:0035639		GO:0006139;GO:0006807;GO:0008152;GO:0009987;GO:0034641;GO:0044237;GO:0044238		IPR006935;IPR011335;IPR011856;IPR014001;IPR027417			PS51192			SM00487	Mycobacterium tuberculosis	5.82e-12
Rv1100	Conserved protein	>tr|L0T8G0|L0T8G0_MYCTU Conserved protein OS=Mycobacterium tuberculosis GN=Rv1100 PE=4 SV=1	L0T8G0_MYCTU	NaN	NaN	23.1884	NaN	NaN	NaN	NaN	NaN	NaN	NaN	NaN	NaN	NaN	NaN	NaN	NaN	DUF4245													DUF4245		Completeproteome;Referenceproteome						IPR025339							Mycobacterium tuberculosis	4.95e-39
Rv1511	GDP-D-manne dehydratase GmdA (GDP-manne 4,6 dehydratase) (GMD)	>tr|L0T8H2|L0T8H2_MYCTU GDP-D-mannose dehydratase GmdA (GDP-mannose 4,6 dehydratase) (GMD) OS=Mycobacterium tuberculosis GN=gmdA PE=4 SV=1	L0T8H2_MYCTU	26.7904	27.0657	26.7362	26.877	26.7013	26.7794	26.7176	26.7852	26.7191	26.8749	26.8043	27.0494	26.5747	26.7793	27.2141	27.4451	Epimerase_deHydtase;GDP_Man_deHydtase;NAD(P)-bd_dom							alcohol metabolic process;carbohydrate metabolic process;cellular carbohydrate metabolic process;cellular metabolic process;cellular nitrogen compound metabolic process;cellular process;GDP-mannose metabolic process;hexose metabolic process;mannose metabolic process;metabolic process;monosaccharide metabolic process;nitrogen compound metabolic process;nucleobase-containing compound metabolic proc…	binding;carbon-oxygen lyase activity;catalytic activity;coenzyme binding;cofactor binding;GDP-mannose 4,6-dehydratase activity;hydro-lyase activity;lyase activity	cell part;intracellular	alcohol metabolic process;carbohydrate metabolic process;cellular metabolic process;cellular nitrogen compound metabolic process;cellular process;metabolic process;nitrogen compound metabolic process;nucleobase-containing compound metabolic process;nucleotide-sugar metabolic process;primary metabolic process;small molecule metabolic process	cell part;intracellular	Amino sugar and nucleotide sugar metabolism;Fructose and mannose metabolism	Epimerase		Completeproteome;Referenceproteome	GO:0005975;GO:0005996;GO:0006013;GO:0006066;GO:0006139;GO:0006807;GO:0008152;GO:0009225;GO:0009987;GO:0019318;GO:0019673;GO:0034641;GO:0044237;GO:0044238;GO:0044262;GO:0044281	GO:0003824;GO:0005488;GO:0008446;GO:0016829;GO:0016835;GO:0016836;GO:0048037;GO:0050662	GO:0005622;GO:0044464	GO:0005975;GO:0006066;GO:0006139;GO:0006807;GO:0008152;GO:0009225;GO:0009987;GO:0034641;GO:0044237;GO:0044238;GO:0044281	GO:0005622;GO:0044464	IPR001509;IPR006368;IPR016040	ko00051;ko00520						Mycobacterium tuberculosis	3.71e-132
Rv1516c	sugar transferase	>tr|L0T8H7|L0T8H7_MYCTU Probable sugar transferase OS=Mycobacterium tuberculosis GN=Rv1516c PE=4 SV=1	L0T8H7_MYCTU	NaN	22.8133	22.9076	22.5846	NaN	NaN	NaN	NaN	NaN	NaN	NaN	NaN	22.6511	NaN	NaN	NaN	Glyco_trans_2								catalytic activity;transferase activity					Glycos_transf_2		Completeproteome;Referenceproteome;Transferase		GO:0003824;GO:0016740				IPR001173							Mycobacterium tuberculosis	6.91e-22
Rv1566c	possible Inv protein	>tr|L0T8M6|L0T8M6_MYCTU Possible Inv protein OS=Mycobacterium tuberculosis GN=Rv1566c PE=4 SV=1	L0T8M6_MYCTU	22.4817	NaN	NaN	NaN	NaN	NaN	NaN	NaN	NaN	NaN	NaN	NaN	NaN	NaN	NaN	NaN	NLP_P60_dom													NLPC_P60		Completeproteome;Referenceproteome						IPR000064							Mycobacterium tuberculosis	2.02e-14
Rv1178	aminotransferase	>tr|L0T8N2|L0T8N2_MYCTU Probable aminotransferase OS=Mycobacterium tuberculosis GN=Rv1178 PE=3 SV=1	L0T8N2_MYCTU	24.7614	24.2829	24.2231	23.9162	24.385	24.5705	24.2741	24.3135	24.5578	24.7829	24.8079	23.9577	23.8996	24.2421	NaN	NaN	Aminotransferase_I/II;DapC_actinobacteria;NHTrfase_class1_PyrdxlP-BS;PyrdxlP-dep_Trfase;PyrdxlP-dep_Trfase_major_sub1;PyrdxlP-dep_Trfase_major_sub2			AA_TRANSFER_CLASS_1				biosynthetic process;metabolic process	binding;catalytic activity;cofactor binding;pyridoxal phosphate binding;transaminase activity;transferase activity;transferase activity, transferring nitrogenous groups;vitamin B6 binding;vitamin binding		biosynthetic process;metabolic process			Aminotran_1_2		Aminotransferase;Completeproteome;Pyridoxalphosphate;Referenceproteome;Transferase	GO:0008152;GO:0009058	GO:0003824;GO:0005488;GO:0008483;GO:0016740;GO:0016769;GO:0019842;GO:0030170;GO:0048037;GO:0070279		GO:0008152;GO:0009058		IPR004838;IPR004839;IPR015421;IPR015422;IPR015424;IPR019880			PS00105				Mycobacterium tuberculosis	4.05e-46
Rv1586c	PhiRv1 integrase	>tr|L0T8P2|L0T8P2_MYCTU Probable PhiRv1 integrase OS=Mycobacterium tuberculosis GN=Rv1586c PE=4 SV=1	L0T8P2_MYCTU	NaN	NaN	NaN	20.1382	NaN	NaN	NaN	NaN	NaN	NaN	NaN	NaN	NaN	NaN	NaN	NaN	Recombinase;Resolv_N;Zn_ribbon_recom_dom					Resolvase			binding;catalytic activity;DNA binding;nucleic acid binding;recombinase activity					Recombinase;Resolvase;Zn_ribbon_recom		Completeproteome;Referenceproteome		GO:0000150;GO:0003676;GO:0003677;GO:0003824;GO:0005488				IPR006119;IPR011109;IPR025827						SM00857	Mycobacterium tuberculosis	9.93e-13
Rv2114	Conserved protein	>tr|L0T8P6|L0T8P6_MYCTU Conserved protein OS=Mycobacterium tuberculosis GN=Rv2114 PE=4 SV=1	L0T8P6_MYCTU	NaN	NaN	NaN	22.4754	NaN	NaN	NaN	NaN	NaN	NaN	NaN	NaN	NaN	NaN	NaN	NaN	UCP021573															Completeproteome;Referenceproteome						IPR016792							Mycobacterium tuberculosis	2.95e-13
Rv2129c	oxidoreductase	>tr|L0T8Q7|L0T8Q7_MYCTU Probable oxidoreductase OS=Mycobacterium tuberculosis GN=Rv2129c PE=3 SV=1	L0T8Q7_MYCTU	23.8783	24.1521	24.0542	23.9374	23.6442	23.9152	23.6302	24.22	23.7487	23.7882	23.6725	23.8803	23.7531	23.5491	23.8067	23.8393	DH_sc/Rdtase_SDR;Glc/ribitol_DH;NAD(P)-bd_dom		GDHRDH;SDRFAMILY					metabolic process;oxidation-reduction process	catalytic activity;oxidoreductase activity		metabolic process			adh_short		Completeproteome;Referenceproteome	GO:0008152;GO:0055114	GO:0003824;GO:0016491		GO:0008152		IPR002198;IPR002347;IPR016040		PR00080;PR00081					Mycobacterium tuberculosis	2.28e-32
Rv1218c	tetronasin-transport ATP-binding protein ABC transporter	>tr|L0T8R2|L0T8R2_MYCTU Probable tetronasin-transport ATP-binding protein ABC transporter OS=Mycobacterium tuberculosis GN=Rv1218c PE=3 SV=1	L0T8R2_MYCTU	23.0478	NaN	23.2393	22.9039	23.1025	NaN	22.6715	NaN	NaN	NaN	22.9912	22.5123	NaN	NaN	NaN	NaN	AAA+_ATPase;ABC_transporter_CS;ABC_transporter-like;P-loop_NTPase			ABC_TRANSPORTER_1;ABC_TRANSPORTER_2		AAA		ATP catabolic process;ATP metabolic process;catabolic process;cellular catabolic process;cellular metabolic process;cellular nitrogen compound catabolic process;cellular nitrogen compound metabolic process;cellular process;heterocycle catabolic process;heterocycle metabolic process;metabolic process;nitrogen compound metabolic process;nucleobase-containing compound catabolic process;nucleobase-co…	adenyl nucleotide binding;adenyl ribonucleotide binding;ATP binding;ATPase activity;binding;catalytic activity;hydrolase activity;hydrolase activity, acting on acid anhydrides;hydrolase activity, acting on acid anhydrides, in phosphorus-containing anhydrides;nucleoside-triphosphatase activity;nucleotide binding;purine nucleotide binding;purine ribonucleoside triphosphate binding;purine ribonucleo…		catabolic process;cellular metabolic process;cellular nitrogen compound metabolic process;cellular process;heterocycle metabolic process;metabolic process;nitrogen compound metabolic process;nucleobase-containing compound catabolic process;nucleobase-containing compound metabolic process;nucleobase-containing small molecule metabolic process;nucleotide metabolic process;primary metabolic process;…		ABC transporters	ABC_tran		ATP-binding;Completeproteome;Nucleotide-binding;Referenceproteome	GO:0006139;GO:0006163;GO:0006195;GO:0006200;GO:0006753;GO:0006807;GO:0008152;GO:0009056;GO:0009117;GO:0009141;GO:0009143;GO:0009144;GO:0009146;GO:0009150;GO:0009154;GO:0009166;GO:0009199;GO:0009203;GO:0009205;GO:0009207;GO:0009259;GO:0009261;GO:0009987;GO:0034641;GO:0034655;GO:0044237;GO:0044238;GO:0044248;GO:0044270;GO:0044281;GO:0046034;GO:0046483;GO:0046700;GO:0055086;GO:0072521;GO:0072523	GO:0000166;GO:0003824;GO:0005488;GO:0005524;GO:0016462;GO:0016787;GO:0016817;GO:0016818;GO:0016887;GO:0017076;GO:0017111;GO:0030554;GO:0032553;GO:0032555;GO:0032559;GO:0035639		GO:0006139;GO:0006807;GO:0008152;GO:0009056;GO:0009117;GO:0009987;GO:0034641;GO:0034655;GO:0044237;GO:0044238;GO:0044281;GO:0046483;GO:0055086		IPR003439;IPR003593;IPR017871;IPR027417	ko02010		PS00211;PS50893			SM00382	Mycobacterium tuberculosis	6.05e-22
Rv2172c	Conserved protein	>tr|L0T8U2|L0T8U2_MYCTU Conserved protein OS=Mycobacterium tuberculosis GN=Rv2172c PE=4 SV=1	L0T8U2_MYCTU	25.803	25.7231	25.5596	25.5038	25.7582	25.4148	25.5246	25.0503	25.6377	25.821	25.7565	25.5902	25.5626	25.5534	25.5219	25.4222																Completeproteome;Referenceproteome													Mycobacterium tuberculosis	1.4e-71
Rv1162	respiratory nitrate reductase (Beta chain) NarH	>tr|L0T8U5|L0T8U5_MYCTU Probable respiratory nitrate reductase (Beta chain) NarH OS=Mycobacterium tuberculosis GN=narH PE=4 SV=1	L0T8U5_MYCTU	21.9404	22.5678	22.5346	22.9113	22.2234	22.6049	22.4716	22.674	NaN	22.0195	22.3209	NaN	NaN	21.9351	21.7244	NaN	4Fe4S_Fe-S-bd;NO3_Rdtase_bsu			4FE4S_FER_2				metabolic process;nitrate metabolic process;nitrogen compound metabolic process	binding;catalytic activity;iron-sulfur cluster binding;metal cluster binding;nitrate reductase activity;oxidoreductase activity;oxidoreductase activity, acting on other nitrogenous compounds as donors	cell part;macromolecular complex;nitrate reductase complex;protein complex	metabolic process;nitrogen compound metabolic process	cell part;macromolecular complex;protein complex	Nitrogen metabolism;Two-component system	Fer4_11		Completeproteome;Referenceproteome	GO:0006807;GO:0008152;GO:0042126	GO:0003824;GO:0005488;GO:0008940;GO:0016491;GO:0016661;GO:0051536;GO:0051540	GO:0009325;GO:0032991;GO:0043234;GO:0044464	GO:0006807;GO:0008152	GO:0032991;GO:0043234;GO:0044464	IPR006547;IPR017896	ko00910;ko02020		PS51379				Mycobacterium tuberculosis	6.38e-39
Rv2125	Uncharacterized protein	>tr|L0T8X2|L0T8X2_MYCTU Uncharacterized protein OS=Mycobacterium tuberculosis GN=Rv2125 PE=4 SV=1	L0T8X2_MYCTU	NaN	NaN	21.6553	NaN	NaN	NaN	NaN	NaN	NaN	NaN	NaN	NaN	NaN	NaN	NaN	NaN	DUF774;Proteasome_assmbl_chaperone_2													PAC2		Completeproteome;Referenceproteome						IPR008492;IPR019151							Mycobacterium tuberculosis	2.04e-18
Rv1232c	Conserved protein	>tr|L0T915|L0T915_MYCTU Conserved protein OS=Mycobacterium tuberculosis GN=Rv1232c PE=4 SV=1	L0T915_MYCTU	24.5874	24.6469	24.8706	24.0159	24.1919	25.0486	24.4145	24.4253	24.7325	24.556	24.7202	24.6441	24.8326	24.6037	25.0355	24.9075	Cysta_beta_synth_core;Mg_transptr_MgtE_intracell_dom;PRC_barrel-like			CBS		CBS;MgtE_N								CBS;MgtE_N		Completeproteome;Referenceproteome						IPR000644;IPR006668;IPR011033			PS51371			SM00116;SM00924	Mycobacterium tuberculosis	1.75e-63
Rv2183c	Conserved protein	>tr|L0T931|L0T931_MYCTU Conserved protein OS=Mycobacterium tuberculosis GN=Rv2183c PE=4 SV=1	L0T931_MYCTU	NaN	NaN	NaN	NaN	NaN	NaN	NaN	22.5905	NaN	NaN	NaN	NaN	NaN	NaN	NaN	NaN																Completeproteome;Referenceproteome													Mycobacterium tuberculosis	8.56e-08
Rv1773c	transcriptional regulatory protein	>tr|L0T983|L0T983_MYCTU Probable transcriptional regulatory protein OS=Mycobacterium tuberculosis GN=Rv1773c PE=4 SV=1	L0T983_MYCTU	NaN	NaN	NaN	NaN	NaN	NaN	NaN	NaN	NaN	NaN	NaN	NaN	NaN	NaN	NaN	24.1488	Tscrpt_reg_IclR_C;Tscrpt_reg_IclR_N;WHTH_DNA-bd_dom			HTH_ICLR;ICLR_ED		HTH_ICLR		biological regulation;regulation of biological process;regulation of biosynthetic process;regulation of cellular biosynthetic process;regulation of cellular macromolecule biosynthetic process;regulation of cellular metabolic process;regulation of cellular process;regulation of gene expression;regulation of macromolecule biosynthetic process;regulation of macromolecule metabolic process;regulation…	binding;DNA binding;nucleic acid binding		biological regulation			HTH_IclR;IclR		Completeproteome;DNA-binding;Referenceproteome;Transcription;Transcriptionregulation	GO:0006355;GO:0009889;GO:0010468;GO:0010556;GO:0019219;GO:0019222;GO:0031323;GO:0031326;GO:0050789;GO:0050794;GO:0051171;GO:0051252;GO:0060255;GO:0065007;GO:0080090;GO:2000112	GO:0003676;GO:0003677;GO:0005488		GO:0065007		IPR005471;IPR011991;IPR014757			PS51077;PS51078			SM00346	Mycobacterium tuberculosis	4.07e-19
Rv1778c	Uncharacterized protein	>tr|L0T988|L0T988_MYCTU Uncharacterized protein OS=Mycobacterium tuberculosis GN=Rv1778c PE=4 SV=1	L0T988_MYCTU	NaN	NaN	NaN	NaN	NaN	23.1202	NaN	NaN	23.0934	NaN	NaN	22.9521	NaN	NaN	23.148	22.6251																Completeproteome;Referenceproteome													Mycobacterium tuberculosis	6.43e-32
Rv1400c	lipase LipH	>tr|L0T9A4|L0T9A4_MYCTU Probable lipase LipH OS=Mycobacterium tuberculosis GN=lipI PE=4 SV=1	L0T9A4_MYCTU	25.9861	25.8769	25.941	25.8193	25.7246	25.9941	25.8373	25.7013	25.8858	25.7583	25.7998	26.1225	25.6405	25.6662	25.4434	25.6966	AB_hydrolase_3;Lipase_GDXG_AS			LIPASE_GDXG_HIS;LIPASE_GDXG_SER					catalytic activity;hydrolase activity					Abhydrolase_3	chr21q11;DOUGLAS_BMI1_TARGETS_DN;GSE30962_PRIMARY_VS_SECONDARY_CHRONIC_LCMV_INF_CD8_TCELL_DN;GSE7852_TREG_VS_TCONV_THYMUS_DN;STAEGE_EWING_FAMILY_TUMOR;ZWANG_TRANSIENTLY_UP_BY_2ND_EGF_PULSE_ONLY	Completeproteome;Referenceproteome		GO:0003824;GO:0016787				IPR002168;IPR013094			PS01173;PS01174				Mycobacterium tuberculosis	4.45e-43
Rv1810	Conserved protein	>tr|L0T9B7|L0T9B7_MYCTU Conserved protein OS=Mycobacterium tuberculosis GN=Rv1810 PE=4 SV=1	L0T9B7_MYCTU	NaN	24.2163	NaN	24.4816	23.7031	24.1164	24.2296	24.0993	24.1957	23.9773	24.7698	25.311	23.6522	23.2809	23.6192	NaN	DUF732													DUF732		Completeproteome;Referenceproteome						IPR007969							Mycobacterium tuberculosis	1.67e-08
Rv1455	Conserved protein	>tr|L0T9G1|L0T9G1_MYCTU Conserved protein OS=Mycobacterium tuberculosis GN=Rv1455 PE=4 SV=1	L0T9G1_MYCTU	20.7415	NaN	NaN	21.0414	NaN	NaN	NaN	NaN	NaN	NaN	NaN	NaN	NaN	NaN	19.4396	NaN																Completeproteome;Referenceproteome													Mycobacterium tuberculosis	1.28e-13
Rv1479	transcriptional regulatory protein MoxR1	>tr|L0T9I9|L0T9I9_MYCTU Probable transcriptional regulatory protein MoxR1 OS=Mycobacterium tuberculosis GN=moxR1 PE=4 SV=1	L0T9I9_MYCTU	29.5174	29.3629	29.4709	29.5499	29.5915	29.4732	29.5896	29.5816	29.4457	29.497	29.4562	29.2867	29.6298	29.7873	29.4574	29.1983	AAA+_ATPase;ATPase_AAA-3;ATPase_chaperone_AAA_MoxR_prd;P-loop_NTPase					AAA		ATP catabolic process;ATP metabolic process;catabolic process;cellular catabolic process;cellular metabolic process;cellular nitrogen compound catabolic process;cellular nitrogen compound metabolic process;cellular process;heterocycle catabolic process;heterocycle metabolic process;metabolic process;nitrogen compound metabolic process;nucleobase-containing compound catabolic process;nucleobase-co…	adenyl nucleotide binding;adenyl ribonucleotide binding;ATP binding;ATPase activity;binding;catalytic activity;hydrolase activity;hydrolase activity, acting on acid anhydrides;hydrolase activity, acting on acid anhydrides, in phosphorus-containing anhydrides;nucleoside-triphosphatase activity;nucleotide binding;purine nucleotide binding;purine ribonucleoside triphosphate binding;purine ribonucleo…		catabolic process;cellular metabolic process;cellular nitrogen compound metabolic process;cellular process;heterocycle metabolic process;metabolic process;nitrogen compound metabolic process;nucleobase-containing compound catabolic process;nucleobase-containing compound metabolic process;nucleobase-containing small molecule metabolic process;nucleotide metabolic process;primary metabolic process;…			AAA_3		Completeproteome;Referenceproteome	GO:0006139;GO:0006163;GO:0006195;GO:0006200;GO:0006753;GO:0006807;GO:0008152;GO:0009056;GO:0009117;GO:0009141;GO:0009143;GO:0009144;GO:0009146;GO:0009150;GO:0009154;GO:0009166;GO:0009199;GO:0009203;GO:0009205;GO:0009207;GO:0009259;GO:0009261;GO:0009987;GO:0034641;GO:0034655;GO:0044237;GO:0044238;GO:0044248;GO:0044270;GO:0044281;GO:0046034;GO:0046483;GO:0046700;GO:0055086;GO:0072521;GO:0072523	GO:0000166;GO:0003824;GO:0005488;GO:0005524;GO:0016462;GO:0016787;GO:0016817;GO:0016818;GO:0016887;GO:0017076;GO:0017111;GO:0030554;GO:0032553;GO:0032555;GO:0032559;GO:0035639		GO:0006139;GO:0006807;GO:0008152;GO:0009056;GO:0009117;GO:0009987;GO:0034641;GO:0034655;GO:0044237;GO:0044238;GO:0044281;GO:0046483;GO:0055086		IPR003593;IPR011703;IPR016366;IPR027417						SM00382	Mycobacterium tuberculosis	1.19e-272
Rv2342	Uncharacterized protein	>tr|L0T9J0|L0T9J0_MYCTU Uncharacterized protein OS=Mycobacterium tuberculosis GN=Rv2342 PE=4 SV=1	L0T9J0_MYCTU	NaN	NaN	NaN	NaN	NaN	NaN	NaN	NaN	25.5909	NaN	NaN	NaN	NaN	24.0456	NaN	NaN																Completeproteome;Referenceproteome													Mycobacterium tuberculosis	1.23e-27
Rv2413c	Uncharacterized protein	>tr|L0T9J8|L0T9J8_MYCTU Uncharacterized protein OS=Mycobacterium tuberculosis GN=Rv2413c PE=4 SV=1	L0T9J8_MYCTU	NaN	NaN	NaN	NaN	NaN	NaN	NaN	NaN	NaN	NaN	NaN	NaN	NaN	NaN	20.6787	NaN	DNA_pol3_clamp-load_cplx_C;DNA_pol3_delta;P-loop_NTPase							biosynthetic process;cellular biosynthetic process;cellular macromolecule biosynthetic process;cellular macromolecule metabolic process;cellular metabolic process;cellular nitrogen compound metabolic process;cellular process;DNA metabolic process;DNA replication;macromolecule biosynthetic process;macromolecule metabolic process;metabolic process;nitrogen compound metabolic process;nucleic acid me…	binding;catalytic activity;DNA binding;DNA polymerase activity;DNA-directed DNA polymerase activity;nucleic acid binding;nucleotidyltransferase activity;transferase activity;transferase activity, transferring phosphorus-containing groups	cell part;DNA polymerase complex;DNA polymerase III complex;intracellular part;macromolecular complex;protein complex	biosynthetic process;cellular metabolic process;cellular nitrogen compound metabolic process;cellular process;DNA metabolic process;DNA replication;macromolecule metabolic process;metabolic process;nitrogen compound metabolic process;nucleobase-containing compound metabolic process;primary metabolic process	cell part;DNA polymerase complex;macromolecular complex;protein complex		DNA_pol3_delta		Completeproteome;Referenceproteome	GO:0006139;GO:0006259;GO:0006260;GO:0006807;GO:0008152;GO:0009058;GO:0009059;GO:0009987;GO:0034641;GO:0034645;GO:0043170;GO:0044237;GO:0044238;GO:0044249;GO:0044260;GO:0090304	GO:0003676;GO:0003677;GO:0003824;GO:0003887;GO:0005488;GO:0016740;GO:0016772;GO:0016779;GO:0034061	GO:0009360;GO:0032991;GO:0042575;GO:0043234;GO:0044424;GO:0044464	GO:0006139;GO:0006259;GO:0006260;GO:0006807;GO:0008152;GO:0009058;GO:0009987;GO:0034641;GO:0043170;GO:0044237;GO:0044238	GO:0032991;GO:0042575;GO:0043234;GO:0044464	IPR008921;IPR010372;IPR027417							Mycobacterium tuberculosis	6.27e-11
Rv1904	Anti-sigma factor antagonist	>tr|L0T9L1|L0T9L1_MYCTU Anti-sigma factor antagonist OS=Mycobacterium tuberculosis GN=Rv1904 PE=3 SV=1	L0T9L1_MYCTU	NaN	NaN	22.7418	NaN	NaN	NaN	NaN	NaN	NaN	NaN	NaN	NaN	NaN	NaN	NaN	NaN	Anti-sigma_ant;STAS_dom			STAS				biological regulation;regulation of biological process;regulation of biosynthetic process;regulation of cellular biosynthetic process;regulation of cellular macromolecule biosynthetic process;regulation of cellular metabolic process;regulation of cellular process;regulation of gene expression;regulation of macromolecule biosynthetic process;regulation of macromolecule metabolic process;regulation…			biological regulation			STAS		Completeproteome;Referenceproteome	GO:0006355;GO:0009889;GO:0010468;GO:0010556;GO:0019219;GO:0019222;GO:0031323;GO:0031326;GO:0050789;GO:0050794;GO:0051171;GO:0051252;GO:0060255;GO:0065007;GO:0080090;GO:2000112			GO:0065007		IPR002645;IPR003658			PS50801				Mycobacterium tuberculosis	5.03e-11
Rv1429	Conserved protein	>tr|L0T9L4|L0T9L4_MYCTU Conserved protein OS=Mycobacterium tuberculosis GN=Rv1429 PE=4 SV=1	L0T9L4_MYCTU	NaN	NaN	NaN	NaN	NaN	NaN	NaN	NaN	NaN	NaN	NaN	NaN	NaN	NaN	20.4192	NaN	PucR_C-HTH_dom													HTH_30		Completeproteome;Referenceproteome						IPR025736							Mycobacterium tuberculosis	1.24e-20
Rv1919c	Conserved protein	>tr|L0T9M6|L0T9M6_MYCTU Conserved protein OS=Mycobacterium tuberculosis GN=Rv1919c PE=4 SV=1	L0T9M6_MYCTU	27.5757	27.3018	26.9406	27.3172	27.3478	27.1429	27.3576	27.4196	27.7134	27.7891	27.4356	27.0776	27.3042	27.5501	27.6422	26.425	Polyketide_cyclase/dehydratase;START-like_dom													Polyketide_cyc2		Completeproteome;Referenceproteome						IPR019587;IPR023393							Mycobacterium tuberculosis	6.67e-120
Rv1924c	Uncharacterized protein	>tr|L0T9N1|L0T9N1_MYCTU Uncharacterized protein OS=Mycobacterium tuberculosis GN=Rv1924c PE=4 SV=1	L0T9N1_MYCTU	NaN	NaN	NaN	23.3675	NaN	NaN	NaN	NaN	NaN	NaN	NaN	NaN	NaN	NaN	NaN	NaN																Completeproteome;Referenceproteome													Mycobacterium tuberculosis	7.14e-08
Rv1929c	Uncharacterized protein	>tr|L0T9N6|L0T9N6_MYCTU Uncharacterized protein OS=Mycobacterium tuberculosis GN=Rv1929c PE=4 SV=1	L0T9N6_MYCTU	NaN	NaN	NaN	19.2411	NaN	NaN	NaN	NaN	NaN	NaN	NaN	NaN	NaN	NaN	NaN	NaN	CHP03083_actinobac;CHP03085															Completeproteome;Referenceproteome						IPR017517;IPR017519							Mycobacterium tuberculosis	2.93e-05
Rv1454c	quinone reductase Qor (NADPH:quinone reductase) (Zeta-crystallin homolog protein)	>tr|L0T9N9|L0T9N9_MYCTU Probable quinone reductase Qor (NADPH:quinone reductase) (Zeta-crystallin homolog protein) OS=Mycobacterium tuberculosis GN=qor PE=4 SV=1	L0T9N9_MYCTU	26.2739	26.5667	26.5119	26.6134	26.034	25.8789	26.2674	26.5097	26.3123	26.2962	26.2985	27.0256	26.5066	26.3107	26.0822	26.9534	ADH_C;ADH_GroES-like;ADH_SF_Zn-type;GroES-like;NAD(P)-bd_dom								binding;catalytic activity;cation binding;ion binding;metal ion binding;oxidoreductase activity;transition metal ion binding;zinc ion binding					ADH_N;ADH_zinc_N		Completeproteome;Referenceproteome		GO:0003824;GO:0005488;GO:0008270;GO:0016491;GO:0043167;GO:0043169;GO:0046872;GO:0046914				IPR002085;IPR011032;IPR013149;IPR013154;IPR016040							Mycobacterium tuberculosis	2.17e-148
Rv1497	esterase LipL	>tr|L0T9T1|L0T9T1_MYCTU Probable esterase LipL OS=Mycobacterium tuberculosis GN=lipL PE=4 SV=1	L0T9T1_MYCTU	NaN	NaN	NaN	NaN	NaN	NaN	NaN	NaN	NaN	NaN	NaN	NaN	23.7298	NaN	NaN	NaN	Beta-lactam/transpept-like;Beta-lactam-related													Beta-lactamase		Completeproteome;Referenceproteome						IPR001466;IPR012338							Mycobacterium tuberculosis	1.93e-09
Rv2048c	Polyketide synthase Pks12	>tr|L0TA10|L0TA10_MYCTU Polyketide synthase Pks12 OS=Mycobacterium tuberculosis GN=pks12 PE=4 SV=1	L0TA10_MYCTU	25.0641	24.8549	25.2783	24.6379	25.331	25.0651	25.1463	25.0569	24.7931	25.023	24.822	24.1711	25.0033	25.3677	24.5476	NaN	Ac_transferase_dom;Acyl_carrier_prot-like;Acyl_transferase;Acyl_Trfase/lysoPLipase;ADH_C;ADH_GroES-like;GroES-like;Ketoacyl_synth_AS;Ketoacyl_synth_C;Ketoacyl_synth_N;Malonyl_transacylase_ACP-bd;NAD(P)-bd_dom;PKS/FAS_KR;PKS_acyl_transferase;PKS_Beta-ketoAc_synthase_dom;PKS_dehydratase;PKS_ER;PKS_KR;PKS_PP-bd;PPantetheine_attach_site;Thiolase-like;Thiolase-like_subgr			ACP_DOMAIN;B_KETOACYL_SYNTHASE;PHOSPHOPANTETHEINE		PKS_AT;PKS_DH;PKS_ER;PKS_KR;PKS_KS;PKS_PP			amine binding;amino acid binding;binding;carboxylic acid binding;catalytic activity;cation binding;ion binding;metal ion binding;modified amino acid binding;oxidoreductase activity;phosphopantetheine binding;transferase activity;transferase activity, transferring acyl groups;transferase activity, transferring acyl groups other than amino-acyl groups;transition metal ion binding;vitamin binding;zi…					Acyl_transf_1;ADH_N;ADH_zinc_N;ketoacyl-synt;Ketoacyl-synt_C;KR;PP-binding		Completeproteome;Phosphopantetheine;Referenceproteome;Transferase		GO:0003824;GO:0005488;GO:0008270;GO:0016491;GO:0016597;GO:0016740;GO:0016746;GO:0016747;GO:0019842;GO:0031177;GO:0031406;GO:0043167;GO:0043169;GO:0043176;GO:0046872;GO:0046914;GO:0072341				IPR001227;IPR006162;IPR009081;IPR011032;IPR013149;IPR013154;IPR013968;IPR014030;IPR014031;IPR014043;IPR016035;IPR016036;IPR016038;IPR016039;IPR016040;IPR018201;IPR020801;IPR020806;IPR020807;IPR020841;IPR020842;IPR020843			PS00012;PS00606;PS50075			SM00822;SM00823;SM00825;SM00826;SM00827;SM00829	Mycobacterium tuberculosis	1.13e-169
Rv1644	possible 23S rRNA methyltransferase TsnR	>tr|L0TA18|L0TA18_MYCTU Possible 23S rRNA methyltransferase TsnR OS=Mycobacterium tuberculosis GN=tsnR PE=4 SV=1	L0TA18_MYCTU	NaN	NaN	NaN	NaN	NaN	NaN	NaN	NaN	NaN	NaN	NaN	NaN	NaN	NaN	NaN	19.5236	SpoU_MeTrfase;SpoU_subst-bd					SpoU_sub_bind		cellular macromolecule metabolic process;cellular metabolic process;cellular nitrogen compound metabolic process;cellular process;macromolecule metabolic process;macromolecule methylation;macromolecule modification;metabolic process;methylation;nitrogen compound metabolic process;nucleic acid metabolic process;nucleobase-containing compound metabolic process;one-carbon metabolic process;primary m…	binding;catalytic activity;methyltransferase activity;nucleic acid binding;RNA binding;RNA methyltransferase activity;transferase activity;transferase activity, transferring one-carbon groups		cellular metabolic process;cellular nitrogen compound metabolic process;cellular process;macromolecule metabolic process;macromolecule modification;metabolic process;nitrogen compound metabolic process;nucleobase-containing compound metabolic process;one-carbon metabolic process;primary metabolic process;RNA metabolic process;RNA modification;RNA processing;small molecule metabolic process			SpoU_methylase;SpoU_sub_bind		Completeproteome;Methyltransferase;Referenceproteome;Transferase	GO:0001510;GO:0006139;GO:0006396;GO:0006730;GO:0006807;GO:0008152;GO:0009451;GO:0009987;GO:0016070;GO:0032259;GO:0034641;GO:0043170;GO:0043412;GO:0043414;GO:0044237;GO:0044238;GO:0044260;GO:0044281;GO:0090304	GO:0003676;GO:0003723;GO:0003824;GO:0005488;GO:0008168;GO:0008173;GO:0016740;GO:0016741		GO:0006139;GO:0006396;GO:0006730;GO:0006807;GO:0008152;GO:0009451;GO:0009987;GO:0016070;GO:0034641;GO:0043170;GO:0043412;GO:0044237;GO:0044238;GO:0044281		IPR001537;IPR013123						SM00967	Mycobacterium tuberculosis	5.82e-07
Rv1704c	D-serine/alanine/glycine transporter protein CycA	>tr|L0TA58|L0TA58_MYCTU Probable D-serine/alanine/glycine transporter protein CycA OS=Mycobacterium tuberculosis GN=cycA PE=4 SV=1	L0TA58_MYCTU	NaN	NaN	NaN	NaN	NaN	NaN	NaN	NaN	NaN	NaN	NaN	NaN	23.2189	24.0444	NaN	NaN	AA/rel_permease1;AA-permease_dom;Amoino_acid_permease_CS			AMINO_ACID_PERMEASE_1					active transmembrane transporter activity;amine transmembrane transporter activity;amino acid transmembrane transporter activity;carboxylic acid transmembrane transporter activity;organic acid transmembrane transporter activity;substrate-specific transmembrane transporter activity;substrate-specific transporter activity;transmembrane transporter activity;transporter activity	cell part;integral to membrane;intrinsic to membrane;membrane part		cell part		AA_permease		Completeproteome;Membrane;Referenceproteome;Transmembrane		GO:0005215;GO:0005275;GO:0005342;GO:0015171;GO:0022804;GO:0022857;GO:0022891;GO:0022892;GO:0046943	GO:0016021;GO:0031224;GO:0044425;GO:0044464		GO:0044464	IPR002293;IPR004840;IPR004841			PS00218				Mycobacterium tuberculosis	2.73e-20
Rv1678	integral membrane protein	>tr|L0TAB3|L0TAB3_MYCTU Probable integral membrane protein OS=Mycobacterium tuberculosis GN=Rv1678 PE=4 SV=1	L0TAB3_MYCTU	NaN	NaN	NaN	20.1944	NaN	NaN	NaN	NaN	NaN	NaN	NaN	NaN	NaN	NaN	NaN	NaN																Completeproteome;Referenceproteome													Mycobacterium tuberculosis	0.00052151
Rv1683	possible bifunctional enzyme long-chain acyl-CoA synthase and lipase	>tr|L0TAB7|L0TAB7_MYCTU Possible bifunctional enzyme long-chain acyl-CoA synthase and lipase OS=Mycobacterium tuberculosis GN=Rv1683 PE=4 SV=1	L0TAB7_MYCTU	27.1937	26.9682	26.9159	27.401	27.1724	27.1626	27.2989	27.4043	27.0781	27.1036	27.0827	27.0271	26.4139	26.521	25.0857	26.2341	AMP-dep_Synth/Lig								catalytic activity					AMP-binding		Completeproteome;Referenceproteome		GO:0003824				IPR000873							Mycobacterium tuberculosis	8.88e-228
Rv1703c	catechol-O-methyltransferase	>tr|L0TAD5|L0TAD5_MYCTU Probable catechol-O-methyltransferase OS=Mycobacterium tuberculosis GN=Rv1703c PE=4 SV=1	L0TAD5_MYCTU	26.5561	26.6879	26.2536	26.1694	26.8436	26.4672	26.6974	26.6579	26.6935	26.6207	26.6349	26.5627	26.1847	26.3454	25.3545	25.7638	Catechol_O-MeTrfase;O-MeTrfase_3			SAM_MT_CATECHOL					catalytic activity;catechol O-methyltransferase activity;methyltransferase activity;O-methyltransferase activity;S-adenosylmethionine-dependent methyltransferase activity;transferase activity;transferase activity, transferring one-carbon groups					Methyltransf_3		Completeproteome;Methyltransferase;Referenceproteome;Transferase		GO:0003824;GO:0008168;GO:0008171;GO:0008757;GO:0016206;GO:0016740;GO:0016741				IPR002935;IPR025782			PS51557				Mycobacterium tuberculosis	1.74e-82
Rv1844c	6-phphogluconate dehydrogenase, decarboxylating	>tr|L0TAK2|L0TAK2_MYCTU 6-phosphogluconate dehydrogenase, decarboxylating OS=Mycobacterium tuberculosis GN=gnd1 PE=3 SV=1	L0TAK2_MYCTU	NaN	NaN	NaN	22.2795	NaN	21.3952	NaN	NaN	21.4588	NaN	21.7477	NaN	24.0523	24.5894	24.2111	24.6067	6PGDH_C;6PGDH_decarbox;6PGDH_NADP-bd;6PGdom_BS;6-PGluconate_DH_C-like;DH_multihelical;Fibritin/6PGD_C-extension;NAD(P)-bd_dom			6PGD				alcohol catabolic process;alcohol metabolic process;carbohydrate catabolic process;carbohydrate metabolic process;catabolic process;cellular carbohydrate catabolic process;cellular carbohydrate metabolic process;cellular metabolic process;cellular nitrogen compound metabolic process;cellular process;coenzyme metabolic process;cofactor metabolic process;glucose catabolic process;glucose metabolic …	binding;catalytic activity;coenzyme binding;cofactor binding;NADP binding;nucleotide binding;oxidoreductase activity;oxidoreductase activity, acting on CH-OH group of donors;oxidoreductase activity, acting on the CH-OH group of donors, NAD or NADP as acceptor;phosphogluconate dehydrogenase (decarboxylating) activity		alcohol metabolic process;carbohydrate metabolic process;catabolic process;cellular metabolic process;cellular nitrogen compound metabolic process;cellular process;cofactor metabolic process;heterocycle metabolic process;metabolic process;nitrogen compound metabolic process;nucleobase-containing compound metabolic process;nucleobase-containing small molecule metabolic process;nucleotide metabolic…		Glutathione metabolism;Pentose phosphate pathway	6PGD;NAD_binding_2		Completeproteome;NADP;Oxidoreductase;Pentoseshunt;Referenceproteome	GO:0005975;GO:0005996;GO:0006006;GO:0006007;GO:0006066;GO:0006098;GO:0006139;GO:0006732;GO:0006733;GO:0006739;GO:0006740;GO:0006753;GO:0006807;GO:0008152;GO:0009056;GO:0009117;GO:0009987;GO:0016052;GO:0019318;GO:0019320;GO:0019362;GO:0034641;GO:0044237;GO:0044238;GO:0044262;GO:0044275;GO:0044281;GO:0044282;GO:0046164;GO:0046365;GO:0046483;GO:0046496;GO:0051186;GO:0055086;GO:0055114;GO:0072524	GO:0000166;GO:0003824;GO:0004616;GO:0005488;GO:0016491;GO:0016614;GO:0016616;GO:0048037;GO:0050661;GO:0050662		GO:0005975;GO:0006066;GO:0006139;GO:0006807;GO:0008152;GO:0009056;GO:0009117;GO:0009987;GO:0034641;GO:0044237;GO:0044238;GO:0044281;GO:0046483;GO:0051186;GO:0055086		IPR006113;IPR006114;IPR006115;IPR006184;IPR008927;IPR012284;IPR013328;IPR016040	ko00030;ko00480		PS00461	6-phosphogluconate dehydrogenase, decarboxylating			Mycobacterium tuberculosis	5.12e-62
Rv1864c	Conserved protein	>tr|L0TAM4|L0TAM4_MYCTU Conserved protein OS=Mycobacterium tuberculosis GN=Rv1864c PE=4 SV=1	L0TAM4_MYCTU	NaN	NaN	NaN	NaN	NaN	NaN	NaN	NaN	NaN	NaN	NaN	NaN	NaN	NaN	NaN	20.8858	3-alpha_domain;MoCF_Sase_C;MoCF_Sase_C-like;Pyrv_Knase-like_insert_dom			MOSC				metabolic process	binding;catalytic activity;cation binding;cofactor binding;ion binding;metal ion binding;molybdenum ion binding;pyridoxal phosphate binding;transition metal ion binding;vitamin B6 binding;vitamin binding		metabolic process			3-alpha;MOSC		Completeproteome;Referenceproteome	GO:0008152	GO:0003824;GO:0005488;GO:0019842;GO:0030151;GO:0030170;GO:0043167;GO:0043169;GO:0046872;GO:0046914;GO:0048037;GO:0070279		GO:0008152		IPR005163;IPR005302;IPR011037;IPR015808			PS51340				Mycobacterium tuberculosis	1.84e-19
Rv1874	Uncharacterized protein	>tr|L0TAN5|L0TAN5_MYCTU Uncharacterized protein OS=Mycobacterium tuberculosis GN=Rv1874 PE=4 SV=1	L0TAN5_MYCTU	23.0115	23.2152	23.4029	23.8122	22.9725	23.1904	22.8572	23.4527	23.2461	23.0766	23.1744	23.8597	NaN	NaN	NaN	NaN	EthD_dom													EthD		Completeproteome;Referenceproteome						IPR009799							Mycobacterium tuberculosis	4.84e-19
Rv1923	lipase LipD	>tr|L0TAT7|L0TAT7_MYCTU Probable lipase LipD OS=Mycobacterium tuberculosis GN=lipD PE=4 SV=1	L0TAT7_MYCTU	24.9826	25.0829	25.1263	25.2879	25.1405	25.4141	25.373	25.6243	24.714	24.9538	25.0853	25.2579	NaN	NaN	25.469	25.3144	Beta-lactam/transpept-like;Beta-lactam-related													Beta-lactamase		Completeproteome;Referenceproteome						IPR001466;IPR012338							Mycobacterium tuberculosis	1.21e-41
Rv1883c	Uncharacterized protein	>tr|L0TAV9|L0TAV9_MYCTU Uncharacterized protein OS=Mycobacterium tuberculosis GN=Rv1883c PE=4 SV=1	L0TAV9_MYCTU	NaN	NaN	22.7887	NaN	NaN	NaN	NaN	NaN	NaN	NaN	NaN	NaN	24.8511	26.2931	23.8174	24.2083	Polyket_cyc;START-like_dom													Polyketide_cyc		Completeproteome;Referenceproteome						IPR005031;IPR023393							Mycobacterium tuberculosis	1.27e-29
Rv2360c	Uncharacterized protein	>tr|L0TAZ8|L0TAZ8_MYCTU Uncharacterized protein OS=Mycobacterium tuberculosis GN=Rv2360c PE=4 SV=1	L0TAZ8_MYCTU	NaN	21.3212	NaN	NaN	NaN	NaN	NaN	NaN	NaN	NaN	NaN	NaN	NaN	NaN	NaN	NaN																Completeproteome;Referenceproteome													Mycobacterium tuberculosis	1.14e-07
Rv2380c	Peptide synthetase MbtE (Peptide synthase)	>tr|L0TB18|L0TB18_MYCTU Peptide synthetase MbtE (Peptide synthase) OS=Mycobacterium tuberculosis GN=mbtE PE=4 SV=1	L0TB18_MYCTU	21.1207	NaN	NaN	NaN	NaN	NaN	NaN	NaN	NaN	NaN	NaN	NaN	NaN	NaN	NaN	NaN	AA_adenyl_domain;Acyl_carrier_prot-like;AMP-binding_CS;AMP-dep_Synth/Lig;Condensatn;PPantetheine_attach_site			ACP_DOMAIN;AMP_BINDING;PHOSPHOPANTETHEINE					catalytic activity					AMP-binding;Condensation;PP-binding		Completeproteome;Phosphopantetheine;Referenceproteome		GO:0003824				IPR000873;IPR001242;IPR006162;IPR009081;IPR010071;IPR020845			PS00012;PS00455;PS50075				Mycobacterium tuberculosis	3.59e-08
Rv2385	acetyl hydrolase MbtJ	>tr|L0TB23|L0TB23_MYCTU Putative acetyl hydrolase MbtJ OS=Mycobacterium tuberculosis GN=mbtJ PE=4 SV=1	L0TB23_MYCTU	NaN	NaN	NaN	18.9149	NaN	NaN	NaN	NaN	NaN	NaN	NaN	NaN	NaN	NaN	NaN	NaN	AB_hydrolase_3								catalytic activity;hydrolase activity				Aminobenzoate degradation;Bisphenol degradation;Tropane, piperidine and pyridine alkaloid biosynthesis	Abhydrolase_3		Completeproteome;Hydrolase;Referenceproteome		GO:0003824;GO:0016787				IPR013094	ko00363;ko00627;ko00960						Mycobacterium tuberculosis	0.0034342
Rv2018	Conserved protein	>tr|L0TB40|L0TB40_MYCTU Conserved protein OS=Mycobacterium tuberculosis GN=Rv2018 PE=4 SV=1	L0TB40_MYCTU	NaN	NaN	NaN	NaN	NaN	NaN	NaN	NaN	NaN	NaN	23.132	24.0337	NaN	NaN	NaN	NaN	DUF433;Homeodomain-like;UCP037738;WHTH_DNA-bd_dom								binding;DNA binding;nucleic acid binding					DUF433		Completeproteome;Referenceproteome		GO:0003676;GO:0003677;GO:0005488				IPR007367;IPR009057;IPR011991;IPR017277							Mycobacterium tuberculosis	4.64e-09
Rv2062c	Cobalamin biynthesis protein CobN	>tr|L0TB84|L0TB84_MYCTU Cobalamin biosynthesis protein CobN OS=Mycobacterium tuberculosis GN=cobN PE=4 SV=1	L0TB84_MYCTU	NaN	21.7842	NaN	NaN	21.7465	NaN	21.5806	NaN	21.5711	21.7253	21.8016	21.834	22.0437	21.8434	NaN	21.9708	Cobalto_CobN;CobN/Mg_chltase							biosynthetic process;cellular biosynthetic process;cellular metabolic process;cellular nitrogen compound biosynthetic process;cellular nitrogen compound metabolic process;cellular process;cobalamin biosynthetic process;cobalamin metabolic process;cofactor biosynthetic process;cofactor metabolic process;heterocycle biosynthetic process;heterocycle metabolic process;metabolic process;nitrogen compo…	catalytic activity;cobaltochelatase activity;ligase activity;ligase activity, forming nitrogen-metal bonds;ligase activity, forming nitrogen-metal bonds, forming coordination complexes		biosynthetic process;cellular metabolic process;cellular nitrogen compound metabolic process;cellular process;cofactor metabolic process;heterocycle metabolic process;metabolic process;nitrogen compound metabolic process;small molecule metabolic process;vitamin metabolic process		Porphyrin and chlorophyll metabolism	CobN-Mg_chel		Completeproteome;Referenceproteome	GO:0006766;GO:0006767;GO:0006778;GO:0006779;GO:0006807;GO:0008152;GO:0009058;GO:0009110;GO:0009235;GO:0009236;GO:0009987;GO:0018130;GO:0033013;GO:0033014;GO:0034641;GO:0042364;GO:0044237;GO:0044249;GO:0044271;GO:0044281;GO:0044283;GO:0046483;GO:0051186;GO:0051188	GO:0003824;GO:0016874;GO:0051002;GO:0051003;GO:0051116		GO:0006766;GO:0006807;GO:0008152;GO:0009058;GO:0009987;GO:0034641;GO:0044237;GO:0044281;GO:0046483;GO:0051186		IPR003672;IPR011953	ko00860						Mycobacterium tuberculosis	3.7e-30
Rv2466c	Conserved protein	>tr|L0TBA9|L0TBA9_MYCTU Conserved protein OS=Mycobacterium tuberculosis GN=Rv2466c PE=4 SV=1	L0TBA9_MYCTU	25.1638	25.1426	25.1284	25.2413	24.8084	24.5478	24.8794	24.6794	24.8249	24.7952	25.1478	25.6282	25.4412	25.0169	26.1024	25.8006	DSBA-like_thioredoxin_dom;Thioredoxin-like_fold								catalytic activity;disulfide oxidoreductase activity;oxidoreductase activity;oxidoreductase activity, acting on a sulfur group of donors;protein disulfide oxidoreductase activity					DSBA		Completeproteome;Referenceproteome		GO:0003824;GO:0015035;GO:0015036;GO:0016491;GO:0016667				IPR001853;IPR012336							Mycobacterium tuberculosis	7.76e-52
Rv2051c	Polyprenol-monophphomanne synthase Ppm1	>tr|L0TBC5|L0TBC5_MYCTU Polyprenol-monophosphomannose synthase Ppm1 OS=Mycobacterium tuberculosis GN=ppm1 PE=3 SV=1	L0TBC5_MYCTU	25.1883	25.0279	25.0072	24.9198	25.2326	25.161	25.3519	24.9087	24.9956	24.8469	24.9097	24.3222	24.534	24.5873	24.5028	NaN	Apolipo_AcylTrfase;C-N_Hydrolase;Glyco_trans_2			CN_HYDROLASE				biosynthetic process;cellular biosynthetic process;cellular macromolecule biosynthetic process;cellular macromolecule metabolic process;cellular metabolic process;cellular process;lipoprotein biosynthetic process;lipoprotein metabolic process;macromolecule biosynthetic process;macromolecule metabolic process;metabolic process;nitrogen compound metabolic process	catalytic activity;hydrolase activity;hydrolase activity, acting on carbon-nitrogen (but not peptide) bonds;N-acyltransferase activity;transferase activity;transferase activity, transferring acyl groups;transferase activity, transferring acyl groups other than amino-acyl groups	cell part;integral to membrane;intrinsic to membrane;membrane part	biosynthetic process;cellular metabolic process;cellular process;macromolecule metabolic process;metabolic process;nitrogen compound metabolic process	cell part		CN_hydrolase;Glycos_transf_2		Acyltransferase;Cellinnermembrane;Cellmembrane;Completeproteome;Membrane;Referenceproteome;Transferase;Transmembrane;Transmembranehelix	GO:0006807;GO:0008152;GO:0009058;GO:0009059;GO:0009987;GO:0034645;GO:0042157;GO:0042158;GO:0043170;GO:0044237;GO:0044249;GO:0044260	GO:0003824;GO:0016410;GO:0016740;GO:0016746;GO:0016747;GO:0016787;GO:0016810	GO:0016021;GO:0031224;GO:0044425;GO:0044464	GO:0006807;GO:0008152;GO:0009058;GO:0009987;GO:0043170;GO:0044237	GO:0044464	IPR001173;IPR003010;IPR004563			PS50263	Apolipoprotein N-acyltransferase			Mycobacterium tuberculosis	4.34e-102
Rv2102	Uncharacterized protein	>tr|L0TBD3|L0TBD3_MYCTU Uncharacterized protein OS=Mycobacterium tuberculosis GN=Rv2102 PE=4 SV=1	L0TBD3_MYCTU	21.6491	NaN	22.4431	NaN	22.3847	22.6082	NaN	NaN	NaN	22.3689	22.0338	NaN	22.337	22.5835	22.998	22.9329	Znf_SWIM			ZF_SWIM					binding;cation binding;ion binding;metal ion binding;transition metal ion binding;zinc ion binding					SWIM		Completeproteome;Referenceproteome		GO:0005488;GO:0008270;GO:0043167;GO:0043169;GO:0046872;GO:0046914				IPR007527			PS50966				Mycobacterium tuberculosis	9.8e-20
Rv2061c	Conserved protein	>tr|L0TBD4|L0TBD4_MYCTU Conserved protein OS=Mycobacterium tuberculosis GN=Rv2061c PE=4 SV=1	L0TBD4_MYCTU	24.9076	25.0503	24.928	24.8976	25.0735	24.6843	25.0124	25.1564	24.9866	24.9348	24.9919	24.8084	24.6488	24.3837	23.58	24.0625	PPOX_F420-dep_Rv2061_put;Pyridox_Oxase_FMN-bd;Split_barrel_FMN-bd							biosynthetic process;cellular biosynthetic process;cellular metabolic process;cellular process;coenzyme biosynthetic process;coenzyme metabolic process;cofactor biosynthetic process;cofactor metabolic process;heterocycle metabolic process;metabolic process;pyridoxal phosphate biosynthetic process;pyridoxal phosphate metabolic process;small molecule biosynthetic process;small molecule metabolic pr…	binding;catalytic activity;coenzyme binding;cofactor binding;FMN binding;nucleotide binding;oxidoreductase activity;oxidoreductase activity, acting on the CH-NH2 group of donors;oxidoreductase activity, acting on the CH-NH2 group of donors, oxygen as acceptor;pyridoxamine-phosphate oxidase activity		biosynthetic process;cellular metabolic process;cellular process;cofactor metabolic process;heterocycle metabolic process;metabolic process;small molecule metabolic process;vitamin metabolic process			Pyridox_oxidase		Completeproteome;Referenceproteome	GO:0006732;GO:0006766;GO:0006767;GO:0008152;GO:0009058;GO:0009108;GO:0009110;GO:0009987;GO:0042364;GO:0042816;GO:0042819;GO:0042822;GO:0042823;GO:0044237;GO:0044249;GO:0044281;GO:0044283;GO:0046483;GO:0051186;GO:0051188	GO:0000166;GO:0003824;GO:0004733;GO:0005488;GO:0010181;GO:0016491;GO:0016638;GO:0016641;GO:0048037;GO:0050662		GO:0006766;GO:0008152;GO:0009058;GO:0009987;GO:0044237;GO:0044281;GO:0046483;GO:0051186		IPR011576;IPR012349;IPR019965							Mycobacterium tuberculosis	4.85e-59
Rv2132	Uncharacterized protein	>tr|L0TBF8|L0TBF8_MYCTU Uncharacterized protein OS=Mycobacterium tuberculosis GN=Rv2132 PE=4 SV=1	L0TBF8_MYCTU	NaN	NaN	NaN	22.1615	NaN	NaN	NaN	NaN	NaN	NaN	NaN	NaN	NaN	NaN	NaN	NaN	CopG							biological regulation;regulation of biological process;regulation of biosynthetic process;regulation of cellular biosynthetic process;regulation of cellular macromolecule biosynthetic process;regulation of cellular metabolic process;regulation of cellular process;regulation of gene expression;regulation of macromolecule biosynthetic process;regulation of macromolecule metabolic process;regulation…			biological regulation			RHH_1		Completeproteome;Referenceproteome	GO:0006355;GO:0009889;GO:0010468;GO:0010556;GO:0019219;GO:0019222;GO:0031323;GO:0031326;GO:0050789;GO:0050794;GO:0051171;GO:0051252;GO:0060255;GO:0065007;GO:0080090;GO:2000112			GO:0065007		IPR002145							Mycobacterium tuberculosis	8.8e-08
Rv2101	helicase HelZ	>tr|L0TBI9|L0TBI9_MYCTU Probable helicase HelZ OS=Mycobacterium tuberculosis GN=helZ PE=4 SV=1	L0TBI9_MYCTU	22.8287	23.2229	23.29	22.6986	23.3975	23.7199	23.177	22.812	NaN	23.1195	23.1311	NaN	23.5933	24.0922	22.9913	NaN	Helicase_ATP-bd;Helicase_C;Helicase_SWF/SNF-rel;P-loop_NTPase;SNF2_N			HELICASE_ATP_BIND_1;HELICASE_CTER		DEXDc;HELICc			adenyl nucleotide binding;adenyl ribonucleotide binding;ATP binding;binding;catalytic activity;DNA binding;helicase activity;hydrolase activity;hydrolase activity, acting on acid anhydrides;hydrolase activity, acting on acid anhydrides, in phosphorus-containing anhydrides;nucleic acid binding;nucleoside-triphosphatase activity;nucleotide binding;purine nucleotide binding;purine ribonucleoside tri…					DUF3670;Helicase_C;SNF2_N	AMBROSINI_FLAVOPIRIDOL_TREATMENT_TP53;BASAKI_YBX1_TARGETS_DN;BERTUCCI_INVASIVE_CARCINOMA_DUCTAL_VS_LOBULAR_UP;BLALOCK_ALZHEIMERS_DISEASE_UP;BROWNE_HCMV_INFECTION_18HR_UP;BRUINS_UVC_RESPONSE_VIA_TP53_GROUP_A;CAGCTTT,MIR-320;CASORELLI_ACUTE_PROMYELOCYTIC_LEUKEMIA_UP;chr17q24;DACOSTA_UV_RESPONSE_VIA_ERCC3_COMMON_DN;DACOSTA_UV_RESPONSE_VIA_ERCC3_DN;DAIRKEE_TERT_TARGETS_DN;DAZARD_RESPONSE_TO_UV_NHEK_D…	ATP-binding;Completeproteome;Helicase;Hydrolase;Nucleotide-binding;Referenceproteome		GO:0000166;GO:0003676;GO:0003677;GO:0003824;GO:0004386;GO:0005488;GO:0005524;GO:0016462;GO:0016787;GO:0016817;GO:0016818;GO:0017076;GO:0017111;GO:0030554;GO:0032553;GO:0032555;GO:0032559;GO:0035639				IPR000330;IPR001650;IPR014001;IPR022138;IPR027417			PS51192;PS51194			SM00487;SM00490	Mycobacterium tuberculosis	3.99e-48
Rv2251	possible flavoprotein	>tr|L0TBR2|L0TBR2_MYCTU Possible flavoprotein OS=Mycobacterium tuberculosis GN=Rv2251 PE=4 SV=1	L0TBR2_MYCTU	NaN	NaN	NaN	NaN	NaN	NaN	NaN	NaN	NaN	NaN	NaN	NaN	NaN	NaN	NaN	22.5407	Alkyl-DHAP_Synthase;CO_DH_flavot_FAD-bd_sub2;FAD-bd_2;FAD-bd_2_sub1;FAD-linked_Oxase-like_C;FAD-linked_oxidase_C;Oxid_FAD_bind_N;Vanillyl_alc_oxidase_C-sub2			FAD_PCMH				biosynthetic process;lipid biosynthetic process;lipid metabolic process;metabolic process;primary metabolic process	alkylglycerone-phosphate synthase activity;binding;catalytic activity;coenzyme binding;cofactor binding;flavin adenine dinucleotide binding;oxidoreductase activity;oxidoreductase activity, acting on CH-OH group of donors;oxidoreductase activity, acting on the CH-OH group of donors, NAD or NADP as acceptor;transferase activity;transferase activity, transferring alkyl or aryl (other than methyl) gr…		biosynthetic process;lipid metabolic process;metabolic process;primary metabolic process		Ether lipid metabolism;Peroxisome	FAD_binding_4;FAD-oxidase_C		Completeproteome;Referenceproteome	GO:0006629;GO:0008152;GO:0008610;GO:0009058;GO:0044238	GO:0003824;GO:0005488;GO:0008609;GO:0008762;GO:0016491;GO:0016614;GO:0016616;GO:0016740;GO:0016765;GO:0048037;GO:0050660;GO:0050662		GO:0006629;GO:0008152;GO:0009058;GO:0044238		IPR004113;IPR006094;IPR016164;IPR016166;IPR016167;IPR016169;IPR016171;IPR025650	ko00565;ko04146		PS51387				Mycobacterium tuberculosis	9.08e-23
Rv3207c	Conserved protein	>tr|L0TBU8|L0TBU8_MYCTU Conserved protein OS=Mycobacterium tuberculosis GN=Rv3207c PE=4 SV=1	L0TBU8_MYCTU	NaN	21.4779	NaN	NaN	NaN	NaN	NaN	NaN	NaN	NaN	NaN	NaN	NaN	NaN	NaN	NaN	DUF3152;MetalloPept_cat_dom;Peptidase_Metallo					ZnMc		macromolecule metabolic process;metabolic process;primary metabolic process;protein metabolic process;proteolysis	binding;catalytic activity;cation binding;hydrolase activity;ion binding;metal ion binding;metallopeptidase activity;peptidase activity;peptidase activity, acting on L-amino acid peptides;transition metal ion binding;zinc ion binding		macromolecule metabolic process;metabolic process;primary metabolic process;protein metabolic process;proteolysis			DUF3152		Completeproteome;Referenceproteome	GO:0006508;GO:0008152;GO:0019538;GO:0043170;GO:0044238	GO:0003824;GO:0005488;GO:0008233;GO:0008237;GO:0008270;GO:0016787;GO:0043167;GO:0043169;GO:0046872;GO:0046914;GO:0070011		GO:0006508;GO:0008152;GO:0019538;GO:0043170;GO:0044238		IPR006026;IPR022603;IPR024079						SM00235	Mycobacterium tuberculosis	9.59e-12
Rv2250A	possible flavoprotein	>tr|L0TBY6|L0TBY6_MYCTU Possible flavoprotein OS=Mycobacterium tuberculosis GN=Rv2250A PE=4 SV=1	L0TBY6_MYCTU	23.3825	NaN	23.3647	23.6402	NaN	NaN	NaN	23.6564	23.548	NaN	23.6066	23.7097	NaN	NaN	NaN	NaN													Ether lipid metabolism;Peroxisome			Completeproteome;Referenceproteome							ko00565;ko04146						Mycobacterium tuberculosis	3.36e-28
Rv3142c	Uncharacterized protein	>tr|L0TBY8|L0TBY8_MYCTU Uncharacterized protein OS=Mycobacterium tuberculosis GN=Rv3142c PE=4 SV=1	L0TBY8_MYCTU	NaN	22.2972	NaN	NaN	NaN	NaN	NaN	NaN	NaN	NaN	NaN	NaN	NaN	NaN	NaN	NaN																Completeproteome;Referenceproteome													Mycobacterium tuberculosis	4.64e-06
Rv3243c	Uncharacterized protein	>tr|L0TBY9|L0TBY9_MYCTU Uncharacterized protein OS=Mycobacterium tuberculosis GN=Rv3243c PE=4 SV=1	L0TBY9_MYCTU	NaN	NaN	20.6594	NaN	NaN	NaN	NaN	NaN	NaN	NaN	NaN	NaN	NaN	NaN	NaN	NaN	DUF2993													DUF2993		Completeproteome;Referenceproteome						IPR021373							Mycobacterium tuberculosis	1.86e-08
Rv2260	Uncharacterized protein	>tr|L0TBZ5|L0TBZ5_MYCTU Uncharacterized protein OS=Mycobacterium tuberculosis GN=Rv2260 PE=4 SV=1	L0TBZ5_MYCTU	25.6052	25.9777	25.3856	25.5829	25.5944	24.6236	25.542	24.318	25.9738	25.592	27.0129	25.6249	25.6436	26.0548	25.9886	26.8358	Beta-lactamas-like					Lactamase_B			catalytic activity;hydrolase activity					Lactamase_B		Completeproteome;Referenceproteome		GO:0003824;GO:0016787				IPR001279						SM00849	Mycobacterium tuberculosis	9.25e-13
Rv3278c	conserved transmembrane protein	>tr|L0TC25|L0TC25_MYCTU Probable conserved transmembrane protein OS=Mycobacterium tuberculosis GN=Rv3278c PE=4 SV=1	L0TC25_MYCTU	22.06	22.2095	NaN	NaN	21.8243	22.2765	21.4993	NaN	22.1083	22.0276	22.019	NaN	22.2451	22.1542	NaN	NaN	DUF304									cell part;integral to membrane;intrinsic to membrane;membrane part		cell part		DUF304		Completeproteome;Membrane;Referenceproteome;Transmembrane			GO:0016021;GO:0031224;GO:0044425;GO:0044464		GO:0044464	IPR005182							Mycobacterium tuberculosis	1.46e-23
Rv3203	possible lipase LipV	>tr|L0TC47|L0TC47_MYCTU Possible lipase LipV OS=Mycobacterium tuberculosis GN=lipV PE=4 SV=1	L0TC47_MYCTU	22.6599	22.9994	23.0848	23.2105	NaN	23.0061	22.8454	22.9376	22.6612	22.9934	23.0819	23.1374	22.8337	23.3266	NaN	NaN	AB_hydrolase_1;Epox_hydrolase-like		ABHYDROLASE;EPOXHYDRLASE					metabolic process	catalytic activity		metabolic process					Completeproteome;Referenceproteome	GO:0008152	GO:0003824		GO:0008152		IPR000073;IPR000639		PR00111;PR00412					Mycobacterium tuberculosis	4.94e-12
Rv3317	succinate dehydrogenase (Hydrophobic membrane anchor subunit) SdhD (Succinic dehydrogenase) (Fumarate reductase) (Fumarate dehydrogenase) (Fumaric hydrogenase)	>tr|L0TC66|L0TC66_MYCTU Probable succinate dehydrogenase (Hydrophobic membrane anchor subunit) SdhD (Succinic dehydrogenase) (Fumarate reductase) (Fumarate dehydrogenase) (Fumaric hydrogenase) OS=Mycobacterium tuberculosis GN=sdhD PE=4 SV=1	L0TC66_MYCTU	NaN	NaN	NaN	NaN	NaN	23.2718	NaN	NaN	NaN	NaN	NaN	NaN	NaN	NaN	NaN	NaN	Succ_DH_Fumarate_Rdtase_TM-su								catalytic activity;oxidoreductase activity;oxidoreductase activity, acting on the CH-CH group of donors				Butanoate metabolism;Carbon fixation pathways in prokaryotes;Citrate cycle (TCA cycle);Oxidative phosphorylation;Toluene degradation	Sdh_cyt	AEROBIC_RESPIRATION;ALONSO_METASTASIS_UP;BENPORATH_SOX2_TARGETS;BIOCARTA_ETC_PATHWAY;BLALOCK_ALZHEIMERS_DISEASE_DN;BURTON_ADIPOGENESIS_5;CARBOHYDRATE_METABOLIC_PROCESS;CATABOLIC_PROCESS;CELLULAR_CARBOHYDRATE_METABOLIC_PROCESS;CELLULAR_CATABOLIC_PROCESS;CELLULAR_RESPIRATION;chr11q23;COENZYME_METABOLIC_PROCESS;COFACTOR_CATABOLIC_PROCESS;COFACTOR_METABOLIC_PROCESS;CYTOPLASM;CYTOPLASMIC_PART;DAZARD_R…	Completeproteome;Referenceproteome		GO:0003824;GO:0016491;GO:0016627				IPR000701	ko00020;ko00190;ko00623;ko00650;ko00720						Mycobacterium tuberculosis	1.67e-08
Rv2406c	Conserved protein	>tr|L0TC90|L0TC90_MYCTU Conserved protein OS=Mycobacterium tuberculosis GN=Rv2406c PE=4 SV=1	L0TC90_MYCTU	24.2037	24.1858	23.3239	25.0173	23.4478	23.1227	23.0983	24.4956	23.8782	23.1292	23.7666	25.1118	NaN	NaN	NaN	NaN	Cysta_beta_synth_core			CBS		CBS								CBS		Completeproteome;Referenceproteome						IPR000644			PS51371			SM00116	Mycobacterium tuberculosis	3.27e-15
Rv3249c	possible transcriptional regulatory protein (Probably TetR-family)	>tr|L0TC92|L0TC92_MYCTU Possible transcriptional regulatory protein (Probably TetR-family) OS=Mycobacterium tuberculosis GN=Rv3249c PE=4 SV=1	L0TC92_MYCTU	21.6367	NaN	21.936	22.0038	21.9352	NaN	21.5976	21.6697	21.1875	NaN	21.8897	21.9181	22.4781	22.8564	22.4518	22.6309	Homeodomain-like;HTH_TetR;Tet_transcr_reg_TetR-like_C		HTHTETR	HTH_TETR_2					binding;DNA binding;nucleic acid binding					TetR_N		Completeproteome;DNA-binding;Referenceproteome;Transcription;Transcriptionregulation		GO:0003676;GO:0003677;GO:0005488				IPR001647;IPR009057;IPR015893		PR00455	PS50977				Mycobacterium tuberculosis	0.00081151
Rv3259	Uncharacterized protein	>tr|L0TCA1|L0TCA1_MYCTU Uncharacterized protein OS=Mycobacterium tuberculosis GN=Rv3259 PE=4 SV=1	L0TCA1_MYCTU	NaN	NaN	20.6958	NaN	NaN	NaN	NaN	NaN	NaN	NaN	NaN	NaN	NaN	NaN	NaN	NaN	DUF1025													DUF1025		Completeproteome;Referenceproteome						IPR010428							Mycobacterium tuberculosis	4.36e-05
Rv3299c	arylsulfatase AtsB (Aryl-sulfate sulphohydrolase) (Sulfatase)	>tr|L0TCD9|L0TCD9_MYCTU Probable arylsulfatase AtsB (Aryl-sulfate sulphohydrolase) (Sulfatase) OS=Mycobacterium tuberculosis GN=atsB PE=4 SV=1	L0TCD9_MYCTU	NaN	NaN	NaN	NaN	23.581	NaN	NaN	NaN	NaN	23.3134	NaN	NaN	23.7159	NaN	NaN	NaN	Alkaline_Pase-like_a/b/a;Alkaline_phosphatase_core;DUF1269_membrane;Sulfatase;Sulfatase_CS			SULFATASE_1					catalytic activity;hydrolase activity;hydrolase activity, acting on ester bonds;sulfuric ester hydrolase activity				Sphingolipid metabolism;Steroid hormone biosynthesis	DUF1269;Sulfatase		Completeproteome;Hydrolase;Referenceproteome		GO:0003824;GO:0008484;GO:0016787;GO:0016788				IPR000917;IPR009200;IPR017849;IPR017850;IPR024607	ko00140;ko00600		PS00523				Mycobacterium tuberculosis	1.83e-09
Rv3304	Conserved protein	>tr|L0TCE4|L0TCE4_MYCTU Conserved protein OS=Mycobacterium tuberculosis GN=Rv3304 PE=4 SV=1	L0TCE4_MYCTU	23.3514	24.4642	24.4264	24.701	24.5025	25.092	24.3032	24.4358	23.8274	24.2235	24.3186	24.7201	24.0004	24.3257	24.8475	24.3786	Butirosin_synth_BtrG-like;G-Glutamylcylcotransferase							amine biosynthetic process;amine metabolic process;biosynthetic process;carboxylic acid biosynthetic process;carboxylic acid metabolic process;cellular amine metabolic process;cellular amino acid biosynthetic process;cellular amino acid metabolic process;cellular biosynthetic process;cellular ketone metabolic process;cellular metabolic process;cellular modified amino acid biosynthetic process;cel…	catalytic activity;gamma-glutamylcyclotransferase activity;transferase activity;transferase activity, transferring acyl groups;transferase activity, transferring amino-acyl groups		amine metabolic process;biosynthetic process;cellular amino acid metabolic process;cellular ketone metabolic process;cellular metabolic process;cellular nitrogen compound metabolic process;cellular process;metabolic process;nitrogen compound metabolic process;organic acid metabolic process;peptide metabolic process;primary metabolic process;small molecule metabolic process;sulfur compound metabol…					Completeproteome;Referenceproteome	GO:0006082;GO:0006518;GO:0006520;GO:0006575;GO:0006749;GO:0006750;GO:0006790;GO:0006807;GO:0008152;GO:0008652;GO:0009058;GO:0009308;GO:0009309;GO:0009987;GO:0016053;GO:0019752;GO:0034641;GO:0042180;GO:0042398;GO:0043043;GO:0043436;GO:0044106;GO:0044237;GO:0044238;GO:0044249;GO:0044271;GO:0044272;GO:0044281;GO:0044283;GO:0046394	GO:0003824;GO:0003839;GO:0016740;GO:0016746;GO:0016755		GO:0006082;GO:0006518;GO:0006520;GO:0006790;GO:0006807;GO:0008152;GO:0009058;GO:0009308;GO:0009987;GO:0034641;GO:0042180;GO:0044237;GO:0044238;GO:0044281		IPR013024;IPR017939							Mycobacterium tuberculosis	1.45e-48
Rv2405	Conserved protein	>tr|L0TCF5|L0TCF5_MYCTU Conserved protein OS=Mycobacterium tuberculosis GN=Rv2405 PE=4 SV=1	L0TCF5_MYCTU	NaN	NaN	NaN	NaN	NaN	23.7821	23.5834	NaN	NaN	23.6031	NaN	23.2393	23.8808	23.5452	NaN	NaN	PemK;Plasmid_toxin/cell-grow_inhib								binding;DNA binding;nucleic acid binding					PemK		Completeproteome;Referenceproteome		GO:0003676;GO:0003677;GO:0005488				IPR003477;IPR011067							Mycobacterium tuberculosis	3.79e-16
Rv3323c	MoaD-MoaE fusion protein MoaX	>tr|L0TCG1|L0TCG1_MYCTU Probable MoaD-MoaE fusion protein MoaX OS=Mycobacterium tuberculosis GN=moaX PE=4 SV=1	L0TCG1_MYCTU	NaN	NaN	NaN	NaN	NaN	NaN	NaN	NaN	NaN	NaN	NaN	NaN	NaN	NaN	NaN	24.3742	Beta-grasp_dom;Mopterin_biosynth_MoaE;Mopterin_su_1;Mopterin_synth/thiamin_S_b;ThiS/MoaD							aromatic compound biosynthetic process;biosynthetic process;cellular aromatic compound metabolic process;cellular biosynthetic process;cellular metabolic process;cellular nitrogen compound biosynthetic process;cellular nitrogen compound metabolic process;cellular process;coenzyme biosynthetic process;coenzyme metabolic process;cofactor biosynthetic process;cofactor metabolic process;heterocycle b…			biosynthetic process;cellular aromatic compound metabolic process;cellular metabolic process;cellular nitrogen compound metabolic process;cellular process;cofactor metabolic process;heterocycle metabolic process;metabolic process;nitrogen compound metabolic process;prosthetic group metabolic process		Folate biosynthesis;Sulfur relay system	MoaE;ThiS		Completeproteome;Referenceproteome	GO:0006725;GO:0006732;GO:0006777;GO:0006807;GO:0008152;GO:0009058;GO:0009108;GO:0009987;GO:0018130;GO:0019438;GO:0019720;GO:0032324;GO:0034641;GO:0042558;GO:0042559;GO:0043545;GO:0044237;GO:0044249;GO:0044271;GO:0046483;GO:0051186;GO:0051188;GO:0051189			GO:0006725;GO:0006807;GO:0008152;GO:0009058;GO:0009987;GO:0034641;GO:0044237;GO:0046483;GO:0051186;GO:0051189		IPR003448;IPR003749;IPR010034;IPR012675;IPR016155	ko00790;ko04122						Mycobacterium tuberculosis	5.17e-09
Rv3328c	ECF RNA polymerase sigma factor SigJ	>sp|L0TCG5|SIGJ_MYCTU ECF RNA polymerase sigma factor SigJ OS=Mycobacterium tuberculosis GN=sigJ PE=1 SV=1	L0TCG5_MYCTU	NaN	20.4152	NaN	20.8271	NaN	NaN	NaN	21.1561	NaN	NaN	20.7465	NaN	NaN	NaN	20.2267	NaN	Cyclase_SnoaL-like_dom;RNA_pol_sigma_r2;RNA_pol_sigma_r3_r4;RNA_pol_sigma-70_dom;RNA_pol_sigma70_r2;RNA_pol_sigma70_r4_t2;WHTH_DNA-bd_dom							biosynthetic process;cellular biosynthetic process;cellular macromolecule metabolic process;cellular metabolic process;cellular nitrogen compound metabolic process;cellular process;macromolecule metabolic process;metabolic process;nitrogen compound metabolic process;nucleic acid metabolic process;nucleobase-containing compound metabolic process;primary metabolic process;RNA biosynthetic process;R…	binding;core DNA-dependent RNA polymerase binding promoter specificity activity;core RNA polymerase binding transcription factor activity;DNA binding;nucleic acid binding;nucleic acid binding transcription factor activity;protein binding transcription factor activity;sequence-specific DNA binding transcription factor activity;sigma factor activity		biosynthetic process;cellular metabolic process;cellular nitrogen compound metabolic process;cellular process;macromolecule metabolic process;metabolic process;nitrogen compound metabolic process;nucleobase-containing compound metabolic process;primary metabolic process;RNA metabolic process;transcription initiation, DNA-dependent		RNA polymerase	Sigma70_r2;Sigma70_r4_2;SnoaL_2		Completeproteome;DNA-binding;Referenceproteome;Sigmafactor;Transcription;Transcriptionregulation	GO:0006139;GO:0006352;GO:0006807;GO:0008152;GO:0009058;GO:0009987;GO:0016070;GO:0032774;GO:0034641;GO:0043170;GO:0044237;GO:0044238;GO:0044249;GO:0044260;GO:0090304	GO:0000988;GO:0000990;GO:0000996;GO:0001071;GO:0003676;GO:0003677;GO:0003700;GO:0005488;GO:0016987		GO:0006139;GO:0006352;GO:0006807;GO:0008152;GO:0009058;GO:0009987;GO:0016070;GO:0034641;GO:0043170;GO:0044237;GO:0044238		IPR007627;IPR009959;IPR011991;IPR013249;IPR013324;IPR013325;IPR014284	ko03020						Mycobacterium tuberculosis	1.34e-06
Rv2444c	possible ribonuclease E Rne	>tr|L0TCJ5|L0TCJ5_MYCTU Possible ribonuclease E Rne OS=Mycobacterium tuberculosis GN=rne PE=4 SV=1	L0TCJ5_MYCTU	27.8959	27.8298	27.6633	27.3263	27.5313	27.6223	27.6134	27.3691	27.8733	27.934	27.7016	27.7538	27.99	27.9364	28.2233	28.6397	NA-bd_OB-fold;Rbsml_prot_S1_RNA-bd_dom;RNA-bd_AU-1/RNase_E/G;RNA-binding_domain_S1;RNase_E/G			S1		S1		cellular macromolecule metabolic process;cellular metabolic process;cellular nitrogen compound metabolic process;cellular process;macromolecule metabolic process;metabolic process;nitrogen compound metabolic process;nucleic acid metabolic process;nucleobase-containing compound metabolic process;primary metabolic process;RNA metabolic process;RNA processing	binding;catalytic activity;hydrolase activity;hydrolase activity, acting on ester bonds;nuclease activity;nucleic acid binding;ribonuclease activity;RNA binding		cellular metabolic process;cellular nitrogen compound metabolic process;cellular process;macromolecule metabolic process;metabolic process;nitrogen compound metabolic process;nucleobase-containing compound metabolic process;primary metabolic process;RNA metabolic process;RNA processing		RNA degradation	RNase_E_G;S1		Completeproteome;Referenceproteome	GO:0006139;GO:0006396;GO:0006807;GO:0008152;GO:0009987;GO:0016070;GO:0034641;GO:0043170;GO:0044237;GO:0044238;GO:0044260;GO:0090304	GO:0003676;GO:0003723;GO:0003824;GO:0004518;GO:0004540;GO:0005488;GO:0016787;GO:0016788		GO:0006139;GO:0006396;GO:0006807;GO:0008152;GO:0009987;GO:0016070;GO:0034641;GO:0043170;GO:0044237;GO:0044238		IPR003029;IPR004659;IPR012340;IPR019307;IPR022967	ko03018		PS50126			SM00316	Mycobacterium tuberculosis	4.77e-280
Rv3731	possible ATP-dependent DNA ligase LigC (Polydeoxyribonucleotide synthase [ATP]) (Polynucleotide ligase [ATP]) (Sealase) (DNA repair protein) (DNA joinase)	>tr|L0TDE1|L0TDE1_MYCTU Possible ATP-dependent DNA ligase LigC (Polydeoxyribonucleotide synthase [ATP]) (Polynucleotide ligase [ATP]) (Sealase) (DNA repair protein) (DNA joinase) OS=Mycobacterium tuberculosis GN=ligC PE=4 SV=1	L0TDE1_MYCTU	NaN	NaN	NaN	NaN	NaN	22.1421	NaN	NaN	NaN	NaN	21.782	NaN	NaN	21.8986	NaN	NaN	DNA_ligase_ATP-dep_C;DNA_ligase_ATP-dep_cent;NA-bd_OB-fold			DNA_LIGASE_A3				cellular macromolecule metabolic process;cellular metabolic process;cellular nitrogen compound metabolic process;cellular process;cellular response to stimulus;cellular response to stress;DNA metabolic process;DNA recombination;DNA repair;macromolecule metabolic process;metabolic process;nitrogen compound metabolic process;nucleic acid metabolic process;nucleobase-containing compound metabolic pr…	adenyl nucleotide binding;adenyl ribonucleotide binding;ATP binding;binding;catalytic activity;DNA ligase (ATP) activity;DNA ligase activity;ligase activity;ligase activity, forming phosphoric ester bonds;nucleotide binding;purine nucleotide binding;purine ribonucleoside triphosphate binding;purine ribonucleotide binding;ribonucleotide binding		cellular metabolic process;cellular nitrogen compound metabolic process;cellular process;DNA metabolic process;DNA recombination;DNA repair;macromolecule metabolic process;metabolic process;nitrogen compound metabolic process;nucleobase-containing compound metabolic process;primary metabolic process;response to DNA damage stimulus;response to stimulus;response to stress		Base excision repair;Mismatch repair;Non-homologous end-joining;Nucleotide excision repair	DNA_ligase_A_C;DNA_ligase_A_M		Completeproteome;Ligase;Referenceproteome	GO:0006139;GO:0006259;GO:0006281;GO:0006310;GO:0006807;GO:0006950;GO:0006974;GO:0008152;GO:0009987;GO:0033554;GO:0034641;GO:0043170;GO:0044237;GO:0044238;GO:0044260;GO:0050896;GO:0051716;GO:0090304	GO:0000166;GO:0003824;GO:0003909;GO:0003910;GO:0005488;GO:0005524;GO:0016874;GO:0016886;GO:0017076;GO:0030554;GO:0032553;GO:0032555;GO:0032559;GO:0035639		GO:0006139;GO:0006259;GO:0006281;GO:0006310;GO:0006807;GO:0006950;GO:0006974;GO:0008152;GO:0009987;GO:0034641;GO:0043170;GO:0044237;GO:0044238;GO:0050896		IPR012309;IPR012310;IPR012340	ko03410;ko03420;ko03430;ko03450		PS50160				Mycobacterium tuberculosis	8.56e-46
Rv3194c	possible conserved secreted protein	>tr|L0TDF0|L0TDF0_MYCTU Possible conserved secreted protein OS=Mycobacterium tuberculosis GN=Rv3194c PE=4 SV=1	L0TDF0_MYCTU	24.2616	24.1663	24.2567	24.1948	24.539	23.9777	24.1124	24.3202	24.3979	24.3249	24.091	24.2963	23.909	23.9797	23.2747	21.8057	PDZ;Pept_S16_C;Ribosomal_S5_D2-typ_fold;Ribosomal_S5_D2-typ_fold_subgr			PDZ		PDZ		macromolecule metabolic process;metabolic process;primary metabolic process;protein metabolic process;proteolysis	ATPase activity;ATPase activity, coupled;ATP-dependent peptidase activity;catalytic activity;endopeptidase activity;hydrolase activity;hydrolase activity, acting on acid anhydrides;hydrolase activity, acting on acid anhydrides, in phosphorus-containing anhydrides;nucleoside-triphosphatase activity;peptidase activity;peptidase activity, acting on L-amino acid peptides;pyrophosphatase activity;seri…		macromolecule metabolic process;metabolic process;primary metabolic process;protein metabolic process;proteolysis			Lon_C;PDZ_2		Completeproteome;Referenceproteome	GO:0006508;GO:0008152;GO:0019538;GO:0043170;GO:0044238	GO:0003824;GO:0004175;GO:0004176;GO:0004252;GO:0008233;GO:0008236;GO:0016462;GO:0016787;GO:0016817;GO:0016818;GO:0016887;GO:0017111;GO:0017171;GO:0042623;GO:0070011		GO:0006508;GO:0008152;GO:0019538;GO:0043170;GO:0044238		IPR001478;IPR008269;IPR014721;IPR020568			PS50106			SM00228	Mycobacterium tuberculosis	8.69e-54
Rv3766	Uncharacterized protein	>tr|L0TDH6|L0TDH6_MYCTU Uncharacterized protein OS=Mycobacterium tuberculosis GN=Rv3766 PE=4 SV=1	L0TDH6_MYCTU	NaN	NaN	NaN	NaN	NaN	22.2425	NaN	NaN	NaN	NaN	NaN	NaN	NaN	NaN	NaN	NaN	Glycoside_hydrolase_SF															Completeproteome;Referenceproteome						IPR017853							Mycobacterium tuberculosis	0.00075192
Rv3779	conserved transmembrane protein alanine and leucine rich	>tr|L0TDJ0|L0TDJ0_MYCTU Probable conserved transmembrane protein alanine and leucine rich OS=Mycobacterium tuberculosis GN=Rv3779 PE=4 SV=1	L0TDJ0_MYCTU	NaN	NaN	NaN	NaN	19.7247	NaN	NaN	NaN	NaN	NaN	NaN	NaN	NaN	NaN	NaN	NaN										cell part;integral to membrane;intrinsic to membrane;membrane part		cell part				Completeproteome;Membrane;Referenceproteome;Transmembrane			GO:0016021;GO:0031224;GO:0044425;GO:0044464		GO:0044464								Mycobacterium tuberculosis	5.99e-08
Rv3267	Conserved protein (CPSA-related protein)	>tr|L0TDM8|L0TDM8_MYCTU Conserved protein (CPSA-related protein) OS=Mycobacterium tuberculosis GN=Rv3267 PE=4 SV=1	L0TDM8_MYCTU	NaN	NaN	NaN	20.2031	NaN	NaN	NaN	NaN	NaN	NaN	NaN	NaN	NaN	NaN	NaN	NaN	LytR/CpsA/Psr_C;LytR_CpsA_psr													LytR_C;LytR_cpsA_psr		Completeproteome;Referenceproteome						IPR004474;IPR027381							Mycobacterium tuberculosis	7.45e-20
Rv3819	Uncharacterized protein	>tr|L0TDN1|L0TDN1_MYCTU Uncharacterized protein OS=Mycobacterium tuberculosis GN=Rv3819 PE=4 SV=1	L0TDN1_MYCTU	22.0892	21.9787	22.1894	21.9845	22.4712	22.3153	22.2765	21.8435	21.9213	21.9731	22.0793	NaN	21.7304	21.5226	21.0601	NaN																Completeproteome;Referenceproteome													Mycobacterium tuberculosis	1.31e-22
Rv3737	conserved transmembrane protein	>tr|L0TDN2|L0TDN2_MYCTU Probable conserved transmembrane protein OS=Mycobacterium tuberculosis GN=Rv3737 PE=4 SV=1	L0TDN2_MYCTU	NaN	21.9823	NaN	NaN	NaN	NaN	NaN	NaN	NaN	NaN	NaN	NaN	NaN	NaN	NaN	NaN	DUF1212;DUF3815									cell part;integral to membrane;intrinsic to membrane;membrane part		cell part		DUF1212;DUF3815		Completeproteome;Membrane;Referenceproteome;Transmembrane			GO:0016021;GO:0031224;GO:0044425;GO:0044464		GO:0044464	IPR010619;IPR024528							Mycobacterium tuberculosis	5.71e-18
Rv3277	conserved transmembrane protein	>tr|L0TDN9|L0TDN9_MYCTU Probable conserved transmembrane protein OS=Mycobacterium tuberculosis GN=Rv3277 PE=4 SV=1	L0TDN9_MYCTU	NaN	NaN	NaN	19.3559	NaN	NaN	NaN	NaN	NaN	NaN	NaN	NaN	NaN	NaN	NaN	NaN	GtrA							biosynthetic process;carbohydrate biosynthetic process;carbohydrate metabolic process;establishment of localization;macromolecule biosynthetic process;macromolecule metabolic process;metabolic process;polysaccharide biosynthetic process;polysaccharide metabolic process;primary metabolic process;transport		cell part;integral to membrane;intrinsic to membrane;membrane part	biosynthetic process;carbohydrate metabolic process;establishment of localization;macromolecule metabolic process;metabolic process;polysaccharide metabolic process;primary metabolic process;transport	cell part		GtrA		Completeproteome;Membrane;Referenceproteome;Transmembrane	GO:0000271;GO:0005975;GO:0005976;GO:0006810;GO:0008152;GO:0009058;GO:0009059;GO:0016051;GO:0043170;GO:0044238;GO:0051234		GO:0016021;GO:0031224;GO:0044425;GO:0044464	GO:0005975;GO:0005976;GO:0006810;GO:0008152;GO:0009058;GO:0043170;GO:0044238;GO:0051234	GO:0044464	IPR007267							Mycobacterium tuberculosis	0.0036593
Rv3747	Conserved protein	>tr|L0TDP2|L0TDP2_MYCTU Conserved protein OS=Mycobacterium tuberculosis GN=Rv3747 PE=4 SV=1	L0TDP2_MYCTU	25.1936	26.0524	25.2335	25.7731	25.9082	26.1511	25.9355	25.8946	25.6547	25.7366	25.2415	25.4976	25.4107	26.453	24.523	24.1858																Completeproteome;Referenceproteome													Mycobacterium tuberculosis	1.88e-77
Rv3894c	ESX conserved component EccC2. ESX-2 type VII secretion system protein. possible membrane protein	>tr|L0TDV9|L0TDV9_MYCTU ESX conserved component EccC2. ESX-2 type VII secretion system protein. Possible membrane protein OS=Mycobacterium tuberculosis GN=eccC2 PE=4 SV=1	L0TDV9_MYCTU	NaN	NaN	NaN	NaN	NaN	NaN	NaN	NaN	NaN	NaN	NaN	19.6747	NaN	NaN	NaN	NaN	Cell_div_FtsK/SpoIIIE;P-loop_NTPase;T7SS_EccCa;T7SS_EccCb			FTSK				cell cycle;cell division;cellular process;chromosome segregation	adenyl nucleotide binding;adenyl ribonucleotide binding;ATP binding;binding;DNA binding;nucleic acid binding;nucleotide binding;purine nucleotide binding;purine ribonucleoside triphosphate binding;purine ribonucleotide binding;ribonucleotide binding	cell part;integral to membrane;intrinsic to membrane;membrane part	cell cycle;cell division;cellular process;chromosome segregation	cell part		FtsK_SpoIIIE		ATP-binding;Completeproteome;Nucleotide-binding;Referenceproteome	GO:0007049;GO:0007059;GO:0009987;GO:0051301	GO:0000166;GO:0003676;GO:0003677;GO:0005488;GO:0005524;GO:0017076;GO:0030554;GO:0032553;GO:0032555;GO:0032559;GO:0035639	GO:0016021;GO:0031224;GO:0044425;GO:0044464	GO:0007049;GO:0007059;GO:0009987;GO:0051301	GO:0044464	IPR002543;IPR023836;IPR023837;IPR027417			PS50901				Mycobacterium tuberculosis	6.71e-05
Rv3909	Conserved protein	>tr|L0TDX1|L0TDX1_MYCTU Conserved protein OS=Mycobacterium tuberculosis GN=Rv3909 PE=4 SV=1	L0TDX1_MYCTU	22.8509	23.0115	NaN	23.0089	23.2467	NaN	NaN	22.9339	22.876	23.2272	NaN	22.9406	22.7252	22.6411	22.4565	22.4962																Completeproteome;Referenceproteome													Mycobacterium tuberculosis	2.34e-18
Rv3104c	possible conserved transmembrane protein	>tr|L0TEC3|L0TEC3_MYCTU Possible conserved transmembrane protein OS=Mycobacterium tuberculosis GN=Rv3104c PE=4 SV=1	L0TEC3_MYCTU	NaN	NaN	NaN	NaN	NaN	22.9708	NaN	22.5861	NaN	23.1749	22.9946	22.9848	22.3741	23.0835	NaN	NaN	LSM_dom;MscC_channel_C;MscS_channel;MscS_channel_TM-2							cellular process;establishment of localization;transmembrane transport;transport		cell part;integral to membrane;intrinsic to membrane;membrane part	cellular process;establishment of localization;transmembrane transport;transport	cell part		MS_channel		Completeproteome;Membrane;Referenceproteome;Transmembrane	GO:0006810;GO:0009987;GO:0051234;GO:0055085		GO:0016021;GO:0031224;GO:0044425;GO:0044464	GO:0006810;GO:0009987;GO:0051234;GO:0055085	GO:0044464	IPR006685;IPR010920;IPR011014;IPR011066							Mycobacterium tuberculosis	8.01e-18
Rv3169	Conserved protein	>tr|L0TEH7|L0TEH7_MYCTU Conserved protein OS=Mycobacterium tuberculosis GN=Rv3169 PE=4 SV=1	L0TEH7_MYCTU	24.6751	24.7334	24.6968	25.0275	24.1029	24.2794	24.25	24.7939	24.3669	24.3564	24.6213	25.3102	24.2317	24.0212	24.4298	25.3418																Completeproteome;Referenceproteome													Mycobacterium tuberculosis	4.92e-42
Rv3197	conserved ATP-binding protein ABC transporter	>tr|L0TEL7|L0TEL7_MYCTU Probable conserved ATP-binding protein ABC transporter OS=Mycobacterium tuberculosis GN=Rv3197 PE=4 SV=1	L0TEL7_MYCTU	24.5754	24.4965	24.4044	24.8268	24.3008	24.2544	24.2223	24.5461	24.5767	24.4042	24.301	24.4794	24.1738	24.2806	23.9625	23.5369	Aminoglycoside_PTrfase;Kinase-like_dom;UbiB_dom								adenyl nucleotide binding;adenyl ribonucleotide binding;ATP binding;binding;catalytic activity;nucleotide binding;purine nucleotide binding;purine ribonucleoside triphosphate binding;purine ribonucleotide binding;ribonucleotide binding;transferase activity;transferase activity, transferring phosphorus-containing groups					ABC1;APH		ATP-binding;Completeproteome;Nucleotide-binding;Referenceproteome		GO:0000166;GO:0003824;GO:0005488;GO:0005524;GO:0016740;GO:0016772;GO:0017076;GO:0030554;GO:0032553;GO:0032555;GO:0032559;GO:0035639				IPR002575;IPR004147;IPR011009							Mycobacterium tuberculosis	1.91e-54
Rv3241c	Conserved protein	>tr|L0TER5|L0TER5_MYCTU Conserved protein OS=Mycobacterium tuberculosis GN=Rv3241c PE=4 SV=1	L0TER5_MYCTU	24.6636	24.7652	24.6663	25.3621	24.0415	NaN	24.2283	25.2782	24.3237	24.1844	24.3528	25.8189	24.9687	24.3688	25.6179	25.1911	Ribosomal_S30Ae/sigma54_mod							metabolic process;primary metabolic process			metabolic process;primary metabolic process			Ribosomal_S30AE		Completeproteome;Referenceproteome	GO:0008152;GO:0044238			GO:0008152;GO:0044238		IPR003489							Mycobacterium tuberculosis	2.6e-64
Rv3251c	Rubredoxin	>tr|L0TES5|L0TES5_MYCTU Rubredoxin OS=Mycobacterium tuberculosis GN=rubA PE=3 SV=1	L0TES5_MYCTU	21.4886	NaN	NaN	NaN	NaN	NaN	NaN	NaN	NaN	NaN	NaN	NaN	NaN	NaN	NaN	NaN	Rubredoxin_dom;Rubredoxin_Fe_BS;Rubredoxin-like_dom;Rubredoxin-type_fold		RUBREDOXIN	RUBREDOXIN;RUBREDOXIN_LIKE					binding;cation binding;ion binding;iron ion binding;metal ion binding;transition metal ion binding					Rubredoxin		Completeproteome;Electrontransport;Iron;Metal-binding;Referenceproteome;Transport		GO:0005488;GO:0005506;GO:0043167;GO:0043169;GO:0046872;GO:0046914				IPR004039;IPR018527;IPR024934;IPR024935		PR00163	PS00202;PS50903	Rubredoxin			Mycobacterium tuberculosis	1.21e-05
Rv3281	bifunctional protein acetyl-/propionyl-coenzyme A carboxylase (Epsilon chain) AccE5	>tr|L0TEV5|L0TEV5_MYCTU Probable bifunctional protein acetyl-/propionyl-coenzyme A carboxylase (Epsilon chain) AccE5 OS=Mycobacterium tuberculosis GN=accE5 PE=4 SV=1	L0TEV5_MYCTU	27.4428	27.7759	27.8093	27.6389	27.5373	27.7993	27.6203	27.4977	27.5967	27.8717	27.8198	27.6058	27.7716	27.9575	27.4121	27.8498																Completeproteome;Referenceproteome													Mycobacterium tuberculosis	1.26e-73
Rv3208A	Conserved protein TB9.4	>tr|L0TEY0|L0TEY0_MYCTU Conserved protein TB9.4 OS=Mycobacterium tuberculosis GN=TB9.4 PE=4 SV=1	L0TEY0_MYCTU	27.7575	27.6253	27.6607	28.0859	27.6216	27.1433	27.7636	27.8374	27.7454	27.7	27.6784	28.0365	27.7633	27.4918	27.527	27.8606	DUF3107													DUF3107		Completeproteome;Referenceproteome						IPR021456							Mycobacterium tuberculosis	3.75e-145
Rv3213c	possible SOJ/para-related protein	>tr|L0TEY5|L0TEY5_MYCTU Possible SOJ/para-related protein OS=Mycobacterium tuberculosis GN=Rv3213c PE=4 SV=1	L0TEY5_MYCTU	24.8013	24.6865	25.2465	24.9061	24.4544	24.601	24.7393	25.0005	24.5918	24.7763	24.9514	25.4213	26.7761	26.7227	27.5316	27.0827	CobQ/CobB/MinD/ParA_Nub-bd_dom;P-loop_NTPase													CbiA		Completeproteome;Referenceproteome						IPR002586;IPR027417							Mycobacterium tuberculosis	2.69e-51
Rv3311	Conserved protein	>tr|L0TEY8|L0TEY8_MYCTU Conserved protein OS=Mycobacterium tuberculosis GN=Rv3311 PE=4 SV=1	L0TEY8_MYCTU	27.3218	27.47	27.5916	27.5304	27.6364	27.6133	27.4768	27.5126	27.1535	27.3861	27.204	27.5058	27.4651	27.2454	28.0101	27.7875																Completeproteome;Referenceproteome													Mycobacterium tuberculosis	8.63e-169
Rv3390	conserved lipoprotein LpqD	>tr|L0TF88|L0TF88_MYCTU Probable conserved lipoprotein LpqD OS=Mycobacterium tuberculosis GN=lpqD PE=4 SV=1	L0TF88_MYCTU	25.261	24.8816	25.0735	25.2264	24.5858	24.7642	24.4119	24.6849	24.4418	24.3613	24.4788	24.4593	24.944	24.5113	25.3486	25.2096	His_Pase_superF_clade-1					PGAM								His_Phos_1		Completeproteome;Lipoprotein;Referenceproteome						IPR013078						SM00855	Mycobacterium tuberculosis	1.04e-40
Rv3329	aminotransferase	>tr|L0TFB0|L0TFB0_MYCTU Probable aminotransferase OS=Mycobacterium tuberculosis GN=Rv3329 PE=3 SV=1	L0TFB0_MYCTU	NaN	NaN	NaN	NaN	NaN	NaN	NaN	NaN	NaN	NaN	NaN	NaN	22.722	22.4464	NaN	22.4645	Aminotrans_3;PyrdxlP-dep_Trfase;PyrdxlP-dep_Trfase_major_sub1;PyrdxlP-dep_Trfase_major_sub2			AA_TRANSFER_CLASS_3				metabolic process	binding;catalytic activity;cofactor binding;pyridoxal phosphate binding;transaminase activity;transferase activity;transferase activity, transferring nitrogenous groups;vitamin B6 binding;vitamin binding		metabolic process			Aminotran_3		Aminotransferase;Completeproteome;Pyridoxalphosphate;Referenceproteome;Transferase	GO:0008152	GO:0003824;GO:0005488;GO:0008483;GO:0016740;GO:0016769;GO:0019842;GO:0030170;GO:0048037;GO:0070279		GO:0008152		IPR005814;IPR015421;IPR015422;IPR015424			PS00600				Mycobacterium tuberculosis	2.22e-27
Rv3883c	Membrane-anchored mycin MycP1 (Serine protease) (Subtilisin-like protease) (Subtilase-like) (Mycin-1)	>tr|L0TFJ1|L0TFJ1_MYCTU Membrane-anchored mycosin MycP1 (Serine protease) (Subtilisin-like protease) (Subtilase-like) (Mycosin-1) OS=Mycobacterium tuberculosis GN=mycP1 PE=4 SV=1	L0TFJ1_MYCTU	23.9875	23.7075	23.9424	24.0087	24.3192	24.1309	24.1787	NaN	23.9171	24.2936	24.4525	23.9756	23.8128	23.5606	NaN	NaN	Peptidase_S8/S53_dom;Peptidase_S8_subtilisin-rel;T7SS_pept_S8A_mycosin-1		SUBTILISIN					macromolecule metabolic process;metabolic process;primary metabolic process;protein metabolic process;proteolysis	catalytic activity;endopeptidase activity;hydrolase activity;peptidase activity;peptidase activity, acting on L-amino acid peptides;serine hydrolase activity;serine-type endopeptidase activity;serine-type peptidase activity		macromolecule metabolic process;metabolic process;primary metabolic process;protein metabolic process;proteolysis			Peptidase_S8		Completeproteome;Hydrolase;Protease;Referenceproteome	GO:0006508;GO:0008152;GO:0019538;GO:0043170;GO:0044238	GO:0003824;GO:0004175;GO:0004252;GO:0008233;GO:0008236;GO:0016787;GO:0017171;GO:0070011		GO:0006508;GO:0008152;GO:0019538;GO:0043170;GO:0044238		IPR000209;IPR015500;IPR023834		PR00723					Mycobacterium tuberculosis	2.91e-20
Rv3918c	chromome partitioning protein ParA	>tr|L0TFM9|L0TFM9_MYCTU Probable chromosome partitioning protein ParA OS=Mycobacterium tuberculosis GN=parA PE=4 SV=1	L0TFM9_MYCTU	24.4241	NaN	23.9563	23.5161	NaN	24.589	23.5536	NaN	NaN	NaN	24.4378	NaN	24.6591	NaN	NaN	NaN	CobQ/CobB/MinD/ParA_Nub-bd_dom;P-loop_NTPase													CbiA		Completeproteome;Referenceproteome						IPR002586;IPR027417							Mycobacterium tuberculosis	5e-33
Rv3724B	cutinase [second part] Cut5b	>tr|L0TGB9|L0TGB9_MYCTU Probable cutinase [second part] Cut5b OS=Mycobacterium tuberculosis GN=cut5b PE=4 SV=1	L0TGB9_MYCTU	NaN	NaN	22.3864	NaN	NaN	NaN	NaN	NaN	NaN	NaN	NaN	NaN	NaN	NaN	NaN	NaN	Cutinase								catalytic activity;hydrolase activity				Aminobenzoate degradation;Bisphenol degradation;Tropane, piperidine and pyridine alkaloid biosynthesis	Cutinase		Completeproteome;Referenceproteome		GO:0003824;GO:0016787				IPR000675	ko00363;ko00627;ko00960						Mycobacterium tuberculosis	0.0012476
Rv3754	Prephenate dehydrogenase TyrA (PDH) (Hydroxyphenylpyruvate synthase)	>tr|L0TGF7|L0TGF7_MYCTU Prephenate dehydrogenase TyrA (PDH) (Hydroxyphenylpyruvate synthase) OS=Mycobacterium tuberculosis GN=tyrA PE=4 SV=1	L0TGF7_MYCTU	NaN	NaN	NaN	23.6822	23.6857	NaN	23.4957	23.666	NaN	NaN	NaN	23.8436	NaN	NaN	24.2259	24.3861	6-PGluconate_DH_C-like;NAD(P)-bd_dom;Prephen_DH			PDH_ADH				amine biosynthetic process;amine metabolic process;aromatic amino acid family biosynthetic process;aromatic amino acid family biosynthetic process, prephenate pathway;aromatic amino acid family metabolic process;aromatic compound biosynthetic process;biosynthetic process;carboxylic acid biosynthetic process;carboxylic acid metabolic process;cellular amine metabolic process;cellular amino acid bio…	catalytic activity;oxidoreductase activity;oxidoreductase activity, acting on the CH-CH group of donors;oxidoreductase activity, acting on the CH-CH group of donors, NAD or NADP as acceptor;prephenate dehydrogenase (NADP+) activity;prephenate dehydrogenase activity		amine metabolic process;biosynthetic process;cellular amino acid metabolic process;cellular aromatic compound metabolic process;cellular ketone metabolic process;cellular metabolic process;cellular nitrogen compound metabolic process;cellular process;metabolic process;nitrogen compound metabolic process;organic acid metabolic process;primary metabolic process;small molecule metabolic process			PDH		Completeproteome;Pyruvate;Referenceproteome	GO:0006082;GO:0006520;GO:0006570;GO:0006571;GO:0006725;GO:0006807;GO:0008152;GO:0008652;GO:0009058;GO:0009072;GO:0009073;GO:0009095;GO:0009308;GO:0009309;GO:0009987;GO:0016053;GO:0019438;GO:0019752;GO:0034641;GO:0042180;GO:0043436;GO:0043648;GO:0044106;GO:0044237;GO:0044238;GO:0044249;GO:0044271;GO:0044281;GO:0044283;GO:0046394;GO:0046417	GO:0003824;GO:0004665;GO:0008977;GO:0016491;GO:0016627;GO:0016628		GO:0006082;GO:0006520;GO:0006725;GO:0006807;GO:0008152;GO:0009058;GO:0009308;GO:0009987;GO:0034641;GO:0042180;GO:0044237;GO:0044238;GO:0044281		IPR003099;IPR008927;IPR016040			PS51176				Mycobacterium tuberculosis	1.95e-42
Rv3777	oxidoreductase	>tr|L0TGI9|L0TGI9_MYCTU Probable oxidoreductase OS=Mycobacterium tuberculosis GN=Rv3777 PE=4 SV=1	L0TGI9_MYCTU	NaN	NaN	NaN	24.3992	NaN	NaN	NaN	NaN	NaN	NaN	NaN	NaN	NaN	NaN	NaN	NaN	ADH_C;ADH_GroES-like;ADH_SF_Zn-type;GroES-like;NAD(P)-bd_dom;Quinone_OxRdtase_PIG3								binding;catalytic activity;cation binding;ion binding;metal ion binding;oxidoreductase activity;transition metal ion binding;zinc ion binding					ADH_N;ADH_zinc_N		Completeproteome;Referenceproteome		GO:0003824;GO:0005488;GO:0008270;GO:0016491;GO:0043167;GO:0043169;GO:0046872;GO:0046914				IPR002085;IPR011032;IPR013149;IPR013154;IPR014189;IPR016040							Mycobacterium tuberculosis	1.11e-07
Rv3758c	possible moprotectant (Glycine betaine/carnitine/choline/L-proline) transport ATP-binding protein ABC transporter ProV	>tr|L0TGN6|L0TGN6_MYCTU Possible osmoprotectant (Glycine betaine/carnitine/choline/L-proline) transport ATP-binding protein ABC transporter ProV OS=Mycobacterium tuberculosis GN=proV PE=3 SV=1	L0TGN6_MYCTU	NaN	NaN	NaN	NaN	21.5968	NaN	NaN	NaN	NaN	NaN	NaN	21.5795	NaN	NaN	NaN	NaN	AAA+_ATPase;ABC_transporter_CS;ABC_transporter-like;P-loop_NTPase			ABC_TRANSPORTER_1;ABC_TRANSPORTER_2		AAA		ATP catabolic process;ATP metabolic process;catabolic process;cellular catabolic process;cellular metabolic process;cellular nitrogen compound catabolic process;cellular nitrogen compound metabolic process;cellular process;heterocycle catabolic process;heterocycle metabolic process;metabolic process;nitrogen compound metabolic process;nucleobase-containing compound catabolic process;nucleobase-co…	adenyl nucleotide binding;adenyl ribonucleotide binding;ATP binding;ATPase activity;binding;catalytic activity;hydrolase activity;hydrolase activity, acting on acid anhydrides;hydrolase activity, acting on acid anhydrides, in phosphorus-containing anhydrides;nucleoside-triphosphatase activity;nucleotide binding;purine nucleotide binding;purine ribonucleoside triphosphate binding;purine ribonucleo…		catabolic process;cellular metabolic process;cellular nitrogen compound metabolic process;cellular process;heterocycle metabolic process;metabolic process;nitrogen compound metabolic process;nucleobase-containing compound catabolic process;nucleobase-containing compound metabolic process;nucleobase-containing small molecule metabolic process;nucleotide metabolic process;primary metabolic process;…		ABC transporters	ABC_tran		ATP-binding;Completeproteome;Nucleotide-binding;Referenceproteome	GO:0006139;GO:0006163;GO:0006195;GO:0006200;GO:0006753;GO:0006807;GO:0008152;GO:0009056;GO:0009117;GO:0009141;GO:0009143;GO:0009144;GO:0009146;GO:0009150;GO:0009154;GO:0009166;GO:0009199;GO:0009203;GO:0009205;GO:0009207;GO:0009259;GO:0009261;GO:0009987;GO:0034641;GO:0034655;GO:0044237;GO:0044238;GO:0044248;GO:0044270;GO:0044281;GO:0046034;GO:0046483;GO:0046700;GO:0055086;GO:0072521;GO:0072523	GO:0000166;GO:0003824;GO:0005488;GO:0005524;GO:0016462;GO:0016787;GO:0016817;GO:0016818;GO:0016887;GO:0017076;GO:0017111;GO:0030554;GO:0032553;GO:0032555;GO:0032559;GO:0035639		GO:0006139;GO:0006807;GO:0008152;GO:0009056;GO:0009117;GO:0009987;GO:0034641;GO:0034655;GO:0044237;GO:0044238;GO:0044281;GO:0046483;GO:0055086		IPR003439;IPR003593;IPR017871;IPR027417	ko02010		PS00211;PS50893			SM00382	Mycobacterium tuberculosis	6.11e-26
Rv3796	Conserved protein	>tr|L0TGS6|L0TGS6_MYCTU Conserved protein OS=Mycobacterium tuberculosis GN=Rv3796 PE=4 SV=1	L0TGS6_MYCTU	NaN	21.8625	NaN	NaN	NaN	NaN	NaN	NaN	NaN	NaN	NaN	NaN	NaN	NaN	NaN	NaN	Beta-lactamas-like								catalytic activity;hydrolase activity							Completeproteome;Referenceproteome		GO:0003824;GO:0016787				IPR001279							Mycobacterium tuberculosis	8.61e-08
Rv3886c	alanine and proline rich membrane-anchored mycin MycP2 (Serine protease) (Subtilisin-like protease) (Subtilase-like) (Mycin-2)	>tr|L0TH18|L0TH18_MYCTU Probable alanine and proline rich membrane-anchored mycosin MycP2 (Serine protease) (Subtilisin-like protease) (Subtilase-like) (Mycosin-2) OS=Mycobacterium tuberculosis GN=mycP2 PE=4 SV=1	L0TH18_MYCTU	23.3708	23.4827	23.6839	23.2532	23.3906	23.4293	23.2404	23.2382	23.4044	23.0288	22.9874	22.9448	NaN	NaN	NaN	NaN	Peptidase_S8/S53_dom;Peptidase_S8_Asp-AS;Peptidase_S8_subtilisin-rel;T7SS_pept_S8A_mycosin-1		SUBTILISIN	SUBTILASE_ASP				macromolecule metabolic process;metabolic process;primary metabolic process;protein metabolic process;proteolysis	catalytic activity;endopeptidase activity;hydrolase activity;peptidase activity;peptidase activity, acting on L-amino acid peptides;serine hydrolase activity;serine-type endopeptidase activity;serine-type peptidase activity		macromolecule metabolic process;metabolic process;primary metabolic process;protein metabolic process;proteolysis			Peptidase_S8		Completeproteome;Hydrolase;Protease;Referenceproteome	GO:0006508;GO:0008152;GO:0019538;GO:0043170;GO:0044238	GO:0003824;GO:0004175;GO:0004252;GO:0008233;GO:0008236;GO:0016787;GO:0017171;GO:0070011		GO:0006508;GO:0008152;GO:0019538;GO:0043170;GO:0044238		IPR000209;IPR015500;IPR023827;IPR023834		PR00723	PS00136				Mycobacterium tuberculosis	3.08e-42
Rv1141c	Enoyl-CoA hydratase/isomerase family protein	>tr|L7N4A5|L7N4A5_MYCTU Enoyl-CoA hydratase/isomerase family protein OS=Mycobacterium tuberculosis GN=echA11 PE=4 SV=1	L7N4A5_MYCTU	23.9405	23.7541	23.8415	24.0957	24.0901	23.7598	24.1545	24.0597	23.771	23.6299	23.734	23.9705	23.6013	23.7743	23.2578	23.3449	Crontonase_C;Crotonase_core_superfam								catalytic activity;isomerase activity				Aminobenzoate degradation;Benzoate degradation;beta-Alanine metabolism;Butanoate metabolism;Caprolactam degradation;Fatty acid metabolism;Geraniol degradation;Limonene and pinene degradation;Lysine degradation;Propanoate metabolism;Tryptophan metabolism;Valine, leucine and isoleucine degradation	ECH		Completeproteome;Isomerase;Referenceproteome		GO:0003824;GO:0016853				IPR001753;IPR014748	ko00071;ko00280;ko00281;ko00310;ko00362;ko00380;ko00410;ko00627;ko00640;ko00650;ko00903;ko00930						Mycobacterium tuberculosis	4.65e-42
Rv2054	Carboxymethylenebutenolidase,	>tr|L7N4A6|L7N4A6_MYCTU Carboxymethylenebutenolidase, putative OS=Mycobacterium tuberculosis GN=MT2114 PE=4 SV=1	L7N4A6_MYCTU	24.8514	25.307	24.5064	24.9892	24.8708	24.9126	24.7267	25.1024	24.9134	25.2424	25.1078	25.0316	24.9195	25.1651	24.8994	25.0108	Dienelactn_hydro								catalytic activity;hydrolase activity				Chlorocyclohexane and chlorobenzene degradation;Fluorobenzoate degradation;Toluene degradation	DLH		Completeproteome;Referenceproteome		GO:0003824;GO:0016787				IPR002925	ko00361;ko00364;ko00623						Mycobacterium tuberculosis	1.62e-75
Rv1174c	Low molecular weight T-cell antigen TB8.4	>tr|L7N4A9|L7N4A9_MYCTU Low molecular weight T-cell antigen TB8.4 OS=Mycobacterium tuberculosis GN=TB8.4 PE=4 SV=1	L7N4A9_MYCTU	NaN	NaN	NaN	NaN	NaN	NaN	NaN	NaN	NaN	NaN	NaN	21.9249	NaN	NaN	NaN	NaN	UCP010611															Completeproteome;Referenceproteome						IPR016572							Mycobacterium tuberculosis	0.0012563
Rv0394c	possible secreted protein	>tr|L7N4B1|L7N4B1_MYCTU Possible secreted protein OS=Mycobacterium tuberculosis GN=MT0404.1 PE=4 SV=1	L7N4B1_MYCTU	26.4264	26.1475	26.7155	26.5455	26.5421	26.2278	26.1857	26.2948	26.2446	26.1618	26.1405	26.4821	25.5215	25.0558	25.4577	25.568																Completeproteome;Referenceproteome													Mycobacterium tuberculosis	4.51e-99
Rv2409c	Conserved protein	>tr|L7N4B6|L7N4B6_MYCTU Conserved protein OS=Mycobacterium tuberculosis GN=MT2482 PE=4 SV=1	L7N4B6_MYCTU	23.0138	22.8216	23.2399	22.6916	23.016	23.269	22.868	22.6301	22.8743	NaN	23.1935	23.068	23.1387	23.0603	NaN	23.3881	Bac_transglu_N;Transglutaminase-like					TGc								Bact_transglu_N;Transglut_core		Completeproteome;Referenceproteome						IPR002931;IPR013589						SM00460	Mycobacterium tuberculosis	2.76e-46
Rv0308	PAP2 superfamily protein	>tr|L7N4B8|L7N4B8_MYCTU PAP2 superfamily protein OS=Mycobacterium tuberculosis GN=MT0321 PE=4 SV=1	L7N4B8_MYCTU	25.4882	25.1961	25.4806	24.3097	25.0854	25.5647	24.8157	24.5678	25.2826	25.3647	25.0203	24.3681	25.6521	25.5005	25.7022	24.7999	P_Acid_Pase/Cl_peroxidase_N;P_Acid_Pase_2/haloperoxidase					acidPPc		metabolic process	catalytic activity	cell part;membrane	metabolic process	cell part;membrane		PAP2		Completeproteome;Referenceproteome	GO:0008152	GO:0003824	GO:0016020;GO:0044464	GO:0008152	GO:0016020;GO:0044464	IPR000326;IPR016118						SM00014	Mycobacterium tuberculosis	3.71e-13
Rv1722	possible carboxylase	>tr|L7N4C0|L7N4C0_MYCTU Possible carboxylase OS=Mycobacterium tuberculosis GN=MT1763 PE=4 SV=1	L7N4C0_MYCTU	23.7336	24.0107	24.1116	NaN	22.923	24.1632	NaN	NaN	24.214	24.4601	24.3532	24.3144	24.277	24.3131	24.2382	25.5996	ATP_grasp_subdomain_2;ATP-grasp			ATP_GRASP					adenyl nucleotide binding;adenyl ribonucleotide binding;ATP binding;binding;cation binding;ion binding;metal ion binding;nucleotide binding;purine nucleotide binding;purine ribonucleoside triphosphate binding;purine ribonucleotide binding;ribonucleotide binding							Completeproteome;Referenceproteome		GO:0000166;GO:0005488;GO:0005524;GO:0017076;GO:0030554;GO:0032553;GO:0032555;GO:0032559;GO:0035639;GO:0043167;GO:0043169;GO:0046872				IPR011761;IPR013816			PS50975				Mycobacterium tuberculosis	7.16e-33
Rv1177	Ferredoxin	>tr|L7N4C1|L7N4C1_MYCTU Ferredoxin OS=Mycobacterium tuberculosis GN=fdxC PE=4 SV=1	L7N4C1_MYCTU	27.5944	27.8155	27.5024	27.368	27.5015	27.5196	27.5896	27.6186	27.4853	27.8391	27.6375	27.6311	27.4575	27.6464	27.2657	27.6982	4Fe4S_Fe_S_CS;4Fe4S_Fe-S-bd;4Fe4S-bd_dom;7Fe_ferredoxin		7FE8SFRDOXIN	4FE4S_FER_1;4FE4S_FER_2					binding;electron carrier activity;iron-sulfur cluster binding;metal cluster binding					Fer4		4Fe-4S;Completeproteome;Iron;Iron-sulfur;Metal-binding;Referenceproteome		GO:0005488;GO:0009055;GO:0051536;GO:0051540				IPR000813;IPR001450;IPR017896;IPR017900		PR00354	PS00198;PS51379				Mycobacterium tuberculosis	7.67e-81
Rv0170	MCE family protein 1B	>tr|L7N4C4|L7N4C4_MYCTU MCE family protein 1B OS=Mycobacterium tuberculosis GN=mce1B PE=4 SV=1	L7N4C4_MYCTU	24.8745	24.7005	24.8787	25.1702	24.5948	24.564	24.2534	24.692	NaN	NaN	NaN	NaN	25.0474	24.9482	24.8311	23.8009	Mce;Mce_C;Mce-related													DUF3407;MCE		Completeproteome;Referenceproteome						IPR003399;IPR005693;IPR024516							Mycobacterium tuberculosis	8.28e-48
Rv0466	Conserved protein	>tr|L7N4C8|L7N4C8_MYCTU Conserved protein OS=Mycobacterium tuberculosis GN=MT0482 PE=4 SV=1	L7N4C8_MYCTU	27.2882	27.4391	27.1739	27.3055	27.3269	27.3168	27.2762	27.1712	27.0691	27.2664	27.1962	26.9891	27.2011	27.2831	27.2616	27.2784	Acyl-ACP_thioesterase							biosynthetic process;carboxylic acid biosynthetic process;carboxylic acid metabolic process;cellular biosynthetic process;cellular ketone metabolic process;cellular lipid metabolic process;cellular metabolic process;cellular process;fatty acid biosynthetic process;fatty acid metabolic process;lipid biosynthetic process;lipid metabolic process;metabolic process;monocarboxylic acid metabolic proces…	catalytic activity;hydrolase activity;hydrolase activity, acting on ester bonds;thiolester hydrolase activity		biosynthetic process;cellular ketone metabolic process;cellular lipid metabolic process;cellular metabolic process;cellular process;lipid metabolic process;metabolic process;organic acid metabolic process;primary metabolic process;small molecule metabolic process			Acyl-ACP_TE		Completeproteome;Referenceproteome	GO:0006082;GO:0006629;GO:0006631;GO:0006633;GO:0008152;GO:0008610;GO:0009058;GO:0009987;GO:0016053;GO:0019752;GO:0032787;GO:0042180;GO:0043436;GO:0044237;GO:0044238;GO:0044249;GO:0044255;GO:0044281;GO:0044283;GO:0046394	GO:0003824;GO:0016787;GO:0016788;GO:0016790		GO:0006082;GO:0006629;GO:0008152;GO:0009058;GO:0009987;GO:0042180;GO:0044237;GO:0044238;GO:0044255;GO:0044281		IPR002864							Mycobacterium tuberculosis	1.25e-89
Rv1890c	Uncharacterized protein	>tr|L7N4D0|L7N4D0_MYCTU Uncharacterized protein OS=Mycobacterium tuberculosis GN=MT1940 PE=4 SV=1	L7N4D0_MYCTU	NaN	NaN	20.3779	NaN	NaN	NaN	NaN	NaN	NaN	NaN	NaN	NaN	NaN	NaN	NaN	NaN	Lipid/polyisoprenoid-bd_YceI					YceI								YceI		Completeproteome;Referenceproteome						IPR007372						SM00867	Mycobacterium tuberculosis	2.18e-09
Rv0232	transcriptional regulatory protein (Probably TetR/AcrR-family)	>tr|L7N4D1|L7N4D1_MYCTU Probable transcriptional regulatory protein (Probably TetR/AcrR-family) OS=Mycobacterium tuberculosis GN=MT0242 PE=4 SV=1	L7N4D1_MYCTU	NaN	NaN	NaN	21.0369	NaN	NaN	NaN	NaN	NaN	NaN	NaN	NaN	NaN	NaN	NaN	NaN	DNA-bd_HTH_TetR-type_CS;Homeodomain-like;HTH_TetR;Tet_transcr_reg_TetR-like_C;Tet_transcr_reg_TetR-rel_C		HTHTETR	HTH_TETR_1;HTH_TETR_2					binding;DNA binding;nucleic acid binding					TetR_N		Completeproteome;DNA-binding;Referenceproteome;Repressor;Transcription;Transcriptionregulation		GO:0003676;GO:0003677;GO:0005488				IPR001647;IPR009057;IPR011075;IPR015893;IPR023772		PR00455	PS01081;PS50977				Mycobacterium tuberculosis	7.25e-18
Rv1761c	possible exported protein	>tr|L7N4D2|L7N4D2_MYCTU Possible exported protein OS=Mycobacterium tuberculosis GN=MT1810 PE=4 SV=1	L7N4D2_MYCTU	NaN	NaN	20.0886	NaN	NaN	NaN	NaN	NaN	NaN	NaN	NaN	NaN	NaN	NaN	NaN	NaN																Completeproteome;Referenceproteome													Mycobacterium tuberculosis	0.00018694
Rv3761c	possible acyl-CoA dehydrogenase FadE36	>tr|L7N4D6|L7N4D6_MYCTU Possible acyl-CoA dehydrogenase FadE36 OS=Mycobacterium tuberculosis GN=fadE36 PE=4 SV=1	L7N4D6_MYCTU	25.787	25.6955	25.684	25.4942	25.6304	25.7531	25.7707	25.6636	25.7368	25.7111	25.8054	26.0193	25.0381	25.2504	25.0949	25.392	Aminoglycoside_PTrfase;Kinase-like_dom								catalytic activity;transferase activity;transferase activity, transferring phosphorus-containing groups				Geraniol degradation;Naphthalene degradation	APH		Completeproteome;Referenceproteome		GO:0003824;GO:0016740;GO:0016772				IPR002575;IPR011009	ko00281;ko00626						Mycobacterium tuberculosis	9.48e-92
Rv1878	Glutamine synthetase,	>tr|L7N4D7|L7N4D7_MYCTU Glutamine synthetase, putative OS=Mycobacterium tuberculosis GN=glnA3 PE=3 SV=1	L7N4D7_MYCTU	21.7878	22.1312	22.347	22.4194	22.2054	22.2966	21.9935	22.1756	NaN	21.9172	21.8552	22.4051	21.3502	21.4877	21.448	22.0157	Gln_synth/guanido_kin_cat_dom;Gln_synth_cat_dom							metabolic process;nitrogen compound metabolic process	acid-ammonia (or amide) ligase activity;ammonia ligase activity;catalytic activity;glutamate-ammonia ligase activity;ligase activity;ligase activity, forming carbon-nitrogen bonds		metabolic process;nitrogen compound metabolic process		Alanine, aspartate and glutamate metabolism;Arginine and proline metabolism;Nitrogen metabolism;Two-component system	Gln-synt_C		Completeproteome;Referenceproteome	GO:0006807;GO:0008152	GO:0003824;GO:0004356;GO:0016211;GO:0016874;GO:0016879;GO:0016880		GO:0006807;GO:0008152		IPR008146;IPR014746	ko00250;ko00330;ko00910;ko02020						Mycobacterium tuberculosis	3.48e-21
Rv3781	O-antigen export system, ATP-binding protein	>tr|L7N4E2|L7N4E2_MYCTU O-antigen export system, ATP-binding protein OS=Mycobacterium tuberculosis GN=rfbE PE=4 SV=1	L7N4E2_MYCTU	NaN	18.1978	NaN	NaN	NaN	NaN	NaN	NaN	NaN	NaN	NaN	NaN	NaN	NaN	NaN	NaN	AAA+_ATPase;ABC_transporter-like;P-loop_NTPase			ABC_TRANSPORTER_2		AAA		ATP catabolic process;ATP metabolic process;catabolic process;cellular catabolic process;cellular metabolic process;cellular nitrogen compound catabolic process;cellular nitrogen compound metabolic process;cellular process;heterocycle catabolic process;heterocycle metabolic process;metabolic process;nitrogen compound metabolic process;nucleobase-containing compound catabolic process;nucleobase-co…	adenyl nucleotide binding;adenyl ribonucleotide binding;ATP binding;ATPase activity;binding;catalytic activity;hydrolase activity;hydrolase activity, acting on acid anhydrides;hydrolase activity, acting on acid anhydrides, in phosphorus-containing anhydrides;nucleoside-triphosphatase activity;nucleotide binding;purine nucleotide binding;purine ribonucleoside triphosphate binding;purine ribonucleo…		catabolic process;cellular metabolic process;cellular nitrogen compound metabolic process;cellular process;heterocycle metabolic process;metabolic process;nitrogen compound metabolic process;nucleobase-containing compound catabolic process;nucleobase-containing compound metabolic process;nucleobase-containing small molecule metabolic process;nucleotide metabolic process;primary metabolic process;…		ABC transporters	ABC_tran		ATP-binding;Completeproteome;Nucleotide-binding;Referenceproteome	GO:0006139;GO:0006163;GO:0006195;GO:0006200;GO:0006753;GO:0006807;GO:0008152;GO:0009056;GO:0009117;GO:0009141;GO:0009143;GO:0009144;GO:0009146;GO:0009150;GO:0009154;GO:0009166;GO:0009199;GO:0009203;GO:0009205;GO:0009207;GO:0009259;GO:0009261;GO:0009987;GO:0034641;GO:0034655;GO:0044237;GO:0044238;GO:0044248;GO:0044270;GO:0044281;GO:0046034;GO:0046483;GO:0046700;GO:0055086;GO:0072521;GO:0072523	GO:0000166;GO:0003824;GO:0005488;GO:0005524;GO:0016462;GO:0016787;GO:0016817;GO:0016818;GO:0016887;GO:0017076;GO:0017111;GO:0030554;GO:0032553;GO:0032555;GO:0032559;GO:0035639		GO:0006139;GO:0006807;GO:0008152;GO:0009056;GO:0009117;GO:0009987;GO:0034641;GO:0034655;GO:0044237;GO:0044238;GO:0044281;GO:0046483;GO:0055086		IPR003439;IPR003593;IPR027417	ko02010		PS50893			SM00382	Mycobacterium tuberculosis	2.03e-14
Rv1855c	Oxidoreductase,	>tr|L7N4E3|L7N4E3_MYCTU Oxidoreductase, putative OS=Mycobacterium tuberculosis GN=MT1903 PE=4 SV=1	L7N4E3_MYCTU	24.1065	24.9131	25.1473	25.2942	24.8846	24.8245	25.0857	25.1151	24.7458	24.4092	24.1847	25.3422	24.4427	23.8869	25.0901	24.7727	F420_OxRdatse_Rv1855c_pred;Luciferase-like_dom								catalytic activity;oxidoreductase activity;oxidoreductase activity, acting on paired donors, with incorporation or reduction of molecular oxygen					Bac_luciferase		Completeproteome;Oxidoreductase;Referenceproteome		GO:0003824;GO:0016491;GO:0016705				IPR011251;IPR019952							Mycobacterium tuberculosis	3.95e-49
Rv1628c	Conserved protein	>tr|L7N4E4|L7N4E4_MYCTU Conserved protein OS=Mycobacterium tuberculosis GN=MT1664 PE=4 SV=1	L7N4E4_MYCTU	23.443	23.3342	23.7212	23.8134	23.2876	23.8342	23.5559	23.219	23.4447	23.8256	23.2669	23.8239	23.8398	23.4499	24.1696	24.7234	DUF35_OB-fold_C;DUF35_Znr_N													DUF35;DUF35_N		Completeproteome;Referenceproteome						IPR002878;IPR022002							Mycobacterium tuberculosis	9.93e-46
Rv3730c	Uncharacterized protein	>tr|L7N4E5|L7N4E5_MYCTU Uncharacterized protein OS=Mycobacterium tuberculosis GN=MT3835 PE=4 SV=1	L7N4E5_MYCTU	NaN	NaN	NaN	NaN	NaN	NaN	NaN	NaN	NaN	NaN	20.9431	NaN	NaN	NaN	NaN	NaN	DNA_primase_S;LigD_pol								catalytic activity;DNA primase activity;DNA-directed RNA polymerase activity;nucleotidyltransferase activity;RNA polymerase activity;transferase activity;transferase activity, transferring phosphorus-containing groups				Base excision repair;Mismatch repair;Non-homologous end-joining;Nucleotide excision repair	DNA_primase_S		Completeproteome;Referenceproteome		GO:0003824;GO:0003896;GO:0003899;GO:0016740;GO:0016772;GO:0016779;GO:0034062				IPR002755;IPR014145	ko03410;ko03420;ko03430;ko03450						Mycobacterium tuberculosis	5.91e-08
Rv0128	conserved transmembrane protein	>tr|L7N4E6|L7N4E6_MYCTU Probable conserved transmembrane protein OS=Mycobacterium tuberculosis GN=MT0136 PE=4 SV=1	L7N4E6_MYCTU	NaN	NaN	NaN	21.086	NaN	NaN	NaN	NaN	NaN	NaN	NaN	NaN	NaN	NaN	NaN	NaN	DUF1275									cell part;integral to membrane;intrinsic to membrane;membrane part		cell part		DUF1275		Completeproteome;Membrane;Referenceproteome;Transmembrane			GO:0016021;GO:0031224;GO:0044425;GO:0044464		GO:0044464	IPR010699							Mycobacterium tuberculosis	3.56e-06
Rv3218	Conserved protein	>tr|L7N4E9|L7N4E9_MYCTU Conserved protein OS=Mycobacterium tuberculosis GN=MT3314 PE=4 SV=1	L7N4E9_MYCTU	22.0909	NaN	22.4914	NaN	22.1841	NaN	NaN	NaN	22.1014	22.3011	NaN	NaN	NaN	22.0625	21.6655	22.0098	ATP-NAD_kinase_dom_1;Diacylglycerol_kinase_cat_dom			DAGK		DAGKc		activation of protein kinase activity;activation of protein kinase C activity by G-protein coupled receptor protein signaling pathway;biological regulation;cell surface receptor linked signaling pathway;cellular process;cellular response to stimulus;G-protein coupled receptor protein signaling pathway;positive regulation of catalytic activity;positive regulation of kinase activity;positive regula…	catalytic activity;diacylglycerol kinase activity;kinase activity;NAD+ kinase activity;phosphotransferase activity, alcohol group as acceptor;transferase activity;transferase activity, transferring phosphorus-containing groups		biological regulation;cellular process;regulation of protein modification process;response to stimulus;signal transduction			DAGK_cat		Completeproteome;Kinase;Referenceproteome;Transferase	GO:0001932;GO:0007165;GO:0007166;GO:0007186;GO:0007205;GO:0009987;GO:0019220;GO:0019222;GO:0031323;GO:0031399;GO:0032147;GO:0032268;GO:0033674;GO:0042325;GO:0043085;GO:0043549;GO:0044093;GO:0045859;GO:0045860;GO:0050789;GO:0050790;GO:0050794;GO:0050896;GO:0051174;GO:0051246;GO:0051338;GO:0051347;GO:0051716;GO:0060255;GO:0065007;GO:0065009;GO:0080090	GO:0003824;GO:0003951;GO:0004143;GO:0016301;GO:0016740;GO:0016772;GO:0016773		GO:0007165;GO:0009987;GO:0031399;GO:0050896;GO:0065007		IPR001206;IPR017438			PS50146			SM00046	Mycobacterium tuberculosis	1.95e-35
Rv0125	serine protease PepA (Serine proteinase) (MTB32A)	>tr|L7N4F0|L7N4F0_MYCTU Probable serine protease PepA (Serine proteinase) (MTB32A) OS=Mycobacterium tuberculosis GN=pepA PE=4 SV=1	L7N4F0_MYCTU	25.7812	26.6269	26.1346	26.7501	25.6978	25.8439	26.322	26.628	26.1139	26.2709	26.4258	27.6824	25.467	24.9955	25.4205	26.2388	PDZ;Peptidase_S1C;TAT_signal;Trypsin-like_Pept_dom		PROTEASES2C	PDZ;TAT		PDZ		macromolecule metabolic process;metabolic process;primary metabolic process;protein metabolic process;proteolysis	catalytic activity;endopeptidase activity;hydrolase activity;peptidase activity;peptidase activity, acting on L-amino acid peptides;serine hydrolase activity;serine-type endopeptidase activity;serine-type peptidase activity		macromolecule metabolic process;metabolic process;primary metabolic process;protein metabolic process;proteolysis			PDZ_2		Completeproteome;Hydrolase;Protease;Referenceproteome	GO:0006508;GO:0008152;GO:0019538;GO:0043170;GO:0044238	GO:0003824;GO:0004175;GO:0004252;GO:0008233;GO:0008236;GO:0016787;GO:0017171;GO:0070011		GO:0006508;GO:0008152;GO:0019538;GO:0043170;GO:0044238		IPR001478;IPR001940;IPR006311;IPR009003		PR00834	PS50106;PS51318			SM00228	Mycobacterium tuberculosis	7.14e-44
Rv3120	Uncharacterized protein	>tr|L7N4F1|L7N4F1_MYCTU Uncharacterized protein OS=Mycobacterium tuberculosis GN=MT3202 PE=4 SV=1	L7N4F1_MYCTU	NaN	NaN	NaN	NaN	NaN	NaN	NaN	NaN	NaN	NaN	24.203	NaN	NaN	NaN	NaN	NaN																Completeproteome;Referenceproteome													Mycobacterium tuberculosis	3.67e-11
Rv2169c	conserved transmembrane protein	>tr|L7N4F3|L7N4F3_MYCTU Probable conserved transmembrane protein OS=Mycobacterium tuberculosis GN=MT2225 PE=4 SV=1	L7N4F3_MYCTU	NaN	NaN	NaN	23.1644	NaN	NaN	NaN	NaN	NaN	NaN	NaN	NaN	NaN	NaN	NaN	NaN	DUF3040									cell part;integral to membrane;intrinsic to membrane;membrane part		cell part		DUF3040		Completeproteome;Membrane;Referenceproteome;Transmembrane			GO:0016021;GO:0031224;GO:0044425;GO:0044464		GO:0044464	IPR021401							Mycobacterium tuberculosis	0.0023443
Rv0042c	possible transcriptional regulatory protein (Probably MarR-family)	>tr|L7N4F5|L7N4F5_MYCTU Possible transcriptional regulatory protein (Probably MarR-family) OS=Mycobacterium tuberculosis GN=MT0048 PE=4 SV=1	L7N4F5_MYCTU	25.6897	25.6109	25.6884	25.7459	25.2492	25.5388	25.5509	25.9046	25.4433	25.4827	25.2898	25.6567	24.3899	24.1255	25.0553	24.9855	Tscrpt_reg_HTH_MarR-typ;WHTH_DNA-bd_dom		HTHMARR	HTH_MARR_2		HTH_MARR			nucleic acid binding transcription factor activity;sequence-specific DNA binding transcription factor activity	cell part;intracellular		cell part;intracellular		MarR		Completeproteome;DNA-binding;Referenceproteome;Transcription;Transcriptionregulation		GO:0001071;GO:0003700	GO:0005622;GO:0044464		GO:0005622;GO:0044464	IPR000835;IPR011991		PR00598	PS50995			SM00347	Mycobacterium tuberculosis	7.52e-95
Rv0059	Uncharacterized protein	>tr|L7N4F6|L7N4F6_MYCTU Uncharacterized protein OS=Mycobacterium tuberculosis GN=MT0065 PE=4 SV=1	L7N4F6_MYCTU	23.0864	23.3495	NaN	NaN	23.5002	NaN	NaN	NaN	23.2733	23.7684	22.7896	NaN	NaN	23.1466	NaN	NaN																Completeproteome;Referenceproteome													Mycobacterium tuberculosis	8.98e-10
Rv0941c	Uncharacterized protein	>tr|L7N4F7|L7N4F7_MYCTU Uncharacterized protein OS=Mycobacterium tuberculosis GN=MT0968 PE=4 SV=1	L7N4F7_MYCTU	NaN	NaN	NaN	20.7965	NaN	NaN	NaN	NaN	NaN	NaN	NaN	NaN	NaN	NaN	NaN	NaN	STAS_dom			STAS										STAS		Completeproteome;Referenceproteome						IPR002645			PS50801				Mycobacterium tuberculosis	3.67e-20
Rv1719	transcriptional regulatory protein	>tr|L7N4F8|L7N4F8_MYCTU Probable transcriptional regulatory protein OS=Mycobacterium tuberculosis GN=MT1758 PE=4 SV=1	L7N4F8_MYCTU	NaN	NaN	NaN	NaN	NaN	23.0129	NaN	NaN	NaN	NaN	NaN	NaN	23.0095	NaN	23.2196	NaN	Tscrpt_reg_HTH_Crp;Tscrpt_reg_IclR_C;Tscrpt_reg_IclR_N;WHTH_DNA-bd_dom		HTHCRP	HTH_ICLR;ICLR_ED		HTH_CRP;HTH_ICLR			binding;DNA binding;nucleic acid binding;nucleic acid binding transcription factor activity;sequence-specific DNA binding transcription factor activity	cell part;intracellular		cell part;intracellular		HTH_IclR;IclR		Completeproteome;DNA-binding;Referenceproteome;Transcription;Transcriptionregulation		GO:0001071;GO:0003676;GO:0003677;GO:0003700;GO:0005488	GO:0005622;GO:0044464		GO:0005622;GO:0044464	IPR001808;IPR005471;IPR011991;IPR014757		PR00034	PS51077;PS51078			SM00346;SM00419	Mycobacterium tuberculosis	2.68e-19
Rv0348	possible transcriptional regulatory protein	>tr|L7N4G1|L7N4G1_MYCTU Possible transcriptional regulatory protein OS=Mycobacterium tuberculosis GN=MT0363 PE=4 SV=1	L7N4G1_MYCTU	NaN	NaN	20.4604	NaN	NaN	NaN	NaN	NaN	NaN	NaN	NaN	NaN	NaN	NaN	NaN	NaN																Completeproteome;Referenceproteome													Mycobacterium tuberculosis	4.79e-05
Rv3285	Acetyl/propionyl-CoA carboxylase, alpha subunit	>tr|L7N4G3|L7N4G3_MYCTU Acetyl/propionyl-CoA carboxylase, alpha subunit OS=Mycobacterium tuberculosis GN=bccA-3 PE=4 SV=1	L7N4G3_MYCTU	29.5538	29.7188	29.6295	29.4303	29.5192	29.6761	29.6236	29.3647	29.525	29.8061	29.7406	29.6598	29.6713	29.6453	29.8558	30.1055	ATP_grasp_subdomain_1;ATP_grasp_subdomain_2;ATP-grasp;Biotin_BS;Biotin_carboxylation_dom;Biotin_COase_C;Biotin_lipoyl;CarbamoylP_synth_lsu_N;CbamoylP_synth_lsu-like_ATP-bd;PreATP-grasp_dom;Rudment_hybrid_motif;Single_hybrid_motif			ATP_GRASP;BC;BIOTIN;BIOTINYL_LIPOYL;CPSASE_2		Biotin_carb_C			adenyl nucleotide binding;adenyl ribonucleotide binding;ATP binding;binding;biotin carboxylase activity;catalytic activity;cation binding;ion binding;ligase activity;ligase activity, forming carbon-nitrogen bonds;metal ion binding;nucleotide binding;purine nucleotide binding;purine ribonucleoside triphosphate binding;purine ribonucleotide binding;ribonucleotide binding				Fatty acid biosynthesis	Biotin_carb_C;Biotin_lipoyl;CPSase_L_chain;CPSase_L_D2		Biotin;Completeproteome;Ligase;Referenceproteome		GO:0000166;GO:0003824;GO:0004075;GO:0005488;GO:0005524;GO:0016874;GO:0016879;GO:0017076;GO:0030554;GO:0032553;GO:0032555;GO:0032559;GO:0035639;GO:0043167;GO:0043169;GO:0046872				IPR000089;IPR001882;IPR005479;IPR005481;IPR005482;IPR011053;IPR011054;IPR011761;IPR011764;IPR013815;IPR013816;IPR016185	ko00061		PS00188;PS00867;PS50968;PS50975;PS50979			SM00878	Mycobacterium tuberculosis	0
Rv0141c	Uncharacterized protein	>tr|L7N4G6|L7N4G6_MYCTU Uncharacterized protein OS=Mycobacterium tuberculosis GN=MT0149 PE=4 SV=1	L7N4G6_MYCTU	23.527	NaN	NaN	NaN	NaN	23.1353	NaN	23.7076	23.5754	23.5023	23.7199	23.8801	NaN	23.5665	NaN	NaN	Cyclase_SnoaL-like_dom													SnoaL_2		Completeproteome;Referenceproteome						IPR009959							Mycobacterium tuberculosis	9.37e-30
Rv0415	Amino acid oxidase flavoprotein ThiO,	>tr|L7N4G7|L7N4G7_MYCTU Amino acid oxidase flavoprotein ThiO, putative OS=Mycobacterium tuberculosis GN=thiO PE=4 SV=1	L7N4G7_MYCTU	21.3204	21.4485	21.7589	NaN	21.4121	21.2905	NaN	NaN	21.5442	21.4894	21.5124	21.6343	21.6878	21.3691	21.476	21.297	FAD-dep_OxRdtase;Gly_oxidase_ThiO								binding;catalytic activity;coenzyme binding;cofactor binding;flavin adenine dinucleotide binding;oxidoreductase activity				Thiamine metabolism	DAO		Completeproteome;Oxidoreductase;Referenceproteome		GO:0003824;GO:0005488;GO:0016491;GO:0048037;GO:0050660;GO:0050662				IPR006076;IPR012727	ko00730						Mycobacterium tuberculosis	9.07e-14
Rv2173	Polyprenyl synthetase	>tr|L7N4G8|L7N4G8_MYCTU Polyprenyl synthetase OS=Mycobacterium tuberculosis GN=idsA2 PE=3 SV=1	L7N4G8_MYCTU	NaN	NaN	21.7592	NaN	21.4418	NaN	21.1307	NaN	NaN	NaN	NaN	NaN	21.0254	21.0476	NaN	NaN	Polyprenyl_synt;Polyprenyl_synth-rel;Terpenoid_synth			POLYPRENYL_SYNTHASE_1;POLYPRENYL_SYNTHASE_2				biosynthetic process;cellular biosynthetic process;cellular lipid metabolic process;cellular metabolic process;cellular process;isoprenoid biosynthetic process;isoprenoid metabolic process;lipid biosynthetic process;lipid metabolic process;metabolic process;primary metabolic process			biosynthetic process;cellular lipid metabolic process;cellular metabolic process;cellular process;lipid metabolic process;metabolic process;primary metabolic process		Terpenoid backbone biosynthesis	polyprenyl_synt		Completeproteome;Isoprenebiosynthesis;Referenceproteome;Transferase	GO:0006629;GO:0006720;GO:0008152;GO:0008299;GO:0008610;GO:0009058;GO:0009987;GO:0044237;GO:0044238;GO:0044249;GO:0044255			GO:0006629;GO:0008152;GO:0009058;GO:0009987;GO:0044237;GO:0044238;GO:0044255		IPR000092;IPR008949;IPR017446	ko00900		PS00444;PS00723				Mycobacterium tuberculosis	5.71e-34
Rv2138	Lipoprotein,	>tr|L7N4G9|L7N4G9_MYCTU Lipoprotein, putative OS=Mycobacterium tuberculosis GN=lppL PE=4 SV=1	L7N4G9_MYCTU	NaN	NaN	NaN	20.5637	NaN	NaN	NaN	NaN	NaN	NaN	NaN	NaN	NaN	NaN	NaN	NaN	6-blade_b-propeller_TolB-like															Completeproteome;Lipoprotein;Referenceproteome						IPR011042							Mycobacterium tuberculosis	1.5e-08
Rv0583c	Lipoprotein, MK35	>tr|L7N4H0|L7N4H0_MYCTU Lipoprotein, MK35 OS=Mycobacterium tuberculosis GN=lpqN PE=4 SV=1	L7N4H0_MYCTU	25.6855	25.2414	25.5286	25.6348	25.5899	25.2319	25.4647	25.6476	25.7978	25.4608	25.5625	25.4452	25.2021	24.9166	24.9286	24.8006	Lipoprotein_LpqT_prd													Lpp-LpqN		Completeproteome;Lipoprotein;Referenceproteome						IPR019674							Mycobacterium tuberculosis	4.32e-25
Rv3269	10 kDa iron regulated protein Irp10	>tr|L7N4H1|L7N4H1_MYCTU 10 kDa iron regulated protein Irp10 OS=Mycobacterium tuberculosis GN=IrpA PE=4 SV=1	L7N4H1_MYCTU	29.0398	28.9774	28.7058	28.1275	29.1075	29.566	28.9781	28.4985	28.8875	28.7888	28.9151	27.9301	28.5523	28.7568	29.3534	28.6663	DUF1490													DUF1490		Completeproteome;Referenceproteome						IPR009963							Mycobacterium tuberculosis	2.45e-86
Rv1074c	beta-ketoacyl CoA thiolase FadA3	>tr|L7N4H3|L7N4H3_MYCTU Probable beta-ketoacyl CoA thiolase FadA3 OS=Mycobacterium tuberculosis GN=fadA3 PE=3 SV=1	L7N4H3_MYCTU	29.5131	29.2761	29.3738	29.3791	29.0829	29.454	29.2495	29.401	29.6433	29.561	29.2897	29.6493	29.2584	29.2171	29.4373	29.6599	Thiolase;Thiolase_C;Thiolase_CS;Thiolase_N;Thiolase-like;Thiolase-like_subgr			THIOLASE_2					catalytic activity;transferase activity;transferase activity, transferring acyl groups;transferase activity, transferring acyl groups other than amino-acyl groups				Benzoate degradation;Butanoate metabolism;Carbon fixation pathways in prokaryotes;Fatty acid metabolism;Glyoxylate and dicarboxylate metabolism;Lysine degradation;Propanoate metabolism;Pyruvate metabolism;Synthesis and degradation of ketone bodies;Terpenoid backbone biosynthesis;Tryptophan metabolism;Two-component system;Valine, leucine and isoleucine degradation	Thiolase_C;Thiolase_N		Completeproteome;Referenceproteome		GO:0003824;GO:0016740;GO:0016746;GO:0016747				IPR002155;IPR016038;IPR016039;IPR020613;IPR020616;IPR020617	ko00071;ko00072;ko00280;ko00310;ko00362;ko00380;ko00620;ko00630;ko00640;ko00650;ko00720;ko00900;ko02020		PS00737				Mycobacterium tuberculosis	1.36e-165
Rv2315c	Conserved protein	>tr|L7N4H4|L7N4H4_MYCTU Conserved protein OS=Mycobacterium tuberculosis GN=MT2378 PE=4 SV=1	L7N4H4_MYCTU	24.3572	24.424	24.479	24.5378	24.478	24.366	24.3664	24.467	24.1449	24.2075	24.3842	24.4649	24.3289	24.4786	24.5976	24.7717	TldD/PmbA													PmbA_TldD		Completeproteome;Referenceproteome						IPR002510							Mycobacterium tuberculosis	2.46e-57
Rv0383c	possible conserved secreted protein	>tr|L7N4H8|L7N4H8_MYCTU Possible conserved secreted protein OS=Mycobacterium tuberculosis GN=MT0396 PE=4 SV=1	L7N4H8_MYCTU	25.6868	25.323	25.6799	24.8852	25.5857	25.4441	25.6382	25.325	25.5395	25.5432	25.158	24.9221	25.3149	25.7689	25.3247	25.0727																Completeproteome;Referenceproteome													Mycobacterium tuberculosis	9.64e-52
Rv3815c	Acyltransferase family protein	>tr|L7N4H9|L7N4H9_MYCTU Acyltransferase family protein OS=Mycobacterium tuberculosis GN=MT3924 PE=4 SV=1	L7N4H9_MYCTU	NaN	NaN	NaN	21.2512	NaN	NaN	NaN	NaN	NaN	NaN	NaN	NaN	NaN	NaN	NaN	NaN	Plipid/glycerol_acylTrfase					PlsC			catalytic activity;transferase activity;transferase activity, transferring acyl groups					Acyltransferase		Acyltransferase;Completeproteome;Referenceproteome;Transferase		GO:0003824;GO:0016740;GO:0016746				IPR002123						SM00563	Mycobacterium tuberculosis	0.00031964
Rv3211	ATP-dependent RNA helicase DeaD	>tr|L7N4I0|L7N4I0_MYCTU ATP-dependent RNA helicase DeaD OS=Mycobacterium tuberculosis GN=deaD-2 PE=4 SV=1	L7N4I0_MYCTU	27.2049	27.1236	27.1721	26.2765	27.0225	27.2601	27.0581	26.2109	27.0246	27.0831	27.041	26.0998	27.2094	27.0456	27.2763	26.3933	DNA/RNA_helicase_DEAD/DEAH_N;Helicase_ATP-bd;Helicase_C;P-loop_NTPase;RNA_helicase_DEAD_Q_motif;RNA-helicase_DEAD-box_CS			DEAD_ATP_HELICASE;HELICASE_ATP_BIND_1;HELICASE_CTER;Q_MOTIF		DEXDc;HELICc			adenyl nucleotide binding;adenyl ribonucleotide binding;ATP binding;ATPase activity;ATPase activity, coupled;ATP-dependent helicase activity;binding;catalytic activity;helicase activity;hydrolase activity;hydrolase activity, acting on acid anhydrides;hydrolase activity, acting on acid anhydrides, in phosphorus-containing anhydrides;nucleic acid binding;nucleoside-triphosphatase activity;nucleotid…					DEAD;Helicase_C		ATP-binding;Completeproteome;Helicase;Hydrolase;Nucleotide-binding;Referenceproteome		GO:0000166;GO:0003676;GO:0003824;GO:0004386;GO:0005488;GO:0005524;GO:0008026;GO:0016462;GO:0016787;GO:0016817;GO:0016818;GO:0016887;GO:0017076;GO:0017111;GO:0030554;GO:0032553;GO:0032555;GO:0032559;GO:0035639;GO:0042623;GO:0070035				IPR000629;IPR001650;IPR011545;IPR014001;IPR014014;IPR027417			PS00039;PS51192;PS51194;PS51195			SM00487;SM00490	Mycobacterium tuberculosis	8.79e-138
Rv1192	Uncharacterized protein	>tr|L7N4I3|L7N4I3_MYCTU Uncharacterized protein OS=Mycobacterium tuberculosis GN=MT1229 PE=4 SV=1	L7N4I3_MYCTU	26.9757	26.6414	26.5179	26.1109	27.11	27.2314	27.1167	26.3068	27.1011	27.0388	26.9354	25.8351	25.5365	26.6067	25.5791	25.3489																Completeproteome;Referenceproteome													Mycobacterium tuberculosis	5.06e-90
Rv1463	ABC transporter, ATP-binding protein	>tr|L7N4I4|L7N4I4_MYCTU ABC transporter, ATP-binding protein OS=Mycobacterium tuberculosis GN=MT1510 PE=4 SV=1	L7N4I4_MYCTU	27.3702	27.0771	27.1875	27.0419	27.045	27.5206	27.0913	27.089	27.139	26.7754	27.0454	27.0431	27.2367	27.275	27.8395	27.8064	AAA+_ATPase;ABC_transporter-like;FeS-cluster_ATPase_SufC;P-loop_NTPase			ABC_TRANSPORTER_2		AAA		ATP catabolic process;ATP metabolic process;catabolic process;cellular catabolic process;cellular metabolic process;cellular nitrogen compound catabolic process;cellular nitrogen compound metabolic process;cellular process;establishment of localization;heterocycle catabolic process;heterocycle metabolic process;metabolic process;nitrogen compound metabolic process;nucleobase-containing compound c…	adenyl nucleotide binding;adenyl ribonucleotide binding;ATP binding;ATPase activity;binding;catalytic activity;hydrolase activity;hydrolase activity, acting on acid anhydrides;hydrolase activity, acting on acid anhydrides, in phosphorus-containing anhydrides;nucleoside-triphosphatase activity;nucleotide binding;purine nucleotide binding;purine ribonucleoside triphosphate binding;purine ribonucleo…		catabolic process;cellular metabolic process;cellular nitrogen compound metabolic process;cellular process;establishment of localization;heterocycle metabolic process;metabolic process;nitrogen compound metabolic process;nucleobase-containing compound catabolic process;nucleobase-containing compound metabolic process;nucleobase-containing small molecule metabolic process;nucleotide metabolic proc…			ABC_tran		ATP-binding;Completeproteome;Nucleotide-binding;Referenceproteome	GO:0006139;GO:0006163;GO:0006195;GO:0006200;GO:0006753;GO:0006807;GO:0006810;GO:0008152;GO:0009056;GO:0009117;GO:0009141;GO:0009143;GO:0009144;GO:0009146;GO:0009150;GO:0009154;GO:0009166;GO:0009199;GO:0009203;GO:0009205;GO:0009207;GO:0009259;GO:0009261;GO:0009987;GO:0034641;GO:0034655;GO:0044237;GO:0044238;GO:0044248;GO:0044270;GO:0044281;GO:0046034;GO:0046483;GO:0046700;GO:0051234;GO:0055086;GO:…	GO:0000166;GO:0003824;GO:0005488;GO:0005524;GO:0016462;GO:0016787;GO:0016817;GO:0016818;GO:0016887;GO:0017076;GO:0017111;GO:0030554;GO:0032553;GO:0032555;GO:0032559;GO:0035639		GO:0006139;GO:0006807;GO:0006810;GO:0008152;GO:0009056;GO:0009117;GO:0009987;GO:0034641;GO:0034655;GO:0044237;GO:0044238;GO:0044281;GO:0046483;GO:0051234;GO:0055086		IPR003439;IPR003593;IPR010230;IPR027417			PS50893			SM00382	Mycobacterium tuberculosis	1.31e-129
Rv1475c	Aconitate hydratase	>tr|L7N4I7|L7N4I7_MYCTU Aconitate hydratase OS=Mycobacterium tuberculosis GN=acnA PE=4 SV=1	L7N4I7_MYCTU	30.004	29.922	30.0874	30.1314	29.7339	29.8587	29.4951	29.6317	30.0605	30.0946	29.9502	30.2896	30.2863	30.2273	30.1433	30.5673	Acnase/IPM_dHydase_lsu_aba_1/3;Acoase/IPM_deHydtase;Acoase/IPM_deHydtase_lsu_aba;Aconitase/3IPM_dehydase_swvl;Aconitase/Fe_reg_prot_2/AcnD;Aconitase/IPMdHydase_lsu_aba_2;Aconitase_4Fe-4S_BS;AconitaseA/IPMdHydase_ssu_swvl		ACONITASE	ACONITASE_1;ACONITASE_2					carbon-oxygen lyase activity;catalytic activity;citrate hydro-lyase (cis-aconitate-forming) activity;hydro-lyase activity;isocitrate hydro-lyase (cis-aconitate-forming) activity;lyase activity				Carbon fixation pathways in prokaryotes;Citrate cycle (TCA cycle);Glyoxylate and dicarboxylate metabolism	Aconitase;Aconitase_C		Completeproteome;Iron;Iron-sulfur;Lyase;Metal-binding;Referenceproteome		GO:0003824;GO:0016829;GO:0016835;GO:0016836;GO:0052632;GO:0052633				IPR000573;IPR001030;IPR015928;IPR015931;IPR015932;IPR015934;IPR015937;IPR018136	ko00020;ko00630;ko00720	PR00415	PS00450;PS01244				Mycobacterium tuberculosis	0
Rv3888c	conserved membrane protein	>tr|L7N4I9|L7N4I9_MYCTU Probable conserved membrane protein OS=Mycobacterium tuberculosis GN=MT4003 PE=4 SV=1	L7N4I9_MYCTU	24.2814	NaN	NaN	24.1846	24.8174	NaN	24.587	24.3815	24.2797	24.4831	24.3233	24.1524	24.4234	24.2552	24.1268	24.5933	AAA_dom;P-loop_NTPase													AAA_31		Completeproteome;Referenceproteome						IPR025669;IPR027417							Mycobacterium tuberculosis	1.6e-39
Rv3723	conserved transmembrane protein	>tr|L7N4J0|L7N4J0_MYCTU Probable conserved transmembrane protein OS=Mycobacterium tuberculosis GN=MT3826 PE=4 SV=1	L7N4J0_MYCTU	23.792	24.2904	24.3362	NaN	24.823	25.402	23.936	23.9555	24.1702	24.5324	NaN	NaN	24.3987	NaN	24.2165	NaN										cell part;integral to membrane;intrinsic to membrane;membrane part		cell part				Completeproteome;Membrane;Referenceproteome;Transmembrane			GO:0016021;GO:0031224;GO:0044425;GO:0044464		GO:0044464								Mycobacterium tuberculosis	3.71e-24
Rv1882c	Oxidoreductase, short-chain dehydrogenase/reductase family	>tr|L7N4J1|L7N4J1_MYCTU Oxidoreductase, short-chain dehydrogenase/reductase family OS=Mycobacterium tuberculosis GN=MT1931 PE=3 SV=1	L7N4J1_MYCTU	21.4576	21.4583	21.6826	21.5135	21.4658	21.6482	21.7455	21.7014	NaN	21.4427	21.5363	NaN	21.3114	NaN	NaN	NaN	DH_sc/Rdtase_SDR;Glc/ribitol_DH;NAD(P)-bd_dom;Sc_DH/Rdtase_CS		GDHRDH;SDRFAMILY	ADH_SHORT				metabolic process;oxidation-reduction process	catalytic activity;oxidoreductase activity		metabolic process			adh_short		Completeproteome;Referenceproteome	GO:0008152;GO:0055114	GO:0003824;GO:0016491		GO:0008152		IPR002198;IPR002347;IPR016040;IPR020904		PR00080;PR00081	PS00061				Mycobacterium tuberculosis	1.68e-13
Rv1869c	Ferredoxin reductase	>tr|L7N4J2|L7N4J2_MYCTU Ferredoxin reductase OS=Mycobacterium tuberculosis GN=MT1918 PE=4 SV=1	L7N4J2_MYCTU	26.93	26.9589	26.9837	27.4633	27.0344	26.9384	26.9832	27.3172	26.9989	26.9395	27.1565	27.6371	26.2398	26.4111	26.678	26.7532	FAD/NAD-linked_Rdtase_dimer;FAD_pyr_nucl-diS_OxRdtase;Pyr_nucl-diS_OxRdtase_dimer;Pyr_nucl-diS_OxRdtase_FAD/NAD;Pyr_OxRdtase_NAD-bd_dom		FADPNR					biological regulation;cell redox homeostasis;cellular homeostasis;cellular process;homeostatic process;regulation of biological process;regulation of biological quality;regulation of cellular process	binding;catalytic activity;coenzyme binding;cofactor binding;flavin adenine dinucleotide binding;oxidoreductase activity	cell part;cytoplasm;intracellular part	biological regulation;cellular homeostasis;cellular process;homeostatic process	cell part;cytoplasm		Pyr_redox;Pyr_redox_2		Completeproteome;Referenceproteome	GO:0009987;GO:0019725;GO:0042592;GO:0045454;GO:0050789;GO:0050794;GO:0065007;GO:0065008	GO:0003824;GO:0005488;GO:0016491;GO:0048037;GO:0050660;GO:0050662	GO:0005737;GO:0044424;GO:0044464	GO:0009987;GO:0019725;GO:0042592;GO:0065007	GO:0005737;GO:0044464	IPR001327;IPR004099;IPR013027;IPR016156;IPR023753		PR00368					Mycobacterium tuberculosis	5.2e-141
Rv1118c	Conserved protein	>tr|L7N4J7|L7N4J7_MYCTU Conserved protein OS=Mycobacterium tuberculosis GN=MT1150 PE=4 SV=1	L7N4J7_MYCTU	NaN	NaN	NaN	NaN	NaN	NaN	NaN	21.9348	NaN	NaN	NaN	NaN	NaN	NaN	NaN	NaN																Completeproteome;Referenceproteome													Mycobacterium tuberculosis	5.3e-14
Rv0361	conserved membrane protein	>tr|L7N4J8|L7N4J8_MYCTU Probable conserved membrane protein OS=Mycobacterium tuberculosis GN=MT0377 PE=4 SV=1	L7N4J8_MYCTU	23.35	23.583	NaN	23.3585	23.5853	23.5958	23.2886	23.4783	23.5204	23.4371	23.4573	23.656	23.6538	23.64	NaN	NaN																Completeproteome;Referenceproteome													Mycobacterium tuberculosis	3.55e-25
Rv1476	possible membrane protein	>tr|L7N4K0|L7N4K0_MYCTU Possible membrane protein OS=Mycobacterium tuberculosis GN=MT1523 PE=4 SV=1	L7N4K0_MYCTU	23.9195	23.9373	23.8753	23.9039	23.9236	NaN	NaN	24.2677	NaN	24.0585	23.8125	23.8256	23.7441	24.6022	NaN	NaN																Completeproteome;Referenceproteome													Mycobacterium tuberculosis	1.55e-24
Rv0247c	Ferredoxin, 2Fe-2S	>tr|L7N4K2|L7N4K2_MYCTU Ferredoxin, 2Fe-2S OS=Mycobacterium tuberculosis GN=MT0261 PE=4 SV=1	L7N4K2_MYCTU	28.6963	28.7049	28.6266	28.1274	28.5127	28.5973	28.489	28.3223	28.7935	28.7554	28.6589	28.4462	28.7205	28.4647	28.664	28.2983	2Fe2S_fd_BS;2Fe-2S_ferredoxin-type;4Fe4S_Fe-S-bd;Beta-grasp_dom;Fum_reductase_C;Helical_ferredxn;Succ_DH/fum_Rdtase_Fe-S			2FE2S_FER_1;2FE2S_FER_2				acetyl-CoA catabolic process;acetyl-CoA metabolic process;catabolic process;cellular catabolic process;cellular metabolic process;cellular process;coenzyme catabolic process;coenzyme metabolic process;cofactor catabolic process;cofactor metabolic process;metabolic process;tricarboxylic acid cycle	2 iron, 2 sulfur cluster binding;binding;catalytic activity;electron carrier activity;iron-sulfur cluster binding;metal cluster binding;oxidoreductase activity		catabolic process;cellular metabolic process;cellular process;cofactor metabolic process;metabolic process		Butanoate metabolism;Carbon fixation pathways in prokaryotes;Citrate cycle (TCA cycle);Oxidative phosphorylation;Toluene degradation	Fer2;Fer4_8		2Fe-2S;Completeproteome;Iron;Iron-sulfur;Metal-binding;Referenceproteome	GO:0006084;GO:0006099;GO:0006732;GO:0008152;GO:0009056;GO:0009109;GO:0009987;GO:0044237;GO:0044248;GO:0046356;GO:0051186;GO:0051187	GO:0003824;GO:0005488;GO:0009055;GO:0016491;GO:0051536;GO:0051537;GO:0051540		GO:0008152;GO:0009056;GO:0009987;GO:0044237;GO:0051186		IPR001041;IPR004489;IPR006058;IPR009051;IPR012285;IPR012675;IPR017896	ko00020;ko00190;ko00623;ko00650;ko00720		PS00197;PS51085				Mycobacterium tuberculosis	8.24e-124
Rv1165	GTP-binding elongation factor family protein	>tr|L7N4K6|L7N4K6_MYCTU GTP-binding elongation factor family protein OS=Mycobacterium tuberculosis GN=typA PE=4 SV=1	L7N4K6_MYCTU	23.5052	23.4648	23.6644	23.4507	23.6223	23.9516	23.56	23.5287	23.261	23.3442	23.202	23.2561	23.2644	23.3092	23.4807	23.5571	EF_GTP-bd_dom;EFG_III-V;EFG_V;P-loop_NTPase;Small_GTP-bd_dom;Transl_elong_EFTu/EF1A_2;Transl_elong_init/rib_B-barrel;TypA_GTP-bd		ELONGATNFCT			EFG_C		catabolic process;cellular catabolic process;cellular metabolic process;cellular nitrogen compound catabolic process;cellular nitrogen compound metabolic process;cellular process;GTP catabolic process;GTP metabolic process;heterocycle catabolic process;heterocycle metabolic process;metabolic process;nitrogen compound metabolic process;nucleobase-containing compound catabolic process;nucleobase-co…	binding;catalytic activity;GTP binding;GTPase activity;guanyl nucleotide binding;guanyl ribonucleotide binding;hydrolase activity;hydrolase activity, acting on acid anhydrides;hydrolase activity, acting on acid anhydrides, in phosphorus-containing anhydrides;nucleic acid binding;nucleoside-triphosphatase activity;nucleotide binding;purine nucleotide binding;purine ribonucleoside triphosphate bind…	cell part;intracellular	catabolic process;cellular metabolic process;cellular nitrogen compound metabolic process;cellular process;heterocycle metabolic process;metabolic process;nitrogen compound metabolic process;nucleobase-containing compound catabolic process;nucleobase-containing compound metabolic process;nucleobase-containing small molecule metabolic process;nucleotide metabolic process;primary metabolic process;…	cell part;intracellular		EFG_C;GTP_EFTU;GTP_EFTU_D2		Completeproteome;Elongationfactor;GTP-binding;Nucleotide-binding;Proteinbiosynthesis;Referenceproteome	GO:0006139;GO:0006163;GO:0006184;GO:0006195;GO:0006753;GO:0006807;GO:0008152;GO:0009056;GO:0009117;GO:0009141;GO:0009143;GO:0009144;GO:0009146;GO:0009150;GO:0009154;GO:0009166;GO:0009199;GO:0009203;GO:0009205;GO:0009207;GO:0009259;GO:0009261;GO:0009987;GO:0034641;GO:0034655;GO:0044237;GO:0044238;GO:0044248;GO:0044270;GO:0044281;GO:0046039;GO:0046483;GO:0046700;GO:0055086;GO:0072521;GO:0072523	GO:0000166;GO:0003676;GO:0003723;GO:0003746;GO:0003824;GO:0003924;GO:0005488;GO:0005525;GO:0008135;GO:0016462;GO:0016787;GO:0016817;GO:0016818;GO:0017076;GO:0017111;GO:0019001;GO:0032553;GO:0032555;GO:0032561;GO:0035639	GO:0005622;GO:0044464	GO:0006139;GO:0006807;GO:0008152;GO:0009056;GO:0009117;GO:0009987;GO:0034641;GO:0034655;GO:0044237;GO:0044238;GO:0044281;GO:0046483;GO:0055086	GO:0005622;GO:0044464	IPR000640;IPR000795;IPR004161;IPR005225;IPR006298;IPR009000;IPR009022;IPR027417		PR00315				SM00838	Mycobacterium tuberculosis	3.86e-37
Rv1097c	membrane glycine and proline rich protein	>tr|L7N4K8|L7N4K8_MYCTU Probable membrane glycine and proline rich protein OS=Mycobacterium tuberculosis GN=MT1129 PE=4 SV=1	L7N4K8_MYCTU	22.3382	NaN	NaN	NaN	22.493	NaN	22.1685	22.2433	22.3264	NaN	21.6356	NaN	NaN	NaN	NaN	NaN																Completeproteome;Referenceproteome													Mycobacterium tuberculosis	7.36e-16
Rv1071c	Enoyl-CoA hydratase/isomerase family protein	>tr|L7N4L1|L7N4L1_MYCTU Enoyl-CoA hydratase/isomerase family protein OS=Mycobacterium tuberculosis GN=echA9 PE=4 SV=1	L7N4L1_MYCTU	26.1951	26.5682	26.3886	26.5547	26.2017	26.3716	26.1576	26.2511	26.2769	26.3383	26.5355	26.816	26.4659	26.2935	26.4626	26.6084	Crontonase_C;Crotonase_core_superfam								catalytic activity;isomerase activity				Aminobenzoate degradation;Benzoate degradation;beta-Alanine metabolism;Butanoate metabolism;Caprolactam degradation;Fatty acid metabolism;Geraniol degradation;Limonene and pinene degradation;Lysine degradation;Propanoate metabolism;Tryptophan metabolism;Valine, leucine and isoleucine degradation	ECH		Completeproteome;Isomerase;Referenceproteome		GO:0003824;GO:0016853				IPR001753;IPR014748	ko00071;ko00280;ko00281;ko00310;ko00362;ko00380;ko00410;ko00627;ko00640;ko00650;ko00903;ko00930						Mycobacterium tuberculosis	1.68e-104
Rv2258c	Methyltransferase-related protein	>tr|L7N4L2|L7N4L2_MYCTU Methyltransferase-related protein OS=Mycobacterium tuberculosis GN=MT2319 PE=4 SV=1	L7N4L2_MYCTU	26.9599	27.0885	27.1957	27.382	27.2163	27.0672	27.0036	27.1393	27.0916	26.8667	26.7956	26.9529	26.5216	26.4845	26.3447	26.4993	Methyltransf_11								catalytic activity;methyltransferase activity;transferase activity;transferase activity, transferring one-carbon groups					Methyltransf_11		Completeproteome;Methyltransferase;Referenceproteome;Transferase		GO:0003824;GO:0008168;GO:0016740;GO:0016741				IPR013216							Mycobacterium tuberculosis	1.43e-153
Rv3102c	Cell division ATP-binding protein	>tr|L7N4L6|L7N4L6_MYCTU Cell division ATP-binding protein OS=Mycobacterium tuberculosis GN=ftsE PE=4 SV=1	L7N4L6_MYCTU	26.5076	26.7419	26.7064	26.426	27.0425	26.9206	26.8528	26.9215	26.8085	27.0425	26.6027	26.0782	26.4684	27.0158	27.3485	27.1233	AAA+_ATPase;ABC_transporter_CS;ABC_transporter-like;Cell_div_FtsE_ATP-bd;P-loop_NTPase			ABC_TRANSPORTER_1;ABC_TRANSPORTER_2		AAA		ATP catabolic process;ATP metabolic process;catabolic process;cell division;cellular catabolic process;cellular metabolic process;cellular nitrogen compound catabolic process;cellular nitrogen compound metabolic process;cellular process;heterocycle catabolic process;heterocycle metabolic process;metabolic process;nitrogen compound metabolic process;nucleobase-containing compound catabolic process…	adenyl nucleotide binding;adenyl ribonucleotide binding;ATP binding;ATPase activity;binding;catalytic activity;hydrolase activity;hydrolase activity, acting on acid anhydrides;hydrolase activity, acting on acid anhydrides, in phosphorus-containing anhydrides;nucleoside-triphosphatase activity;nucleotide binding;purine nucleotide binding;purine ribonucleoside triphosphate binding;purine ribonucleo…		catabolic process;cell division;cellular metabolic process;cellular nitrogen compound metabolic process;cellular process;heterocycle metabolic process;metabolic process;nitrogen compound metabolic process;nucleobase-containing compound catabolic process;nucleobase-containing compound metabolic process;nucleobase-containing small molecule metabolic process;nucleotide metabolic process;primary meta…		ABC transporters	ABC_tran		ATP-binding;Cellcycle;Celldivision;Completeproteome;Nucleotide-binding;Referenceproteome	GO:0006139;GO:0006163;GO:0006195;GO:0006200;GO:0006753;GO:0006807;GO:0008152;GO:0009056;GO:0009117;GO:0009141;GO:0009143;GO:0009144;GO:0009146;GO:0009150;GO:0009154;GO:0009166;GO:0009199;GO:0009203;GO:0009205;GO:0009207;GO:0009259;GO:0009261;GO:0009987;GO:0034641;GO:0034655;GO:0044237;GO:0044238;GO:0044248;GO:0044270;GO:0044281;GO:0046034;GO:0046483;GO:0046700;GO:0051301;GO:0055086;GO:0072521;GO:…	GO:0000166;GO:0003824;GO:0005488;GO:0005524;GO:0016462;GO:0016787;GO:0016817;GO:0016818;GO:0016887;GO:0017076;GO:0017111;GO:0030554;GO:0032553;GO:0032555;GO:0032559;GO:0035639		GO:0006139;GO:0006807;GO:0008152;GO:0009056;GO:0009117;GO:0009987;GO:0034641;GO:0034655;GO:0044237;GO:0044238;GO:0044281;GO:0046483;GO:0051301;GO:0055086		IPR003439;IPR003593;IPR005286;IPR017871;IPR027417	ko02010		PS00211;PS50893			SM00382	Mycobacterium tuberculosis	1.14e-151
Rv1693	Uncharacterized protein	>tr|L7N4L7|L7N4L7_MYCTU Uncharacterized protein OS=Mycobacterium tuberculosis GN=MT1732 PE=4 SV=1	L7N4L7_MYCTU	22.4608	NaN	22.3742	NaN	NaN	NaN	22.7544	NaN	22.5718	22.8088	23.1764	23.2686	NaN	22.4469	22.0489	22.2989																Completeproteome;Referenceproteome													Mycobacterium tuberculosis	9.73e-14
Rv3726	possible dehydrogenase	>tr|L7N4M0|L7N4M0_MYCTU Possible dehydrogenase OS=Mycobacterium tuberculosis GN=MT3829 PE=4 SV=1	L7N4M0_MYCTU	23.1709	23.0673	23.1772	23.6054	23.2275	22.875	23.0171	23.123	22.9596	23.1214	22.9344	23.1587	22.6135	NaN	NaN	NaN	ADH_C;ADH_GroES-like;ADH_SF_Zn-type;GroES-like;NAD(P)-bd_dom								binding;catalytic activity;cation binding;ion binding;metal ion binding;oxidoreductase activity;transition metal ion binding;zinc ion binding					ADH_N;ADH_zinc_N		Completeproteome;Referenceproteome		GO:0003824;GO:0005488;GO:0008270;GO:0016491;GO:0043167;GO:0043169;GO:0046872;GO:0046914				IPR002085;IPR011032;IPR013149;IPR013154;IPR016040							Mycobacterium tuberculosis	7.53e-35
Rv3340	O-acetylhomerine sulfhydrylase MetC (Homocysteine synthase) (O-acetylhomerine (Thiol)-lyase) (OAH sulfhydrylase) (O-acetyl-L-homerine sulfhydrylase)	>tr|L7N4M1|L7N4M1_MYCTU Probable O-acetylhomoserine sulfhydrylase MetC (Homocysteine synthase) (O-acetylhomoserine (Thiol)-lyase) (OAH sulfhydrylase) (O-acetyl-L-homoserine sulfhydrylase) OS=Mycobacterium tuberculosis GN=metC PE=3 SV=1	L7N4M1_MYCTU	24.3389	24.6876	24.6773	24.4267	24.0558	24.1143	24.3198	24.4168	23.9103	24.1097	24.1598	24.787	25.1439	25.0143	24.5376	25.4718	Cys/Met-Metab_PyrdxlP-dep_enz;OAc-hSer/O-AcSer_sulfhydrylase;PyrdxlP-dep_Trfase;PyrdxlP-dep_Trfase_major_sub1;PyrdxlP-dep_Trfase_major_sub2			CYS_MET_METAB_PP				amine metabolic process;carboxylic acid metabolic process;cellular amine metabolic process;cellular amino acid metabolic process;cellular ketone metabolic process;cellular metabolic process;cellular nitrogen compound metabolic process;cellular process;metabolic process;nitrogen compound metabolic process;organic acid metabolic process;oxoacid metabolic process;primary metabolic process;small mole…	binding;catalytic activity;cofactor binding;lyase activity;pyridoxal phosphate binding;transferase activity;transferase activity, transferring alkyl or aryl (other than methyl) groups;vitamin B6 binding;vitamin binding		amine metabolic process;cellular amino acid metabolic process;cellular ketone metabolic process;cellular metabolic process;cellular nitrogen compound metabolic process;cellular process;metabolic process;nitrogen compound metabolic process;organic acid metabolic process;primary metabolic process;small molecule metabolic process		Cysteine and methionine metabolism	Cys_Met_Meta_PP		Completeproteome;Lyase;Pyridoxalphosphate;Referenceproteome	GO:0006082;GO:0006520;GO:0006807;GO:0008152;GO:0009308;GO:0009987;GO:0019752;GO:0034641;GO:0042180;GO:0043436;GO:0044106;GO:0044237;GO:0044238;GO:0044281	GO:0003824;GO:0005488;GO:0016740;GO:0016765;GO:0016829;GO:0019842;GO:0030170;GO:0048037;GO:0070279		GO:0006082;GO:0006520;GO:0006807;GO:0008152;GO:0009308;GO:0009987;GO:0034641;GO:0042180;GO:0044237;GO:0044238;GO:0044281		IPR000277;IPR006235;IPR015421;IPR015422;IPR015424	ko00270		PS00868				Mycobacterium tuberculosis	2.53e-72
Rv1780	Conserved protein	>tr|L7N4M5|L7N4M5_MYCTU Conserved protein OS=Mycobacterium tuberculosis GN=MT1830 PE=4 SV=1	L7N4M5_MYCTU	24.1629	NaN	23.6478	NaN	23.7886	24.2931	NaN	NaN	NaN	NaN	23.7444	NaN	23.859	23.5496	23.356	23.8568																Completeproteome;Referenceproteome													Mycobacterium tuberculosis	6.44e-30
Rv1427c	possible long-chain-fatty-acid--CoA ligase FadD12 (Fatty-acid-CoA synthetase) (Fatty-acid-CoA synthase)	>tr|L7N4M9|L7N4M9_MYCTU Possible long-chain-fatty-acid--CoA ligase FadD12 (Fatty-acid-CoA synthetase) (Fatty-acid-CoA synthase) OS=Mycobacterium tuberculosis GN=fadD12 PE=4 SV=1	L7N4M9_MYCTU	23.7119	23.4492	23.5866	23.4936	23.6114	23.2601	23.6597	23.8092	23.8412	23.4696	23.4116	23.1781	24.4212	24.3924	23.1966	24.0745	AMP-binding_CS;AMP-dep_Synth/Lig;DUF4009			AMP_BINDING					catalytic activity;ligase activity					AMP-binding;DUF4009		Completeproteome;Ligase;Referenceproteome		GO:0003824;GO:0016874				IPR000873;IPR020845;IPR025110			PS00455				Mycobacterium tuberculosis	7.69e-62
Rv1632c	Uncharacterized protein	>tr|L7N4N0|L7N4N0_MYCTU Uncharacterized protein OS=Mycobacterium tuberculosis GN=MT1668 PE=4 SV=1	L7N4N0_MYCTU	NaN	NaN	21.6915	NaN	NaN	NaN	NaN	NaN	NaN	NaN	NaN	NaN	NaN	NaN	NaN	NaN	DUF402;UCP012622													DUF402		Completeproteome;Referenceproteome						IPR007295;IPR014465							Mycobacterium tuberculosis	6.32e-19
Rv1691	Uncharacterized protein	>tr|L7N4N2|L7N4N2_MYCTU Uncharacterized protein OS=Mycobacterium tuberculosis GN=MT1730 PE=4 SV=1	L7N4N2_MYCTU	20.7563	NaN	21.2706	NaN	NaN	NaN	20.9275	NaN	NaN	NaN	NaN	NaN	NaN	NaN	NaN	NaN	TPR-like_helical															Completeproteome;Referenceproteome						IPR011990							Mycobacterium tuberculosis	7.98e-28
Rv2284	Carboxylesterase,	>tr|L7N4N5|L7N4N5_MYCTU Carboxylesterase, putative OS=Mycobacterium tuberculosis GN=lipM PE=4 SV=1	L7N4N5_MYCTU	25.858	25.7663	25.8341	25.7282	25.6878	25.6698	25.9415	25.8612	26.1033	25.9141	26.0564	25.7965	25.0638	24.975	25.4206	25.0962	AB_hydrolase_3								catalytic activity;hydrolase activity					Abhydrolase_3	chr10q23	Completeproteome;Referenceproteome		GO:0003824;GO:0016787				IPR013094							Mycobacterium tuberculosis	7.32e-74
Rv1920	Acyltransferase family protein	>tr|L7N4N6|L7N4N6_MYCTU Acyltransferase family protein OS=Mycobacterium tuberculosis GN=MT1971 PE=4 SV=1	L7N4N6_MYCTU	23.1039	23.3788	23.456	23.8334	22.9623	23.5299	23.3502	23.521	23.0671	23.4663	23.402	23.19	23.2294	23.143	23.8411	NaN	P_lipid/glycerol_AcTrfase_prd;Plipid/glycerol_acylTrfase					PlsC			catalytic activity;transferase activity;transferase activity, transferring acyl groups					Acyltransferase		Acyltransferase;Completeproteome;Referenceproteome;Transferase		GO:0003824;GO:0016740;GO:0016746				IPR002123;IPR016676						SM00563	Mycobacterium tuberculosis	1.71e-30
Rv0347	conserved membrane protein	>tr|L7N4N8|L7N4N8_MYCTU Probable conserved membrane protein OS=Mycobacterium tuberculosis GN=MT0362 PE=4 SV=1	L7N4N8_MYCTU	24.5424	24.9104	25.0616	25.1055	24.7436	24.7034	24.3953	24.4961	24.9848	24.8873	25.1096	25.0634	24.9735	24.9921	25.0912	25.0519	CHP04255															Completeproteome;Referenceproteome						IPR026349							Mycobacterium tuberculosis	1.69e-100
Rv0547c	Oxidoreductase, short-chain dehydrogenase/reductase family	>tr|L7N4N9|L7N4N9_MYCTU Oxidoreductase, short-chain dehydrogenase/reductase family OS=Mycobacterium tuberculosis GN=MT0572 PE=3 SV=1	L7N4N9_MYCTU	24.6938	NaN	NaN	NaN	24.797	24.3464	24.8429	24.2343	24.5557	NaN	NaN	NaN	NaN	NaN	25.2261	NaN	DH_sc/Rdtase_SDR;Glc/ribitol_DH;NAD(P)-bd_dom		GDHRDH;SDRFAMILY					metabolic process;oxidation-reduction process	catalytic activity;oxidoreductase activity		metabolic process			adh_short		Completeproteome;Referenceproteome	GO:0008152;GO:0055114	GO:0003824;GO:0016491		GO:0008152		IPR002198;IPR002347;IPR016040		PR00080;PR00081					Mycobacterium tuberculosis	6.7e-40
Rv1193	fatty-acid-CoA ligase FadD36 (Fatty-acid-CoA synthetase) (Fatty-acid-CoA synthase)	>tr|L7N4P0|L7N4P0_MYCTU Probable fatty-acid-CoA ligase FadD36 (Fatty-acid-CoA synthetase) (Fatty-acid-CoA synthase) OS=Mycobacterium tuberculosis GN=fadD36 PE=4 SV=1	L7N4P0_MYCTU	25.2791	25.3266	25.2735	25.2976	25.204	25.353	25.0945	25.3028	25.085	25.1406	25.1027	25.1748	24.9755	25.3541	25.1373	25.1452	AMP-binding_CS;AMP-dep_Synth/Lig;DUF4009			AMP_BINDING					catalytic activity;ligase activity					AMP-binding;DUF4009		Completeproteome;Ligase;Referenceproteome		GO:0003824;GO:0016874				IPR000873;IPR020845;IPR025110			PS00455				Mycobacterium tuberculosis	7.75e-57
Rv1084	Conserved protein	>tr|L7N4P2|L7N4P2_MYCTU Conserved protein OS=Mycobacterium tuberculosis GN=MT1115 PE=4 SV=1	L7N4P2_MYCTU	NaN	21.127	NaN	NaN	NaN	NaN	NaN	NaN	NaN	NaN	NaN	NaN	NaN	NaN	NaN	NaN	6-hairpin_glycosidase-like;6hp_glycosidase;DUF255;Ssp411;Thioredoxin-like_fold							metabolic process	catalytic activity		metabolic process			DUF255		Completeproteome;Referenceproteome	GO:0008152	GO:0003824		GO:0008152		IPR004879;IPR008928;IPR012336;IPR012341;IPR024705							Mycobacterium tuberculosis	1.72e-06
Rv1458c	ABC-type efflux protein, ATP-binding protein	>tr|L7N4P4|L7N4P4_MYCTU ABC-type efflux protein, ATP-binding protein OS=Mycobacterium tuberculosis GN=MT1505 PE=4 SV=1	L7N4P4_MYCTU	23.8898	23.9152	24.1136	24.1013	23.9504	23.9453	23.6624	24.0439	23.951	24.0121	23.9898	24.1426	23.7659	23.6556	23.1084	23.9465	AAA+_ATPase;ABC_transporter_CS;ABC_transporter-like;P-loop_NTPase			ABC_TRANSPORTER_1;ABC_TRANSPORTER_2		AAA		ATP catabolic process;ATP metabolic process;catabolic process;cellular catabolic process;cellular metabolic process;cellular nitrogen compound catabolic process;cellular nitrogen compound metabolic process;cellular process;heterocycle catabolic process;heterocycle metabolic process;metabolic process;nitrogen compound metabolic process;nucleobase-containing compound catabolic process;nucleobase-co…	adenyl nucleotide binding;adenyl ribonucleotide binding;ATP binding;ATPase activity;binding;catalytic activity;hydrolase activity;hydrolase activity, acting on acid anhydrides;hydrolase activity, acting on acid anhydrides, in phosphorus-containing anhydrides;nucleoside-triphosphatase activity;nucleotide binding;purine nucleotide binding;purine ribonucleoside triphosphate binding;purine ribonucleo…		catabolic process;cellular metabolic process;cellular nitrogen compound metabolic process;cellular process;heterocycle metabolic process;metabolic process;nitrogen compound metabolic process;nucleobase-containing compound catabolic process;nucleobase-containing compound metabolic process;nucleobase-containing small molecule metabolic process;nucleotide metabolic process;primary metabolic process;…		ABC transporters	ABC_tran		ATP-binding;Completeproteome;Nucleotide-binding;Referenceproteome	GO:0006139;GO:0006163;GO:0006195;GO:0006200;GO:0006753;GO:0006807;GO:0008152;GO:0009056;GO:0009117;GO:0009141;GO:0009143;GO:0009144;GO:0009146;GO:0009150;GO:0009154;GO:0009166;GO:0009199;GO:0009203;GO:0009205;GO:0009207;GO:0009259;GO:0009261;GO:0009987;GO:0034641;GO:0034655;GO:0044237;GO:0044238;GO:0044248;GO:0044270;GO:0044281;GO:0046034;GO:0046483;GO:0046700;GO:0055086;GO:0072521;GO:0072523	GO:0000166;GO:0003824;GO:0005488;GO:0005524;GO:0016462;GO:0016787;GO:0016817;GO:0016818;GO:0016887;GO:0017076;GO:0017111;GO:0030554;GO:0032553;GO:0032555;GO:0032559;GO:0035639		GO:0006139;GO:0006807;GO:0008152;GO:0009056;GO:0009117;GO:0009987;GO:0034641;GO:0034655;GO:0044237;GO:0044238;GO:0044281;GO:0046483;GO:0055086		IPR003439;IPR003593;IPR017871;IPR027417	ko02010		PS00211;PS50893			SM00382	Mycobacterium tuberculosis	4.36e-48
Rv1045	Uncharacterized protein	>tr|L7N4P5|L7N4P5_MYCTU Uncharacterized protein OS=Mycobacterium tuberculosis GN=MT1075 PE=4 SV=1	L7N4P5_MYCTU	NaN	NaN	NaN	NaN	21.5819	NaN	NaN	NaN	NaN	NaN	NaN	NaN	NaN	NaN	NaN	NaN	DUF1814													DUF1814		Completeproteome;Referenceproteome						IPR014942							Mycobacterium tuberculosis	3.31e-15
Rv0238	possible transcriptional regulatory protein (Probably TetR-family)	>tr|L7N4P6|L7N4P6_MYCTU Possible transcriptional regulatory protein (Probably TetR-family) OS=Mycobacterium tuberculosis GN=MT0252 PE=4 SV=1	L7N4P6_MYCTU	NaN	21.3098	NaN	NaN	NaN	NaN	NaN	NaN	21.172	21.0261	21.0853	21.378	21.4176	21.3422	21.3105	21.6034	Homeodomain-like;HTH_TetR;Tet_transcr_reg_TetR-like_C;Tet_transcr_reg_TetR-rel_C		HTHTETR	HTH_TETR_2					binding;DNA binding;nucleic acid binding					TetR_N		Completeproteome;DNA-binding;Referenceproteome;Transcription;Transcriptionregulation		GO:0003676;GO:0003677;GO:0005488				IPR001647;IPR009057;IPR011075;IPR015893		PR00455	PS50977				Mycobacterium tuberculosis	1.5e-10
Rv1096	Polysaccharide deacetylase,	>tr|L7N4P7|L7N4P7_MYCTU Polysaccharide deacetylase, putative OS=Mycobacterium tuberculosis GN=MT1128 PE=4 SV=1	L7N4P7_MYCTU	23.6764	24.0902	24.0649	24.1146	24.1116	24.3336	24.2407	24.3063	24.1908	24.3797	24.3466	24.6008	22.9707	23.3553	23.7386	24.4103	Glyco_hydro/deAcase_b/a-brl;Polysac_deacetylase							carbohydrate metabolic process;metabolic process;primary metabolic process	catalytic activity;hydrolase activity;hydrolase activity, acting on carbon-nitrogen (but not peptide) bonds		carbohydrate metabolic process;metabolic process;primary metabolic process			Polysacc_deac_1		Completeproteome;Hydrolase;Referenceproteome	GO:0005975;GO:0008152;GO:0044238	GO:0003824;GO:0016787;GO:0016810		GO:0005975;GO:0008152;GO:0044238		IPR002509;IPR011330							Mycobacterium tuberculosis	4.56e-54
Rv0340	Conserved protein	>tr|L7N4P8|L7N4P8_MYCTU Conserved protein OS=Mycobacterium tuberculosis GN=MT0355 PE=4 SV=1	L7N4P8_MYCTU	NaN	22.2873	NaN	NaN	NaN	NaN	NaN	NaN	NaN	NaN	NaN	NaN	NaN	NaN	NaN	NaN																Completeproteome;Referenceproteome													Mycobacterium tuberculosis	2.12e-10
Rv0365c	Conserved protein	>tr|L7N4P9|L7N4P9_MYCTU Conserved protein OS=Mycobacterium tuberculosis GN=MT0381 PE=4 SV=1	L7N4P9_MYCTU	NaN	NaN	21.2427	NaN	NaN	NaN	21.4698	NaN	NaN	NaN	NaN	NaN	NaN	NaN	NaN	NaN	6-hairpin_glycosidase-like;6hp_glycosidase;Glyco_hydro_76;O_gly_hydro							metabolic process	catalytic activity		metabolic process			Glyco_hydro_76		Completeproteome;Referenceproteome	GO:0008152	GO:0003824		GO:0008152		IPR005198;IPR008928;IPR012341;IPR014512							Mycobacterium tuberculosis	8.71e-31
Rv3212	Conserved alanine valine rich protein	>tr|L7N4Q2|L7N4Q2_MYCTU Conserved alanine valine rich protein OS=Mycobacterium tuberculosis GN=MT3308 PE=4 SV=1	L7N4Q2_MYCTU	NaN	NaN	NaN	19.2898	NaN	NaN	NaN	NaN	NaN	NaN	NaN	NaN	NaN	NaN	NaN	NaN	Quinonprotein_ADH-like_supfam															Completeproteome;Referenceproteome						IPR011047							Mycobacterium tuberculosis	1.57e-05
Rv1893	Uncharacterized protein	>tr|L7N4Q6|L7N4Q6_MYCTU Uncharacterized protein OS=Mycobacterium tuberculosis GN=MT1943 PE=4 SV=1	L7N4Q6_MYCTU	26.0557	26.4392	26.5378	26.7634	25.0581	25.462	24.995	26.3324	25.8968	25.3211	25.9994	26.8114	25.3952	25.6424	26.198	27.3577																Completeproteome;Referenceproteome													Mycobacterium tuberculosis	7.2e-20
Rv3205c	Conserved protein	>tr|L7N4Q9|L7N4Q9_MYCTU Conserved protein OS=Mycobacterium tuberculosis GN=MT3300 PE=4 SV=1	L7N4Q9_MYCTU	26.145	26.1557	26.0983	26.3311	26.2852	26.1718	26.3347	26.4494	25.9796	26.2047	26.2162	26.3896	26.2786	26.276	27.149	27.2188	CHP02569															Completeproteome;Referenceproteome						IPR013402							Mycobacterium tuberculosis	1.81e-78
Rv1531	Conserved protein	>tr|L7N4R0|L7N4R0_MYCTU Conserved protein OS=Mycobacterium tuberculosis GN=MT1582 PE=4 SV=1	L7N4R0_MYCTU	NaN	23.5392	23.7925	23.6762	NaN	23.2943	23.1542	23.5972	23.5407	23.5485	23.4774	23.7437	NaN	NaN	NaN	23.2743	CMD								catalytic activity;oxidoreductase activity;oxidoreductase activity, acting on paired donors, with incorporation or reduction of molecular oxygen;peroxiredoxin activity					CMD		Completeproteome;Referenceproteome		GO:0003824;GO:0016491;GO:0016705;GO:0051920				IPR003779							Mycobacterium tuberculosis	1.38e-23
Rv2135c	Conserved protein	>tr|L7N4R3|L7N4R3_MYCTU Conserved protein OS=Mycobacterium tuberculosis GN=MT2193 PE=4 SV=1	L7N4R3_MYCTU	NaN	23.8183	NaN	NaN	NaN	NaN	NaN	NaN	NaN	NaN	NaN	NaN	NaN	NaN	NaN	NaN	His_Pase_superF_clade-1;Phosphomutase_MSMEG4193_put					PGAM								His_Phos_1		Completeproteome;Referenceproteome						IPR013078;IPR022492						SM00855	Mycobacterium tuberculosis	1.02e-06
Rv1627c	Nonspecific lipid-transfer protein	>tr|L7N4R9|L7N4R9_MYCTU Nonspecific lipid-transfer protein OS=Mycobacterium tuberculosis GN=MT1663 PE=4 SV=1	L7N4R9_MYCTU	24.4466	24.5221	24.6177	24.5028	24.5763	24.3523	24.1949	24.3786	24.4565	24.2711	24.5684	24.5568	24.4008	24.5885	24.1478	24.2088	Ketoacyl_synth_N;Thiolase;Thiolase-like;Thiolase-like_subgr								catalytic activity;transferase activity;transferase activity, transferring acyl groups;transferase activity, transferring acyl groups other than amino-acyl groups					ketoacyl-synt		Completeproteome;Referenceproteome		GO:0003824;GO:0016740;GO:0016746;GO:0016747				IPR002155;IPR014030;IPR016038;IPR016039							Mycobacterium tuberculosis	1.38e-61
Rv1749c	possible integral membrane protein	>tr|L7N4S0|L7N4S0_MYCTU Possible integral membrane protein OS=Mycobacterium tuberculosis GN=MT1792 PE=4 SV=1	L7N4S0_MYCTU	NaN	NaN	NaN	NaN	NaN	NaN	NaN	NaN	NaN	NaN	NaN	NaN	NaN	23.6838	NaN	NaN																Completeproteome;Referenceproteome													Mycobacterium tuberculosis	2.97e-05
Rv3850	Conserved protein	>tr|L7N4S1|L7N4S1_MYCTU Conserved protein OS=Mycobacterium tuberculosis GN=MT3965 PE=4 SV=1	L7N4S1_MYCTU	24.1684	23.7317	24.0551	NaN	NaN	23.8234	NaN	NaN	23.3623	NaN	23.9238	NaN	23.7464	NaN	23.9643	23.5252																Completeproteome;Referenceproteome													Mycobacterium tuberculosis	5.91e-27
Rv1794	Conserved protein	>tr|L7N4S5|L7N4S5_MYCTU Conserved protein OS=Mycobacterium tuberculosis GN=MT1843 PE=4 SV=1	L7N4S5_MYCTU	27.1167	27.2577	27.161	27.1792	26.9572	26.989	26.8572	27.2077	27.1765	27.1956	27.1201	27.3114	26.8838	26.9113	26.9967	26.804	EspG													ESX-1_EspG		Completeproteome;Referenceproteome						IPR025734							Mycobacterium tuberculosis	2.5e-108
Rv2113	integral membrane protein	>tr|L7N4S6|L7N4S6_MYCTU Probable integral membrane protein OS=Mycobacterium tuberculosis GN=MT2173 PE=4 SV=1	L7N4S6_MYCTU	23.1118	23.0753	23.2368	22.8224	22.9918	23.1489	23.1554	23.2293	23.1716	23.1004	23.0148	22.896	23.2964	23.1718	NaN	NaN																Completeproteome;Referenceproteome													Mycobacterium tuberculosis	4.21e-27
Rv1513	Conserved protein	>tr|L7N4S9|L7N4S9_MYCTU Conserved protein OS=Mycobacterium tuberculosis GN=MT1563 PE=4 SV=1	L7N4S9_MYCTU	23.774	23.3609	NaN	NaN	23.7091	NaN	23.4869	23.6998	23.565	23.688	23.4415	23.2316	NaN	NaN	NaN	NaN	FkbM_mtfrase													Methyltransf_21		Completeproteome;Referenceproteome						IPR006342							Mycobacterium tuberculosis	4.84e-40
Rv1188	proline dehydrogenase	>tr|L7N4T0|L7N4T0_MYCTU Probable proline dehydrogenase OS=Mycobacterium tuberculosis GN=MT1225 PE=4 SV=1	L7N4T0_MYCTU	NaN	NaN	20.9509	NaN	NaN	NaN	NaN	NaN	NaN	NaN	NaN	NaN	NaN	NaN	NaN	NaN	Proline_DH;Proline_DH_prd							amine biosynthetic process;amine catabolic process;amine metabolic process;biosynthetic process;carboxylic acid biosynthetic process;carboxylic acid catabolic process;carboxylic acid metabolic process;catabolic process;cellular amine metabolic process;cellular amino acid biosynthetic process;cellular amino acid catabolic process;cellular amino acid metabolic process;cellular biosynthetic process;…	catalytic activity;oxidoreductase activity;oxidoreductase activity, acting on the CH-NH group of donors;proline dehydrogenase activity		amine metabolic process;biosynthetic process;catabolic process;cellular amino acid metabolic process;cellular ketone metabolic process;cellular metabolic process;cellular nitrogen compound metabolic process;cellular process;heterocycle metabolic process;metabolic process;nitrogen compound metabolic process;organic acid metabolic process;primary metabolic process;small molecule metabolic process		Arginine and proline metabolism	Pro_dh		Completeproteome;Referenceproteome	GO:0006082;GO:0006520;GO:0006536;GO:0006537;GO:0006560;GO:0006562;GO:0006807;GO:0008152;GO:0008652;GO:0009056;GO:0009058;GO:0009063;GO:0009064;GO:0009065;GO:0009084;GO:0009308;GO:0009309;GO:0009310;GO:0009987;GO:0016053;GO:0016054;GO:0019752;GO:0034641;GO:0042180;GO:0043436;GO:0044106;GO:0044237;GO:0044238;GO:0044248;GO:0044249;GO:0044271;GO:0044281;GO:0044282;GO:0044283;GO:0046394;GO:0046395;GO:…	GO:0003824;GO:0004657;GO:0016491;GO:0016645		GO:0006082;GO:0006520;GO:0006807;GO:0008152;GO:0009056;GO:0009058;GO:0009308;GO:0009987;GO:0034641;GO:0042180;GO:0044237;GO:0044238;GO:0044281;GO:0046483		IPR002872;IPR008219	ko00330						Mycobacterium tuberculosis	0.00044116
Rv0179c	possible lipoprotein LprO	>tr|L7N4T3|L7N4T3_MYCTU Possible lipoprotein LprO OS=Mycobacterium tuberculosis GN=lprO PE=4 SV=1	L7N4T3_MYCTU	NaN	NaN	NaN	20.8991	NaN	NaN	NaN	NaN	NaN	NaN	NaN	22.6188	NaN	NaN	NaN	NaN	DUF2233													DUF2233		Completeproteome;Lipoprotein;Referenceproteome						IPR018711							Mycobacterium tuberculosis	1.41e-18
Rv1443c	Uncharacterized protein	>tr|L7N4T4|L7N4T4_MYCTU Uncharacterized protein OS=Mycobacterium tuberculosis GN=MT1489 PE=4 SV=1	L7N4T4_MYCTU	23.0439	22.891	23.1908	23.414	23.5348	23.0488	23.4282	23.8639	23.1175	22.8636	22.8091	21.8497	22.1682	22.7373	NaN	NaN	Polyketide_cyclase/dehydratase;START-like_dom													Polyketide_cyc2		Completeproteome;Referenceproteome						IPR019587;IPR023393							Mycobacterium tuberculosis	1.4e-19
Rv3225c	Acetyltransferase, GNAT family	>tr|L7N4T5|L7N4T5_MYCTU Acetyltransferase, GNAT family OS=Mycobacterium tuberculosis GN=MT3323 PE=4 SV=1	L7N4T5_MYCTU	NaN	NaN	NaN	NaN	NaN	21.7274	21.5955	21.2681	NaN	NaN	NaN	NaN	NaN	NaN	NaN	NaN	Acyl_CoA_acyltransferase;Aminoglycoside_PTrfase;GNAT_dom;Kinase-like_dom			GNAT					acetyltransferase activity;catalytic activity;N-acetyltransferase activity;N-acyltransferase activity;transferase activity;transferase activity, transferring acyl groups;transferase activity, transferring acyl groups other than amino-acyl groups;transferase activity, transferring phosphorus-containing groups					Acetyltransf_1;APH		Completeproteome;Referenceproteome;Transferase		GO:0003824;GO:0008080;GO:0016407;GO:0016410;GO:0016740;GO:0016746;GO:0016747;GO:0016772				IPR000182;IPR002575;IPR011009;IPR016181			PS51186				Mycobacterium tuberculosis	1.53e-16
Rv3099c	Conserved protein	>tr|L7N4T6|L7N4T6_MYCTU Conserved protein OS=Mycobacterium tuberculosis GN=MT3183 PE=4 SV=1	L7N4T6_MYCTU	26.5359	26.4413	26.3709	26.5247	26.5702	26.5643	26.4214	26.6501	26.1875	26.3411	26.5084	26.684	26.5327	26.4598	26.4269	26.8557	CHP03083_actinobac;DinB-/YfiT-like;MDMPI_C-term_domain;MDMPI_metal-binding								binding;cation binding;ion binding;metal ion binding					MDMPI_C;MDMPI_N		Completeproteome;Referenceproteome		GO:0005488;GO:0043167;GO:0043169;GO:0046872				IPR010872;IPR017517;IPR024344;IPR027369							Mycobacterium tuberculosis	3.52e-62
Rv1194c	Conserved protein	>tr|L7N4T8|L7N4T8_MYCTU Conserved protein OS=Mycobacterium tuberculosis GN=MT1231 PE=4 SV=1	L7N4T8_MYCTU	24.2515	24.2157	24.9724	24.0822	25.1893	25.3678	24.9407	24.7225	24.4171	24.6042	24.0896	23.576	24.0785	24.3136	23.1322	22.453	PucR_C-HTH_dom													HTH_30		Completeproteome;Referenceproteome						IPR025736							Mycobacterium tuberculosis	3.86e-94
Rv0158	transcriptional regulatory protein (Psibly TetR-family)	>tr|L7N4U0|L7N4U0_MYCTU Probable transcriptional regulatory protein (Possibly TetR-family) OS=Mycobacterium tuberculosis GN=MT0167 PE=4 SV=1	L7N4U0_MYCTU	NaN	NaN	21.9913	NaN	NaN	NaN	NaN	NaN	NaN	NaN	NaN	NaN	NaN	NaN	NaN	NaN	Homeodomain-like;HTH_TetR;Tet_transcr_reg_TetR-like_C;Tet_transcr_reg_TetR-rel_C;Tscrpt_reg_QacR_C		HTHTETR	HTH_TETR_2				biological regulation;negative regulation of biological process;negative regulation of biosynthetic process;negative regulation of cellular biosynthetic process;negative regulation of cellular macromolecule biosynthetic process;negative regulation of cellular metabolic process;negative regulation of cellular process;negative regulation of gene expression;negative regulation of macromolecule biosy…	binding;DNA binding;nucleic acid binding;nucleic acid binding transcription factor activity;sequence-specific DNA binding transcription factor activity		biological regulation			TetR_C_5;TetR_N		Completeproteome;DNA-binding;Referenceproteome;Transcription;Transcriptionregulation	GO:0006355;GO:0009889;GO:0009890;GO:0009892;GO:0010468;GO:0010556;GO:0010558;GO:0010605;GO:0010629;GO:0019219;GO:0019222;GO:0031323;GO:0031324;GO:0031326;GO:0031327;GO:0045892;GO:0045934;GO:0048519;GO:0048523;GO:0050789;GO:0050794;GO:0051171;GO:0051172;GO:0051252;GO:0051253;GO:0060255;GO:0065007;GO:0080090;GO:2000112;GO:2000113	GO:0001071;GO:0003676;GO:0003677;GO:0003700;GO:0005488		GO:0065007		IPR001647;IPR009057;IPR011075;IPR013571;IPR015893		PR00455	PS50977				Mycobacterium tuberculosis	4.05e-10
Rv1058	Medium-chain-fatty-acid--CoA ligase,	>tr|L7N4U4|L7N4U4_MYCTU Medium-chain-fatty-acid--CoA ligase, putative OS=Mycobacterium tuberculosis GN=fadD14 PE=4 SV=1	L7N4U4_MYCTU	24.5249	24.688	NaN	24.3685	24.1678	24.4377	24.8769	24.7394	24.5668	24.3345	24.6056	24.8694	24.3477	24.0853	24.6087	NaN	AMP-binding_CS;AMP-dep_Synth/Lig;DUF4009			AMP_BINDING					catalytic activity;ligase activity					AMP-binding;DUF4009		Completeproteome;Ligase;Referenceproteome		GO:0003824;GO:0016874				IPR000873;IPR020845;IPR025110			PS00455				Mycobacterium tuberculosis	9.8e-78
Rv0078	transcriptional regulatory protein	>tr|L7N4U6|L7N4U6_MYCTU Probable transcriptional regulatory protein OS=Mycobacterium tuberculosis GN=MT0084 PE=4 SV=1	L7N4U6_MYCTU	NaN	NaN	NaN	18.736	NaN	NaN	NaN	NaN	NaN	NaN	NaN	NaN	NaN	NaN	NaN	NaN	Homeodomain-like;HTH_TetR;Tet_transcr_reg_TetR-like_C;Tet_transcr_reg_TetR-rel_C		HTHTETR	HTH_TETR_2					binding;DNA binding;nucleic acid binding					TetR_N		Completeproteome;DNA-binding;Referenceproteome;Transcription;Transcriptionregulation		GO:0003676;GO:0003677;GO:0005488				IPR001647;IPR009057;IPR011075;IPR015893		PR00455	PS50977				Mycobacterium tuberculosis	8.68e-15
Rv2185c	Conserved protein TB16.3	>tr|L7N4U7|L7N4U7_MYCTU Conserved protein TB16.3 OS=Mycobacterium tuberculosis GN=TB16.3 PE=4 SV=1	L7N4U7_MYCTU	28.3926	28.441	28.0939	28.7307	28.2645	28.1372	28.3995	28.7923	28.3383	28.3187	28.3632	29.1867	28.1473	28.0679	28.0537	28.5541	Polyket_cyc;START-like_dom													Polyketide_cyc		Completeproteome;Referenceproteome						IPR005031;IPR023393							Mycobacterium tuberculosis	1.24e-103
Rv3817	Aminoglycide 3'-phphotransferase	>tr|L7N4U8|L7N4U8_MYCTU Aminoglycoside 3-phosphotransferase OS=Mycobacterium tuberculosis GN=aph PE=4 SV=1	L7N4U8_MYCTU	NaN	NaN	NaN	21.5372	NaN	NaN	NaN	NaN	NaN	NaN	NaN	NaN	NaN	NaN	NaN	NaN	Aminoglycoside_PTrfase;Kan/Strep_kinase;Kinase-like_dom							response to antibiotic;response to chemical stimulus;response to stimulus	adenyl nucleotide binding;adenyl ribonucleotide binding;aminoglycoside phosphotransferase activity;ATP binding;binding;catalytic activity;kanamycin kinase activity;kinase activity;nucleotide binding;phosphotransferase activity, alcohol group as acceptor;purine nucleotide binding;purine ribonucleoside triphosphate binding;purine ribonucleotide binding;ribonucleotide binding;transferase activity;tr…		response to chemical stimulus;response to stimulus			APH		Completeproteome;Referenceproteome;Transferase	GO:0042221;GO:0046677;GO:0050896	GO:0000166;GO:0003824;GO:0005488;GO:0005524;GO:0008910;GO:0016301;GO:0016740;GO:0016772;GO:0016773;GO:0017076;GO:0030554;GO:0032553;GO:0032555;GO:0032559;GO:0034071;GO:0035639		GO:0042221;GO:0050896		IPR002575;IPR011009;IPR024165							Mycobacterium tuberculosis	2.6e-06
Rv1615	membrane protein	>tr|L7N4U9|L7N4U9_MYCTU Probable membrane protein OS=Mycobacterium tuberculosis GN=MT1651 PE=4 SV=1	L7N4U9_MYCTU	NaN	NaN	NaN	NaN	NaN	NaN	NaN	NaN	NaN	NaN	NaN	NaN	NaN	NaN	NaN	23.2339	TM2													TM2		Completeproteome;Referenceproteome						IPR007829							Mycobacterium tuberculosis	0.00043055
Rv1428c	Acyltransferase family protein	>tr|L7N4V2|L7N4V2_MYCTU Acyltransferase family protein OS=Mycobacterium tuberculosis GN=MT1471 PE=4 SV=1	L7N4V2_MYCTU	22.9893	23.0807	NaN	23.0057	23.3369	23.1442	23.0959	23.5189	22.9494	22.7538	22.8048	22.7828	23.4492	23.3174	23.2604	23.1124	P_lipid/glycerol_AcTrfase_prd;Plipid/glycerol_acylTrfase					PlsC			catalytic activity;transferase activity;transferase activity, transferring acyl groups					Acyltransferase		Acyltransferase;Completeproteome;Referenceproteome;Transferase		GO:0003824;GO:0016740;GO:0016746				IPR002123;IPR016676						SM00563	Mycobacterium tuberculosis	9.27e-31
Rv1944c	Conserved protein	>tr|L7N4V6|L7N4V6_MYCTU Conserved protein OS=Mycobacterium tuberculosis GN=MT1994 PE=4 SV=1	L7N4V6_MYCTU	25.0109	25.0163	25.0132	25.2224	24.8998	24.978	25.0267	25.216	24.7948	25.1645	25.3559	25.5231	24.6952	24.8363	24.6333	25.1509	SEC_C_motif													SEC-C		Completeproteome;Referenceproteome						IPR004027							Mycobacterium tuberculosis	9.31e-75
Rv1637c	Conserved protein	>tr|L7N4V8|L7N4V8_MYCTU Conserved protein OS=Mycobacterium tuberculosis GN=MT1673 PE=4 SV=1	L7N4V8_MYCTU	25.5941	25.8749	25.8749	26.2908	25.7429	25.459	25.7434	26.2394	25.6345	26.1645	26.0994	26.4569	25.6717	25.786	25.1236	26.0045	Beta-lactamas-like					Lactamase_B			catalytic activity;hydrolase activity					Lactamase_B		Completeproteome;Referenceproteome		GO:0003824;GO:0016787				IPR001279						SM00849	Mycobacterium tuberculosis	5e-50
Rv3161c	possible dioxygenase	>tr|L7N4W1|L7N4W1_MYCTU Possible dioxygenase OS=Mycobacterium tuberculosis GN=MT3250 PE=4 SV=1	L7N4W1_MYCTU	NaN	NaN	22.7231	NaN	NaN	NaN	NaN	NaN	NaN	NaN	NaN	NaN	NaN	NaN	NaN	NaN	Rieske_2Fe-2S;Ring_hydroxy_dOase_asu_C_dom;Rng_hydr_dOase-A		RNGDIOXGNASE	RIESKE				aromatic compound catabolic process;catabolic process;cellular aromatic compound metabolic process;cellular catabolic process;cellular metabolic process;cellular process;metabolic process	2 iron, 2 sulfur cluster binding;binding;catalytic activity;cation binding;dioxygenase activity;ion binding;iron ion binding;iron-sulfur cluster binding;metal cluster binding;metal ion binding;oxidoreductase activity;oxidoreductase activity, acting on paired donors, with incorporation or reduction of molecular oxygen;oxidoreductase activity, acting on paired donors, with incorporation or reductio…		catabolic process;cellular aromatic compound metabolic process;cellular metabolic process;cellular process;metabolic process			Rieske;Ring_hydroxyl_A		2Fe-2S;Completeproteome;Dioxygenase;Iron;Iron-sulfur;Metal-binding;Oxidoreductase;Referenceproteome	GO:0006725;GO:0008152;GO:0009056;GO:0009987;GO:0019439;GO:0044237;GO:0044248	GO:0003824;GO:0005488;GO:0005506;GO:0016491;GO:0016701;GO:0016702;GO:0016705;GO:0016708;GO:0043167;GO:0043169;GO:0046872;GO:0046914;GO:0051213;GO:0051536;GO:0051537;GO:0051540		GO:0006725;GO:0008152;GO:0009056;GO:0009987;GO:0044237		IPR001663;IPR015879;IPR017941		PR00090	PS51296				Mycobacterium tuberculosis	2.46e-18
Rv0392c	NADH dehydrogenase	>tr|L7N4W5|L7N4W5_MYCTU NADH dehydrogenase OS=Mycobacterium tuberculosis GN=ndh-1 PE=4 SV=1	L7N4W5_MYCTU	23.1128	23.3117	23.3406	23.6318	23.2124	23.5171	23.2871	23.5412	23.3569	22.7859	22.9527	22.9498	23.1642	22.7786	NaN	NaN	FAD_pyr_nucl-diS_OxRdtase;Pyr_nucl-diS_OxRdtase_FAD/NAD;Pyr_OxRdtase_NAD-bd_dom		FADPNR						binding;catalytic activity;coenzyme binding;cofactor binding;flavin adenine dinucleotide binding;oxidoreductase activity				Oxidative phosphorylation	Pyr_redox;Pyr_redox_2		Completeproteome;Referenceproteome		GO:0003824;GO:0005488;GO:0016491;GO:0048037;GO:0050660;GO:0050662				IPR001327;IPR013027;IPR023753	ko00190	PR00368					Mycobacterium tuberculosis	9.39e-41
Rv3773c	Conserved protein	>tr|L7N4W7|L7N4W7_MYCTU Conserved protein OS=Mycobacterium tuberculosis GN=MT3882 PE=4 SV=1	L7N4W7_MYCTU	22.7879	NaN	23.3202	22.7863	22.7514	22.9524	22.7812	22.9226	22.9962	22.8774	23.0967	23.2697	22.8683	23.1068	22.8267	NaN	CHP03083_actinobac;CHP03086;MDMPI_metal-binding								binding;cation binding;ion binding;metal ion binding					MDMPI_N		Completeproteome;Referenceproteome		GO:0005488;GO:0043167;GO:0043169;GO:0046872				IPR017517;IPR017520;IPR024344							Mycobacterium tuberculosis	6.3e-64
Rv1607	Cation/proton antiporter	>tr|L7N4X3|L7N4X3_MYCTU Cation/proton antiporter OS=Mycobacterium tuberculosis GN=chaA PE=4 SV=1	L7N4X3_MYCTU	20.9329	NaN	NaN	NaN	NaN	NaN	NaN	NaN	NaN	NaN	NaN	NaN	NaN	NaN	NaN	NaN	NaCa_Exmemb							cellular process;establishment of localization;transmembrane transport;transport		cell part;integral to membrane;intrinsic to membrane;membrane part	cellular process;establishment of localization;transmembrane transport;transport	cell part		Na_Ca_ex		Completeproteome;Referenceproteome	GO:0006810;GO:0009987;GO:0051234;GO:0055085		GO:0016021;GO:0031224;GO:0044425;GO:0044464	GO:0006810;GO:0009987;GO:0051234;GO:0055085	GO:0044464	IPR004837							Mycobacterium tuberculosis	1.09e-05
Rv2019	Conserved protein	>tr|L7N4X5|L7N4X5_MYCTU Conserved protein OS=Mycobacterium tuberculosis GN=MT2075 PE=4 SV=1	L7N4X5_MYCTU	NaN	NaN	NaN	18.9121	NaN	NaN	NaN	NaN	NaN	NaN	NaN	NaN	NaN	NaN	NaN	NaN																Completeproteome;Referenceproteome													Mycobacterium tuberculosis	1.45e-09
Rv2327	Conserved protein	>tr|L7N4X6|L7N4X6_MYCTU Conserved protein OS=Mycobacterium tuberculosis GN=MT2389 PE=4 SV=1	L7N4X6_MYCTU	22.8283	23.0081	23.0746	23.4371	23.3116	22.9421	23.1765	23.5579	23.0461	23.4401	23.1172	22.9116	23.3886	23.0063	22.0649	21.78	Tscrpt_reg_HTH_MarR-typ;WHTH_DNA-bd_dom			HTH_MARR_2		HTH_MARR			nucleic acid binding transcription factor activity;sequence-specific DNA binding transcription factor activity	cell part;intracellular		cell part;intracellular		MarR		Completeproteome;DNA-binding;Referenceproteome;Transcription;Transcriptionregulation		GO:0001071;GO:0003700	GO:0005622;GO:0044464		GO:0005622;GO:0044464	IPR000835;IPR011991			PS50995			SM00347	Mycobacterium tuberculosis	8.17e-41
Rv3141	NADPH quinone oxidoreductase FadB4 (NADPH:quinone reductase) (Zeta-crystallin)	>tr|L7N4X7|L7N4X7_MYCTU Probable NADPH quinone oxidoreductase FadB4 (NADPH:quinone reductase) (Zeta-crystallin) OS=Mycobacterium tuberculosis GN=fadB4 PE=4 SV=1	L7N4X7_MYCTU	23.5018	23.5753	23.6677	22.4209	23.7605	23.6085	23.5906	23.6711	23.4835	23.7539	23.7023	23.8357	23.3302	23.3834	22.5581	22.513	ADH_C;ADH_GroES-like;ADH_SF_Zn-type;GroES-like;NAD(P)-bd_dom								binding;catalytic activity;cation binding;ion binding;metal ion binding;NADPH:quinone reductase activity;oxidoreductase activity;oxidoreductase activity, acting on NADH or NADPH;oxidoreductase activity, acting on NADH or NADPH, quinone or similar compound as acceptor;transition metal ion binding;zinc ion binding					ADH_N;ADH_zinc_N		Completeproteome;Oxidoreductase;Referenceproteome		GO:0003824;GO:0003960;GO:0005488;GO:0008270;GO:0016491;GO:0016651;GO:0016655;GO:0043167;GO:0043169;GO:0046872;GO:0046914				IPR002085;IPR011032;IPR013149;IPR013154;IPR016040							Mycobacterium tuberculosis	5.79e-37
Rv0227c	conserved membrane protein	>tr|L7N4X8|L7N4X8_MYCTU Probable conserved membrane protein OS=Mycobacterium tuberculosis GN=MT0237 PE=4 SV=1	L7N4X8_MYCTU	27.4566	27.1741	27.1759	27.0065	27.6934	27.3692	27.4188	27.3102	27.3545	27.2109	27.2612	27.1532	27.3177	27.3967	27.3266	27.3679	DUF3068													DUF3068		Completeproteome;Referenceproteome						IPR021424							Mycobacterium tuberculosis	8.87e-136
Rv3257c	Phphomannomutase	>tr|L7N4Y0|L7N4Y0_MYCTU Phosphomannomutase OS=Mycobacterium tuberculosis GN=manB-1 PE=4 SV=1	L7N4Y0_MYCTU	NaN	NaN	NaN	NaN	23.1089	NaN	NaN	NaN	23.1924	23.1824	NaN	23.161	23.1858	NaN	NaN	NaN	A-D-PHexomutase_a/b/a-I;A-D-PHexomutase_a/b/a-I/II/III;A-D-PHexomutase_a/b/a-II;A-D-PHexomutase_a/b/a-III;A-D-PHexomutase_C;Alpha-D-phosphohexomutase_SF		PGMPMM					carbohydrate metabolic process;metabolic process;primary metabolic process	catalytic activity;intramolecular transferase activity;intramolecular transferase activity, phosphotransferases;isomerase activity;phosphomannomutase activity		carbohydrate metabolic process;metabolic process;primary metabolic process		Amino sugar and nucleotide sugar metabolism;Fructose and mannose metabolism;Galactose metabolism;Glycolysis / Gluconeogenesis;Pentose phosphate pathway;Purine metabolism;Starch and sucrose metabolism;Streptomycin biosynthesis	PGM_PMM_I;PGM_PMM_II;PGM_PMM_III;PGM_PMM_IV		Completeproteome;Isomerase;Referenceproteome	GO:0005975;GO:0008152;GO:0044238	GO:0003824;GO:0004615;GO:0016853;GO:0016866;GO:0016868		GO:0005975;GO:0008152;GO:0044238		IPR005841;IPR005843;IPR005844;IPR005845;IPR005846;IPR016055	ko00010;ko00030;ko00051;ko00052;ko00230;ko00500;ko00520;ko00521	PR00509					Mycobacterium tuberculosis	9.48e-44
Rv1692	phphatase	>tr|L7N4Y2|L7N4Y2_MYCTU Probable phosphatase OS=Mycobacterium tuberculosis GN=MT1731 PE=1 SV=1	L7N4Y2_MYCTU	22.5344	NaN	NaN	23.0057	22.7965	NaN	22.8337	23.9936	NaN	NaN	22.569	22.9292	NaN	NaN	NaN	NaN	HAD-like_dom;HAD-SF_hydro_IIA;NPhePase-like_dom								catalytic activity;hydrolase activity					Hydrolase_6		Completeproteome;Referenceproteome		GO:0003824;GO:0016787				IPR006357;IPR023214;IPR023215							Mycobacterium tuberculosis	8.52e-50
Rv3255c	Manne-6-phphate isomerase	>tr|L7N4Y4|L7N4Y4_MYCTU Mannose-6-phosphate isomerase OS=Mycobacterium tuberculosis GN=manA PE=3 SV=1	L7N4Y4_MYCTU	24.372	24.5566	24.5637	24.8256	24.4622	24.6791	24.4383	24.6248	24.3461	24.6405	24.6372	24.9352	24.216	24.4018	24.0556	24.0301	Man6P_Isoase-1;Mannose-6-P_Isomerase;RmlC_Cupin;RmlC-like_jellyroll		MAN6PISMRASE					alcohol biosynthetic process;alcohol metabolic process;biosynthetic process;carbohydrate biosynthetic process;carbohydrate metabolic process;cellular biosynthetic process;cellular carbohydrate biosynthetic process;cellular carbohydrate metabolic process;cellular metabolic process;cellular nitrogen compound metabolic process;cellular process;GDP-mannose biosynthetic process;GDP-mannose metabolic p…	binding;catalytic activity;cation binding;intramolecular oxidoreductase activity;intramolecular oxidoreductase activity, interconverting aldoses and ketoses;ion binding;isomerase activity;mannose-6-phosphate isomerase activity;metal ion binding;transition metal ion binding;zinc ion binding		alcohol metabolic process;biosynthetic process;carbohydrate metabolic process;cellular metabolic process;cellular nitrogen compound metabolic process;cellular process;metabolic process;nitrogen compound metabolic process;nucleobase-containing compound metabolic process;nucleotide-sugar metabolic process;primary metabolic process;small molecule metabolic process		Amino sugar and nucleotide sugar metabolism;Fructose and mannose metabolism	PMI_typeI		Completeproteome;Isomerase;Referenceproteome	GO:0005975;GO:0005996;GO:0006013;GO:0006066;GO:0006139;GO:0006807;GO:0008152;GO:0009058;GO:0009225;GO:0009226;GO:0009298;GO:0009987;GO:0016051;GO:0019307;GO:0019318;GO:0019319;GO:0019673;GO:0034637;GO:0034641;GO:0044237;GO:0044238;GO:0044249;GO:0044262;GO:0044281;GO:0044283;GO:0046165;GO:0046364	GO:0003824;GO:0004476;GO:0005488;GO:0008270;GO:0016853;GO:0016860;GO:0016861;GO:0043167;GO:0043169;GO:0046872;GO:0046914		GO:0005975;GO:0006066;GO:0006139;GO:0006807;GO:0008152;GO:0009058;GO:0009225;GO:0009987;GO:0034641;GO:0044237;GO:0044238;GO:0044281		IPR001250;IPR011051;IPR014710;IPR016305	ko00051;ko00520	PR00714					Mycobacterium tuberculosis	1.54e-64
Rv0140	Conserved protein	>tr|L7N4Y6|L7N4Y6_MYCTU Conserved protein OS=Mycobacterium tuberculosis GN=MT0148 PE=4 SV=1	L7N4Y6_MYCTU	NaN	24.7356	NaN	NaN	23.9255	NaN	NaN	NaN	24.52	24.6164	24.7289	24.7261	NaN	24.7197	25.1559	25.3608	DUF427													DUF427		Completeproteome;Referenceproteome						IPR007361							Mycobacterium tuberculosis	6.37e-24
Rv3226c	Uncharacterized protein	>tr|L7N4Y7|L7N4Y7_MYCTU Uncharacterized protein OS=Mycobacterium tuberculosis GN=MT3323.1 PE=4 SV=1	L7N4Y7_MYCTU	NaN	21.9599	NaN	NaN	NaN	NaN	NaN	NaN	NaN	NaN	NaN	NaN	NaN	NaN	NaN	NaN	DUF159													DUF159		Completeproteome;Referenceproteome						IPR003738							Mycobacterium tuberculosis	3.01e-06
Rv3732	Conserved protein	>tr|L7N4Y9|L7N4Y9_MYCTU Conserved protein OS=Mycobacterium tuberculosis GN=MT3837 PE=4 SV=1	L7N4Y9_MYCTU	NaN	23.5941	23.6217	23.2656	23.1436	23.267	22.6238	23.3529	23.7373	23.2998	23.5666	23.8965	23.1156	23.2687	NaN	NaN	DUF2330													DUF2330		Completeproteome;Referenceproteome						IPR019283							Mycobacterium tuberculosis	2.18e-75
Rv0551c	fatty-acid-CoA ligase FadD8 (Fatty-acid-CoA synthetase) (Fatty-acid-CoA synthase)	>tr|L7N4Z0|L7N4Z0_MYCTU Probable fatty-acid-CoA ligase FadD8 (Fatty-acid-CoA synthetase) (Fatty-acid-CoA synthase) OS=Mycobacterium tuberculosis GN=fadD8 PE=4 SV=1	L7N4Z0_MYCTU	22.1024	NaN	21.9861	22.5799	22.918	NaN	22.9361	22.2441	22.2071	22.1648	NaN	22.2148	NaN	22.2071	22.8693	22.5825	AMP-binding_CS;AMP-dep_Synth/Lig			AMP_BINDING					catalytic activity;ligase activity					AMP-binding		Completeproteome;Ligase;Referenceproteome		GO:0003824;GO:0016874				IPR000873;IPR020845			PS00455				Mycobacterium tuberculosis	1.64e-50
Rv1610	possible conserved membrane protein	>tr|L7N4Z1|L7N4Z1_MYCTU Possible conserved membrane protein OS=Mycobacterium tuberculosis GN=MT1645 PE=4 SV=1	L7N4Z1_MYCTU	NaN	19.3926	NaN	NaN	NaN	NaN	NaN	NaN	NaN	NaN	NaN	NaN	NaN	NaN	NaN	NaN	Trp_biosyn_TM_oprn/chp;Trp_synth-assoc_CHP													Trp_oprn_chp		Completeproteome;Referenceproteome						IPR011746;IPR019051							Mycobacterium tuberculosis	2.19e-07
Rv2410c	Conserved protein	>tr|L7N4Z5|L7N4Z5_MYCTU Conserved protein OS=Mycobacterium tuberculosis GN=MT2483 PE=4 SV=1	L7N4Z5_MYCTU	22.8781	NaN	NaN	NaN	NaN	NaN	23.1964	NaN	NaN	22.8002	22.686	NaN	NaN	NaN	NaN	NaN	DUF403													Alpha-E		Completeproteome;Referenceproteome						IPR007296							Mycobacterium tuberculosis	1.48e-31
Rv1187	Delta-1-pyrroline-5-carboxylate dehydrogenase	>tr|L7N4Z6|L7N4Z6_MYCTU Delta-1-pyrroline-5-carboxylate dehydrogenase OS=Mycobacterium tuberculosis GN=pruA PE=4 SV=1	L7N4Z6_MYCTU	NaN	NaN	NaN	NaN	NaN	NaN	NaN	22.2991	NaN	NaN	NaN	NaN	NaN	NaN	NaN	NaN	1-pyrroline-5-COlate_DH;Ald_DH/histidinol_DH;Ald_DH_C;Ald_DH_CS;Ald_DH_N;Aldehyde_DH_dom			ALDEHYDE_DEHYDR_CYS				amine biosynthetic process;amine metabolic process;biosynthetic process;carboxylic acid biosynthetic process;carboxylic acid metabolic process;cellular amine metabolic process;cellular amino acid biosynthetic process;cellular amino acid metabolic process;cellular biosynthetic process;cellular ketone metabolic process;cellular metabolic process;cellular nitrogen compound biosynthetic process;cellu…	1-pyrroline-5-carboxylate dehydrogenase activity;catalytic activity;oxidoreductase activity;oxidoreductase activity, acting on the aldehyde or oxo group of donors;oxidoreductase activity, acting on the aldehyde or oxo group of donors, NAD or NADP as acceptor;oxidoreductase activity, acting on the CH-NH group of donors;oxidoreductase activity, acting on the CH-NH group of donors, NAD or NADP as ac…		amine metabolic process;biosynthetic process;cellular amino acid metabolic process;cellular ketone metabolic process;cellular metabolic process;cellular nitrogen compound metabolic process;cellular process;heterocycle metabolic process;metabolic process;nitrogen compound metabolic process;organic acid metabolic process;primary metabolic process;small molecule metabolic process		Alanine, aspartate and glutamate metabolism;Arginine and proline metabolism	Aldedh		Completeproteome;Oxidoreductase;Referenceproteome	GO:0006082;GO:0006520;GO:0006560;GO:0006561;GO:0006807;GO:0008152;GO:0008652;GO:0009058;GO:0009064;GO:0009084;GO:0009308;GO:0009309;GO:0009987;GO:0016053;GO:0018130;GO:0019752;GO:0034641;GO:0042180;GO:0043436;GO:0044106;GO:0044237;GO:0044238;GO:0044249;GO:0044271;GO:0044281;GO:0044283;GO:0046394;GO:0046483	GO:0003824;GO:0003842;GO:0016491;GO:0016620;GO:0016645;GO:0016646;GO:0016903		GO:0006082;GO:0006520;GO:0006807;GO:0008152;GO:0009058;GO:0009308;GO:0009987;GO:0034641;GO:0042180;GO:0044237;GO:0044238;GO:0044281;GO:0046483		IPR005931;IPR015590;IPR016160;IPR016161;IPR016162;IPR016163	ko00250;ko00330		PS00070				Mycobacterium tuberculosis	4.3e-05
Rv2035	Uncharacterized protein	>tr|L7N4Z7|L7N4Z7_MYCTU Uncharacterized protein OS=Mycobacterium tuberculosis GN=MT2095 PE=4 SV=1	L7N4Z7_MYCTU	24.5176	24.757	24.6208	24.6628	24.6331	24.6635	24.0285	24.4944	24.6479	24.4717	24.6416	24.8533	24.6793	24.5737	25.0998	25.4427	Activator_of_Hsp90_ATPase;START-like_dom							response to stimulus;response to stress			response to stimulus;response to stress			AHSA1		Completeproteome;Referenceproteome	GO:0006950;GO:0050896			GO:0006950;GO:0050896		IPR013538;IPR023393							Mycobacterium tuberculosis	6.92e-30
Rv3154	NADH dehydrogenase I, J subunit	>tr|L7N4Z8|L7N4Z8_MYCTU NADH dehydrogenase I, J subunit OS=Mycobacterium tuberculosis GN=nuoJ PE=3 SV=1	L7N4Z8_MYCTU	24.209	24.3277	24.3276	24.8234	24.5075	24.4799	24.6545	24.6886	24.326	24.0941	NaN	24.3115	24.2037	24.3851	24.4632	24.1254	NADH_UbQ/plastoQ_OxRdtase_su6								catalytic activity;NADH dehydrogenase (quinone) activity;NADH dehydrogenase (ubiquinone) activity;NADH dehydrogenase activity;oxidoreductase activity;oxidoreductase activity, acting on NADH or NADPH;oxidoreductase activity, acting on NADH or NADPH, quinone or similar compound as acceptor				Oxidative phosphorylation	Oxidored_q3		Completeproteome;Oxidoreductase;Referenceproteome;Ubiquinone		GO:0003824;GO:0003954;GO:0008137;GO:0016491;GO:0016651;GO:0016655;GO:0050136				IPR001457	ko00190						Mycobacterium tuberculosis	1.95e-28
Rv1709	possible segregation and condensation protein ScpA	>tr|L7N4Z9|L7N4Z9_MYCTU Possible segregation and condensation protein ScpA OS=Mycobacterium tuberculosis GN=scpA PE=4 SV=1	L7N4Z9_MYCTU	NaN	NaN	NaN	NaN	NaN	NaN	NaN	NaN	NaN	19.029	NaN	NaN	NaN	NaN	NaN	NaN	ScpA													ScpA_ScpB		Completeproteome;Referenceproteome						IPR003768							Mycobacterium tuberculosis	0.00020914
Rv1117	Conserved protein	>tr|L7N500|L7N500_MYCTU Conserved protein OS=Mycobacterium tuberculosis GN=MT1149 PE=4 SV=1	L7N500_MYCTU	NaN	NaN	NaN	23.4302	NaN	NaN	NaN	NaN	NaN	NaN	NaN	NaN	NaN	NaN	NaN	NaN	Antibiotic_mOase;Dimeric_a/b-barrel													ABM		Completeproteome;Referenceproteome						IPR007138;IPR011008							Mycobacterium tuberculosis	2.57e-25
Rv3318	succinate dehydrogenase (Flavoprotein subunit) SdhA (Succinic dehydrogenase) (Fumarate reductase) (Fumarate dehydrogenase) (Fumaric hydrogenase)	>tr|L7N501|L7N501_MYCTU Probable succinate dehydrogenase (Flavoprotein subunit) SdhA (Succinic dehydrogenase) (Fumarate reductase) (Fumarate dehydrogenase) (Fumaric hydrogenase) OS=Mycobacterium tuberculosis GN=sdhA PE=4 SV=1	L7N501_MYCTU	26.3587	26.3266	26.3178	26.5157	26.7023	26.7065	26.7117	26.7727	26.5886	26.4699	26.5034	26.6486	26.0216	26.0728	26.8097	26.7894	FAD_bind_dom;FRD_SDH_FAD_BS;Fum_Rdtase/Succ_DH_flav-like_C;Succ_DH/fumarate_Rdtase_cat;Succ_DH_flav_su_fwd;Succ_Dhase_FrdA_Gneg			FRD_SDH_FAD_BINDING				acetyl-CoA catabolic process;acetyl-CoA metabolic process;catabolic process;cellular catabolic process;cellular metabolic process;cellular process;coenzyme catabolic process;coenzyme metabolic process;cofactor catabolic process;cofactor metabolic process;electron transport chain;generation of precursor metabolites and energy;metabolic process;oxidation-reduction process;tricarboxylic acid cycle	binding;catalytic activity;coenzyme binding;cofactor binding;flavin adenine dinucleotide binding;oxidoreductase activity;oxidoreductase activity, acting on the CH-CH group of donors;succinate dehydrogenase activity		catabolic process;cellular metabolic process;cellular process;cofactor metabolic process;generation of precursor metabolites and energy;metabolic process		Butanoate metabolism;Carbon fixation pathways in prokaryotes;Citrate cycle (TCA cycle);Oxidative phosphorylation;Toluene degradation	FAD_binding_2;Succ_DH_flav_C	AEROBIC_RESPIRATION;AGUIRRE_PANCREATIC_CANCER_COPY_NUMBER_UP;BIOCARTA_ETC_PATHWAY;BIOCARTA_KREB_PATHWAY;BLALOCK_ALZHEIMERS_DISEASE_DN;BLALOCK_ALZHEIMERS_DISEASE_INCIPIENT_DN;BRUECKNER_TARGETS_OF_MIRLET7A3_UP;BURTON_ADIPOGENESIS_6;CARBOHYDRATE_METABOLIC_PROCESS;CASORELLI_ACUTE_PROMYELOCYTIC_LEUKEMIA_DN;CATABOLIC_PROCESS;CELLULAR_CARBOHYDRATE_METABOLIC_PROCESS;CELLULAR_CATABOLIC_PROCESS;CELLULAR_RE…	Completeproteome;Oxidoreductase;Referenceproteome	GO:0006084;GO:0006091;GO:0006099;GO:0006732;GO:0008152;GO:0009056;GO:0009109;GO:0009987;GO:0022900;GO:0044237;GO:0044248;GO:0046356;GO:0051186;GO:0051187;GO:0055114	GO:0000104;GO:0003824;GO:0005488;GO:0016491;GO:0016627;GO:0048037;GO:0050660;GO:0050662		GO:0006091;GO:0008152;GO:0009056;GO:0009987;GO:0044237;GO:0051186		IPR003952;IPR003953;IPR011281;IPR014006;IPR015939;IPR027477	ko00020;ko00190;ko00623;ko00650;ko00720		PS00504				Mycobacterium tuberculosis	4.08e-93
Rv2463	Esterase	>tr|L7N502|L7N502_MYCTU Esterase OS=Mycobacterium tuberculosis GN=lipP PE=4 SV=1	L7N502_MYCTU	21.8426	NaN	NaN	NaN	NaN	NaN	NaN	NaN	NaN	NaN	21.6719	NaN	NaN	NaN	NaN	NaN	Beta-lactam/transpept-like;Beta-lactam-related													Beta-lactamase		Completeproteome;Referenceproteome						IPR001466;IPR012338							Mycobacterium tuberculosis	9.01e-05
Rv3863	Uncharacterized protein	>tr|L7N503|L7N503_MYCTU Uncharacterized protein OS=Mycobacterium tuberculosis GN=MT3977 PE=4 SV=1	L7N503_MYCTU	25.3426	25.9774	24.988	25.733	25.2263	25.0509	25.3016	25.653	25.5204	25.6736	25.5592	25.7649	25.2725	25.0544	26.3315	26.8974	SMAD_FHA_domain															Completeproteome;Referenceproteome						IPR008984							Mycobacterium tuberculosis	1.09e-35
Rv1598c	Conserved protein	>tr|L7N504|L7N504_MYCTU Conserved protein OS=Mycobacterium tuberculosis GN=MT1634 PE=4 SV=1	L7N504_MYCTU	NaN	NaN	NaN	NaN	NaN	NaN	NaN	NaN	NaN	NaN	NaN	NaN	21.3751	22.103	NaN	NaN	Deazaflavin_nitroreductase								catalytic activity;oxidoreductase activity					DUF385		Completeproteome;Referenceproteome		GO:0003824;GO:0016491				IPR004378							Mycobacterium tuberculosis	1.05e-18
Rv0157	NAD(P) transhydrogenase subunit beta	>tr|L7N505|L7N505_MYCTU NAD(P) transhydrogenase subunit beta OS=Mycobacterium tuberculosis GN=pntB PE=3 SV=1	L7N505_MYCTU	26.4144	26.2064	25.9349	26.0571	26.4287	26.4055	26.5081	26.5535	26.5512	26.6256	26.2946	25.8773	26.6	26.7159	25.682	25.6732	NADH_DH_b								binding;catalytic activity;cation transmembrane transporter activity;coenzyme binding;cofactor binding;hydrogen ion transmembrane transporter activity;inorganic cation transmembrane transporter activity;ion transmembrane transporter activity;monovalent inorganic cation transmembrane transporter activity;NAD(P)+ transhydrogenase (AB-specific) activity;NAD(P)+ transhydrogenase (B-specific) activity…	cell part;integral to membrane;intrinsic to membrane;membrane part		cell part	Nicotinate and nicotinamide metabolism	PNTB		Cellinnermembrane;Cellmembrane;Completeproteome;Membrane;NAD;NADP;Oxidoreductase;Referenceproteome		GO:0000166;GO:0003824;GO:0003957;GO:0005215;GO:0005488;GO:0008324;GO:0008746;GO:0008750;GO:0015075;GO:0015077;GO:0015078;GO:0016491;GO:0016651;GO:0016652;GO:0022857;GO:0022890;GO:0022891;GO:0022892;GO:0048037;GO:0050661;GO:0050662	GO:0016021;GO:0031224;GO:0044425;GO:0044464		GO:0044464	IPR012136	ko00760			NAD(P) transhydrogenase subunit beta			Mycobacterium tuberculosis	4.98e-56
Rv0526	possible thioredoxin protein (Thiol-disulfide interchange protein)	>tr|L7N507|L7N507_MYCTU Possible thioredoxin protein (Thiol-disulfide interchange protein) OS=Mycobacterium tuberculosis GN=MT0548 PE=4 SV=1	L7N507_MYCTU	NaN	NaN	NaN	NaN	NaN	NaN	21.534	NaN	NaN	NaN	NaN	NaN	NaN	NaN	NaN	NaN	AhpC/TSA;Thioredoxin_CS;Thioredoxin-like_fold			THIOREDOXIN_1;THIOREDOXIN_2				biological regulation;cell redox homeostasis;cellular homeostasis;cellular process;homeostatic process;regulation of biological process;regulation of biological quality;regulation of cellular process	antioxidant activity;catalytic activity;oxidoreductase activity		biological regulation;cellular homeostasis;cellular process;homeostatic process			AhpC-TSA		Completeproteome;Referenceproteome	GO:0009987;GO:0019725;GO:0042592;GO:0045454;GO:0050789;GO:0050794;GO:0065007;GO:0065008	GO:0003824;GO:0016209;GO:0016491		GO:0009987;GO:0019725;GO:0042592;GO:0065007		IPR000866;IPR012336;IPR017937			PS00194;PS51352				Mycobacterium tuberculosis	3.79e-08
Rv2161c	Conserved protein	>tr|L7N517|L7N517_MYCTU Conserved protein OS=Mycobacterium tuberculosis GN=MT2219 PE=4 SV=1	L7N517_MYCTU	24.8136	24.786	24.6764	24.9581	24.239	24.1009	24.2024	24.9608	24.4847	23.9415	24.2242	25.2685	24.5033	24.3754	24.8531	25.3258	Luciferase-like_dom;Lucif-like_OxRdtase_Rv2161c								catalytic activity;oxidoreductase activity;oxidoreductase activity, acting on paired donors, with incorporation or reduction of molecular oxygen					Bac_luciferase		Completeproteome;Oxidoreductase;Referenceproteome		GO:0003824;GO:0016491;GO:0016705				IPR011251;IPR019921							Mycobacterium tuberculosis	3.29e-35
Rv2159c	Conserved protein	>tr|L7N525|L7N525_MYCTU Conserved protein OS=Mycobacterium tuberculosis GN=MT2218 PE=3 SV=1	L7N525_MYCTU	28.4145	28.6889	28.6401	28.6478	28.1021	27.963	28.0377	28.5407	28.4014	28.0357	28.1913	28.5978	28.2228	28.1477	27.7999	28.0634	AhpD_core;CMD								catalytic activity;oxidoreductase activity;oxidoreductase activity, acting on paired donors, with incorporation or reduction of molecular oxygen;peroxiredoxin activity					CMD		Antioxidant;Completeproteome;Disulfidebond;Oxidoreductase;Peroxidase;Redox-activecenter;Referenceproteome		GO:0003824;GO:0016491;GO:0016705;GO:0051920				IPR003779;IPR004675							Mycobacterium tuberculosis	7.01e-168
Rv1215c	Conserved protein	>tr|L7N526|L7N526_MYCTU Conserved protein OS=Mycobacterium tuberculosis GN=MT1253 PE=4 SV=1	L7N526_MYCTU	23.2822	22.9777	23.1506	22.9962	22.5056	23.4998	22.9615	22.6827	22.9732	23.1563	23.6901	22.3357	22.9043	NaN	NaN	NaN	CocE_NonD_hydro;Galactose-bd-like;Pept_S15/CocE/NonD_C;X-Pro-like_dom					PepX_C		macromolecule metabolic process;metabolic process;primary metabolic process;protein metabolic process;proteolysis	aminopeptidase activity;catalytic activity;dipeptidyl-peptidase activity;exopeptidase activity;hydrolase activity;peptidase activity;peptidase activity, acting on L-amino acid peptides		macromolecule metabolic process;metabolic process;primary metabolic process;protein metabolic process;proteolysis			Peptidase_S15;PepX_C		Completeproteome;Hydrolase;Referenceproteome	GO:0006508;GO:0008152;GO:0019538;GO:0043170;GO:0044238	GO:0003824;GO:0004177;GO:0008233;GO:0008238;GO:0008239;GO:0016787;GO:0070011		GO:0006508;GO:0008152;GO:0019538;GO:0043170;GO:0044238		IPR000383;IPR005674;IPR008979;IPR013736						SM00939	Mycobacterium tuberculosis	7.32e-30
Rv3813c	Conserved protein	>tr|L7N531|L7N531_MYCTU Conserved protein OS=Mycobacterium tuberculosis GN=MT3922 PE=4 SV=1	L7N531_MYCTU	24.3359	24.0123	24.2797	24.5374	24.5469	24.1618	24.3707	24.474	24.0367	24.3042	24.3993	24.9677	23.8896	23.9731	24.2458	23.312	HAD-like_dom;HAD-SF_hydro_IIB;Hypothet_cof								catalytic activity;hydrolase activity					Hydrolase_3		Completeproteome;Referenceproteome		GO:0003824;GO:0016787				IPR000150;IPR006379;IPR023214							Mycobacterium tuberculosis	5.16e-40
Rv1072	conserved transmembrane protein	>tr|L7N532|L7N532_MYCTU Probable conserved transmembrane protein OS=Mycobacterium tuberculosis GN=MT1102 PE=4 SV=1	L7N532_MYCTU	24.3973	24.7521	24.3195	24.2205	23.9674	24.6674	NaN	24.0171	24.2485	24.5704	24.2618	24.3211	NaN	24.4041	NaN	NaN	Bax_inhibitor-1									cell part;integral to membrane;intrinsic to membrane;membrane part		cell part		BaxI_1		Completeproteome;Membrane;Referenceproteome;Transmembrane			GO:0016021;GO:0031224;GO:0044425;GO:0044464		GO:0044464	IPR010539							Mycobacterium tuberculosis	1.75e-16
Rv2134c	Conserved protein	>tr|L7N533|L7N533_MYCTU Conserved protein OS=Mycobacterium tuberculosis GN=MT2192 PE=4 SV=1	L7N533_MYCTU	NaN	NaN	NaN	NaN	NaN	NaN	NaN	NaN	NaN	NaN	NaN	NaN	NaN	NaN	21.5144	NaN	DUF3090													DUF3090		Completeproteome;Referenceproteome						IPR021441							Mycobacterium tuberculosis	4.58e-13
Rv1129c	DNA-binding protein,	>tr|L7N534|L7N534_MYCTU DNA-binding protein, putative OS=Mycobacterium tuberculosis GN=MT1161 PE=4 SV=1	L7N534_MYCTU	NaN	NaN	NaN	NaN	NaN	NaN	21.7344	NaN	NaN	NaN	NaN	NaN	NaN	21.1834	NaN	NaN	DUF2083_trans_reg;DUF955;HTH;HTH_tscrpt_reg_Rv0465c/Mt0481;Lambda_DNA-bd_dom			HTH_CROC1		HTH_XRE			binding;DNA binding;nucleic acid binding;sequence-specific DNA binding					DUF2083;DUF955;HTH_3		Completeproteome;DNA-binding;Referenceproteome		GO:0003676;GO:0003677;GO:0005488;GO:0043565				IPR001387;IPR010359;IPR010982;IPR018653;IPR026281			PS50943			SM00530	Mycobacterium tuberculosis	1.64e-07
Rv3775	lipase LipE	>tr|L7N537|L7N537_MYCTU Probable lipase LipE OS=Mycobacterium tuberculosis GN=lipE PE=4 SV=1	L7N537_MYCTU	24.9333	24.9459	23.687	24.5141	24.8399	25.0963	24.4858	24.62	24.7027	24.4919	24.7786	23.9659	24.654	25.1244	24.2918	NaN	Beta-lactam/transpept-like;Beta-lactam-related													Beta-lactamase	ASTON_MAJOR_DEPRESSIVE_DISORDER_DN;ATF2_UP.V1_UP;ATM_DN.V1_UP;BIOPOLYMER_METABOLIC_PROCESS;BIOPOLYMER_MODIFICATION;BURTON_ADIPOGENESIS_5;BYSTRYKH_HEMATOPOIESIS_STEM_CELL_QTL_TRANS;CARBOXYLESTERASE_ACTIVITY;CELLULAR_MACROMOLECULE_METABOLIC_PROCESS;CELLULAR_PROTEIN_METABOLIC_PROCESS;chr19q13;DAIRKEE_TERT_TARGETS_UP;DELACROIX_RAR_BOUND_ES;DELACROIX_RAR_TARGETS_UP;DELACROIX_RARG_BOUND_MEF;E2F1_UP.V1_…	Completeproteome;Referenceproteome						IPR001466;IPR012338							Mycobacterium tuberculosis	8.31e-90
Rv0149	possible quinone oxidoreductase (NADPH:quinone oxidoreductase) (Zeta-crystallin)	>tr|L7N539|L7N539_MYCTU Possible quinone oxidoreductase (NADPH:quinone oxidoreductase) (Zeta-crystallin) OS=Mycobacterium tuberculosis GN=MT0157 PE=4 SV=1	L7N539_MYCTU	23.3773	23.7566	23.1852	24.0551	23.2103	23.1325	23.6771	24.0399	23.3042	23.348	23.5636	24.025	22.709	22.4099	22.7255	22.6303	ADH_C;ADH_GroES-like;ADH_SF_Zn-type;GroES-like;NAD(P)-bd_dom;Quin_OxRdtase/zeta-crystal_CS			QOR_ZETA_CRYSTAL					binding;catalytic activity;cation binding;ion binding;metal ion binding;NADPH:quinone reductase activity;oxidoreductase activity;oxidoreductase activity, acting on NADH or NADPH;oxidoreductase activity, acting on NADH or NADPH, quinone or similar compound as acceptor;transition metal ion binding;zinc ion binding					ADH_N;ADH_zinc_N		Completeproteome;Oxidoreductase;Referenceproteome		GO:0003824;GO:0003960;GO:0005488;GO:0008270;GO:0016491;GO:0016651;GO:0016655;GO:0043167;GO:0043169;GO:0046872;GO:0046914				IPR002085;IPR002364;IPR011032;IPR013149;IPR013154;IPR016040			PS01162				Mycobacterium tuberculosis	5.55e-44
Rv0074	Conserved protein	>tr|L7N543|L7N543_MYCTU Conserved protein OS=Mycobacterium tuberculosis GN=MT0080 PE=4 SV=1	L7N543_MYCTU	NaN	NaN	NaN	21.0337	NaN	NaN	NaN	NaN	NaN	NaN	NaN	NaN	NaN	NaN	NaN	NaN	Amidohydro_1;Metal-dep_hydrolase_composite								catalytic activity;hydrolase activity;hydrolase activity, acting on carbon-nitrogen (but not peptide) bonds					Amidohydro_1		Completeproteome;Referenceproteome		GO:0003824;GO:0016787;GO:0016810				IPR006680;IPR011059							Mycobacterium tuberculosis	8.85e-30
Rv2259	S-nitromycothiol reductase MscR	>tr|L7N544|L7N544_MYCTU S-nitrosomycothiol reductase MscR OS=Mycobacterium tuberculosis GN=mscR PE=3 SV=1	L7N544_MYCTU	25.3816	25.9293	25.749	25.9978	25.5898	25.7246	25.42	25.6382	25.5442	25.686	25.9066	26.0601	25.4662	25.5359	25.3456	25.7273	ADH_C;ADH_GroES-like;ADH_SF_Zn-type;ADH_Zn_CS;GroES-like;mycoS_dep_FDH;NAD(P)-bd_dom			ADH_ZINC					binding;catalytic activity;cation binding;ion binding;metal ion binding;oxidoreductase activity;transition metal ion binding;zinc ion binding					ADH_N;ADH_zinc_N		Completeproteome;Metal-binding;Oxidoreductase;Referenceproteome;Zinc		GO:0003824;GO:0005488;GO:0008270;GO:0016491;GO:0043167;GO:0043169;GO:0046872;GO:0046914				IPR002085;IPR002328;IPR011032;IPR013149;IPR013154;IPR016040;IPR017816			PS00059				Mycobacterium tuberculosis	7.22e-63
Rv1977	Conserved protein	>tr|L7N546|L7N546_MYCTU Conserved protein OS=Mycobacterium tuberculosis GN=MT2029 PE=3 SV=1	L7N546_MYCTU	NaN	NaN	NaN	NaN	NaN	NaN	NaN	22.49	NaN	NaN	22.1705	NaN	NaN	NaN	NaN	NaN	Peptidase_M48							macromolecule metabolic process;metabolic process;primary metabolic process;protein metabolic process;proteolysis	catalytic activity;endopeptidase activity;hydrolase activity;metalloendopeptidase activity;metallopeptidase activity;peptidase activity;peptidase activity, acting on L-amino acid peptides	cell part;membrane	macromolecule metabolic process;metabolic process;primary metabolic process;protein metabolic process;proteolysis	cell part;membrane		Peptidase_M48		Completeproteome;Hydrolase;Metalloprotease;Protease;Referenceproteome;Zinc	GO:0006508;GO:0008152;GO:0019538;GO:0043170;GO:0044238	GO:0003824;GO:0004175;GO:0004222;GO:0008233;GO:0008237;GO:0016787;GO:0070011	GO:0016020;GO:0044464	GO:0006508;GO:0008152;GO:0019538;GO:0043170;GO:0044238	GO:0016020;GO:0044464	IPR001915							Mycobacterium tuberculosis	5.66e-08
Rv0244c	Acyl-CoA dehydrogenase	>tr|L7N547|L7N547_MYCTU Acyl-CoA dehydrogenase OS=Mycobacterium tuberculosis GN=fadE5 PE=3 SV=1	L7N547_MYCTU	29.1802	28.9669	28.8962	28.2272	29.8134	29.7164	29.5349	28.536	28.4909	29.071	28.496	28.1559	28.2899	29.1198	28.2207	27.3113	AcylCo_DH/oxidase_C;AcylCoA_DH/ox_N;AcylCoA_DH/oxidase;Acyl-CoA_dh_like_C_dom;Acyl-CoA_DH_N;Acyl-CoA_DH_N_bac;Acyl-CoA_Oxase/DH_1;Acyl-CoA_Oxase/DH_cen-dom								acyl-CoA dehydrogenase activity;binding;catalytic activity;coenzyme binding;cofactor binding;flavin adenine dinucleotide binding;oxidoreductase activity;oxidoreductase activity, acting on the CH-CH group of donors				Geraniol degradation;Naphthalene degradation	Acyl-CoA_dh_1;Acyl-CoA_dh_C;Acyl-CoA_dh_M;Acyl-CoA_dh_N;AcylCoA_DH_N		Completeproteome;FAD;Flavoprotein;Oxidoreductase;Referenceproteome		GO:0003824;GO:0003995;GO:0005488;GO:0016491;GO:0016627;GO:0048037;GO:0050660;GO:0050662				IPR006090;IPR006091;IPR006092;IPR009075;IPR009100;IPR013786;IPR020953;IPR025878	ko00281;ko00626						Mycobacterium tuberculosis	0
Rv0427c	Exodeoxyribonuclease III	>tr|L7N548|L7N548_MYCTU Exodeoxyribonuclease III OS=Mycobacterium tuberculosis GN=xth PE=4 SV=1	L7N548_MYCTU	23.3052	23.3863	23.3019	23.7986	23.4345	23.5715	23.5147	NaN	23.3903	23.4843	23.4011	23.6468	22.9864	23.4789	23.5446	NaN	Endo/exonuclease/phosphatase;ExoDNase_III			AP_NUCLEASE_F1_4				cellular macromolecule metabolic process;cellular metabolic process;cellular nitrogen compound metabolic process;cellular process;cellular response to stimulus;cellular response to stress;DNA metabolic process;DNA repair;macromolecule metabolic process;metabolic process;nitrogen compound metabolic process;nucleic acid metabolic process;nucleic acid phosphodiester bond hydrolysis;nucleobase-contai…	catalytic activity;deoxyribonuclease activity;endonuclease activity;exodeoxyribonuclease activity;exodeoxyribonuclease activity, producing 5'-phosphomonoesters;exodeoxyribonuclease III activity;exonuclease activity;exonuclease activity, active with either ribo- or deoxyribonucleic acids and producing 5'-phosphomonoesters;hydrolase activity;hydrolase activity, acting on ester bonds;nuclease activi…		cellular metabolic process;cellular nitrogen compound metabolic process;cellular process;DNA metabolic process;DNA repair;macromolecule metabolic process;metabolic process;nitrogen compound metabolic process;nucleobase-containing compound metabolic process;primary metabolic process;response to DNA damage stimulus;response to stimulus;response to stress		Base excision repair	Exo_endo_phos		Completeproteome;Endonuclease;Exonuclease;Hydrolase;Nuclease;Referenceproteome	GO:0006139;GO:0006259;GO:0006281;GO:0006807;GO:0006950;GO:0006974;GO:0008152;GO:0009987;GO:0033554;GO:0034641;GO:0043170;GO:0044237;GO:0044238;GO:0044260;GO:0050896;GO:0051716;GO:0090304;GO:0090305	GO:0003824;GO:0004518;GO:0004519;GO:0004527;GO:0004529;GO:0004536;GO:0008853;GO:0016787;GO:0016788;GO:0016796;GO:0016895		GO:0006139;GO:0006259;GO:0006281;GO:0006807;GO:0006950;GO:0006974;GO:0008152;GO:0009987;GO:0034641;GO:0043170;GO:0044237;GO:0044238;GO:0050896		IPR004808;IPR005135	ko03410		PS51435				Mycobacterium tuberculosis	8.91e-30
Rv2170	GCN5-related N-acetyltransferase	>tr|L7N553|L7N553_MYCTU GCN5-related N-acetyltransferase OS=Mycobacterium tuberculosis GN=MT2226 PE=4 SV=1	L7N553_MYCTU	NaN	NaN	NaN	20.8275	NaN	NaN	NaN	NaN	NaN	NaN	NaN	NaN	NaN	NaN	NaN	NaN	Acyl_CoA_acyltransferase;FR47;GNAT_dom			GNAT					acetyltransferase activity;catalytic activity;N-acetyltransferase activity;N-acyltransferase activity;transferase activity;transferase activity, transferring acyl groups;transferase activity, transferring acyl groups other than amino-acyl groups					FR47		Completeproteome;Referenceproteome;Transferase		GO:0003824;GO:0008080;GO:0016407;GO:0016410;GO:0016740;GO:0016746;GO:0016747				IPR000182;IPR013653;IPR016181			PS51186				Mycobacterium tuberculosis	6.64e-18
Rv0067c	possible transcriptional regulatory protein (Psibly TetR-family)	>tr|L7N554|L7N554_MYCTU Possible transcriptional regulatory protein (Possibly TetR-family) OS=Mycobacterium tuberculosis GN=MT0073 PE=4 SV=1	L7N554_MYCTU	NaN	NaN	NaN	NaN	NaN	NaN	NaN	25.7458	NaN	NaN	NaN	NaN	NaN	NaN	NaN	NaN	Homeodomain-like;HTH_TetR;Tet_transcr_reg_TetR-like_C;Tet_transcr_reg_TetR-rel_C		HTHTETR	HTH_TETR_2					binding;DNA binding;nucleic acid binding					TetR_N		Completeproteome;DNA-binding;Referenceproteome;Transcription;Transcriptionregulation		GO:0003676;GO:0003677;GO:0005488				IPR001647;IPR009057;IPR011075;IPR015893		PR00455	PS50977				Mycobacterium tuberculosis	0.0027383
Rv1473	ABC transporter, ATP-binding protein	>tr|L7N557|L7N557_MYCTU ABC transporter, ATP-binding protein OS=Mycobacterium tuberculosis GN=MT1519 PE=4 SV=1	L7N557_MYCTU	22.3225	NaN	NaN	NaN	NaN	22.4709	NaN	NaN	NaN	22.5062	22.3919	NaN	NaN	22.6934	NaN	NaN	AAA+_ATPase;ABC_transporter_CS;ABC_transporter-like;P-loop_NTPase			ABC_TRANSPORTER_1;ABC_TRANSPORTER_2		AAA		ATP catabolic process;ATP metabolic process;catabolic process;cellular catabolic process;cellular metabolic process;cellular nitrogen compound catabolic process;cellular nitrogen compound metabolic process;cellular process;heterocycle catabolic process;heterocycle metabolic process;metabolic process;nitrogen compound metabolic process;nucleobase-containing compound catabolic process;nucleobase-co…	adenyl nucleotide binding;adenyl ribonucleotide binding;ATP binding;ATPase activity;binding;catalytic activity;hydrolase activity;hydrolase activity, acting on acid anhydrides;hydrolase activity, acting on acid anhydrides, in phosphorus-containing anhydrides;nucleoside-triphosphatase activity;nucleotide binding;purine nucleotide binding;purine ribonucleoside triphosphate binding;purine ribonucleo…		catabolic process;cellular metabolic process;cellular nitrogen compound metabolic process;cellular process;heterocycle metabolic process;metabolic process;nitrogen compound metabolic process;nucleobase-containing compound catabolic process;nucleobase-containing compound metabolic process;nucleobase-containing small molecule metabolic process;nucleotide metabolic process;primary metabolic process;…			ABC_tran		ATP-binding;Completeproteome;Nucleotide-binding;Referenceproteome	GO:0006139;GO:0006163;GO:0006195;GO:0006200;GO:0006753;GO:0006807;GO:0008152;GO:0009056;GO:0009117;GO:0009141;GO:0009143;GO:0009144;GO:0009146;GO:0009150;GO:0009154;GO:0009166;GO:0009199;GO:0009203;GO:0009205;GO:0009207;GO:0009259;GO:0009261;GO:0009987;GO:0034641;GO:0034655;GO:0044237;GO:0044238;GO:0044248;GO:0044270;GO:0044281;GO:0046034;GO:0046483;GO:0046700;GO:0055086;GO:0072521;GO:0072523	GO:0000166;GO:0003824;GO:0005488;GO:0005524;GO:0016462;GO:0016787;GO:0016817;GO:0016818;GO:0016887;GO:0017076;GO:0017111;GO:0030554;GO:0032553;GO:0032555;GO:0032559;GO:0035639		GO:0006139;GO:0006807;GO:0008152;GO:0009056;GO:0009117;GO:0009987;GO:0034641;GO:0034655;GO:0044237;GO:0044238;GO:0044281;GO:0046483;GO:0055086		IPR003439;IPR003593;IPR017871;IPR027417			PS00211;PS50893			SM00382	Mycobacterium tuberculosis	2.07e-37
Rv0999	Uncharacterized protein	>tr|L7N561|L7N561_MYCTU Uncharacterized protein OS=Mycobacterium tuberculosis GN=MT1028 PE=4 SV=1	L7N561_MYCTU	23.2633	23.2763	22.9483	23.4306	23.4076	23.3314	NaN	NaN	23.3795	23.3958	23.1646	23.1347	23.1317	NaN	23.2103	NaN																Completeproteome;Referenceproteome													Mycobacterium tuberculosis	6.03e-21
Rv0184	Uncharacterized protein	>tr|L7N562|L7N562_MYCTU Uncharacterized protein OS=Mycobacterium tuberculosis GN=MT0193 PE=4 SV=1	L7N562_MYCTU	NaN	23.5121	NaN	NaN	23.4165	NaN	NaN	NaN	NaN	NaN	NaN	NaN	NaN	NaN	NaN	NaN	DUF2786													DUF2786		Completeproteome;Referenceproteome						IPR024498							Mycobacterium tuberculosis	1.96e-14
Rv3898c	Uncharacterized protein	>tr|L7N567|L7N567_MYCTU Uncharacterized protein OS=Mycobacterium tuberculosis GN=MT4014 PE=4 SV=1	L7N567_MYCTU	NaN	NaN	22.1282	NaN	NaN	NaN	NaN	NaN	NaN	NaN	NaN	NaN	NaN	NaN	NaN	NaN																Completeproteome;Referenceproteome													Mycobacterium tuberculosis	2.87e-05
Rv1467c	Acyl-CoA dehydrogenase,	>tr|L7N568|L7N568_MYCTU Acyl-CoA dehydrogenase, putative OS=Mycobacterium tuberculosis GN=fadE15 PE=3 SV=1	L7N568_MYCTU	26.3213	26.773	26.5341	26.9123	26.2934	26.2551	26.3018	26.8856	26.0268	25.9975	26.3707	27.0343	25.4941	25.391	25.1534	25.7516	AcylCo_DH/oxidase_C;AcylCoA_DH/ox_N;AcylCoA_DH/oxidase;Acyl-CoA_dh_like_C_dom;Acyl-CoA_DH_N;Acyl-CoA_DH_N_bac;Acyl-CoA_Oxase/DH_1;Acyl-CoA_Oxase/DH_cen-dom								acyl-CoA dehydrogenase activity;binding;catalytic activity;coenzyme binding;cofactor binding;flavin adenine dinucleotide binding;oxidoreductase activity;oxidoreductase activity, acting on the CH-CH group of donors				Geraniol degradation;Naphthalene degradation	Acyl-CoA_dh_1;Acyl-CoA_dh_C;Acyl-CoA_dh_M;Acyl-CoA_dh_N;AcylCoA_DH_N		Completeproteome;FAD;Flavoprotein;Oxidoreductase;Referenceproteome		GO:0003824;GO:0003995;GO:0005488;GO:0016491;GO:0016627;GO:0048037;GO:0050660;GO:0050662				IPR006090;IPR006091;IPR006092;IPR009075;IPR009100;IPR013786;IPR020953;IPR025878	ko00281;ko00626						Mycobacterium tuberculosis	6.45e-147
Rv3364c	Conserved protein	>tr|L7N570|L7N570_MYCTU Conserved protein OS=Mycobacterium tuberculosis GN=MT3472 PE=4 SV=1	L7N570_MYCTU	22.5015	22.7065	22.7282	22.7985	NaN	NaN	NaN	NaN	NaN	NaN	NaN	22.5347	NaN	22.2458	NaN	NaN	Dynein_light-rel					Robl_LC7								Robl_LC7		Completeproteome;Referenceproteome						IPR004942						SM00960	Mycobacterium tuberculosis	1.36e-11
Rv0531	possible conserved membrane protein	>tr|L7N571|L7N571_MYCTU Possible conserved membrane protein OS=Mycobacterium tuberculosis GN=MT0554 PE=4 SV=1	L7N571_MYCTU	NaN	NaN	NaN	NaN	NaN	NaN	NaN	NaN	22.8625	NaN	NaN	NaN	NaN	NaN	NaN	NaN	DUF4229													DUF4229		Completeproteome;Referenceproteome						IPR025323							Mycobacterium tuberculosis	0.00070487
Rv0518	possible exported protein	>tr|L7N573|L7N573_MYCTU Possible exported protein OS=Mycobacterium tuberculosis GN=MT0539 PE=4 SV=1	L7N573_MYCTU	NaN	NaN	NaN	21.306	NaN	NaN	NaN	NaN	NaN	NaN	NaN	NaN	NaN	NaN	NaN	NaN	SGNH_hydro-type_esterase_dom								catalytic activity;hydrolase activity							Completeproteome;Referenceproteome		GO:0003824;GO:0016787				IPR013831							Mycobacterium tuberculosis	2.64e-18
Rv2375	Uncharacterized protein	>tr|L7N574|L7N574_MYCTU Uncharacterized protein OS=Mycobacterium tuberculosis GN=MT2444 PE=4 SV=1	L7N574_MYCTU	NaN	NaN	NaN	NaN	NaN	NaN	NaN	NaN	NaN	NaN	NaN	22.7141	NaN	NaN	NaN	NaN	UCP006909															Completeproteome;Referenceproteome						IPR014447							Mycobacterium tuberculosis	0.00010772
Rv0939	Fumarylacetoacetate hydrolase family/metallo-beta-lactamase superfamily protein	>tr|L7N575|L7N575_MYCTU Fumarylacetoacetate hydrolase family/metallo-beta-lactamase superfamily protein OS=Mycobacterium tuberculosis GN=MT0966 PE=4 SV=1	L7N575_MYCTU	NaN	22.3464	NaN	NaN	NaN	NaN	NaN	NaN	NaN	NaN	NaN	NaN	NaN	NaN	NaN	NaN	Beta-lactamas-like;Fumarylacetoacetase_C;Fumarylacetoacetase_C-rel					Lactamase_B			catalytic activity;hydrolase activity;isomerase activity					FAA_hydrolase;Lactamase_B		Completeproteome;Hydrolase;Isomerase;Referenceproteome		GO:0003824;GO:0016787;GO:0016853				IPR001279;IPR002529;IPR011234						SM00849	Mycobacterium tuberculosis	1.62e-15
Rv3774	Enoyl-CoA hydratase	>tr|L7N576|L7N576_MYCTU Enoyl-CoA hydratase OS=Mycobacterium tuberculosis GN=echA21 PE=4 SV=1	L7N576_MYCTU	28.2294	28.1182	28.3432	28.2668	28.1107	28.1742	27.9492	27.9282	28.1791	28.0893	28.1823	28.027	28.5622	28.5047	28.267	28.1534	Crontonase_C;Crotonase_core_superfam								catalytic activity;isomerase activity				Aminobenzoate degradation;Benzoate degradation;beta-Alanine metabolism;Butanoate metabolism;Caprolactam degradation;Fatty acid metabolism;Geraniol degradation;Limonene and pinene degradation;Lysine degradation;Propanoate metabolism;Tryptophan metabolism;Valine, leucine and isoleucine degradation	ECH		Completeproteome;Isomerase;Referenceproteome		GO:0003824;GO:0016853				IPR001753;IPR014748	ko00071;ko00280;ko00281;ko00310;ko00362;ko00380;ko00410;ko00627;ko00640;ko00650;ko00903;ko00930						Mycobacterium tuberculosis	1.69e-135
Rv2257c	Conserved protein	>tr|L7N578|L7N578_MYCTU Conserved protein OS=Mycobacterium tuberculosis GN=MT2318 PE=4 SV=1	L7N578_MYCTU	24.273	24.2676	24.3862	24.7048	24.3234	24.2845	24.3542	24.5657	24.2817	24.3867	24.3959	24.4529	24.4227	24.5307	24.176	24.5631	Beta-lactam/transpept-like;Beta-lactam-related													Beta-lactamase		Completeproteome;Referenceproteome						IPR001466;IPR012338							Mycobacterium tuberculosis	8.33e-57
Rv0303	Oxidoreductase, short-chain dehydrogenase/reductase family	>tr|L7N583|L7N583_MYCTU Oxidoreductase, short-chain dehydrogenase/reductase family OS=Mycobacterium tuberculosis GN=MT0316 PE=4 SV=1	L7N583_MYCTU	NaN	NaN	NaN	NaN	NaN	NaN	NaN	NaN	NaN	NaN	21.9562	NaN	NaN	NaN	NaN	NaN	DH_sc/Rdtase_SDR;Glc/ribitol_DH;NAD(P)-bd_dom		GDHRDH					metabolic process;oxidation-reduction process	catalytic activity;oxidoreductase activity		metabolic process			adh_short		Completeproteome;Referenceproteome	GO:0008152;GO:0055114	GO:0003824;GO:0016491		GO:0008152		IPR002198;IPR002347;IPR016040		PR00081					Mycobacterium tuberculosis	1.08e-06
Rv0971c	Enoyl-CoA hydratase/isomerase family protein	>tr|L7N584|L7N584_MYCTU Enoyl-CoA hydratase/isomerase family protein OS=Mycobacterium tuberculosis GN=echA7 PE=4 SV=1	L7N584_MYCTU	NaN	NaN	NaN	NaN	NaN	NaN	NaN	NaN	NaN	NaN	NaN	NaN	NaN	22.0904	22.2494	21.9363	Crontonase_C;Crotonase_core_superfam								catalytic activity;isomerase activity				Aminobenzoate degradation;Benzoate degradation;beta-Alanine metabolism;Butanoate metabolism;Caprolactam degradation;Fatty acid metabolism;Geraniol degradation;Limonene and pinene degradation;Lysine degradation;Propanoate metabolism;Tryptophan metabolism;Valine, leucine and isoleucine degradation	ECH		Completeproteome;Isomerase;Referenceproteome		GO:0003824;GO:0016853				IPR001753;IPR014748	ko00071;ko00280;ko00281;ko00310;ko00362;ko00380;ko00410;ko00627;ko00640;ko00650;ko00903;ko00930						Mycobacterium tuberculosis	1.7e-05
Rv1684	Uncharacterized protein	>tr|L7N586|L7N586_MYCTU Uncharacterized protein OS=Mycobacterium tuberculosis GN=MT1724 PE=4 SV=1	L7N586_MYCTU	NaN	NaN	23.7977	24.2288	NaN	23.5286	23.7575	24.0555	23.772	NaN	24.1013	24.1721	23.5716	NaN	NaN	NaN	UPF0434/Trm112													Trm112p		Completeproteome;Referenceproteome						IPR005651							Mycobacterium tuberculosis	1.76e-17
Rv1124	Hydrolase, alpha/beta hydrolase fold family	>tr|L7N587|L7N587_MYCTU Hydrolase, alpha/beta hydrolase fold family OS=Mycobacterium tuberculosis GN=ephC PE=4 SV=1	L7N587_MYCTU	24.1677	23.9167	24.729	23.7887	24.4421	23.9948	23.7842	23.8151	24.573	24.0607	23.8616	23.4822	24.2495	24.7323	NaN	24.1028	Epox_hydrolase-like		EPOXHYDRLASE					metabolic process	catalytic activity;hydrolase activity		metabolic process					Completeproteome;Hydrolase;Referenceproteome	GO:0008152	GO:0003824;GO:0016787		GO:0008152		IPR000639		PR00412					Mycobacterium tuberculosis	2.15e-24
Rv1257c	Oxidoreductase, FAD-binding	>tr|L7N590|L7N590_MYCTU Oxidoreductase, FAD-binding OS=Mycobacterium tuberculosis GN=MT1296 PE=4 SV=1	L7N590_MYCTU	24.1766	24.4292	24.4995	24.4219	24.5735	24.4392	24.1939	24.4303	24.1152	24.228	24.3277	24.3432	24.1001	24.1992	23.9424	23.763	CO_DH_flavot_FAD-bd_sub2;FAD-bd_2;FAD-bd_2_sub1;FAD-linked_Oxase-like_C;FAD-linked_oxidase_C;Oxid_FAD_bind_N;Vanillyl_alc_oxidase_C-sub2			FAD_PCMH					binding;catalytic activity;coenzyme binding;cofactor binding;flavin adenine dinucleotide binding;oxidoreductase activity;oxidoreductase activity, acting on CH-OH group of donors;oxidoreductase activity, acting on the CH-OH group of donors, NAD or NADP as acceptor;UDP-N-acetylmuramate dehydrogenase activity				Glyoxylate and dicarboxylate metabolism	FAD_binding_4;FAD-oxidase_C		Completeproteome;Referenceproteome		GO:0003824;GO:0005488;GO:0008762;GO:0016491;GO:0016614;GO:0016616;GO:0048037;GO:0050660;GO:0050662				IPR004113;IPR006094;IPR016164;IPR016166;IPR016167;IPR016169;IPR016171	ko00630		PS51387				Mycobacterium tuberculosis	2.4e-44
Rv3268	Uncharacterized protein	>tr|L7N592|L7N592_MYCTU Uncharacterized protein OS=Mycobacterium tuberculosis GN=MT3368 PE=4 SV=1	L7N592_MYCTU	NaN	NaN	NaN	NaN	NaN	NaN	NaN	NaN	NaN	NaN	NaN	NaN	NaN	NaN	23.6337	NaN	CHP03089															Completeproteome;Referenceproteome						IPR017523							Mycobacterium tuberculosis	6.98e-20
Rv1796	proline rich membrane-anchored mycin MycP5 (Serine protease) (Subtilisin-like protease) (Subtilase-like) (Mycin-5)	>tr|L7N594|L7N594_MYCTU Probable proline rich membrane-anchored mycosin MycP5 (Serine protease) (Subtilisin-like protease) (Subtilase-like) (Mycosin-5) OS=Mycobacterium tuberculosis GN=mycP5 PE=4 SV=1	L7N594_MYCTU	24.4282	24.1623	24.2905	24.6965	24.5387	24.7469	24.578	24.8911	24.4504	24.6813	24.7515	24.8755	24.3565	24.8001	24.9144	24.7632	Peptidase_S8/S53_dom;Peptidase_S8_Asp-AS;Peptidase_S8_subtilisin-rel;T7SS_pept_S8A_mycosin-1		SUBTILISIN	SUBTILASE_ASP				macromolecule metabolic process;metabolic process;primary metabolic process;protein metabolic process;proteolysis	catalytic activity;endopeptidase activity;hydrolase activity;peptidase activity;peptidase activity, acting on L-amino acid peptides;serine hydrolase activity;serine-type endopeptidase activity;serine-type peptidase activity		macromolecule metabolic process;metabolic process;primary metabolic process;protein metabolic process;proteolysis			Peptidase_S8		Completeproteome;Hydrolase;Protease;Referenceproteome	GO:0006508;GO:0008152;GO:0019538;GO:0043170;GO:0044238	GO:0003824;GO:0004175;GO:0004252;GO:0008233;GO:0008236;GO:0016787;GO:0017171;GO:0070011		GO:0006508;GO:0008152;GO:0019538;GO:0043170;GO:0044238		IPR000209;IPR015500;IPR023827;IPR023834		PR00723	PS00136				Mycobacterium tuberculosis	1.37e-50
Rv1439c	Uncharacterized protein	>tr|L7N596|L7N596_MYCTU Uncharacterized protein OS=Mycobacterium tuberculosis GN=MT1484 PE=4 SV=1	L7N596_MYCTU	NaN	NaN	NaN	NaN	NaN	NaN	NaN	21.387	NaN	NaN	NaN	NaN	NaN	NaN	NaN	NaN	Cyclase_SnoaL-like_dom													SnoaL_2		Completeproteome;Referenceproteome						IPR009959							Mycobacterium tuberculosis	2.7e-06
Rv3200c	possible transmembrane cation transporter	>tr|L7N599|L7N599_MYCTU Possible transmembrane cation transporter OS=Mycobacterium tuberculosis GN=MT3294 PE=4 SV=1	L7N599_MYCTU	26.0043	26.1273	26.1203	26.0551	26.043	26.0729	25.9746	26.1244	25.9448	25.8701	25.7918	25.8869	26.6755	26.11	26.2169	25.7783	Ion_trans_2;NAD(P)-bd_dom;RCK_N			RCK_N				cation transport;establishment of localization;ion transport;metal ion transport;monovalent inorganic cation transport;potassium ion transport;transport		cell part;integral to membrane;intrinsic to membrane;membrane part	establishment of localization;ion transport;transport	cell part		Ion_trans_2;TrkA_N		Completeproteome;Membrane;Referenceproteome;Transmembrane	GO:0006810;GO:0006811;GO:0006812;GO:0006813;GO:0015672;GO:0030001;GO:0051234		GO:0016021;GO:0031224;GO:0044425;GO:0044464	GO:0006810;GO:0006811;GO:0051234	GO:0044464	IPR003148;IPR013099;IPR016040			PS51201				Mycobacterium tuberculosis	2.32e-103
Rv1083	Uncharacterized protein	>tr|L7N5A1|L7N5A1_MYCTU Uncharacterized protein OS=Mycobacterium tuberculosis GN=MT1114 PE=4 SV=1	L7N5A1_MYCTU	NaN	NaN	21.4854	NaN	NaN	NaN	NaN	NaN	NaN	NaN	NaN	NaN	NaN	21.7314	NaN	NaN																Completeproteome;Referenceproteome													Mycobacterium tuberculosis	4.7e-37
Rv1875	Conserved protein	>tr|L7N5A2|L7N5A2_MYCTU Conserved protein OS=Mycobacterium tuberculosis GN=MT1924 PE=4 SV=1	L7N5A2_MYCTU	26.2787	26.5546	26.0559	26.6263	25.9041	25.9824	26.2383	26.3045	26.4788	26.195	26.3433	26.7919	26.4233	26.2283	26.495	26.9413	F420-binding_dom_put;Pyridox_Oxase_FMN-bd;Split_barrel_FMN-bd							biosynthetic process;cellular biosynthetic process;cellular metabolic process;cellular process;coenzyme biosynthetic process;coenzyme metabolic process;cofactor biosynthetic process;cofactor metabolic process;heterocycle metabolic process;metabolic process;pyridoxal phosphate biosynthetic process;pyridoxal phosphate metabolic process;small molecule biosynthetic process;small molecule metabolic pr…	binding;catalytic activity;coenzyme binding;cofactor binding;FMN binding;nucleotide binding;oxidoreductase activity;oxidoreductase activity, acting on the CH-NH2 group of donors;oxidoreductase activity, acting on the CH-NH2 group of donors, oxygen as acceptor;pyridoxamine-phosphate oxidase activity		biosynthetic process;cellular metabolic process;cellular process;cofactor metabolic process;heterocycle metabolic process;metabolic process;small molecule metabolic process;vitamin metabolic process			Pyridox_oxidase		Completeproteome;Referenceproteome	GO:0006732;GO:0006766;GO:0006767;GO:0008152;GO:0009058;GO:0009108;GO:0009110;GO:0009987;GO:0042364;GO:0042816;GO:0042819;GO:0042822;GO:0042823;GO:0044237;GO:0044249;GO:0044281;GO:0044283;GO:0046483;GO:0051186;GO:0051188	GO:0000166;GO:0003824;GO:0004733;GO:0005488;GO:0010181;GO:0016491;GO:0016638;GO:0016641;GO:0048037;GO:0050662		GO:0006766;GO:0008152;GO:0009058;GO:0009987;GO:0044237;GO:0044281;GO:0046483;GO:0051186		IPR011576;IPR012349;IPR019920							Mycobacterium tuberculosis	6.1e-51
Rv3856c	Uncharacterized protein	>tr|L7N5A4|L7N5A4_MYCTU Uncharacterized protein OS=Mycobacterium tuberculosis GN=MT3971 PE=4 SV=1	L7N5A4_MYCTU	NaN	22.9708	NaN	NaN	NaN	NaN	NaN	NaN	NaN	NaN	NaN	NaN	NaN	NaN	NaN	NaN	DNA_pol_b-like_N;DNA_pol_X_lyase_dom;PHP_C;Pol/His_phosphatase_N;Pol/histidinol_Pase-like;UCP036978_PHPhdr					POLIIIAc		biosynthetic process;cellular biosynthetic process;cellular macromolecule biosynthetic process;cellular macromolecule metabolic process;cellular metabolic process;cellular nitrogen compound metabolic process;cellular process;DNA metabolic process;DNA replication;macromolecule biosynthetic process;macromolecule metabolic process;metabolic process;nitrogen compound metabolic process;nucleic acid me…	binding;catalytic activity;DNA binding;DNA polymerase activity;DNA-directed DNA polymerase activity;nucleic acid binding;nucleotidyltransferase activity;transferase activity;transferase activity, transferring phosphorus-containing groups		biosynthetic process;cellular metabolic process;cellular nitrogen compound metabolic process;cellular process;DNA metabolic process;DNA replication;macromolecule metabolic process;metabolic process;nitrogen compound metabolic process;nucleobase-containing compound metabolic process;primary metabolic process			PHP		Completeproteome;Referenceproteome	GO:0006139;GO:0006259;GO:0006260;GO:0006807;GO:0008152;GO:0009058;GO:0009059;GO:0009987;GO:0034641;GO:0034645;GO:0043170;GO:0044237;GO:0044238;GO:0044249;GO:0044260;GO:0090304	GO:0003676;GO:0003677;GO:0003824;GO:0003887;GO:0005488;GO:0016740;GO:0016772;GO:0016779;GO:0034061		GO:0006139;GO:0006259;GO:0006260;GO:0006807;GO:0008152;GO:0009058;GO:0009987;GO:0034641;GO:0043170;GO:0044237;GO:0044238		IPR003141;IPR004013;IPR010996;IPR016195;IPR017078;IPR027421						SM00481	Mycobacterium tuberculosis	1.78e-25
Rv3256c	Conserved protein	>tr|L7N5A5|L7N5A5_MYCTU Conserved protein OS=Mycobacterium tuberculosis GN=MT3354 PE=4 SV=1	L7N5A5_MYCTU	23.8442	24.4495	24.108	24.4219	24.4252	24.2734	24.2883	24.305	24.1467	24.2138	24.2641	24.551	24.0173	24.0723	23.4012	24.4104																Completeproteome;Referenceproteome													Mycobacterium tuberculosis	4.52e-51
Rv2314c	Conserved protein	>tr|L7N5A8|L7N5A8_MYCTU Conserved protein OS=Mycobacterium tuberculosis GN=MT2377 PE=4 SV=1	L7N5A8_MYCTU	23.6003	NaN	23.5183	23.1803	23.1686	23.9409	23.3091	23.1272	23.6069	23.3295	23.37	23.1405	23.4057	23.2849	24.2429	24.2344	TldD/PmbA													PmbA_TldD		Completeproteome;Referenceproteome						IPR002510							Mycobacterium tuberculosis	9.77e-28
Rv0178	conserved Mce associated membrane protein	>tr|L7N5B1|L7N5B1_MYCTU Probable conserved Mce associated membrane protein OS=Mycobacterium tuberculosis GN=MT0187 PE=4 SV=1	L7N5B1_MYCTU	26.1256	25.8011	26.0206	25.7462	26.0632	25.8916	26.1449	25.9987	26.0133	25.9218	25.8905	25.6162	26.138	26.0289	26.412	25.3805																Completeproteome;Referenceproteome													Mycobacterium tuberculosis	1.24e-130
Rv2042c	Conserved protein	>tr|L7N5B3|L7N5B3_MYCTU Conserved protein OS=Mycobacterium tuberculosis GN=MT2102 PE=4 SV=1	L7N5B3_MYCTU	NaN	NaN	NaN	NaN	22.6002	NaN	NaN	NaN	NaN	NaN	NaN	NaN	NaN	NaN	NaN	NaN	NTF2							establishment of localization;transport		cell part;intracellular	establishment of localization;transport	cell part;intracellular		NTF2		Completeproteome;Referenceproteome	GO:0006810;GO:0051234		GO:0005622;GO:0044464	GO:0006810;GO:0051234	GO:0005622;GO:0044464	IPR002075							Mycobacterium tuberculosis	1.89e-12
Rv3799c	propionyl-CoA carboxylase beta chain 4 AccD4 (Pccase) (Propanoyl-CoA:carbon dioxide ligase)	>tr|L7N5B4|L7N5B4_MYCTU Probable propionyl-CoA carboxylase beta chain 4 AccD4 (Pccase) (Propanoyl-CoA:carbon dioxide ligase) OS=Mycobacterium tuberculosis GN=pccB-5 PE=4 SV=1	L7N5B4_MYCTU	26.0013	26.0116	26.3983	25.7564	26.1586	26.4062	26.0889	25.9857	26.1537	26.0751	25.9281	25.3577	26.0505	26.3638	25.9854	25.2737	Carboxyl_trans;COA_CT_C;COA_CT_N			COA_CT_CTER;COA_CT_NTER					catalytic activity;CoA carboxylase activity;ligase activity;ligase activity, forming carbon-carbon bonds;propionyl-CoA carboxylase activity				Carbon fixation pathways in prokaryotes;Glyoxylate and dicarboxylate metabolism;Propanoate metabolism;Valine, leucine and isoleucine degradation	Carboxyl_trans		Completeproteome;Ligase;Referenceproteome		GO:0003824;GO:0004658;GO:0016421;GO:0016874;GO:0016885				IPR000022;IPR011762;IPR011763	ko00280;ko00630;ko00640;ko00720		PS50980;PS50989				Mycobacterium tuberculosis	3.41e-145
Rv1142c	Enoyl-CoA hydratase/isomerase family protein	>tr|L7N5B6|L7N5B6_MYCTU Enoyl-CoA hydratase/isomerase family protein OS=Mycobacterium tuberculosis GN=echA10 PE=4 SV=1	L7N5B6_MYCTU	NaN	NaN	23.1226	NaN	NaN	NaN	NaN	NaN	NaN	NaN	NaN	NaN	NaN	NaN	NaN	NaN	Crontonase_C;Crotonase_core_superfam								catalytic activity;isomerase activity				Aminobenzoate degradation;Benzoate degradation;beta-Alanine metabolism;Butanoate metabolism;Caprolactam degradation;Fatty acid metabolism;Geraniol degradation;Limonene and pinene degradation;Lysine degradation;Propanoate metabolism;Tryptophan metabolism;Valine, leucine and isoleucine degradation	ECH		Completeproteome;Isomerase;Referenceproteome		GO:0003824;GO:0016853				IPR001753;IPR014748	ko00071;ko00280;ko00281;ko00310;ko00362;ko00380;ko00410;ko00627;ko00640;ko00650;ko00903;ko00930						Mycobacterium tuberculosis	6.14e-20
Rv0167;Rv0587	Conserved integral membrane protein YRBE1A;Conserved hypothetical integral membrane protein YrbE2A	>tr|L7N5B8|L7N5B8_MYCTU Conserved integral membrane protein YRBE1A OS=Mycobacterium tuberculosis GN=yrbE1A PE=4 SV=1;>tr|O07791|O07791_MYCTU Conserved hypothetical integral membrane protein YrbE2A OS=Mycobacterium tuberculosis GN=yrbE2A PE=4 SV=1	L7N5B8_MYCTU;O07791_MYCTU	NaN	22.3047	NaN	NaN	NaN	NaN	NaN	NaN	NaN	NaN	NaN	NaN	NaN	NaN	NaN	NaN	Permease													Permease		Completeproteome;Referenceproteome						IPR003453							Mycobacterium tuberculosis	6.02e-21
Rv3369	Conserved protein	>tr|L7N5C2|L7N5C2_MYCTU Conserved protein OS=Mycobacterium tuberculosis GN=MT3478 PE=4 SV=1	L7N5C2_MYCTU	NaN	NaN	NaN	NaN	22.2912	NaN	NaN	NaN	23.0617	NaN	NaN	23.3659	NaN	NaN	NaN	NaN	F420-dep_enz_PPOX_Rv3369;Pyridox_Oxase_FMN-bd;Split_barrel_FMN-bd							biosynthetic process;cellular biosynthetic process;cellular metabolic process;cellular process;coenzyme biosynthetic process;coenzyme metabolic process;cofactor biosynthetic process;cofactor metabolic process;heterocycle metabolic process;metabolic process;pyridoxal phosphate biosynthetic process;pyridoxal phosphate metabolic process;small molecule biosynthetic process;small molecule metabolic pr…	binding;catalytic activity;coenzyme binding;cofactor binding;FMN binding;nucleotide binding;oxidoreductase activity;oxidoreductase activity, acting on the CH-NH2 group of donors;oxidoreductase activity, acting on the CH-NH2 group of donors, oxygen as acceptor;pyridoxamine-phosphate oxidase activity		biosynthetic process;cellular metabolic process;cellular process;cofactor metabolic process;heterocycle metabolic process;metabolic process;small molecule metabolic process;vitamin metabolic process			Pyridox_oxidase		Completeproteome;Referenceproteome	GO:0006732;GO:0006766;GO:0006767;GO:0008152;GO:0009058;GO:0009108;GO:0009110;GO:0009987;GO:0042364;GO:0042816;GO:0042819;GO:0042822;GO:0042823;GO:0044237;GO:0044249;GO:0044281;GO:0044283;GO:0046483;GO:0051186;GO:0051188	GO:0000166;GO:0003824;GO:0004733;GO:0005488;GO:0010181;GO:0016491;GO:0016638;GO:0016641;GO:0048037;GO:0050662		GO:0006766;GO:0008152;GO:0009058;GO:0009987;GO:0044237;GO:0044281;GO:0046483;GO:0051186		IPR011576;IPR012349;IPR019966							Mycobacterium tuberculosis	4.01e-15
Rv0287;Rv3020c	ESAT-6 like protein EsxG (Conserved protein TB9.8);ESAT-6 like protein EsxS	>tr|L7N5C4|L7N5C4_MYCTU ESAT-6 like protein EsxG (Conserved protein TB9.8) OS=Mycobacterium tuberculosis GN=esxG PE=4 SV=1	L7N5C4_MYCTU	NaN	25.5758	NaN	NaN	NaN	NaN	24.9086	NaN	NaN	25.2609	NaN	25.6904	NaN	26.5594	26.4631	26.9666	T7SS_ESAT-6-like													WXG100		Completeproteome;Referenceproteome						IPR010310							Mycobacterium tuberculosis	2.28e-73
Rv0248c	FAD flavoprotein oxidase,	>tr|L7N5C5|L7N5C5_MYCTU FAD flavoprotein oxidase, putative OS=Mycobacterium tuberculosis GN=MT0262 PE=4 SV=1	L7N5C5_MYCTU	28.957	29.0293	29.0167	28.9711	29.0809	29.1721	29.0337	28.9938	29.0508	29.1073	28.9739	28.7836	28.88	28.8253	29.094	27.9692	FAD_bind_dom;FAD_pyr_nucl-diS_OxRdtase;Fum_Rdtase/Succ_DH_flav-like_C;Succ_DH/fumarate_Rdtase_cat;Succ_Dhase_FrdA_Gneg		FADPNR					cellular metabolic process;cellular process;electron transport chain;generation of precursor metabolites and energy;metabolic process;oxidation-reduction process	binding;catalytic activity;coenzyme binding;cofactor binding;flavin adenine dinucleotide binding;oxidoreductase activity;oxidoreductase activity, acting on the CH-CH group of donors		cellular metabolic process;cellular process;generation of precursor metabolites and energy;metabolic process		Butanoate metabolism;Carbon fixation pathways in prokaryotes;Citrate cycle (TCA cycle);Oxidative phosphorylation;Toluene degradation	FAD_binding_2;Succ_DH_flav_C		Completeproteome;Referenceproteome	GO:0006091;GO:0008152;GO:0009987;GO:0022900;GO:0044237;GO:0055114	GO:0003824;GO:0005488;GO:0016491;GO:0016627;GO:0048037;GO:0050660;GO:0050662		GO:0006091;GO:0008152;GO:0009987;GO:0044237		IPR003953;IPR013027;IPR014006;IPR015939;IPR027477	ko00020;ko00190;ko00623;ko00650;ko00720	PR00368					Mycobacterium tuberculosis	0
Rv1006	Uncharacterized protein	>tr|L7N5C6|L7N5C6_MYCTU Uncharacterized protein OS=Mycobacterium tuberculosis GN=MT1035 PE=4 SV=1	L7N5C6_MYCTU	26.139	26.0317	25.8909	25.969	26.0141	25.8706	26.0093	26.091	25.9161	26.191	25.8659	25.9254	25.9824	26.3324	26.2975	26.0826																Completeproteome;Referenceproteome													Mycobacterium tuberculosis	5.1e-116
Rv0398c	possible secreted protein	>tr|L7N5C8|L7N5C8_MYCTU Possible secreted protein OS=Mycobacterium tuberculosis GN=MT0408 PE=4 SV=1	L7N5C8_MYCTU	NaN	NaN	NaN	20.38	NaN	NaN	NaN	NaN	NaN	NaN	NaN	NaN	NaN	NaN	NaN	NaN																Completeproteome;Referenceproteome													Mycobacterium tuberculosis	4.47e-27
Rv1245c	Oxidoreductase, short-chain dehydrogenase/reductase family	>tr|L7N5D0|L7N5D0_MYCTU Oxidoreductase, short-chain dehydrogenase/reductase family OS=Mycobacterium tuberculosis GN=MT1283 PE=3 SV=1	L7N5D0_MYCTU	25.3975	24.8157	25.4427	25.2705	25.0579	25.0897	25.3606	24.975	25.2881	25.3956	25.2106	24.6457	26.0086	25.9879	26.2584	24.7667	DH_sc/Rdtase_SDR;Glc/ribitol_DH;NAD(P)-bd_dom;Sc_DH/Rdtase_CS		GDHRDH;SDRFAMILY	ADH_SHORT				metabolic process;oxidation-reduction process	catalytic activity;oxidoreductase activity		metabolic process			adh_short		Completeproteome;Referenceproteome	GO:0008152;GO:0055114	GO:0003824;GO:0016491		GO:0008152		IPR002198;IPR002347;IPR016040;IPR020904		PR00080;PR00081	PS00061				Mycobacterium tuberculosis	2.8e-99
Rv1854c	NADH dehydrogenase	>tr|L7N5D1|L7N5D1_MYCTU NADH dehydrogenase OS=Mycobacterium tuberculosis GN=ndh-2 PE=4 SV=1	L7N5D1_MYCTU	23.4113	23.3314	23.928	23.0818	24.245	24.3149	23.6917	23.0884	23.7989	24.2341	24.1411	23.4143	23.878	24.4399	24.0701	24.9334	FAD_pyr_nucl-diS_OxRdtase;Pyr_nucl-diS_OxRdtase_FAD/NAD;Pyr_OxRdtase_NAD-bd_dom		FADPNR						binding;catalytic activity;coenzyme binding;cofactor binding;flavin adenine dinucleotide binding;NADH dehydrogenase activity;oxidoreductase activity;oxidoreductase activity, acting on NADH or NADPH				Oxidative phosphorylation	Pyr_redox;Pyr_redox_2		Completeproteome;Oxidoreductase;Referenceproteome		GO:0003824;GO:0003954;GO:0005488;GO:0016491;GO:0016651;GO:0048037;GO:0050660;GO:0050662				IPR001327;IPR013027;IPR023753	ko00190	PR00368					Mycobacterium tuberculosis	1.21e-43
Rv1234	transmembrane protein	>tr|L7N5D2|L7N5D2_MYCTU Probable transmembrane protein OS=Mycobacterium tuberculosis GN=MT1272 PE=4 SV=1	L7N5D2_MYCTU	24.6042	24.5286	24.5685	24.8559	24.6674	24.7479	24.7195	24.795	24.6943	24.8239	24.6717	24.0497	24.7672	24.9504	NaN	NaN										cell part;integral to membrane;intrinsic to membrane;membrane part		cell part				Completeproteome;Membrane;Referenceproteome;Transmembrane			GO:0016021;GO:0031224;GO:0044425;GO:0044464		GO:0044464								Mycobacterium tuberculosis	2.97e-26
Rv3814c	Acyltransferase family protein	>tr|L7N5D4|L7N5D4_MYCTU Acyltransferase family protein OS=Mycobacterium tuberculosis GN=MT3923 PE=4 SV=1	L7N5D4_MYCTU	24.2291	NaN	24.0396	NaN	24.3392	24.1332	24.5718	24.2133	24.6527	24.5089	24.3174	24.0362	24.2777	24.3338	24.0523	23.7442	Plipid/glycerol_acylTrfase					PlsC			catalytic activity;transferase activity;transferase activity, transferring acyl groups					Acyltransferase		Acyltransferase;Completeproteome;Referenceproteome;Transferase		GO:0003824;GO:0016740;GO:0016746				IPR002123						SM00563	Mycobacterium tuberculosis	3.92e-22
Rv3368c	Nitroreductase family protein	>tr|L7N5D6|L7N5D6_MYCTU Nitroreductase family protein OS=Mycobacterium tuberculosis GN=MT3477 PE=4 SV=1	L7N5D6_MYCTU	25.8031	25.6849	25.3684	25.6705	25.8024	25.3843	25.4719	25.6343	25.7904	25.8101	25.6799	26.0529	25.4013	25.3921	25.0252	25.0484	Nitroreductase-like							metabolic process;oxidation-reduction process	catalytic activity;oxidoreductase activity		metabolic process			Nitroreductase		Completeproteome;Referenceproteome	GO:0008152;GO:0055114	GO:0003824;GO:0016491		GO:0008152		IPR000415							Mycobacterium tuberculosis	2.66e-57
Rv0134	Epoxide hydrolase	>tr|L7N5E1|L7N5E1_MYCTU Epoxide hydrolase OS=Mycobacterium tuberculosis GN=ephF PE=4 SV=1	L7N5E1_MYCTU	23.6052	23.7941	23.85	24.0208	23.6972	23.4944	23.6372	23.896	23.5438	23.6941	23.6863	23.1214	23.3117	23.6704	22.6754	23.2033	Epox_hydrolase-like		EPOXHYDRLASE					metabolic process	catalytic activity;hydrolase activity		metabolic process					Completeproteome;Hydrolase;Referenceproteome	GO:0008152	GO:0003824;GO:0016787		GO:0008152		IPR000639		PR00412					Mycobacterium tuberculosis	3.3e-43
Rv3891c	possible ESAT-6 like protein EsxD	>tr|L7N5E3|L7N5E3_MYCTU Possible ESAT-6 like protein EsxD OS=Mycobacterium tuberculosis GN=esxD PE=4 SV=1	L7N5E3_MYCTU	24.6886	25.1953	25.1455	25.4983	24.8207	24.8571	24.8804	25.3876	25.0233	25.1547	25.085	25.6088	24.9254	24.5731	24.2984	24.4738	T7SS_ESAT-6-like													WXG100		Completeproteome;Referenceproteome						IPR010310							Mycobacterium tuberculosis	6.89e-19
Rv1393c	Monooxygenase, flavin-binding family	>tr|L7N5E4|L7N5E4_MYCTU Monooxygenase, flavin-binding family OS=Mycobacterium tuberculosis GN=MT1438 PE=4 SV=1	L7N5E4_MYCTU	NaN	21.4961	NaN	NaN	NaN	NaN	NaN	NaN	NaN	NaN	NaN	NaN	NaN	NaN	NaN	NaN									catalytic activity;monooxygenase activity;oxidoreductase activity							Completeproteome;Monooxygenase;Oxidoreductase;Referenceproteome		GO:0003824;GO:0004497;GO:0016491											Mycobacterium tuberculosis	0.0020357
Rv0270	fatty-acid-CoA ligase FadD2 (Fatty-acid-CoA synthetase) (Fatty-acid-CoA synthase)	>tr|L7N5E5|L7N5E5_MYCTU Probable fatty-acid-CoA ligase FadD2 (Fatty-acid-CoA synthetase) (Fatty-acid-CoA synthase) OS=Mycobacterium tuberculosis GN=fadD2 PE=4 SV=1	L7N5E5_MYCTU	28.5071	28.3794	28.4945	28.7296	28.4625	28.3551	28.3758	28.843	28.3296	28.2537	28.4795	28.2758	28.5816	28.4939	28.6083	28.8681	AMP-binding_CS;AMP-dep_Synth/Lig;DUF4009			AMP_BINDING					catalytic activity;ligase activity					AMP-binding;DUF4009		Completeproteome;Ligase;Referenceproteome		GO:0003824;GO:0016874				IPR000873;IPR020845;IPR025110			PS00455				Mycobacterium tuberculosis	4.24e-181
Rv0312	Conserved hypothetical proline and threonine rich protein	>tr|L7N5E8|L7N5E8_MYCTU Conserved hypothetical proline and threonine rich protein OS=Mycobacterium tuberculosis GN=MT0326 PE=4 SV=1	L7N5E8_MYCTU	NaN	NaN	NaN	NaN	NaN	NaN	NaN	NaN	NaN	22.8253	NaN	NaN	23.6091	NaN	NaN	NaN	Hsp_70_fam													HSP70		Completeproteome;Referenceproteome						IPR013126							Mycobacterium tuberculosis	1.94e-72
Rv0075	Aminotransferase, class I	>tr|L7N5E9|L7N5E9_MYCTU Aminotransferase, class I OS=Mycobacterium tuberculosis GN=MT0081 PE=4 SV=1	L7N5E9_MYCTU	23.4649	23.4422	23.3445	23.6033	23.6047	23.6326	23.767	23.7169	23.5148	23.5022	23.5729	23.806	NaN	NaN	NaN	NaN	Aminotransferase_I/II;PyrdxlP-dep_Trfase;PyrdxlP-dep_Trfase_major_sub1;PyrdxlP-dep_Trfase_major_sub2							biosynthetic process;metabolic process	binding;catalytic activity;cofactor binding;pyridoxal phosphate binding;transaminase activity;transferase activity;transferase activity, transferring nitrogenous groups;vitamin B6 binding;vitamin binding		biosynthetic process;metabolic process		Cysteine and methionine metabolism;Nitrogen metabolism;Selenocompound metabolism;Sulfur metabolism	Aminotran_1_2		Aminotransferase;Completeproteome;Referenceproteome;Transferase	GO:0008152;GO:0009058	GO:0003824;GO:0005488;GO:0008483;GO:0016740;GO:0016769;GO:0019842;GO:0030170;GO:0048037;GO:0070279		GO:0008152;GO:0009058		IPR004839;IPR015421;IPR015422;IPR015424	ko00270;ko00450;ko00910;ko00920						Mycobacterium tuberculosis	9.6e-27
Rv3330	Penicillin-binding protein,	>tr|L7N5F0|L7N5F0_MYCTU Penicillin-binding protein, putative OS=Mycobacterium tuberculosis GN=dacB1 PE=3 SV=1	L7N5F0_MYCTU	23.6464	23.5336	23.6904	23.8728	23.6449	23.8025	23.9103	23.9479	23.5808	23.4252	23.5916	23.25	23.8687	23.8932	24.4611	23.9937	Beta-lactam/transpept-like;Peptidase_S11;Peptidase_S11_N		DADACBPTASE1					macromolecule metabolic process;metabolic process;primary metabolic process;protein metabolic process;proteolysis	carboxypeptidase activity;catalytic activity;exopeptidase activity;hydrolase activity;peptidase activity;peptidase activity, acting on L-amino acid peptides;serine hydrolase activity;serine-type carboxypeptidase activity;serine-type D-Ala-D-Ala carboxypeptidase activity;serine-type exopeptidase activity;serine-type peptidase activity		macromolecule metabolic process;metabolic process;primary metabolic process;protein metabolic process;proteolysis		Peptidoglycan biosynthesis	Peptidase_S11		Carboxypeptidase;Completeproteome;Hydrolase;Protease;Referenceproteome	GO:0006508;GO:0008152;GO:0019538;GO:0043170;GO:0044238	GO:0003824;GO:0004180;GO:0004185;GO:0008233;GO:0008236;GO:0008238;GO:0009002;GO:0016787;GO:0017171;GO:0070008;GO:0070011		GO:0006508;GO:0008152;GO:0019538;GO:0043170;GO:0044238		IPR001967;IPR012338;IPR018044	ko00550	PR00725					Mycobacterium tuberculosis	1.17e-52
Rv1748	Uncharacterized protein	>tr|L7N5F1|L7N5F1_MYCTU Uncharacterized protein OS=Mycobacterium tuberculosis GN=MT1791 PE=4 SV=1	L7N5F1_MYCTU	NaN	NaN	NaN	NaN	24.2179	NaN	NaN	NaN	NaN	24.1565	NaN	NaN	NaN	NaN	NaN	NaN																Completeproteome;Referenceproteome													Mycobacterium tuberculosis	9.37e-05
Rv2263	Oxidoreductase, short-chain dehydrogenase/reductase family	>tr|L7N5F2|L7N5F2_MYCTU Oxidoreductase, short-chain dehydrogenase/reductase family OS=Mycobacterium tuberculosis GN=MT2323 PE=3 SV=1	L7N5F2_MYCTU	NaN	NaN	NaN	21.3085	NaN	NaN	NaN	NaN	NaN	NaN	NaN	NaN	NaN	NaN	NaN	NaN	DH_sc/Rdtase_SDR;Glc/ribitol_DH;NAD(P)-bd_dom		GDHRDH;SDRFAMILY					metabolic process;oxidation-reduction process	catalytic activity;oxidoreductase activity		metabolic process			adh_short		Completeproteome;Referenceproteome	GO:0008152;GO:0055114	GO:0003824;GO:0016491		GO:0008152		IPR002198;IPR002347;IPR016040		PR00080;PR00081					Mycobacterium tuberculosis	6.04e-08
Rv0316	Muconolactone isomerase,	>tr|L7N5F4|L7N5F4_MYCTU Muconolactone isomerase, putative OS=Mycobacterium tuberculosis GN=MT0330 PE=4 SV=1	L7N5F4_MYCTU	22.8774	NaN	NaN	NaN	NaN	NaN	NaN	NaN	NaN	NaN	NaN	NaN	NaN	NaN	NaN	NaN	Dimeric_a/b-barrel;MLI_dom;Muconolactone_d_Isoase							cellular aromatic compound metabolic process;cellular metabolic process;cellular process;metabolic process	catalytic activity;isomerase activity		cellular aromatic compound metabolic process;cellular metabolic process;cellular process;metabolic process			MIase		Completeproteome;Isomerase;Referenceproteome	GO:0006725;GO:0008152;GO:0009987;GO:0044237	GO:0003824;GO:0016853		GO:0006725;GO:0008152;GO:0009987;GO:0044237		IPR003464;IPR011008;IPR026029							Mycobacterium tuberculosis	2.98e-07
Rv3797	Acyl-CoA dehydrogenase,	>tr|L7N5F5|L7N5F5_MYCTU Acyl-CoA dehydrogenase, putative OS=Mycobacterium tuberculosis GN=fadE35 PE=3 SV=1	L7N5F5_MYCTU	24.3652	24.3476	23.9812	23.7476	24.0148	24.4179	23.8346	24.1095	23.8567	23.7287	23.7428	23.5991	NaN	NaN	NaN	NaN	AcylCo_DH/oxidase_C;AcylCoA_DH/oxidase;Acyl-CoA_Oxase/DH_1;Acyl-CoA_Oxase/DH_cen-dom								acyl-CoA dehydrogenase activity;catalytic activity;oxidoreductase activity;oxidoreductase activity, acting on the CH-CH group of donors					Acyl-CoA_dh_1;Acyl-CoA_dh_M		Completeproteome;FAD;Flavoprotein;Oxidoreductase;Referenceproteome		GO:0003824;GO:0003995;GO:0016491;GO:0016627				IPR006090;IPR006091;IPR009075;IPR009100							Mycobacterium tuberculosis	1.62e-50
Rv1206	fatty-acid-CoA ligase FadD6 (Fatty-acid-CoA synthetase) (Fatty-acid-CoA synthase)	>tr|L7N5F8|L7N5F8_MYCTU Probable fatty-acid-CoA ligase FadD6 (Fatty-acid-CoA synthetase) (Fatty-acid-CoA synthase) OS=Mycobacterium tuberculosis GN=fadD6 PE=4 SV=1	L7N5F8_MYCTU	25.7684	25.0312	25.6323	24.5735	25.0631	25.1648	24.8824	24.523	25.2298	24.9793	24.9648	24.3771	25.0794	24.8736	24.7819	24.5822	AMP-binding_CS;AMP-dep_Synth/Lig			AMP_BINDING					catalytic activity;ligase activity					AMP-binding		Completeproteome;Ligase;Referenceproteome		GO:0003824;GO:0016874				IPR000873;IPR020845			PS00455				Mycobacterium tuberculosis	5.39e-52
Rv1742	Uncharacterized protein	>tr|L7N5F9|L7N5F9_MYCTU Uncharacterized protein OS=Mycobacterium tuberculosis GN=MT1784 PE=4 SV=1	L7N5F9_MYCTU	NaN	NaN	20.8619	NaN	NaN	NaN	NaN	NaN	NaN	NaN	NaN	NaN	NaN	NaN	NaN	NaN																Completeproteome;Referenceproteome													Mycobacterium tuberculosis	4.09e-23
Rv1231c	membrane protein	>tr|L7N5G0|L7N5G0_MYCTU Probable membrane protein OS=Mycobacterium tuberculosis GN=MT1269 PE=4 SV=1	L7N5G0_MYCTU	23.3431	NaN	NaN	NaN	NaN	NaN	NaN	NaN	NaN	NaN	NaN	NaN	NaN	NaN	NaN	NaN	DUF1003													DUF1003		Completeproteome;Referenceproteome						IPR010406							Mycobacterium tuberculosis	1.14e-21
Rv1697	Uncharacterized protein	>tr|L7N5G2|L7N5G2_MYCTU Uncharacterized protein OS=Mycobacterium tuberculosis GN=MT1736 PE=4 SV=1	L7N5G2_MYCTU	24.2298	24.1205	24.48	24.1352	24.8409	24.8357	24.6342	24.2305	24.569	24.7166	24.5905	23.7472	24.4619	25.0343	24.4864	24.3131	TPK_catalytic;TPPK_C							aromatic compound biosynthetic process;biosynthetic process;cellular aromatic compound metabolic process;cellular biosynthetic process;cellular metabolic process;cellular nitrogen compound biosynthetic process;cellular nitrogen compound metabolic process;cellular process;coenzyme biosynthetic process;coenzyme metabolic process;cofactor biosynthetic process;cofactor metabolic process;heterocycle b…	adenyl nucleotide binding;adenyl ribonucleotide binding;ATP binding;binding;catalytic activity;diphosphotransferase activity;nucleotide binding;purine nucleotide binding;purine ribonucleoside triphosphate binding;purine ribonucleotide binding;ribonucleotide binding;thiamine diphosphokinase activity;transferase activity;transferase activity, transferring phosphorus-containing groups		biosynthetic process;cellular aromatic compound metabolic process;cellular metabolic process;cellular nitrogen compound metabolic process;cellular process;cofactor metabolic process;heterocycle metabolic process;metabolic process;nitrogen compound metabolic process;small molecule metabolic process;sulfur compound metabolic process;vitamin metabolic process			TPPK_C		Completeproteome;Referenceproteome	GO:0006725;GO:0006732;GO:0006766;GO:0006767;GO:0006790;GO:0006807;GO:0008152;GO:0009058;GO:0009108;GO:0009110;GO:0009229;GO:0009987;GO:0018130;GO:0019438;GO:0034641;GO:0042357;GO:0042364;GO:0042723;GO:0042724;GO:0044237;GO:0044249;GO:0044271;GO:0044272;GO:0044281;GO:0044283;GO:0046483;GO:0051186;GO:0051188	GO:0000166;GO:0003824;GO:0004788;GO:0005488;GO:0005524;GO:0016740;GO:0016772;GO:0016778;GO:0017076;GO:0030554;GO:0032553;GO:0032555;GO:0032559;GO:0035639		GO:0006725;GO:0006766;GO:0006790;GO:0006807;GO:0008152;GO:0009058;GO:0009987;GO:0034641;GO:0044237;GO:0044281;GO:0046483;GO:0051186		IPR007371;IPR022215							Mycobacterium tuberculosis	7.87e-86
Rv0172	Mce-family protein Mce1D	>tr|L7N5G3|L7N5G3_MYCTU Mce-family protein Mce1D OS=Mycobacterium tuberculosis GN=mce1D PE=4 SV=1	L7N5G3_MYCTU	25.3702	25.3494	25.4043	25.9417	25.0068	25.1499	25.1275	25.6358	NaN	NaN	NaN	24.2748	25.4799	25.3102	25.1399	24.1928	Mce;Mce-related													MCE		Completeproteome;Referenceproteome						IPR003399;IPR005693							Mycobacterium tuberculosis	1.78e-134
Rv0180c	conserved transmembrane protein	>tr|L7N5G4|L7N5G4_MYCTU Probable conserved transmembrane protein OS=Mycobacterium tuberculosis GN=MT0189 PE=4 SV=1	L7N5G4_MYCTU	26.0477	26.0283	26.3373	25.8392	26.2659	26.2919	26.0964	25.967	26.2492	26.3374	26.133	25.7079	25.7015	25.9083	24.9353	24.625	DUF3533									cell part;integral to membrane;intrinsic to membrane;membrane part		cell part		DUF3533		Completeproteome;Membrane;Referenceproteome;Transmembrane			GO:0016021;GO:0031224;GO:0044425;GO:0044464		GO:0044464	IPR022703							Mycobacterium tuberculosis	3.9e-59
Rv1912c	possible oxidoreductase FadB5	>tr|L7N5G6|L7N5G6_MYCTU Possible oxidoreductase FadB5 OS=Mycobacterium tuberculosis GN=fadB5 PE=4 SV=1	L7N5G6_MYCTU	22.6611	22.7426	23.945	22.7212	22.5085	23.5901	22.6828	22.7883	22.5136	22.5808	22.6228	22.4374	21.9172	22.3775	22.1246	22.013	ADH_C;ADH_GroES-like;ADH_SF_Zn-type;GroES-like;NAD(P)-bd_dom;Quin_OxRdtase/zeta-crystal_CS			QOR_ZETA_CRYSTAL					binding;catalytic activity;cation binding;ion binding;metal ion binding;NADPH:quinone reductase activity;oxidoreductase activity;oxidoreductase activity, acting on NADH or NADPH;oxidoreductase activity, acting on NADH or NADPH, quinone or similar compound as acceptor;transition metal ion binding;zinc ion binding					ADH_N;ADH_zinc_N		Completeproteome;Oxidoreductase;Referenceproteome		GO:0003824;GO:0003960;GO:0005488;GO:0008270;GO:0016491;GO:0016651;GO:0016655;GO:0043167;GO:0043169;GO:0046872;GO:0046914				IPR002085;IPR002364;IPR011032;IPR013149;IPR013154;IPR016040			PS01162				Mycobacterium tuberculosis	4.64e-24
Rv1976c	Uncharacterized protein	>tr|L7N5G7|L7N5G7_MYCTU Uncharacterized protein OS=Mycobacterium tuberculosis GN=MT2028 PE=4 SV=1	L7N5G7_MYCTU	NaN	NaN	NaN	NaN	NaN	NaN	NaN	NaN	NaN	NaN	NaN	NaN	NaN	NaN	22.3101	NaN	DUF901													NYN_YacP		Completeproteome;Referenceproteome						IPR010298							Mycobacterium tuberculosis	8.8e-08
Rv0066c	Isocitrate dehydrogenase, NADP-dependent, monomeric type	>tr|L7N5H0|L7N5H0_MYCTU Isocitrate dehydrogenase, NADP-dependent, monomeric type OS=Mycobacterium tuberculosis GN=icd-1 PE=3 SV=1	L7N5H0_MYCTU	28.6568	28.5069	28.7807	28.6626	28.5781	28.6579	28.4797	28.519	28.649	28.5959	28.5393	28.3498	28.497	28.6294	28.3093	28.3168	Isocitrate_DH_NADP_mono;IsoPropMal-DH-like_dom							acetyl-CoA catabolic process;acetyl-CoA metabolic process;catabolic process;cellular catabolic process;cellular metabolic process;cellular process;coenzyme catabolic process;coenzyme metabolic process;cofactor catabolic process;cofactor metabolic process;metabolic process;tricarboxylic acid cycle	binding;catalytic activity;cation binding;ion binding;isocitrate dehydrogenase (NADP+) activity;isocitrate dehydrogenase activity;metal ion binding;oxidoreductase activity;oxidoreductase activity, acting on CH-OH group of donors;oxidoreductase activity, acting on the CH-OH group of donors, NAD or NADP as acceptor		catabolic process;cellular metabolic process;cellular process;cofactor metabolic process;metabolic process		Carbon fixation pathways in prokaryotes;Citrate cycle (TCA cycle);Glutathione metabolism;Peroxisome	IDH		Completeproteome;Magnesium;Metal-binding;Oxidoreductase;Referenceproteome	GO:0006084;GO:0006099;GO:0006732;GO:0008152;GO:0009056;GO:0009109;GO:0009987;GO:0044237;GO:0044248;GO:0046356;GO:0051186;GO:0051187	GO:0003824;GO:0004448;GO:0004450;GO:0005488;GO:0016491;GO:0016614;GO:0016616;GO:0043167;GO:0043169;GO:0046872		GO:0008152;GO:0009056;GO:0009987;GO:0044237;GO:0051186		IPR004436;IPR024084	ko00020;ko00480;ko00720;ko04146						Mycobacterium tuberculosis	4.83e-263
Rv0177	conserved Mce associated protein	>tr|L7N5H6|L7N5H6_MYCTU Probable conserved Mce associated protein OS=Mycobacterium tuberculosis GN=MT0186 PE=4 SV=1	L7N5H6_MYCTU	22.954	NaN	NaN	NaN	NaN	23.0712	22.2996	NaN	NaN	NaN	NaN	NaN	NaN	NaN	NaN	NaN																Completeproteome;Referenceproteome													Mycobacterium tuberculosis	5.31e-21
Rv0431	tuberculin related peptide	>tr|L7N5I0|L7N5I0_MYCTU Putative tuberculin related peptide OS=Mycobacterium tuberculosis GN=AT103 PE=4 SV=1	L7N5I0_MYCTU	NaN	24.2987	25.0334	24.3752	24.6319	24.6155	24.8395	24.623	24.5276	24.7157	24.2666	24.0559	24.7259	24.5118	24.5612	NaN	LytR/CpsA/Psr_C													LytR_C		Completeproteome;Referenceproteome						IPR027381							Mycobacterium tuberculosis	1.6e-15
Rv0241c	MaoC family protein	>tr|L7N5I2|L7N5I2_MYCTU MaoC family protein OS=Mycobacterium tuberculosis GN=htdX PE=4 SV=1	L7N5I2_MYCTU	26.7336	26.3138	25.9784	25.6425	26.5846	26.4006	26.233	25.5799	26.5433	26.6901	26.3487	24.827	26.1098	26.8418	26.2359	25.3561	Fatty_acid_synthase;MaoC_dom		FASYNTHASE					biosynthetic process;carboxylic acid biosynthetic process;carboxylic acid metabolic process;cellular biosynthetic process;cellular ketone metabolic process;cellular lipid metabolic process;cellular metabolic process;cellular process;fatty acid biosynthetic process;fatty acid metabolic process;lipid biosynthetic process;lipid metabolic process;metabolic process;monocarboxylic acid metabolic proces…	catalytic activity;fatty acid synthase activity;oxidoreductase activity;transferase activity;transferase activity, transferring acyl groups;transferase activity, transferring acyl groups other than amino-acyl groups	cell part;cytoplasmic part;cytosolic part;fatty acid synthase complex;intracellular part;macromolecular complex;protein complex	biosynthetic process;cellular ketone metabolic process;cellular lipid metabolic process;cellular metabolic process;cellular process;lipid metabolic process;metabolic process;organic acid metabolic process;primary metabolic process;small molecule metabolic process	cell part;fatty acid synthase complex;macromolecular complex;protein complex		MaoC_dehydratas		Completeproteome;Referenceproteome	GO:0006082;GO:0006629;GO:0006631;GO:0006633;GO:0008152;GO:0008610;GO:0009058;GO:0009987;GO:0016053;GO:0019752;GO:0032787;GO:0042180;GO:0043436;GO:0044237;GO:0044238;GO:0044249;GO:0044255;GO:0044281;GO:0044283;GO:0046394	GO:0003824;GO:0004312;GO:0016491;GO:0016740;GO:0016746;GO:0016747	GO:0005835;GO:0032991;GO:0043234;GO:0044424;GO:0044444;GO:0044445;GO:0044464	GO:0006082;GO:0006629;GO:0008152;GO:0009058;GO:0009987;GO:0042180;GO:0044237;GO:0044238;GO:0044255;GO:0044281	GO:0005835;GO:0032991;GO:0043234;GO:0044464	IPR002539;IPR003965		PR01483					Mycobacterium tuberculosis	3e-47
Rv3852	possible histone-like protein Hns	>tr|L7N5I3|L7N5I3_MYCTU Possible histone-like protein Hns OS=Mycobacterium tuberculosis GN=hns PE=4 SV=1	L7N5I3_MYCTU	27.1093	26.9763	27.0228	27.2193	27.1781	26.7358	27.186	27.3333	27.0261	27.0667	26.9149	27.1881	27.4007	27.3438	28.2245	27.8557																Completeproteome;Referenceproteome													Mycobacterium tuberculosis	7.3e-38
Rv1466	Conserved protein	>tr|L7N5I4|L7N5I4_MYCTU Conserved protein OS=Mycobacterium tuberculosis GN=MT1513 PE=4 SV=1	L7N5I4_MYCTU	23.9566	24.0289	23.1783	23.955	23.9514	23.4947	24.0134	23.8523	23.6709	24.0918	24.1683	23.9432	23.6372	23.8325	23.4366	23.5127	DUF59													DUF59		Completeproteome;Referenceproteome						IPR002744							Mycobacterium tuberculosis	5.47e-33
Rv0419	possible lipoprotein peptidase LpqM	>tr|L7N5I7|L7N5I7_MYCTU Possible lipoprotein peptidase LpqM OS=Mycobacterium tuberculosis GN=lpqM PE=4 SV=1	L7N5I7_MYCTU	22.31	NaN	NaN	NaN	22.3662	22.3379	NaN	22.2062	22.2425	22.4476	22.3903	22.1858	NaN	21.9299	NaN	NaN																Completeproteome;Lipoprotein;Referenceproteome													Mycobacterium tuberculosis	6.47e-21
Rv3816c	Acyltransferase family protein	>tr|L7N5J1|L7N5J1_MYCTU Acyltransferase family protein OS=Mycobacterium tuberculosis GN=MT3925 PE=4 SV=1	L7N5J1_MYCTU	26.0799	25.5605	26.087	25.328	26.0292	26.2607	26.2282	25.7042	25.9687	26.0556	25.8833	25.2434	25.7929	26.0584	25.7973	25.4903	Plipid/glycerol_acylTrfase					PlsC			catalytic activity;transferase activity;transferase activity, transferring acyl groups					Acyltransferase		Acyltransferase;Completeproteome;Referenceproteome;Transferase		GO:0003824;GO:0016740;GO:0016746				IPR002123						SM00563	Mycobacterium tuberculosis	2.93e-50
Rv2400c	sulfate-binding lipoprotein SubI	>tr|L7N5J2|L7N5J2_MYCTU Probable sulfate-binding lipoprotein SubI OS=Mycobacterium tuberculosis GN=sbp PE=4 SV=1	L7N5J2_MYCTU	NaN	23.7971	24.316	24.1298	24.2204	24.6474	24.0493	24.7371	23.8441	23.8042	NaN	24.2889	23.7377	24.065	NaN	NaN	Thiosulph/SO4-bd							anion transport;establishment of localization;inorganic anion transport;ion transport;sulfate transport;transport	active transmembrane transporter activity;anion transmembrane transporter activity;anion transmembrane-transporting ATPase activity;ATPase activity;ATPase activity, coupled;ATPase activity, coupled to movement of substances;ATPase activity, coupled to transmembrane movement of ions;ATPase activity, coupled to transmembrane movement of substances;catalytic activity;hydrolase activity;hydrolase act…		establishment of localization;ion transport;transport		ABC transporters			Completeproteome;Lipoprotein;Referenceproteome	GO:0006810;GO:0006811;GO:0006820;GO:0008272;GO:0015698;GO:0051234	GO:0003824;GO:0005215;GO:0008509;GO:0015075;GO:0015103;GO:0015116;GO:0015399;GO:0015405;GO:0015419;GO:0016462;GO:0016787;GO:0016817;GO:0016818;GO:0016820;GO:0016887;GO:0017111;GO:0022804;GO:0022857;GO:0022891;GO:0022892;GO:0042623;GO:0042625;GO:0042626;GO:0043225;GO:0043492		GO:0006810;GO:0006811;GO:0051234		IPR005669	ko02010						Mycobacterium tuberculosis	9.61e-38
Rv0243	acetyl-CoA acyltransferase FadA2 (3-ketoacyl-CoA thiolase) (Beta-ketothiolase)	>tr|L7N5J4|L7N5J4_MYCTU Probable acetyl-CoA acyltransferase FadA2 (3-ketoacyl-CoA thiolase) (Beta-ketothiolase) OS=Mycobacterium tuberculosis GN=fadA2 PE=3 SV=1	L7N5J4_MYCTU	29.731	29.6672	29.7649	29.6565	29.2983	29.1506	29.2742	29.2559	29.6316	29.6064	29.6927	29.7787	29.6377	29.4484	30.2377	29.7314	Thiolase;Thiolase_AS;Thiolase_C;Thiolase_N;Thiolase-like;Thiolase-like_subgr			THIOLASE_3					acetyl-CoA C-acyltransferase activity;C-acyltransferase activity;catalytic activity;transferase activity;transferase activity, transferring acyl groups;transferase activity, transferring acyl groups other than amino-acyl groups				Benzoate degradation;Butanoate metabolism;Carbon fixation pathways in prokaryotes;Fatty acid metabolism;Glyoxylate and dicarboxylate metabolism;Lysine degradation;Propanoate metabolism;Pyruvate metabolism;Synthesis and degradation of ketone bodies;Terpenoid backbone biosynthesis;Tryptophan metabolism;Two-component system;Valine, leucine and isoleucine degradation	Thiolase_C;Thiolase_N		Acyltransferase;Completeproteome;Referenceproteome;Transferase		GO:0003824;GO:0003988;GO:0016408;GO:0016740;GO:0016746;GO:0016747				IPR002155;IPR016038;IPR016039;IPR020610;IPR020616;IPR020617	ko00071;ko00072;ko00280;ko00310;ko00362;ko00380;ko00620;ko00630;ko00640;ko00650;ko00720;ko00900;ko02020		PS00099				Mycobacterium tuberculosis	0
Rv3722c	Conserved protein	>tr|L7N5J5|L7N5J5_MYCTU Conserved protein OS=Mycobacterium tuberculosis GN=MT3825 PE=4 SV=1	L7N5J5_MYCTU	26.5902	28.4618	26.891	27.7951	27.2845	28.2247	27.9279	27.6214	26.7743	28.021	27.3876	27.4459	27.9801	28.29	26.1242	26.9646	Aminotran_put;PyrdxlP-dep_Trfase;PyrdxlP-dep_Trfase_major_sub2							metabolic process	binding;catalytic activity;cofactor binding;pyridoxal phosphate binding;vitamin B6 binding;vitamin binding		metabolic process			Aminotran_MocR		Completeproteome;Referenceproteome	GO:0008152	GO:0003824;GO:0005488;GO:0019842;GO:0030170;GO:0048037;GO:0070279		GO:0008152		IPR015422;IPR015424;IPR024551							Mycobacterium tuberculosis	1.2e-149
Rv1680	Uncharacterized protein	>tr|L7N5J6|L7N5J6_MYCTU Uncharacterized protein OS=Mycobacterium tuberculosis GN=MT1720 PE=4 SV=1	L7N5J6_MYCTU	24.4331	24.5039	24.5509	24.4815	24.3507	24.7246	24.3193	24.5165	24.5695	24.3438	24.4595	24.483	24.5577	24.6456	24.6718	25.5738																Completeproteome;Referenceproteome													Mycobacterium tuberculosis	6.12e-47
Rv2418c	Uncharacterized protein	>tr|L7N5J7|L7N5J7_MYCTU Uncharacterized protein OS=Mycobacterium tuberculosis GN=MT2491 PE=4 SV=1	L7N5J7_MYCTU	22.8865	23.3134	23.3531	23.127	23.4835	23.359	23.3469	23.4478	NaN	23.3061	NaN	NaN	22.9464	23.0546	NaN	NaN	SGNH_hydro-type_esterase_dom								catalytic activity;hydrolase activity							Completeproteome;Referenceproteome		GO:0003824;GO:0016787				IPR013831							Mycobacterium tuberculosis	4.82e-07
Rv0139	Dihydroflavonol 4-reductase-related protein	>tr|L7N5K2|L7N5K2_MYCTU Dihydroflavonol 4-reductase-related protein OS=Mycobacterium tuberculosis GN=MT0147 PE=4 SV=1	L7N5K2_MYCTU	NaN	NaN	NaN	17.9858	NaN	NaN	NaN	NaN	NaN	NaN	NaN	NaN	NaN	NaN	NaN	NaN	Epimerase_deHydtase;NAD(P)-bd_dom							cellular metabolic process;cellular process;metabolic process	binding;catalytic activity;coenzyme binding;cofactor binding		cellular metabolic process;cellular process;metabolic process		Flavonoid biosynthesis	Epimerase		Completeproteome;Referenceproteome	GO:0008152;GO:0009987;GO:0044237	GO:0003824;GO:0005488;GO:0048037;GO:0050662		GO:0008152;GO:0009987;GO:0044237		IPR001509;IPR016040	ko00941						Mycobacterium tuberculosis	4.03e-05
Rv0186	Beta-glucidase,	>tr|L7N5K3|L7N5K3_MYCTU Beta-glucosidase, putative OS=Mycobacterium tuberculosis GN=bglS PE=4 SV=1	L7N5K3_MYCTU	NaN	NaN	NaN	NaN	19.5205	NaN	NaN	NaN	NaN	NaN	NaN	NaN	NaN	NaN	NaN	NaN	Fn3-like;Glyco_hydro_3;Glyco_hydro_3_C;Glyco_hydro_3_N;Glycoside_hydrolase_SF		GLHYDRLASE3					carbohydrate metabolic process;metabolic process;primary metabolic process	catalytic activity;hydrolase activity;hydrolase activity, acting on glycosyl bonds;hydrolase activity, hydrolyzing O-glycosyl compounds		carbohydrate metabolic process;metabolic process;primary metabolic process		Cyanoamino acid metabolism;Phenylpropanoid biosynthesis;Starch and sucrose metabolism	Fn3-like;Glyco_hydro_3;Glyco_hydro_3_C		Completeproteome;Hydrolase;Referenceproteome	GO:0005975;GO:0008152;GO:0044238	GO:0003824;GO:0004553;GO:0016787;GO:0016798		GO:0005975;GO:0008152;GO:0044238		IPR001764;IPR002772;IPR017853;IPR026891;IPR026892	ko00460;ko00500;ko00940	PR00133					Mycobacterium tuberculosis	0.0029314
Rv0435c	Cell division control protein,	>tr|L7N5K4|L7N5K4_MYCTU Cell division control protein, putative OS=Mycobacterium tuberculosis GN=MT0451 PE=3 SV=1	L7N5K4_MYCTU	24.3279	24.543	24.7966	24.754	24.703	24.9577	24.5326	24.292	24.2779	24.2782	24.4793	25.0488	24.3035	24.4802	23.7977	24.5783	AAA+_ATPase;Asp_de-COase-like_dom;ATPase_AAA_core;ATPase_AAA_CS;CDC4_N-term_subdom;P-loop_NTPase			AAA		AAA;CDC48_N		cell division;cellular process	adenyl nucleotide binding;adenyl ribonucleotide binding;ATP binding;binding;catalytic activity;hydrolase activity;hydrolase activity, acting on acid anhydrides;hydrolase activity, acting on acid anhydrides, in phosphorus-containing anhydrides;nucleoside-triphosphatase activity;nucleotide binding;purine nucleotide binding;purine ribonucleoside triphosphate binding;purine ribonucleotide binding;pyr…		cell division;cellular process		Protein processing in endoplasmic reticulum	AAA;CDC48_N		ATP-binding;Cellcycle;Celldivision;Completeproteome;Nucleotide-binding;Referenceproteome	GO:0009987;GO:0051301	GO:0000166;GO:0003824;GO:0005488;GO:0005524;GO:0016462;GO:0016787;GO:0016817;GO:0016818;GO:0017076;GO:0017111;GO:0030554;GO:0032553;GO:0032555;GO:0032559;GO:0035639		GO:0009987;GO:0051301		IPR003338;IPR003593;IPR003959;IPR003960;IPR009010;IPR027417	ko04141		PS00674			SM00382;SM01073	Mycobacterium tuberculosis	5.34e-106
Rv3140	Acyl-CoA dehydrogenase	>tr|L7N5K6|L7N5K6_MYCTU Acyl-CoA dehydrogenase OS=Mycobacterium tuberculosis GN=fadE23 PE=3 SV=1	L7N5K6_MYCTU	27.6865	27.6839	27.7902	27.5102	27.8096	27.6005	27.8231	27.3963	27.8785	27.9028	27.8742	27.6186	27.4305	27.3674	27.8829	27.455	AcylCo_DH/oxidase_C;AcylCoA_DH/oxidase;Acyl-CoA_Oxase/DH_1;Acyl-CoA_Oxase/DH_cen-dom								acyl-CoA dehydrogenase activity;catalytic activity;oxidoreductase activity;oxidoreductase activity, acting on the CH-CH group of donors				beta-Alanine metabolism;Fatty acid metabolism;PPAR signaling pathway;Propanoate metabolism;Valine, leucine and isoleucine degradation	Acyl-CoA_dh_1;Acyl-CoA_dh_M		Completeproteome;FAD;Flavoprotein;Oxidoreductase;Referenceproteome		GO:0003824;GO:0003995;GO:0016491;GO:0016627				IPR006090;IPR006091;IPR009075;IPR009100	ko00071;ko00280;ko00410;ko00640;ko03320						Mycobacterium tuberculosis	1.02e-168
Rv3271c	conserved integral membrane protein	>tr|L7N5K8|L7N5K8_MYCTU Probable conserved integral membrane protein OS=Mycobacterium tuberculosis GN=MT3371 PE=4 SV=1	L7N5K8_MYCTU	NaN	NaN	NaN	NaN	NaN	NaN	NaN	NaN	NaN	NaN	NaN	NaN	NaN	NaN	23.0706	NaN	Cation_efflux;Cation_efflux_TMD								cation transmembrane transporter activity;ion transmembrane transporter activity;substrate-specific transmembrane transporter activity;substrate-specific transporter activity;transmembrane transporter activity;transporter activity	cell part;integral to membrane;intrinsic to membrane;membrane part		cell part		Cation_efflux		Completeproteome;Referenceproteome		GO:0005215;GO:0008324;GO:0015075;GO:0022857;GO:0022891;GO:0022892	GO:0016021;GO:0031224;GO:0044425;GO:0044464		GO:0044464	IPR002524;IPR027469							Mycobacterium tuberculosis	1.05e-18
Rv2021c	DNA-binding protein,	>tr|L7N5K9|L7N5K9_MYCTU DNA-binding protein, putative OS=Mycobacterium tuberculosis GN=MT2077 PE=4 SV=1	L7N5K9_MYCTU	NaN	NaN	NaN	22.428	NaN	NaN	NaN	NaN	NaN	NaN	NaN	NaN	NaN	NaN	NaN	NaN	HTH;Lambda_DNA-bd_dom			HTH_CROC1		HTH_XRE			binding;DNA binding;nucleic acid binding;sequence-specific DNA binding					HTH_3		Completeproteome;DNA-binding;Referenceproteome		GO:0003676;GO:0003677;GO:0005488;GO:0043565				IPR001387;IPR010982			PS50943			SM00530	Mycobacterium tuberculosis	1.29e-26
Rv1140	integral membrane protein	>tr|L7N5L0|L7N5L0_MYCTU Probable integral membrane protein OS=Mycobacterium tuberculosis GN=MT1173 PE=4 SV=1	L7N5L0_MYCTU	NaN	NaN	21.9581	NaN	NaN	NaN	NaN	NaN	NaN	NaN	NaN	NaN	NaN	NaN	NaN	NaN	CAAX_protease									cell part;membrane		cell part;membrane		Abi		Completeproteome;Referenceproteome			GO:0016020;GO:0044464		GO:0016020;GO:0044464	IPR003675							Mycobacterium tuberculosis	0.0022725
Rv2443	C4-dicarboxylate transport protein	>tr|L7N5L1|L7N5L1_MYCTU C4-dicarboxylate transport protein OS=Mycobacterium tuberculosis GN=dctA PE=4 SV=1	L7N5L1_MYCTU	NaN	20.6731	NaN	NaN	NaN	NaN	NaN	NaN	NaN	NaN	NaN	NaN	NaN	NaN	NaN	NaN	Na-dicarboxylate_symporter		EDTRNSPORT						active transmembrane transporter activity;anion transmembrane transporter activity;anion:cation symporter activity;carboxylic acid transmembrane transporter activity;cation transmembrane transporter activity;dicarboxylic acid transmembrane transporter activity;inorganic cation transmembrane transporter activity;ion transmembrane transporter activity;metal ion transmembrane transporter activity;mo…	cell part;integral to membrane;intrinsic to membrane;membrane part		cell part	Two-component system	SDF		Completeproteome;Membrane;Referenceproteome;Transmembrane;Transmembranehelix		GO:0005215;GO:0005310;GO:0005342;GO:0005343;GO:0008324;GO:0008509;GO:0015075;GO:0015077;GO:0015081;GO:0015291;GO:0015293;GO:0015294;GO:0015296;GO:0015370;GO:0017153;GO:0022804;GO:0022857;GO:0022890;GO:0022891;GO:0022892;GO:0046873;GO:0046943	GO:0016021;GO:0031224;GO:0044425;GO:0044464		GO:0044464	IPR001991	ko02020	PR00173					Mycobacterium tuberculosis	0.00066496
Rv3308	Phphomannomutase	>tr|L7N5L3|L7N5L3_MYCTU Phosphomannomutase OS=Mycobacterium tuberculosis GN=manB-2 PE=3 SV=1	L7N5L3_MYCTU	NaN	NaN	NaN	20.6769	NaN	NaN	NaN	NaN	NaN	NaN	NaN	NaN	NaN	NaN	NaN	NaN	A-D-PHexomutase_a/b/a-I;A-D-PHexomutase_a/b/a-I/II/III;A-D-PHexomutase_a/b/a-II;A-D-PHexomutase_a/b/a-III;A-D-PHexomutase_C;A-D-PHexomutase_CS;Alpha-D-phosphohexomutase_SF		PGMPMM	PGM_PMM				carbohydrate metabolic process;metabolic process;primary metabolic process	binding;catalytic activity;cation binding;intramolecular transferase activity;intramolecular transferase activity, phosphotransferases;ion binding;isomerase activity;magnesium ion binding;metal ion binding;phosphomannomutase activity		carbohydrate metabolic process;metabolic process;primary metabolic process		Amino sugar and nucleotide sugar metabolism;Fructose and mannose metabolism	PGM_PMM_I;PGM_PMM_II;PGM_PMM_III;PGM_PMM_IV		Completeproteome;Isomerase;Magnesium;Metal-binding;Phosphoprotein;Referenceproteome	GO:0005975;GO:0008152;GO:0044238	GO:0000287;GO:0003824;GO:0004615;GO:0005488;GO:0016853;GO:0016866;GO:0016868;GO:0043167;GO:0043169;GO:0046872		GO:0005975;GO:0008152;GO:0044238		IPR005841;IPR005843;IPR005844;IPR005845;IPR005846;IPR016055;IPR016066	ko00051;ko00520	PR00509	PS00710				Mycobacterium tuberculosis	0.00081221
Rv3107c	Alkyl-dihydroxyacetonephphate synthase,	>tr|L7N5L6|L7N5L6_MYCTU Alkyl-dihydroxyacetonephosphate synthase, putative OS=Mycobacterium tuberculosis GN=agpS PE=4 SV=1	L7N5L6_MYCTU	NaN	NaN	NaN	NaN	20.9767	NaN	NaN	NaN	NaN	NaN	NaN	NaN	NaN	NaN	NaN	NaN	Alkyl-DHAP_Synthase;CO_DH_flavot_FAD-bd_sub2;FAD-bd_2;FAD-bd_2_sub1;FAD-linked_Oxase-like_C;FAD-linked_oxidase_C;Oxid_FAD_bind_N;Vanillyl_alc_oxidase_C-sub2			FAD_PCMH				biosynthetic process;lipid biosynthetic process;lipid metabolic process;metabolic process;primary metabolic process	alkylglycerone-phosphate synthase activity;binding;catalytic activity;coenzyme binding;cofactor binding;flavin adenine dinucleotide binding;oxidoreductase activity;oxidoreductase activity, acting on CH-OH group of donors;oxidoreductase activity, acting on the CH-OH group of donors, NAD or NADP as acceptor;transferase activity;transferase activity, transferring alkyl or aryl (other than methyl) gr…		biosynthetic process;lipid metabolic process;metabolic process;primary metabolic process		Ether lipid metabolism;Peroxisome	FAD_binding_4;FAD-oxidase_C	BECKER_TAMOXIFEN_RESISTANCE_DN;BENPORATH_MYC_MAX_TARGETS;BIOSYNTHETIC_PROCESS;CAGGTA_V$AREB6_01;CAIRO_HEPATOBLASTOMA_CLASSES_UP;CELLULAR_LIPID_METABOLIC_PROCESS;CHARAFE_BREAST_CANCER_LUMINAL_VS_BASAL_DN;CHARAFE_BREAST_CANCER_LUMINAL_VS_MESENCHYMAL_DN;CHIARETTI_ACUTE_LYMPHOBLASTIC_LEUKEMIA_ZAP70;chr2q;CYTOPLASM;CYTOPLASMIC_PART;DANG_BOUND_BY_MYC;DIAZ_CHRONIC_MEYLOGENOUS_LEUKEMIA_UP;DURCHDEWALD_SKI…	Completeproteome;Referenceproteome;Transferase	GO:0006629;GO:0008152;GO:0008610;GO:0009058;GO:0044238	GO:0003824;GO:0005488;GO:0008609;GO:0008762;GO:0016491;GO:0016614;GO:0016616;GO:0016740;GO:0016765;GO:0048037;GO:0050660;GO:0050662		GO:0006629;GO:0008152;GO:0009058;GO:0044238		IPR004113;IPR006094;IPR016164;IPR016166;IPR016167;IPR016169;IPR016171;IPR025650	ko00565;ko04146		PS51387				Mycobacterium tuberculosis	8.23e-13
Rv3232c	Polyphphate kinase Ppk2 (Polyphphoric acid kinase)	>tr|L7N5M0|L7N5M0_MYCTU Polyphosphate kinase Ppk2 (Polyphosphoric acid kinase) OS=Mycobacterium tuberculosis GN=ppk2 PE=4 SV=1	L7N5M0_MYCTU	NaN	NaN	NaN	NaN	NaN	NaN	NaN	24.0236	NaN	NaN	NaN	NaN	NaN	NaN	NaN	NaN	P-loop_NTPase;Polyphosphate_kinase-2;PPK2_PA0141;PPK2-related								catalytic activity;kinase activity;phosphotransferase activity, phosphate group as acceptor;polyphosphate kinase activity;transferase activity;transferase activity, transferring phosphorus-containing groups					PPK2		Completeproteome;Kinase;Referenceproteome;Transferase		GO:0003824;GO:0008976;GO:0016301;GO:0016740;GO:0016772;GO:0016776				IPR016898;IPR022486;IPR022488;IPR027417							Mycobacterium tuberculosis	2.64e-16
Rv1167c	transcriptional regulatory protein	>tr|L7N5M2|L7N5M2_MYCTU Probable transcriptional regulatory protein OS=Mycobacterium tuberculosis GN=MT1204 PE=4 SV=1	L7N5M2_MYCTU	NaN	NaN	NaN	19.6978	NaN	NaN	NaN	NaN	NaN	NaN	NaN	NaN	NaN	NaN	NaN	NaN	Homeodomain-like;HTH_TetR;Tet_transcr_reg_TetR-like_C;Tet_transcr_reg_TetR-rel_C			HTH_TETR_2					binding;DNA binding;nucleic acid binding					TetR_N		Completeproteome;DNA-binding;Referenceproteome;Transcription;Transcriptionregulation		GO:0003676;GO:0003677;GO:0005488				IPR001647;IPR009057;IPR011075;IPR015893			PS50977				Mycobacterium tuberculosis	5.19e-18
Rv0138	Uncharacterized protein	>tr|L7N5M4|L7N5M4_MYCTU Uncharacterized protein OS=Mycobacterium tuberculosis GN=MT0146 PE=4 SV=1	L7N5M4_MYCTU	NaN	20.5855	NaN	NaN	NaN	NaN	NaN	NaN	NaN	NaN	NaN	NaN	NaN	NaN	NaN	NaN	Cyclase_SnoaL-like_dom													SnoaL_2		Completeproteome;Referenceproteome						IPR009959							Mycobacterium tuberculosis	4.83e-26
Rv2137c	Uncharacterized protein	>tr|L7N5M6|L7N5M6_MYCTU Uncharacterized protein OS=Mycobacterium tuberculosis GN=MT2195 PE=4 SV=1	L7N5M6_MYCTU	NaN	NaN	NaN	21.1483	NaN	NaN	NaN	NaN	NaN	NaN	NaN	NaN	NaN	NaN	NaN	NaN																Completeproteome;Referenceproteome													Mycobacterium tuberculosis	0.00051299
Rv0544c	possible conserved transmembrane protein	>tr|L7N5M9|L7N5M9_MYCTU Possible conserved transmembrane protein OS=Mycobacterium tuberculosis GN=MT0569 PE=4 SV=1	L7N5M9_MYCTU	NaN	NaN	22.2172	NaN	NaN	NaN	NaN	NaN	NaN	NaN	NaN	NaN	NaN	NaN	NaN	NaN										cell part;integral to membrane;intrinsic to membrane;membrane part		cell part				Completeproteome;Membrane;Referenceproteome;Transmembrane			GO:0016021;GO:0031224;GO:0044425;GO:0044464		GO:0044464								Mycobacterium tuberculosis	3.73e-07
Rv3237c	Conserved protein	>tr|L7N5N3|L7N5N3_MYCTU Conserved protein OS=Mycobacterium tuberculosis GN=MT3334 PE=4 SV=1	L7N5N3_MYCTU	23.3901	23.8292	23.6364	24.5543	23.3553	23.4368	23.5385	NaN	23.1289	23.4012	24.0927	25.1319	23.1753	23.1083	NaN	23.8782	K(+)/H(+)_antiporter_KhtT;RCK_C			RCK_C				cation transport;establishment of localization;ion transport;metal ion transport;monovalent inorganic cation transport;potassium ion transport;transport	cation transmembrane transporter activity;ion transmembrane transporter activity;substrate-specific transmembrane transporter activity;substrate-specific transporter activity;transmembrane transporter activity;transporter activity		establishment of localization;ion transport;transport			TrkA_C		Completeproteome;Referenceproteome	GO:0006810;GO:0006811;GO:0006812;GO:0006813;GO:0015672;GO:0030001;GO:0051234	GO:0005215;GO:0008324;GO:0015075;GO:0022857;GO:0022891;GO:0022892		GO:0006810;GO:0006811;GO:0051234		IPR006037;IPR026278			PS51202				Mycobacterium tuberculosis	9.46e-33
Rv1508c	membrane protein	>tr|L7N5N4|L7N5N4_MYCTU Probable membrane protein OS=Mycobacterium tuberculosis GN=MT1556 PE=4 SV=1	L7N5N4_MYCTU	25.4161	24.9764	25.6317	24.7185	25.3912	25.4966	25.2621	24.8385	25.4165	25.6281	25.3225	24.8586	25.4963	25.6798	25.4243	24.945	DUF2029								catalytic activity;transferase activity;transferase activity, transferring glycosyl groups;transferase activity, transferring hexosyl groups					DUF2029		Completeproteome;Referenceproteome		GO:0003824;GO:0016740;GO:0016757;GO:0016758				IPR018584							Mycobacterium tuberculosis	1.65e-58
Rv3362c	ATP/GTP-binding protein	>tr|L7N5N6|L7N5N6_MYCTU Probable ATP/GTP-binding protein OS=Mycobacterium tuberculosis GN=MT3470 PE=4 SV=1	L7N5N6_MYCTU	NaN	NaN	NaN	23.1035	NaN	NaN	NaN	NaN	NaN	NaN	NaN	NaN	NaN	NaN	NaN	NaN	P-loop_NTPase;Uncharacterised_ATP-bd								binding;nucleotide binding					ATP_bind_1		Completeproteome;Referenceproteome		GO:0000166;GO:0005488				IPR004130;IPR027417							Mycobacterium tuberculosis	3.92e-20
Rv3753c	Conserved protein	>tr|L7N5N7|L7N5N7_MYCTU Conserved protein OS=Mycobacterium tuberculosis GN=MT3860 PE=4 SV=1	L7N5N7_MYCTU	21.8931	21.6224	21.377	22.4747	21.5076	21.7909	21.4454	22.4249	21.651	21.538	21.7428	21.7509	21.2992	21.3754	21.4331	23.0709	tRNA_Adeno_NH3ase_assoc_put															Completeproteome;Referenceproteome						IPR023869							Mycobacterium tuberculosis	8.63e-05
Rv1082	Mycothiol S-conjugate amidase Mca	>sp|L7N5N8|MCA_MYCTU Mycothiol S-conjugate amidase Mca OS=Mycobacterium tuberculosis GN=mca PE=1 SV=1	L7N5N8_MYCTU	24.0283	23.9044	23.8593	23.887	24.2426	23.8073	24.054	23.8479	23.8362	23.7097	23.819	23.5982	24.1939	23.8617	23.9875	23.9732	GlcNAc_PIno_de-acetylase;LmbE-like_dom;Mycothiol_conjug_amidase_Mca													PIG-L		Completeproteome;Referenceproteome						IPR003737;IPR017811;IPR024078							Mycobacterium tuberculosis	5.26e-59
Rv3224	Oxidoreductase, short-chain dehydrogenase/reductase family	>tr|L7N5P2|L7N5P2_MYCTU Oxidoreductase, short-chain dehydrogenase/reductase family OS=Mycobacterium tuberculosis GN=MT3321 PE=4 SV=1	L7N5P2_MYCTU	28.5692	28.8399	28.6726	28.8749	28.5048	28.6678	28.8415	28.7416	28.7787	28.8073	28.9006	29.0939	28.9607	28.8956	29.6875	29.6319	DH_sc/Rdtase_SDR;Glc/ribitol_DH;NAD(P)-bd_dom		GDHRDH					metabolic process;oxidation-reduction process	catalytic activity;oxidoreductase activity		metabolic process			adh_short		Completeproteome;Referenceproteome	GO:0008152;GO:0055114	GO:0003824;GO:0016491		GO:0008152		IPR002198;IPR002347;IPR016040		PR00081					Mycobacterium tuberculosis	1.2e-153
Rv2420c	Ribomal silencing factor RsfS	>tr|L7N5P4|L7N5P4_MYCTU Ribosomal silencing factor RsfS OS=Mycobacterium tuberculosis GN=rsfS PE=3 SV=1	L7N5P4_MYCTU	NaN	NaN	NaN	NaN	NaN	NaN	NaN	NaN	20.3205	NaN	NaN	NaN	NaN	NaN	NaN	NaN	Iojap/RsfS;Oligomer_dom													Oligomerisation		Completeproteome;Cytoplasm;Referenceproteome;Repressor;Translationregulation						IPR004394;IPR025656				Ribosomal silencing factor RsfS			Mycobacterium tuberculosis	1.55e-10
Rv0271c	Acyl-CoA dehydrogenase,	>tr|L7N5P6|L7N5P6_MYCTU Acyl-CoA dehydrogenase, putative OS=Mycobacterium tuberculosis GN=fadE6 PE=3 SV=1	L7N5P6_MYCTU	27.4493	27.296	27.2927	27.6865	27.2631	27.0658	27.0652	27.5043	27.1142	27.1359	27.337	27.6767	27.3483	27.1984	27.5918	27.7791	AcylCo_DH/oxidase_C;AcylCoA_DH/ox_N;AcylCoA_DH/oxidase;Acyl-CoA_DH_N;Acyl-CoA_Oxase/DH_1;Acyl-CoA_Oxase/DH_cen-dom								acyl-CoA dehydrogenase activity;binding;catalytic activity;coenzyme binding;cofactor binding;flavin adenine dinucleotide binding;oxidoreductase activity;oxidoreductase activity, acting on the CH-CH group of donors				Geraniol degradation;Naphthalene degradation	Acyl-CoA_dh_1;Acyl-CoA_dh_M;Acyl-CoA_dh_N		Completeproteome;FAD;Flavoprotein;Oxidoreductase;Referenceproteome		GO:0003824;GO:0003995;GO:0005488;GO:0016491;GO:0016627;GO:0048037;GO:0050660;GO:0050662				IPR006090;IPR006091;IPR006092;IPR009075;IPR009100;IPR013786	ko00281;ko00626						Mycobacterium tuberculosis	2.2e-151
Rv0190	Conserved protein	>tr|L7N5P9|L7N5P9_MYCTU Conserved protein OS=Mycobacterium tuberculosis GN=MT0200 PE=4 SV=1	L7N5P9_MYCTU	NaN	25.3176	NaN	NaN	25.1922	NaN	NaN	NaN	25.5455	25.6193	25.6226	25.7304	26.0848	26.1856	24.4655	NaN	Metal_Tscrpt_repr													Trns_repr_metal		Completeproteome;Referenceproteome						IPR003735							Mycobacterium tuberculosis	1.19e-24
Rv1112	GTP-binding protein	>tr|L7N5Q0|L7N5Q0_MYCTU GTP-binding protein OS=Mycobacterium tuberculosis GN=MT1143 PE=4 SV=1	L7N5Q0_MYCTU	24.041	24.6031	24.5528	24.8639	24.4517	24.7512	24.5395	24.5519	24.492	24.2608	24.5927	24.7172	24.7867	24.9982	24.4902	24.6258	Beta-grasp_dom;CHP00092;DUF933;GTP_binding_domain;P-loop_NTPase;TGS-like;TGS-like_dom		GTP1OBG						binding;GTP binding;guanyl nucleotide binding;guanyl ribonucleotide binding;nucleotide binding;purine nucleotide binding;purine ribonucleoside triphosphate binding;purine ribonucleotide binding;ribonucleotide binding					MMR_HSR1;YchF-GTPase_C		Completeproteome;Referenceproteome		GO:0000166;GO:0005488;GO:0005525;GO:0017076;GO:0019001;GO:0032553;GO:0032555;GO:0032561;GO:0035639				IPR004396;IPR006073;IPR012675;IPR012676;IPR013029;IPR023192;IPR027417		PR00326					Mycobacterium tuberculosis	7.83e-53
Rv1156	Conserved protein	>tr|L7N5Q4|L7N5Q4_MYCTU Conserved protein OS=Mycobacterium tuberculosis GN=MT1191 PE=4 SV=1	L7N5Q4_MYCTU	25.9633	25.6372	25.8715	26.022	26.1036	25.5719	26.3854	26.256	26.1511	26.2637	26.2002	26.1721	25.2352	25.3412	24.7357	24.5517	CHP03252_HhH-GPD;DNA_glycosylase;HhH-GPD_domain							base-excision repair;cellular macromolecule metabolic process;cellular metabolic process;cellular nitrogen compound metabolic process;cellular process;cellular response to stimulus;cellular response to stress;DNA metabolic process;DNA repair;macromolecule metabolic process;metabolic process;nitrogen compound metabolic process;nucleic acid metabolic process;nucleobase-containing compound metabolic…	catalytic activity		cellular metabolic process;cellular nitrogen compound metabolic process;cellular process;DNA metabolic process;DNA repair;macromolecule metabolic process;metabolic process;nitrogen compound metabolic process;nucleobase-containing compound metabolic process;primary metabolic process;response to DNA damage stimulus;response to stimulus;response to stress			HhH-GPD		Completeproteome;Referenceproteome	GO:0006139;GO:0006259;GO:0006281;GO:0006284;GO:0006807;GO:0006950;GO:0006974;GO:0008152;GO:0009987;GO:0033554;GO:0034641;GO:0043170;GO:0044237;GO:0044238;GO:0044260;GO:0050896;GO:0051716;GO:0090304	GO:0003824		GO:0006139;GO:0006259;GO:0006281;GO:0006807;GO:0006950;GO:0006974;GO:0008152;GO:0009987;GO:0034641;GO:0043170;GO:0044237;GO:0044238;GO:0050896		IPR003265;IPR011257;IPR017658							Mycobacterium tuberculosis	1.52e-64
Rv3139	Acyl-CoA dehydrogenase	>tr|L7N5Q5|L7N5Q5_MYCTU Acyl-CoA dehydrogenase OS=Mycobacterium tuberculosis GN=fadE24 PE=3 SV=1	L7N5Q5_MYCTU	28.7636	28.0708	28.5648	28.0611	28.5754	28.6159	28.5032	28.279	28.6444	28.9866	28.4121	27.0309	28.0403	28.2399	27.4565	26.4712	AcylCo_DH/oxidase_C;AcylCoA_DH/ox_N;AcylCoA_DH/oxidase;Acyl-CoA_DH_CS;Acyl-CoA_DH_N;Acyl-CoA_Oxase/DH_1;Acyl-CoA_Oxase/DH_cen-dom			ACYL_COA_DH_2					acyl-CoA dehydrogenase activity;binding;catalytic activity;coenzyme binding;cofactor binding;flavin adenine dinucleotide binding;oxidoreductase activity;oxidoreductase activity, acting on the CH-CH group of donors				Geraniol degradation;Naphthalene degradation	Acyl-CoA_dh_1;Acyl-CoA_dh_M;Acyl-CoA_dh_N		Completeproteome;FAD;Flavoprotein;Oxidoreductase;Referenceproteome		GO:0003824;GO:0003995;GO:0005488;GO:0016491;GO:0016627;GO:0048037;GO:0050660;GO:0050662				IPR006089;IPR006090;IPR006091;IPR006092;IPR009075;IPR009100;IPR013786	ko00281;ko00626		PS00073				Mycobacterium tuberculosis	1.02e-237
Rv1130	MmgE/PrpD family protein	>tr|L7N5Q7|L7N5Q7_MYCTU MmgE/PrpD family protein OS=Mycobacterium tuberculosis GN=prpD PE=4 SV=1	L7N5Q7_MYCTU	26.6305	26.1348	26.672	25.9931	27.4314	27.3975	27.4225	26.424	25.7013	25.9577	26.0297	24.4556	25.3741	25.5739	24.2888	NaN	MmgE_PrpD							carboxylic acid catabolic process;carboxylic acid metabolic process;catabolic process;cellular catabolic process;cellular ketone metabolic process;cellular metabolic process;cellular process;metabolic process;monocarboxylic acid catabolic process;monocarboxylic acid metabolic process;organic acid catabolic process;organic acid metabolic process;oxoacid metabolic process;propionate catabolic proce…	2-methylcitrate dehydratase activity;carbon-oxygen lyase activity;catalytic activity;hydro-lyase activity;lyase activity		catabolic process;cellular ketone metabolic process;cellular metabolic process;cellular process;metabolic process;organic acid metabolic process;small molecule metabolic process		Propanoate metabolism	MmgE_PrpD		Completeproteome;Referenceproteome	GO:0006082;GO:0008152;GO:0009056;GO:0009987;GO:0016054;GO:0019541;GO:0019543;GO:0019752;GO:0032787;GO:0042180;GO:0043436;GO:0044237;GO:0044248;GO:0044281;GO:0044282;GO:0046395;GO:0072329	GO:0003824;GO:0016829;GO:0016835;GO:0016836;GO:0047547		GO:0006082;GO:0008152;GO:0009056;GO:0009987;GO:0042180;GO:0044237;GO:0044281		IPR005656	ko00640						Mycobacterium tuberculosis	1.99e-185
Rv1529	Acyl-CoA synthase	>tr|L7N5Q8|L7N5Q8_MYCTU Acyl-CoA synthase OS=Mycobacterium tuberculosis GN=fadD24 PE=4 SV=1	L7N5Q8_MYCTU	22.5846	NaN	NaN	NaN	NaN	NaN	NaN	NaN	NaN	NaN	NaN	NaN	NaN	NaN	NaN	NaN	AMP-dep_Synth/Lig								catalytic activity;ligase activity					AMP-binding		Completeproteome;Ligase;Referenceproteome		GO:0003824;GO:0016874				IPR000873							Mycobacterium tuberculosis	4.36e-23
Rv0123	DNA-binding protein, CopG family	>tr|L7N5Q9|L7N5Q9_MYCTU DNA-binding protein, CopG family OS=Mycobacterium tuberculosis GN=MT0131 PE=4 SV=1	L7N5Q9_MYCTU	NaN	NaN	NaN	NaN	NaN	NaN	NaN	NaN	NaN	22.6311	NaN	NaN	NaN	NaN	NaN	NaN	CopG							biological regulation;regulation of biological process;regulation of biosynthetic process;regulation of cellular biosynthetic process;regulation of cellular macromolecule biosynthetic process;regulation of cellular metabolic process;regulation of cellular process;regulation of gene expression;regulation of macromolecule biosynthetic process;regulation of macromolecule metabolic process;regulation…	binding;DNA binding;nucleic acid binding		biological regulation			RHH_1		Completeproteome;DNA-binding;Referenceproteome	GO:0006355;GO:0009889;GO:0010468;GO:0010556;GO:0019219;GO:0019222;GO:0031323;GO:0031326;GO:0050789;GO:0050794;GO:0051171;GO:0051252;GO:0060255;GO:0065007;GO:0080090;GO:2000112	GO:0003676;GO:0003677;GO:0005488		GO:0065007		IPR002145							Mycobacterium tuberculosis	7.79e-09
Rv1544	Oxidoreductase, short-chain dehydrogenase/reductase family	>tr|L7N5R1|L7N5R1_MYCTU Oxidoreductase, short-chain dehydrogenase/reductase family OS=Mycobacterium tuberculosis GN=MT1596 PE=3 SV=1	L7N5R1_MYCTU	26.6514	25.8736	26.5684	26.636	26.8334	26.8636	26.8628	26.6706	26.7576	26.4599	26.8035	25.9309	25.9429	25.9577	25.6378	24.9244	DH_sc/Rdtase_SDR;Glc/ribitol_DH;NAD(P)-bd_dom;Sc_DH/Rdtase_CS		GDHRDH;SDRFAMILY	ADH_SHORT				metabolic process;oxidation-reduction process	catalytic activity;oxidoreductase activity		metabolic process			adh_short		Completeproteome;Referenceproteome	GO:0008152;GO:0055114	GO:0003824;GO:0016491		GO:0008152		IPR002198;IPR002347;IPR016040;IPR020904		PR00080;PR00081	PS00061				Mycobacterium tuberculosis	6.69e-121
Rv1679	Acyl-CoA dehydrogenase,	>tr|L7N5R5|L7N5R5_MYCTU Acyl-CoA dehydrogenase, putative OS=Mycobacterium tuberculosis GN=fadE16 PE=3 SV=1	L7N5R5_MYCTU	23.3974	23.8379	23.1053	23.6854	23.2074	23.2905	23.4055	23.5114	23.3138	23.2552	23.284	23.9995	23.2954	23.2842	23.4238	25.3795	AcylCo_DH/oxidase_C;AcylCoA_DH/ox_N;AcylCoA_DH/oxidase;Acyl-CoA_DH_N;Acyl-CoA_Oxase/DH_1;Acyl-CoA_Oxase/DH_cen-dom								acyl-CoA dehydrogenase activity;binding;catalytic activity;coenzyme binding;cofactor binding;flavin adenine dinucleotide binding;oxidoreductase activity;oxidoreductase activity, acting on the CH-CH group of donors				beta-Alanine metabolism;Fatty acid metabolism;Geraniol degradation;Naphthalene degradation;PPAR signaling pathway;Propanoate metabolism;Valine, leucine and isoleucine degradation	Acyl-CoA_dh_1;Acyl-CoA_dh_M;Acyl-CoA_dh_N		Completeproteome;FAD;Flavoprotein;Oxidoreductase;Referenceproteome		GO:0003824;GO:0003995;GO:0005488;GO:0016491;GO:0016627;GO:0048037;GO:0050660;GO:0050662				IPR006090;IPR006091;IPR006092;IPR009075;IPR009100;IPR013786	ko00071;ko00280;ko00281;ko00410;ko00626;ko00640;ko03320						Mycobacterium tuberculosis	6.19e-36
Rv1865c	Oxidoreductase, short-chain dehydrogenase/reductase family	>tr|L7N5R8|L7N5R8_MYCTU Oxidoreductase, short-chain dehydrogenase/reductase family OS=Mycobacterium tuberculosis GN=MT1914 PE=3 SV=1	L7N5R8_MYCTU	NaN	NaN	23.0452	NaN	23.1667	23.3549	NaN	23.0005	22.1814	23.148	22.2084	21.9027	21.9003	22.0413	21.2833	21.0587	DH_sc/Rdtase_SDR;Glc/ribitol_DH;NAD(P)-bd_dom;Sc_DH/Rdtase_CS		GDHRDH;SDRFAMILY	ADH_SHORT				metabolic process;oxidation-reduction process	catalytic activity;oxidoreductase activity		metabolic process			adh_short		Completeproteome;Referenceproteome	GO:0008152;GO:0055114	GO:0003824;GO:0016491		GO:0008152		IPR002198;IPR002347;IPR016040;IPR020904		PR00080;PR00081	PS00061				Mycobacterium tuberculosis	5.4e-40
Rv0245	Oxidoreductase,	>tr|L7N5R9|L7N5R9_MYCTU Oxidoreductase, putative OS=Mycobacterium tuberculosis GN=MT0259 PE=4 SV=1	L7N5R9_MYCTU	NaN	NaN	NaN	20.4907	NaN	NaN	NaN	NaN	NaN	NaN	NaN	NaN	NaN	NaN	NaN	NaN	Flavin_Rdtase_FMN-bd;Split_barrel_FMN-bd					Flavin_Reduct			binding;catalytic activity;coenzyme binding;cofactor binding;flavin reductase activity;FMN binding;nucleotide binding;oxidoreductase activity;oxidoreductase activity, acting on the CH-NH group of donors;oxidoreductase activity, acting on the CH-NH group of donors, NAD or NADP as acceptor					Flavin_Reduct		Completeproteome;Referenceproteome		GO:0000166;GO:0003824;GO:0005488;GO:0010181;GO:0016491;GO:0016645;GO:0016646;GO:0042602;GO:0048037;GO:0050662				IPR002563;IPR012349						SM00903	Mycobacterium tuberculosis	1.83e-05
Rv3920c	Conserved protein similar to jag protein	>tr|L7N5S0|L7N5S0_MYCTU Conserved protein similar to jag protein OS=Mycobacterium tuberculosis GN=MT4039 PE=4 SV=1	L7N5S0_MYCTU	26.959	27.0878	27.1071	27.1735	26.7069	26.9103	27.0124	27.0101	26.9755	27.0815	27.1764	27.2662	27.5294	27.3181	27.6899	28.2902	R3H_ss-bd			R3H		R3H			binding;nucleic acid binding					R3H		Completeproteome;Referenceproteome		GO:0003676;GO:0005488				IPR001374			PS51061			SM00393	Mycobacterium tuberculosis	4.1e-190
Rv3365c	Conserved protein	>tr|L7N5S1|L7N5S1_MYCTU Conserved protein OS=Mycobacterium tuberculosis GN=MT3474 PE=4 SV=1	L7N5S1_MYCTU	NaN	NaN	NaN	NaN	NaN	22.2824	22.1434	22.2504	NaN	22.4997	21.917	22.1453	21.863	22.0532	NaN	NaN	HAMP_linker_domain;HATPase_ATP-bd					HAMP;HATPase_c			adenyl nucleotide binding;adenyl ribonucleotide binding;ATP binding;binding;molecular transducer activity;nucleotide binding;purine nucleotide binding;purine ribonucleoside triphosphate binding;purine ribonucleotide binding;ribonucleotide binding;signal transducer activity	cell part;integral to membrane;intrinsic to membrane;membrane part		cell part		HAMP;HATPase_c		ATP-binding;Completeproteome;Kinase;Nucleotide-binding;Phosphoprotein;Referenceproteome;Transferase;Two-componentregulatorysystem		GO:0000166;GO:0004871;GO:0005488;GO:0005524;GO:0017076;GO:0030554;GO:0032553;GO:0032555;GO:0032559;GO:0035639;GO:0060089	GO:0016021;GO:0031224;GO:0044425;GO:0044464		GO:0044464	IPR003594;IPR003660						SM00304;SM00387	Mycobacterium tuberculosis	2.98e-38
Rv0537c	integral membrane protein	>tr|L7N5S3|L7N5S3_MYCTU Probable integral membrane protein OS=Mycobacterium tuberculosis GN=MT0562 PE=4 SV=1	L7N5S3_MYCTU	NaN	NaN	NaN	21.8207	NaN	NaN	NaN	NaN	NaN	NaN	NaN	NaN	NaN	NaN	NaN	NaN																Completeproteome;Referenceproteome													Mycobacterium tuberculosis	0.0063564
Rv0144	transcriptional regulatory protein (Psibly TetR-family)	>tr|L7N5S4|L7N5S4_MYCTU Probable transcriptional regulatory protein (Possibly TetR-family) OS=Mycobacterium tuberculosis GN=MT0152 PE=4 SV=1	L7N5S4_MYCTU	25.3115	25.081	25.0856	25.2472	NaN	25.2445	24.913	25.0632	24.959	25.0674	25.2132	25.1963	24.8197	25.177	NaN	25.156	Homeodomain-like;HTH_TetR;Tet_transcr_reg_TetR-like_C;Tet_transcr_reg_TetR-rel_C		HTHTETR	HTH_TETR_2					binding;DNA binding;nucleic acid binding					TetR_N		Completeproteome;DNA-binding;Referenceproteome;Transcription;Transcriptionregulation		GO:0003676;GO:0003677;GO:0005488				IPR001647;IPR009057;IPR011075;IPR015893		PR00455	PS50977				Mycobacterium tuberculosis	1.15e-20
Rv0222	Enoyl-CoA hydratase/isomerase family protein	>tr|L7N5S5|L7N5S5_MYCTU Enoyl-CoA hydratase/isomerase family protein OS=Mycobacterium tuberculosis GN=echA1 PE=3 SV=1	L7N5S5_MYCTU	24.9099	25.049	24.3806	24.9515	25.1702	24.5529	24.8503	25.0374	24.853	25.2386	24.9956	25.5932	24.4492	24.4142	24.5107	23.7732	Crontonase_C;Crotonase_core_superfam;Enoyl-CoA_hyd/isom_CS			ENOYL_COA_HYDRATASE					catalytic activity;isomerase activity				Aminobenzoate degradation;Benzoate degradation;beta-Alanine metabolism;Butanoate metabolism;Caprolactam degradation;Fatty acid metabolism;Geraniol degradation;Limonene and pinene degradation;Lysine degradation;Propanoate metabolism;Tryptophan metabolism;Valine, leucine and isoleucine degradation	ECH		Completeproteome;Isomerase;Referenceproteome		GO:0003824;GO:0016853				IPR001753;IPR014748;IPR018376	ko00071;ko00280;ko00281;ko00310;ko00362;ko00380;ko00410;ko00627;ko00640;ko00650;ko00903;ko00930		PS00166				Mycobacterium tuberculosis	9.61e-66
Rv2179c	Uncharacterized protein	>tr|L7N5T0|L7N5T0_MYCTU Uncharacterized protein OS=Mycobacterium tuberculosis GN=MT2234.1 PE=4 SV=1	L7N5T0_MYCTU	19.2859	NaN	NaN	NaN	NaN	NaN	NaN	NaN	NaN	NaN	NaN	NaN	NaN	NaN	NaN	NaN																Completeproteome;Referenceproteome													Mycobacterium tuberculosis	6.77e-07
Rv2399c	sulfate-transport integral membrane protein ABC transporter CysT	>tr|L7N5T2|L7N5T2_MYCTU Probable sulfate-transport integral membrane protein ABC transporter CysT OS=Mycobacterium tuberculosis GN=cysU PE=4 SV=1	L7N5T2_MYCTU	NaN	NaN	NaN	17.7146	NaN	NaN	NaN	NaN	NaN	NaN	NaN	NaN	NaN	NaN	NaN	NaN	BPD_transp;CysT_permease;Sulph_transpt2			ABC_TM1				anion transport;establishment of localization;inorganic anion transport;ion transport;sulfate transport;transport	active transmembrane transporter activity;anion transmembrane transporter activity;anion transmembrane-transporting ATPase activity;ATPase activity;ATPase activity, coupled;ATPase activity, coupled to movement of substances;ATPase activity, coupled to transmembrane movement of ions;ATPase activity, coupled to transmembrane movement of substances;catalytic activity;hydrolase activity;hydrolase act…	cell part;integral to membrane;intrinsic to membrane;membrane part	establishment of localization;ion transport;transport	cell part	ABC transporters	BPD_transp_1		Completeproteome;Membrane;Referenceproteome;Transmembrane;Transmembranehelix;Transport	GO:0006810;GO:0006811;GO:0006820;GO:0008272;GO:0015698;GO:0051234	GO:0003824;GO:0005215;GO:0008509;GO:0015075;GO:0015103;GO:0015116;GO:0015399;GO:0015405;GO:0015419;GO:0016462;GO:0016787;GO:0016817;GO:0016818;GO:0016820;GO:0016887;GO:0017111;GO:0022804;GO:0022857;GO:0022891;GO:0022892;GO:0042623;GO:0042625;GO:0042626;GO:0043225;GO:0043492	GO:0016021;GO:0031224;GO:0044425;GO:0044464	GO:0006810;GO:0006811;GO:0051234	GO:0044464	IPR000515;IPR005667;IPR011865	ko02010		PS50928				Mycobacterium tuberculosis	0.003837
Rv1060	Uncharacterized protein	>tr|L7N5T3|L7N5T3_MYCTU Uncharacterized protein OS=Mycobacterium tuberculosis GN=MT1090 PE=4 SV=1	L7N5T3_MYCTU	23.4814	23.2554	23.5089	23.0969	23.2575	23.442	23.3012	23.0808	23.5148	23.4487	23.5017	22.7752	23.3851	23.3276	23.3957	22.9938	Polyketide_cyclase/dehydratase;START-like_dom													Polyketide_cyc2		Completeproteome;Referenceproteome						IPR019587;IPR023393							Mycobacterium tuberculosis	1.31e-48
Rv0214	fatty-acid-CoA ligase FadD4 (Fatty-acid-CoA synthetase) (Fatty-acid-CoA synthase)	>tr|L7N5T5|L7N5T5_MYCTU Probable fatty-acid-CoA ligase FadD4 (Fatty-acid-CoA synthetase) (Fatty-acid-CoA synthase) OS=Mycobacterium tuberculosis GN=fadD4 PE=4 SV=1	L7N5T5_MYCTU	22.1707	NaN	NaN	NaN	NaN	NaN	NaN	NaN	NaN	NaN	NaN	NaN	NaN	NaN	NaN	NaN	AMP-binding_CS;AMP-dep_Synth/Lig			AMP_BINDING					catalytic activity;ligase activity				Adipocytokine signaling pathway;Fatty acid metabolism;Peroxisome;PPAR signaling pathway	AMP-binding		Completeproteome;Ligase;Referenceproteome		GO:0003824;GO:0016874				IPR000873;IPR020845	ko00071;ko03320;ko04146;ko04920		PS00455				Mycobacterium tuberculosis	3.51e-15
Rv0200	possible conserved transmembrane protein	>tr|L7N5T8|L7N5T8_MYCTU Possible conserved transmembrane protein OS=Mycobacterium tuberculosis GN=MT0210 PE=4 SV=1	L7N5T8_MYCTU	NaN	NaN	23.2189	NaN	NaN	NaN	NaN	NaN	NaN	NaN	NaN	NaN	NaN	NaN	NaN	NaN										cell part;integral to membrane;intrinsic to membrane;membrane part		cell part				Completeproteome;Membrane;Referenceproteome;Transmembrane			GO:0016021;GO:0031224;GO:0044425;GO:0044464		GO:0044464								Mycobacterium tuberculosis	1.66e-13
Rv3783	O-antigen export system, permease protein	>tr|L7N5T9|L7N5T9_MYCTU O-antigen export system, permease protein OS=Mycobacterium tuberculosis GN=rfbD PE=4 SV=1	L7N5T9_MYCTU	NaN	NaN	NaN	21.2065	NaN	NaN	NaN	NaN	NaN	NaN	NaN	NaN	NaN	NaN	NaN	NaN	ABC_2_trans									cell part;membrane		cell part;membrane	ABC transporters	ABC2_membrane		Completeproteome;Referenceproteome			GO:0016020;GO:0044464		GO:0016020;GO:0044464	IPR013525	ko02010						Mycobacterium tuberculosis	8.4e-14
Rv1620c	ABC transporter, ATP-binding protein CydC	>tr|L7N5U0|L7N5U0_MYCTU ABC transporter, ATP-binding protein CydC OS=Mycobacterium tuberculosis GN=cydC PE=4 SV=1	L7N5U0_MYCTU	20.0442	NaN	NaN	NaN	NaN	NaN	NaN	NaN	NaN	NaN	NaN	NaN	NaN	NaN	NaN	NaN	AAA+_ATPase;ABC_CydC;ABC_transporter_CS;ABC_transporter_type1;ABC_transporter-like;ABC_transptrTM_dom_typ1;P-loop_NTPase			ABC_TM1F;ABC_TRANSPORTER_1;ABC_TRANSPORTER_2		AAA		ATP catabolic process;ATP metabolic process;catabolic process;cellular catabolic process;cellular metabolic process;cellular nitrogen compound catabolic process;cellular nitrogen compound metabolic process;cellular process;heterocycle catabolic process;heterocycle metabolic process;metabolic process;nitrogen compound metabolic process;nucleobase-containing compound catabolic process;nucleobase-co…	active transmembrane transporter activity;adenyl nucleotide binding;adenyl ribonucleotide binding;ATP binding;ATPase activity;ATPase activity, coupled;ATPase activity, coupled to movement of substances;ATPase activity, coupled to transmembrane movement of substances;binding;catalytic activity;hydrolase activity;hydrolase activity, acting on acid anhydrides;hydrolase activity, acting on acid anhyd…	cell part;integral to membrane;intrinsic to membrane;membrane part	catabolic process;cellular metabolic process;cellular nitrogen compound metabolic process;cellular process;heterocycle metabolic process;metabolic process;nitrogen compound metabolic process;nucleobase-containing compound catabolic process;nucleobase-containing compound metabolic process;nucleobase-containing small molecule metabolic process;nucleotide metabolic process;primary metabolic process;…	cell part	ABC transporters	ABC_tran		ATP-binding;Completeproteome;Membrane;Nucleotide-binding;Referenceproteome;Transmembrane	GO:0006139;GO:0006163;GO:0006195;GO:0006200;GO:0006753;GO:0006807;GO:0008152;GO:0009056;GO:0009117;GO:0009141;GO:0009143;GO:0009144;GO:0009146;GO:0009150;GO:0009154;GO:0009166;GO:0009199;GO:0009203;GO:0009205;GO:0009207;GO:0009259;GO:0009261;GO:0009987;GO:0034641;GO:0034655;GO:0044237;GO:0044238;GO:0044248;GO:0044270;GO:0044281;GO:0046034;GO:0046483;GO:0046700;GO:0055086;GO:0072521;GO:0072523	GO:0000166;GO:0003824;GO:0005215;GO:0005488;GO:0005524;GO:0015399;GO:0015405;GO:0016462;GO:0016787;GO:0016817;GO:0016818;GO:0016820;GO:0016887;GO:0017076;GO:0017111;GO:0022804;GO:0022857;GO:0030554;GO:0032553;GO:0032555;GO:0032559;GO:0035639;GO:0042623;GO:0042626;GO:0043492	GO:0016021;GO:0031224;GO:0044425;GO:0044464	GO:0006139;GO:0006807;GO:0008152;GO:0009056;GO:0009117;GO:0009987;GO:0034641;GO:0034655;GO:0044237;GO:0044238;GO:0044281;GO:0046483;GO:0055086	GO:0044464	IPR003439;IPR003593;IPR011527;IPR014223;IPR017871;IPR017940;IPR027417	ko02010		PS00211;PS50893;PS50929			SM00382	Mycobacterium tuberculosis	3.27e-15
Rv0182c	ECF RNA polymerase sigma factor SigG	>sp|L7N5U5|SIGG_MYCTU ECF RNA polymerase sigma factor SigG OS=Mycobacterium tuberculosis GN=sigG PE=2 SV=1	L7N5U5_MYCTU	NaN	NaN	NaN	22.1297	NaN	NaN	NaN	NaN	NaN	NaN	NaN	NaN	NaN	NaN	NaN	NaN	Cyclase_SnoaL-like_dom;RNA_pol_sigma_r2;RNA_pol_sigma_r3_r4;RNA_pol_sigma-70_dom;RNA_pol_sigma70_ECF_CS;RNA_pol_sigma70_r2;RNA_pol_sigma70_r4_t2;RNA_pol_sigma-G_actinobac;WHTH_DNA-bd_dom			SIGMA70_ECF				biosynthetic process;cellular biosynthetic process;cellular macromolecule metabolic process;cellular metabolic process;cellular nitrogen compound metabolic process;cellular process;macromolecule metabolic process;metabolic process;nitrogen compound metabolic process;nucleic acid metabolic process;nucleobase-containing compound metabolic process;primary metabolic process;RNA biosynthetic process;R…	binding;core DNA-dependent RNA polymerase binding promoter specificity activity;core RNA polymerase binding transcription factor activity;DNA binding;nucleic acid binding;nucleic acid binding transcription factor activity;protein binding transcription factor activity;sequence-specific DNA binding transcription factor activity;sigma factor activity		biosynthetic process;cellular metabolic process;cellular nitrogen compound metabolic process;cellular process;macromolecule metabolic process;metabolic process;nitrogen compound metabolic process;nucleobase-containing compound metabolic process;primary metabolic process;RNA metabolic process;transcription initiation, DNA-dependent		RNA polymerase	Sigma70_r2;Sigma70_r4_2;SnoaL_2		Completeproteome;DNA-binding;Referenceproteome;Sigmafactor;Transcription;Transcriptionregulation	GO:0006139;GO:0006352;GO:0006807;GO:0008152;GO:0009058;GO:0009987;GO:0016070;GO:0032774;GO:0034641;GO:0043170;GO:0044237;GO:0044238;GO:0044249;GO:0044260;GO:0090304	GO:0000988;GO:0000990;GO:0000996;GO:0001071;GO:0003676;GO:0003677;GO:0003700;GO:0005488;GO:0016987		GO:0006139;GO:0006352;GO:0006807;GO:0008152;GO:0009058;GO:0009987;GO:0016070;GO:0034641;GO:0043170;GO:0044237;GO:0044238		IPR000838;IPR007627;IPR009959;IPR011991;IPR013249;IPR013324;IPR013325;IPR014284;IPR014305	ko03020		PS01063	RNA polymerase sigma factor			Mycobacterium tuberculosis	5.54e-08
Rv3210c	Conserved protein	>tr|L7N5U6|L7N5U6_MYCTU Conserved protein OS=Mycobacterium tuberculosis GN=MT3306 PE=4 SV=1	L7N5U6_MYCTU	23.9357	24.1421	23.8198	23.7094	24.2645	23.7578	24.0607	23.8314	24.0326	24.3167	24.1311	23.9386	23.8925	24.4504	25.6989	25.9744	Ferritin-like_SF;Ferritin-rel								binding;catalytic activity;cation binding;ion binding;metal ion binding;oxidoreductase activity;transition metal ion binding							Completeproteome;Referenceproteome		GO:0003824;GO:0005488;GO:0016491;GO:0043167;GO:0043169;GO:0046872;GO:0046914				IPR009078;IPR012347							Mycobacterium tuberculosis	1.32e-45
Rv1732c	Conserved protein	>tr|L7N5U7|L7N5U7_MYCTU Conserved protein OS=Mycobacterium tuberculosis GN=MT1773 PE=4 SV=1	L7N5U7_MYCTU	27.9323	28.0575	28.3507	28.0357	27.8404	28.0694	28.0329	28.0746	28.0572	27.995	28.1058	28.6407	28.0468	27.7727	28.5082	28.4501	AhpC/TSA;Thioredoxin-like_fold			THIOREDOXIN_2					antioxidant activity;catalytic activity;oxidoreductase activity					AhpC-TSA		Completeproteome;Referenceproteome		GO:0003824;GO:0016209;GO:0016491				IPR000866;IPR012336			PS51352				Mycobacterium tuberculosis	4.35e-93
Rv1579c	PhiRv1 phage protein	>tr|L7N5V0|L7N5V0_MYCTU Probable PhiRv1 phage protein OS=Mycobacterium tuberculosis GN=MT3573.6 PE=4 SV=1	L7N5V0_MYCTU	22.1377	22.4936	NaN	22.3458	22.3483	22.6545	22.29	22.2982	22.0558	22.0172	22.4098	22.207	22.9264	22.7786	23.4317	23.4358																Completeproteome;Referenceproteome													Mycobacterium tuberculosis	1.56e-12
Rv1891	Conserved protein	>tr|L7N5V3|L7N5V3_MYCTU Conserved protein OS=Mycobacterium tuberculosis GN=MT1941 PE=4 SV=1	L7N5V3_MYCTU	22.4679	23.6735	22.7649	23.2448	21.7687	NaN	NaN	23.8058	22.3392	21.4279	22.3062	25.0114	22.2658	22.0055	22.163	22.6543																Completeproteome;Referenceproteome													Mycobacterium tuberculosis	8.17e-09
Rv1687c	Antibiotic resistance ABC transporter, efflux system, ATP-binding protein	>tr|L7N5V7|L7N5V7_MYCTU Antibiotic resistance ABC transporter, efflux system, ATP-binding protein OS=Mycobacterium tuberculosis GN=MT1727 PE=4 SV=1	L7N5V7_MYCTU	NaN	NaN	21.8642	NaN	NaN	NaN	NaN	NaN	NaN	NaN	NaN	NaN	NaN	NaN	NaN	NaN	AAA+_ATPase;ABC_transporter_CS;ABC_transporter-like;P-loop_NTPase			ABC_TRANSPORTER_1;ABC_TRANSPORTER_2		AAA		ATP catabolic process;ATP metabolic process;catabolic process;cellular catabolic process;cellular metabolic process;cellular nitrogen compound catabolic process;cellular nitrogen compound metabolic process;cellular process;heterocycle catabolic process;heterocycle metabolic process;metabolic process;nitrogen compound metabolic process;nucleobase-containing compound catabolic process;nucleobase-co…	adenyl nucleotide binding;adenyl ribonucleotide binding;ATP binding;ATPase activity;binding;catalytic activity;hydrolase activity;hydrolase activity, acting on acid anhydrides;hydrolase activity, acting on acid anhydrides, in phosphorus-containing anhydrides;nucleoside-triphosphatase activity;nucleotide binding;purine nucleotide binding;purine ribonucleoside triphosphate binding;purine ribonucleo…		catabolic process;cellular metabolic process;cellular nitrogen compound metabolic process;cellular process;heterocycle metabolic process;metabolic process;nitrogen compound metabolic process;nucleobase-containing compound catabolic process;nucleobase-containing compound metabolic process;nucleobase-containing small molecule metabolic process;nucleotide metabolic process;primary metabolic process;…			ABC_tran		ATP-binding;Completeproteome;Nucleotide-binding;Referenceproteome	GO:0006139;GO:0006163;GO:0006195;GO:0006200;GO:0006753;GO:0006807;GO:0008152;GO:0009056;GO:0009117;GO:0009141;GO:0009143;GO:0009144;GO:0009146;GO:0009150;GO:0009154;GO:0009166;GO:0009199;GO:0009203;GO:0009205;GO:0009207;GO:0009259;GO:0009261;GO:0009987;GO:0034641;GO:0034655;GO:0044237;GO:0044238;GO:0044248;GO:0044270;GO:0044281;GO:0046034;GO:0046483;GO:0046700;GO:0055086;GO:0072521;GO:0072523	GO:0000166;GO:0003824;GO:0005488;GO:0005524;GO:0016462;GO:0016787;GO:0016817;GO:0016818;GO:0016887;GO:0017076;GO:0017111;GO:0030554;GO:0032553;GO:0032555;GO:0032559;GO:0035639		GO:0006139;GO:0006807;GO:0008152;GO:0009056;GO:0009117;GO:0009987;GO:0034641;GO:0034655;GO:0044237;GO:0044238;GO:0044281;GO:0046483;GO:0055086		IPR003439;IPR003593;IPR017871;IPR027417			PS00211;PS50893			SM00382	Mycobacterium tuberculosis	0.00070591
Rv1056	Conserved protein	>tr|L7N5V8|L7N5V8_MYCTU Conserved protein OS=Mycobacterium tuberculosis GN=MT1085 PE=4 SV=1	L7N5V8_MYCTU	24.8129	24.9307	25.192	25.0668	24.7027	24.4332	24.249	24.8843	25.0529	24.4257	25.0251	25.1538	24.5874	24.843	24.0474	24.0958	DUF427													DUF427		Completeproteome;Referenceproteome						IPR007361							Mycobacterium tuberculosis	2.02e-50
Rv0937c	DNA repair protein MT0964	>tr|L7N5V9|L7N5V9_MYCTU Probable DNA repair protein MT0964 OS=Mycobacterium tuberculosis GN=mku PE=3 SV=1	L7N5V9_MYCTU	NaN	22.0929	NaN	NaN	NaN	NaN	NaN	NaN	21.7687	NaN	NaN	NaN	NaN	NaN	NaN	NaN	Ku70/Ku80_beta-barrel_dom;Prok_Ku;SPOC_like_C_dom					Ku78		cellular macromolecule metabolic process;cellular metabolic process;cellular nitrogen compound metabolic process;cellular process;cellular response to stimulus;cellular response to stress;DNA metabolic process;DNA repair;double-strand break repair;double-strand break repair via nonhomologous end joining;macromolecule metabolic process;metabolic process;nitrogen compound metabolic process;non-reco…	binding;DNA binding;nucleic acid binding		cellular metabolic process;cellular nitrogen compound metabolic process;cellular process;DNA metabolic process;DNA repair;macromolecule metabolic process;metabolic process;nitrogen compound metabolic process;nucleobase-containing compound metabolic process;primary metabolic process;response to DNA damage stimulus;response to stimulus;response to stress		Non-homologous end-joining	Ku		Completeproteome;DNAdamage;DNArepair;Referenceproteome	GO:0000726;GO:0006139;GO:0006259;GO:0006281;GO:0006302;GO:0006303;GO:0006807;GO:0006950;GO:0006974;GO:0008152;GO:0009987;GO:0033554;GO:0034641;GO:0043170;GO:0044237;GO:0044238;GO:0044260;GO:0050896;GO:0051716;GO:0090304	GO:0003676;GO:0003677;GO:0005488		GO:0006139;GO:0006259;GO:0006281;GO:0006807;GO:0006950;GO:0006974;GO:0008152;GO:0009987;GO:0034641;GO:0043170;GO:0044237;GO:0044238;GO:0050896		IPR006164;IPR009187;IPR016194	ko03450			Probable DNA repair protein MT0964		SM00559	Mycobacterium tuberculosis	9.62e-12
Rv3273	transmembrane carbonic anhydrase (Carbonate dehydratase) (Carbonic dehydratase)	>tr|L7N5W0|L7N5W0_MYCTU Probable transmembrane carbonic anhydrase (Carbonate dehydratase) (Carbonic dehydratase) OS=Mycobacterium tuberculosis GN=MT3373 PE=4 SV=1	L7N5W0_MYCTU	26.5184	26.3345	26.876	26.7544	26.7473	26.5621	26.7119	26.7818	26.7401	26.6377	26.6642	26.2678	26.604	26.7178	26.4908	26.1034	Carbonic_anhydrase;Carbonic_anhydrase_CS;Sulph_transpt			PROK_CO2_ANHYDRASE_1		Pro_CA		anion transport;carbon utilization;establishment of localization;inorganic anion transport;ion transport;sulfate transport;transport	anion transmembrane transporter activity;binding;carbonate dehydratase activity;carbon-oxygen lyase activity;catalytic activity;cation binding;hydro-lyase activity;inorganic anion transmembrane transporter activity;ion binding;ion transmembrane transporter activity;lyase activity;metal ion binding;substrate-specific transmembrane transporter activity;substrate-specific transporter activity;sulfat…	cell part;integral to membrane;intrinsic to membrane;membrane part	carbon utilization;establishment of localization;ion transport;transport	cell part	Nitrogen metabolism	Pro_CA;Sulfate_transp		Completeproteome;Membrane;Referenceproteome;Transmembrane	GO:0006810;GO:0006811;GO:0006820;GO:0008272;GO:0015698;GO:0015976;GO:0051234	GO:0003824;GO:0004089;GO:0005215;GO:0005488;GO:0008270;GO:0008509;GO:0015075;GO:0015103;GO:0015116;GO:0016829;GO:0016835;GO:0016836;GO:0022857;GO:0022891;GO:0022892;GO:0043167;GO:0043169;GO:0046872;GO:0046914	GO:0016021;GO:0031224;GO:0044425;GO:0044464	GO:0006810;GO:0006811;GO:0015976;GO:0051234	GO:0044464	IPR001765;IPR011547;IPR015892	ko00910		PS00704			SM00947	Mycobacterium tuberculosis	3.49e-80
Rv1580c	PhiRv1 phage protein	>tr|L7N5W4|L7N5W4_MYCTU Probable PhiRv1 phage protein OS=Mycobacterium tuberculosis GN=MT3573.5 PE=4 SV=1	L7N5W4_MYCTU	NaN	NaN	NaN	NaN	NaN	NaN	NaN	22.6264	NaN	NaN	NaN	NaN	NaN	NaN	NaN	NaN																Completeproteome;Referenceproteome													Mycobacterium tuberculosis	4.77e-06
Rv3228	Uncharacterized protein	>tr|L7N5W6|L7N5W6_MYCTU Uncharacterized protein OS=Mycobacterium tuberculosis GN=MT3325 PE=3 SV=1	L7N5W6_MYCTU	NaN	NaN	NaN	NaN	NaN	NaN	NaN	NaN	21.8916	NaN	NaN	NaN	NaN	NaN	NaN	NaN	EngC_GTPase;P-loop_NTPase;Ribosome_biogen_GTPase_RsgA			ENGC_GTPASE				catabolic process;cellular catabolic process;cellular metabolic process;cellular nitrogen compound catabolic process;cellular nitrogen compound metabolic process;cellular process;GTP catabolic process;GTP metabolic process;heterocycle catabolic process;heterocycle metabolic process;metabolic process;nitrogen compound metabolic process;nucleobase-containing compound catabolic process;nucleobase-co…	binding;catalytic activity;GTP binding;GTPase activity;guanyl nucleotide binding;guanyl ribonucleotide binding;hydrolase activity;hydrolase activity, acting on acid anhydrides;hydrolase activity, acting on acid anhydrides, in phosphorus-containing anhydrides;nucleoside-triphosphatase activity;nucleotide binding;purine nucleotide binding;purine ribonucleoside triphosphate binding;purine ribonucleo…		catabolic process;cellular metabolic process;cellular nitrogen compound metabolic process;cellular process;heterocycle metabolic process;metabolic process;nitrogen compound metabolic process;nucleobase-containing compound catabolic process;nucleobase-containing compound metabolic process;nucleobase-containing small molecule metabolic process;nucleotide metabolic process;primary metabolic process;…			DUF258		Completeproteome;GTP-binding;Hydrolase;Metal-binding;Nucleotide-binding;Referenceproteome;Zinc	GO:0006139;GO:0006163;GO:0006184;GO:0006195;GO:0006753;GO:0006807;GO:0008152;GO:0009056;GO:0009117;GO:0009141;GO:0009143;GO:0009144;GO:0009146;GO:0009150;GO:0009154;GO:0009166;GO:0009199;GO:0009203;GO:0009205;GO:0009207;GO:0009259;GO:0009261;GO:0009987;GO:0034641;GO:0034655;GO:0044237;GO:0044238;GO:0044248;GO:0044270;GO:0044281;GO:0046039;GO:0046483;GO:0046700;GO:0055086;GO:0072521;GO:0072523	GO:0000166;GO:0003824;GO:0003924;GO:0005488;GO:0005525;GO:0016462;GO:0016787;GO:0016817;GO:0016818;GO:0017076;GO:0017111;GO:0019001;GO:0032553;GO:0032555;GO:0032561;GO:0035639		GO:0006139;GO:0006807;GO:0008152;GO:0009056;GO:0009117;GO:0009987;GO:0034641;GO:0034655;GO:0044237;GO:0044238;GO:0044281;GO:0046483;GO:0055086		IPR004881;IPR010914;IPR027417			PS50936				Mycobacterium tuberculosis	1.31e-09
[truncated: 1,665 more rows]
[truncated: 4 more columns]
