# Supplementary material for: Comparative Proteomic Analyses of Avirulent, Virulent, and Clinical Strains of Mycobacterium tuberculosis Identify Strain-specific Patterns
Source: J Biol Chem. 2016 May 5;291(27):14257–73. doi: 10.1074/jbc.M115.666123 (PMC4933181; doi:10.1074/jbc.M115.666123)
Supplement: Supplemental Data [file 10.1074_M115.666123_jbc.M115.666123-2.xlsx]

## Sheet: Sheet1
Supplementary Table 2. The total protein group list for all four strains with coverage details
Protein IDs	Majority protein IDs	Peptide counts (all)	Peptide counts (razor+unique)	Peptide counts (unique)	Protein names	Gene names	Fasta headers	Number of proteins	Peptides	Razor + unique peptides	Unique peptides	Peptides BND1	Peptides BND2	Peptides BND3	Peptides BND4	Peptides JAL1	Peptides JAL2	Peptides JAL3	Peptides JAL4	Peptides Ra1	Peptides Ra2	Peptides Ra3	Peptides Ra4	Peptides Rv1	Peptides Rv2	Peptides Rv3	Peptides Rv4	Razor + unique peptides BND1	Razor + unique peptides BND2	Razor + unique peptides BND3	Razor + unique peptides BND4	Razor + unique peptides JAL1	Razor + unique peptides JAL2	Razor + unique peptides JAL3	Razor + unique peptides JAL4	Razor + unique peptides Ra1	Razor + unique peptides Ra2	Razor + unique peptides Ra3	Razor + unique peptides Ra4	Razor + unique peptides Rv1	Razor + unique peptides Rv2	Razor + unique peptides Rv3	Razor + unique peptides Rv4	Unique peptides BND1	Unique peptides BND2	Unique peptides BND3	Unique peptides BND4	Unique peptides JAL1	Unique peptides JAL2
CON__P00761	CON__P00761	3	3	3			>P00761 SWISS-PROT:P00761|TRYP_PIG Trypsin - Sus scrofa (Pig).	1	3	3	3	3	3	3	3	3	3	2	2	3	3	3	3	3	3	3	3	3	3	3	3	3	3	2	2	3	3	3	3	3	3	3	3	3	3	3	3	3	3
CON__P02769	CON__P02769	17	17	13			>P02769 SWISS-PROT:P02769 (Bos taurus) Bovine serum albumin precursor	1	17	17	13	11	8	10	14	11	9	5	8	8	9	7	10	9	7	8	11	11	8	10	14	11	9	5	8	8	9	7	10	9	7	8	11	8	5	7	10	8	6
CON__P04264;CON__Q9R0H5;CON__Q6NXH9;CON__Q6IFZ6;CON__Q7Z794;CON__ENSEMBL:ENSBTAP00000038253;CON__P35908	CON__P04264	3;1;1;1;1;1;1	3;1;1;1;1;1;1	3;1;1;1;1;1;1			>P04264 SWISS-PROT:P04264 Tax_Id=9606 Gene_Symbol=KRT1 Keratin, type II cytoskeletal 1	7	3	3	3	1	1	0	2	0	0	0	0	2	1	1	1	1	0	1	2	1	1	0	2	0	0	0	0	2	1	1	1	1	0	1	2	1	1	0	2	0	0
CON__P15497	CON__P15497	7	7	7			>P15497 SWISS-PROT:P15497 (Bos taurus) Apolipoprotein A-I precursor	1	7	7	7	1	2	2	4	2	1	1	1	1	0	3	3	2	3	1	2	1	2	2	4	2	1	1	1	1	0	3	3	2	3	1	2	1	2	2	4	2	1
CON__P35527	CON__P35527	1	1	1			>P35527 SWISS-PROT:P35527 Tax_Id=9606 Gene_Symbol=KRT9 Keratin, type I cytoskeletal 9	1	1	1	1	0	1	0	1	0	0	0	0	1	0	0	1	0	0	0	0	0	1	0	1	0	0	0	0	1	0	0	1	0	0	0	0	0	1	0	1	0	0
CON__Q2KIF2	CON__Q2KIF2	1	1	1			>Q2KIF2 TREMBL:Q2KIF2 (Bos taurus) Similar to leucine-rich alpha-2-glycoprotein 1	1	1	1	1	1	1	1	1	1	1	1	1	1	1	1	1	1	1	1	1	1	1	1	1	1	1	1	1	1	1	1	1	1	1	1	1	1	1	1	1	1	1
CON__Q3SX14	CON__Q3SX14	1	1	1			>Q3SX14 TREMBL:Q3SX14 (Bos taurus) Similar to Gelsolin	1	1	1	1	0	0	0	0	0	0	1	1	0	0	0	0	0	0	0	0	0	0	0	0	0	0	1	1	0	0	0	0	0	0	0	0	0	0	0	0	0	0
CON__Q9NSB2;CON__Q6ISB0	CON__Q9NSB2;CON__Q6ISB0	2;2	2;2	2;2			>Q9NSB2 SWISS-PROT:Q9NSB2 Keratin, type II cuticular Hb4 (Hair keratin, type II Hb4) - Homo sapiens (Human).;>Q6ISB0 TREMBL:Q6ISB0 Keratin, hair, basic, 4 - Homo sapiens (Human).	2	2	2	2	1	2	1	1	1	1	1	1	1	1	1	0	0	1	1	0	1	2	1	1	1	1	1	1	1	1	1	0	0	1	1	0	1	2	1	1	1	1
F5BH89;Q79FY7	F5BH89	13;1	13;1	13;1		mce1A	>tr|F5BH89|F5BH89_MYCTU MCE family protein 1A OS=Mycobacterium tuberculosis GN=mce1A PE=4 SV=1	2	13	13	13	1	0	0	0	8	11	9	7	7	8	8	8	10	7	8	8	1	0	0	0	8	11	9	7	7	8	8	8	10	7	8	8	1	0	0	0	8	11
F5BH93;O07787	F5BH93	17;1	17;1	17;1		mce1C	>tr|F5BH93|F5BH93_MYCTU MCE family protein 1C OS=Mycobacterium tuberculosis GN=mce1C PE=4 SV=1	2	17	17	17	6	8	10	6	11	10	11	10	11	11	11	11	10	12	11	14	6	8	10	6	11	10	11	10	11	11	11	11	10	12	11	14	6	8	10	6	11	10
L0T291	L0T291	3	3	3		Rv0047c	>tr|L0T291|L0T291_MYCTU Conserved protein OS=Mycobacterium tuberculosis GN=Rv0047c PE=4 SV=1	1	3	3	3	0	2	1	0	1	0	1	1	0	0	1	0	1	0	1	0	0	2	1	0	1	0	1	1	0	0	1	0	1	0	1	0	0	2	1	0	1	0
L0T298	L0T298	2	2	2		Rv0052	>tr|L0T298|L0T298_MYCTU Conserved protein OS=Mycobacterium tuberculosis GN=Rv0052 PE=4 SV=1	1	2	2	2	2	2	2	2	1	1	1	1	2	1	2	2	2	2	2	1	2	2	2	2	1	1	1	1	2	1	2	2	2	2	2	1	2	2	2	2	1	1
L0T2I5	L0T2I5	4	4	4		Rv0077c	>tr|L0T2I5|L0T2I5_MYCTU Probable oxidoreductase OS=Mycobacterium tuberculosis GN=Rv0077c PE=4 SV=1	1	4	4	4	1	1	1	0	2	2	1	0	2	2	2	1	2	0	2	1	1	1	1	0	2	2	1	0	2	2	2	1	2	0	2	1	1	1	1	0	2	2
L0T2J0	L0T2J0	7	7	7		fadD7	>tr|L0T2J0|L0T2J0_MYCTU Probable fatty-acid-CoA ligase FadD7 (Fatty-acid-CoA synthetase) (Fatty-acid-CoA synthase) OS=Mycobacterium tuberculosis GN=fadD7 PE=4 SV=1	1	7	7	7	6	5	5	6	5	5	4	5	6	5	7	5	5	6	5	6	6	5	5	6	5	5	4	5	6	5	7	5	5	6	5	6	6	5	5	6	5	5
L0T2P6	L0T2P6	10	10	10		fadE2	>tr|L0T2P6|L0T2P6_MYCTU Probable acyl-CoA dehydrogenase FadE2 OS=Mycobacterium tuberculosis GN=fadE2 PE=3 SV=1	1	10	10	10	6	7	7	10	6	6	4	3	7	3	8	6	7	6	4	6	6	7	7	10	6	6	4	3	7	3	8	6	7	6	4	6	6	7	7	10	6	6
L0T2Q9	L0T2Q9	1	1	1		yrbE1B	>tr|L0T2Q9|L0T2Q9_MYCTU Conserved integral membrane protein YRBE1B OS=Mycobacterium tuberculosis GN=yrbE1B PE=4 SV=1	1	1	1	1	0	1	1	1	1	1	0	0	1	1	1	1	1	1	1	1	0	1	1	1	1	1	0	0	1	1	1	1	1	1	1	1	0	1	1	1	1	1
L0T2R3;O07785	L0T2R3	7;1	7;1	7;1		lprK	>tr|L0T2R3|L0T2R3_MYCTU Possible Mce-family lipoprotein LprK (Mce-family lipoprotein Mce1E) OS=Mycobacterium tuberculosis GN=lprK PE=4 SV=1	2	7	7	7	0	0	0	0	5	5	5	3	4	5	5	5	6	5	6	5	0	0	0	0	5	5	5	3	4	5	5	5	6	5	6	5	0	0	0	0	5	5
L0T2S2	L0T2S2	12	12	12		Rv0183	>tr|L0T2S2|L0T2S2_MYCTU Possible lysophospholipase OS=Mycobacterium tuberculosis GN=Rv0183 PE=4 SV=1	1	12	12	12	10	10	12	11	11	9	8	9	10	11	11	10	10	11	9	11	10	10	12	11	11	9	8	9	10	11	11	10	10	11	9	11	10	10	12	11	11	9
L0T2S4	L0T2S4	3	3	3		Rv0187	>tr|L0T2S4|L0T2S4_MYCTU Probable O-methyltransferase OS=Mycobacterium tuberculosis GN=Rv0187 PE=4 SV=1	1	3	3	3	2	2	2	3	2	3	2	2	2	2	1	2	1	1	2	3	2	2	2	3	2	3	2	2	2	2	1	2	1	1	2	3	2	2	2	3	2	3
L0T2T8	L0T2T8	4	4	4		Rv0201c	>tr|L0T2T8|L0T2T8_MYCTU Conserved protein OS=Mycobacterium tuberculosis GN=Rv0201c PE=4 SV=1	1	4	4	4	2	3	2	3	2	2	2	2	2	2	2	3	2	2	2	3	2	3	2	3	2	2	2	2	2	2	2	3	2	2	2	3	2	3	2	3	2	2
L0T2U7	L0T2U7	16	16	16		pntAa	>tr|L0T2U7|L0T2U7_MYCTU Probable NAD(P) transhydrogenase (Subunit alpha) PntAa [first part catalytic part] (Pyridine nucleotide transhydrogenase subunit alpha) (Nicotinamide nucleotide transhydrogenase subunit alpha) OS=Mycobacterium tuberculosis GN=pntAa	1	16	16	16	14	13	14	14	14	14	9	8	14	13	14	13	14	13	14	14	14	13	14	14	14	14	9	8	14	13	14	13	14	13	14	14	14	13	14	14	14	14
L0T2W6	L0T2W6	16	16	16		mce1F	>tr|L0T2W6|L0T2W6_MYCTU MCE family protein 1F OS=Mycobacterium tuberculosis GN=mce1F PE=4 SV=1	1	16	16	16	1	1	2	4	10	10	9	6	11	9	9	13	13	11	10	12	1	1	2	4	10	10	9	6	11	9	9	13	13	11	10	12	1	1	2	4	10	10
L0T300	L0T300	8	8	8		Rv0207c	>tr|L0T300|L0T300_MYCTU Uncharacterized protein OS=Mycobacterium tuberculosis GN=Rv0207c PE=4 SV=1	1	8	8	8	5	5	6	6	5	6	5	5	6	5	4	6	7	7	5	6	5	5	6	6	5	6	5	5	6	5	4	6	7	7	5	6	5	5	6	6	5	6
L0T349	L0T349	10	10	10		Rv0315	>tr|L0T349|L0T349_MYCTU Possible beta-1,3-glucanase OS=Mycobacterium tuberculosis GN=Rv0315 PE=4 SV=1	1	10	10	10	8	8	8	9	7	7	6	6	9	8	9	6	8	8	7	7	8	8	8	9	7	7	6	6	9	8	9	6	8	8	7	7	8	8	8	9	7	7
L0T352	L0T352	1	1	1		oplA	>tr|L0T352|L0T352_MYCTU Probable 5-oxoprolinase OplA (5-oxo-L-prolinase) (Pyroglutamase) (5-OPASE) OS=Mycobacterium tuberculosis GN=oplA PE=4 SV=1	1	1	1	1	0	0	1	1	0	1	0	0	1	1	0	0	1	1	1	0	0	0	1	1	0	1	0	0	1	1	0	0	1	1	1	0	0	0	1	1	0	1
L0T376	L0T376	5	5	5		mycP3	>tr|L0T376|L0T376_MYCTU Probable membrane-anchored mycosin MycP3 (Serine protease) (Subtilisin-like protease) (Subtilase-like) (Mycosin-3) OS=Mycobacterium tuberculosis GN=mycP3 PE=4 SV=1	1	5	5	5	4	4	4	4	4	4	4	4	4	4	4	4	4	4	3	4	4	4	4	4	4	4	4	4	4	4	4	4	4	4	3	4	4	4	4	4	4	4
L0T380	L0T380	15	15	15		Rv0296c	>tr|L0T380|L0T380_MYCTU Probable sulfatase OS=Mycobacterium tuberculosis GN=Rv0296c PE=4 SV=1	1	15	15	15	9	10	10	11	8	9	9	8	10	10	11	10	9	10	8	11	9	10	10	11	8	9	9	8	10	10	11	10	9	10	8	11	9	10	10	11	8	9
L0T3A1	L0T3A1	5	5	5		Rv0360c	>tr|L0T3A1|L0T3A1_MYCTU Conserved protein OS=Mycobacterium tuberculosis GN=Rv0360c PE=4 SV=1	1	5	5	5	2	2	2	2	2	3	2	2	3	2	3	2	3	3	2	2	2	2	2	2	2	3	2	2	3	2	3	2	3	3	2	2	2	2	2	2	2	3
L0T3C1	L0T3C1	9	9	9		Rv0331	>tr|L0T3C1|L0T3C1_MYCTU Possible dehydrogenase/reductase OS=Mycobacterium tuberculosis GN=Rv0331 PE=4 SV=1	1	9	9	9	9	8	6	8	8	8	6	6	7	7	8	7	5	9	8	7	9	8	6	8	8	8	6	6	7	7	8	7	5	9	8	7	9	8	6	8	8	8
L0T3F3	L0T3F3	3	3	3		Rv0356c	>tr|L0T3F3|L0T3F3_MYCTU Conserved protein OS=Mycobacterium tuberculosis GN=Rv0356c PE=4 SV=1	1	3	3	3	2	1	1	1	1	1	2	1	1	1	1	1	1	1	1	1	2	1	1	1	1	1	2	1	1	1	1	1	1	1	1	1	2	1	1	1	1	1
L0T3I7	L0T3I7	2	2	2		Rv0386	>tr|L0T3I7|L0T3I7_MYCTU Probable transcriptional regulatory protein (Probably LuxR/UhpA-family) OS=Mycobacterium tuberculosis GN=Rv0386 PE=4 SV=1	1	2	2	2	2	1	2	2	2	2	2	2	1	2	1	2	2	2	1	1	2	1	2	2	2	2	2	2	1	2	1	2	2	2	1	1	2	1	2	2	2	2
L0T3K3	L0T3K3	12	12	11		Rv0439c	>tr|L0T3K3|L0T3K3_MYCTU Probable dehydrogenase/reductase OS=Mycobacterium tuberculosis GN=Rv0439c PE=4 SV=1	1	12	12	11	11	10	11	10	11	11	8	6	12	10	12	11	11	12	9	10	11	10	11	10	11	11	8	6	12	10	12	11	11	12	9	10	10	9	10	9	10	10
L0T3K7	L0T3K7	9	9	9		fadE7	>tr|L0T3K7|L0T3K7_MYCTU Acyl-CoA dehydrogenase FadE7 OS=Mycobacterium tuberculosis GN=fadE7 PE=3 SV=1	1	9	9	9	4	6	4	3	4	4	3	3	6	3	4	2	4	4	3	3	4	6	4	3	4	4	3	3	6	3	4	2	4	4	3	3	4	6	4	3	4	4
L0T3L2	L0T3L2	1	1	1		pks6	>tr|L0T3L2|L0T3L2_MYCTU Probable membrane bound polyketide synthase Pks6 OS=Mycobacterium tuberculosis GN=pks6 PE=4 SV=1	1	1	1	1	1	1	1	1	1	1	1	0	1	1	1	1	1	1	1	1	1	1	1	1	1	1	1	0	1	1	1	1	1	1	1	1	1	1	1	1	1	1
L0T3M9	L0T3M9	6	6	6		Rv0457c	>tr|L0T3M9|L0T3M9_MYCTU Probable peptidase OS=Mycobacterium tuberculosis GN=Rv0457c PE=4 SV=1	1	6	6	6	1	1	3	2	0	0	0	0	2	3	3	2	2	1	3	3	1	1	3	2	0	0	0	0	2	3	3	2	2	1	3	3	1	1	3	2	0	0
L0T3S5	L0T3S5	3	3	3		Rv0455c	>tr|L0T3S5|L0T3S5_MYCTU Conserved protein OS=Mycobacterium tuberculosis GN=Rv0455c PE=4 SV=1	1	3	3	3	2	2	2	1	3	3	0	0	2	2	2	2	2	2	2	2	2	2	2	1	3	3	0	0	2	2	2	2	2	2	2	2	2	2	2	1	3	3
L0T3W4	L0T3W4	5	5	5		Rv0523c	>tr|L0T3W4|L0T3W4_MYCTU Conserved protein OS=Mycobacterium tuberculosis GN=Rv0523c PE=4 SV=1	1	5	5	5	4	4	4	3	4	4	3	2	5	4	3	2	4	4	4	1	4	4	4	3	4	4	3	2	5	4	3	2	4	4	4	1	4	4	4	3	4	4
L0T3X2	L0T3X2	6	6	6		Rv0528	>tr|L0T3X2|L0T3X2_MYCTU Probable conserved transmembrane protein OS=Mycobacterium tuberculosis GN=Rv0528 PE=4 SV=1	1	6	6	6	1	0	0	1	1	1	2	0	2	0	1	0	0	1	0	0	1	0	0	1	1	1	2	0	2	0	1	0	0	1	0	0	1	0	0	1	1	1
L0T401	L0T401	6	6	6		Rv0552	>tr|L0T401|L0T401_MYCTU Conserved protein OS=Mycobacterium tuberculosis GN=Rv0552 PE=4 SV=1	1	6	6	6	5	5	6	5	4	5	3	4	6	6	4	4	5	5	5	5	5	5	6	5	4	5	3	4	6	6	4	4	5	5	5	5	5	5	6	5	4	5
L0T421	L0T421	3	3	3		Rv0567	>tr|L0T421|L0T421_MYCTU Probable methyltransferase/methylase OS=Mycobacterium tuberculosis GN=Rv0567 PE=4 SV=1	1	3	3	3	2	3	2	2	1	1	1	0	2	2	2	2	1	2	2	1	2	3	2	2	1	1	1	0	2	2	2	2	1	2	2	1	2	3	2	2	1	1
L0T430	L0T430	4	4	4		Rv0538	>tr|L0T430|L0T430_MYCTU Possible conserved membrane protein OS=Mycobacterium tuberculosis GN=Rv0538 PE=4 SV=1	1	4	4	4	2	3	2	3	2	2	1	2	2	1	2	2	2	2	2	2	2	3	2	3	2	2	1	2	2	1	2	2	2	2	2	2	2	3	2	3	2	2
L0T436	L0T436	5	5	5		Rv0543c	>tr|L0T436|L0T436_MYCTU Conserved protein OS=Mycobacterium tuberculosis GN=Rv0543c PE=4 SV=1	1	5	5	5	4	4	5	4	4	3	4	4	4	4	5	3	5	5	4	4	4	4	5	4	4	3	4	4	4	4	5	3	5	5	4	4	4	4	5	4	4	3
L0T463	L0T463	2	2	2		Rv0051	>tr|L0T463|L0T463_MYCTU Probable conserved transmembrane protein OS=Mycobacterium tuberculosis GN=Rv0051 PE=4 SV=1	1	2	2	2	1	0	1	0	1	1	0	0	1	1	1	1	1	1	1	0	1	0	1	0	1	1	0	0	1	1	1	1	1	1	1	0	1	0	1	0	1	1
L0T472	L0T472	1	1	1		Rv0061c	>tr|L0T472|L0T472_MYCTU Uncharacterized protein OS=Mycobacterium tuberculosis GN=Rv0061c PE=4 SV=1	1	1	1	1	1	1	1	1	1	1	1	1	1	1	1	1	1	0	1	1	1	1	1	1	1	1	1	1	1	1	1	1	1	0	1	1	1	1	1	1	1	1
L0T4C1	L0T4C1	3	3	3		Rv0108c	>tr|L0T4C1|L0T4C1_MYCTU Uncharacterized protein OS=Mycobacterium tuberculosis GN=Rv0108c PE=4 SV=1	1	3	3	3	1	2	2	2	3	3	2	1	2	3	2	2	2	1	0	2	1	2	2	2	3	3	2	1	2	3	2	2	2	1	0	2	1	2	2	2	3	3
L0T4J1	L0T4J1	1	1	1		Rv0157A	>tr|L0T4J1|L0T4J1_MYCTU Conserved protein OS=Mycobacterium tuberculosis GN=Rv0157A PE=4 SV=1	1	1	1	1	1	0	0	1	1	0	0	0	1	1	0	1	1	1	1	1	1	0	0	1	1	0	0	0	1	1	0	1	1	1	1	1	1	0	0	1	1	0
L0T4W2	L0T4W2	3	3	3		Rv0274	>tr|L0T4W2|L0T4W2_MYCTU Conserved protein OS=Mycobacterium tuberculosis GN=Rv0274 PE=3 SV=1	1	3	3	3	2	0	2	3	2	0	2	1	1	1	1	0	1	2	2	2	2	0	2	3	2	0	2	1	1	1	1	0	1	2	2	2	2	0	2	3	2	0
L0T514	L0T514	2	2	2	Sulfurtransferase	Rv0324	>tr|L0T514|L0T514_MYCTU Sulfurtransferase OS=Mycobacterium tuberculosis GN=Rv0324 PE=4 SV=1	1	2	2	2	2	2	2	2	2	2	0	1	1	2	1	2	2	1	2	2	2	2	2	2	2	2	0	1	1	2	1	2	2	1	2	2	2	2	2	2	2	2
L0T5B2	L0T5B2	14	14	14		lpqL	>tr|L0T5B2|L0T5B2_MYCTU Probable lipoprotein aminopeptidase LpqL OS=Mycobacterium tuberculosis GN=lpqL PE=4 SV=1	1	14	14	14	11	10	11	7	9	12	7	3	11	12	12	11	12	8	9	9	11	10	11	7	9	12	7	3	11	12	12	11	12	8	9	9	11	10	11	7	9	12
L0T5C3	L0T5C3	5	5	5		Rv0428c	>tr|L0T5C3|L0T5C3_MYCTU GCN5-related N-acetyltransferase OS=Mycobacterium tuberculosis GN=Rv0428c PE=4 SV=1	1	5	5	5	4	3	2	3	3	3	3	2	3	3	4	3	3	3	2	4	4	3	2	3	3	3	3	2	3	3	4	3	3	3	2	4	4	3	2	3	3	3
L0T5D9	L0T5D9	6	6	6		Rv0443	>tr|L0T5D9|L0T5D9_MYCTU Conserved protein OS=Mycobacterium tuberculosis GN=Rv0443 PE=4 SV=1	1	6	6	6	4	4	4	4	4	4	4	5	4	4	4	4	4	4	5	4	4	4	4	4	4	4	4	5	4	4	4	4	4	4	5	4	4	4	4	4	4	4
L0T5E7	L0T5E7	5	5	5		Rv0958	>tr|L0T5E7|L0T5E7_MYCTU Possible magnesium chelatase OS=Mycobacterium tuberculosis GN=Rv0958 PE=4 SV=1	1	5	5	5	2	2	1	2	4	3	5	3	2	1	2	2	2	1	2	2	2	2	1	2	4	3	5	3	2	1	2	2	2	1	2	2	2	2	1	2	4	3
L0T5F9	L0T5F9	1	1	1		Rv0461	>tr|L0T5F9|L0T5F9_MYCTU Probable transmembrane protein OS=Mycobacterium tuberculosis GN=Rv0461 PE=4 SV=1	1	1	1	1	1	1	1	1	1	0	1	0	1	1	1	1	1	1	1	1	1	1	1	1	1	0	1	0	1	1	1	1	1	1	1	1	1	1	1	1	1	0
L0T5H2	L0T5H2	2	2	2		Rv0029	>tr|L0T5H2|L0T5H2_MYCTU Uncharacterized protein OS=Mycobacterium tuberculosis GN=Rv0029 PE=4 SV=1	1	2	2	2	2	2	2	1	0	0	0	0	2	1	2	1	2	2	2	1	2	2	2	1	0	0	0	0	2	1	2	1	2	2	2	1	2	2	2	1	0	0
L0T5H4	L0T5H4	4	4	4		hycE	>tr|L0T5H4|L0T5H4_MYCTU Possible formate hydrogenase HycE (FHL) OS=Mycobacterium tuberculosis GN=hycE PE=4 SV=1	1	4	4	4	0	1	1	1	1	2	2	1	0	1	0	0	0	1	1	0	0	1	1	1	1	2	2	1	0	1	0	0	0	1	1	0	0	1	1	1	1	2
L0T5H8	L0T5H8	1	1	1		Rv1025	>tr|L0T5H8|L0T5H8_MYCTU Conserved protein OS=Mycobacterium tuberculosis GN=Rv1025 PE=4 SV=1	1	1	1	1	0	1	1	1	1	1	1	1	0	1	1	0	0	1	1	1	0	1	1	1	1	1	1	1	0	1	1	0	0	1	1	1	0	1	1	1	1	1
L0T5I3	L0T5I3	4	4	4		Rv0991c	>tr|L0T5I3|L0T5I3_MYCTU Conserved serine rich protein OS=Mycobacterium tuberculosis GN=Rv0991c PE=4 SV=1	1	4	4	4	3	3	2	3	2	2	3	3	4	2	4	3	2	2	4	3	3	3	2	3	2	2	3	3	4	2	4	3	2	2	4	3	3	3	2	3	2	2
L0T5L0	L0T5L0	3	3	3		Rv1059	>tr|L0T5L0|L0T5L0_MYCTU Conserved protein OS=Mycobacterium tuberculosis GN=Rv1059 PE=4 SV=1	1	3	3	3	2	2	1	1	1	1	0	0	2	2	2	3	1	2	1	0	2	2	1	1	1	1	0	0	2	2	2	3	1	2	1	0	2	2	1	1	1	1
L0T5L1	L0T5L1	8	7	7		Rv0068	>tr|L0T5L1|L0T5L1_MYCTU Probable oxidoreductase OS=Mycobacterium tuberculosis GN=Rv0068 PE=3 SV=1	1	8	7	7	6	6	6	5	5	4	2	2	6	6	7	6	6	5	5	5	5	5	5	4	4	3	2	2	5	5	6	5	5	4	4	4	5	5	5	4	4	3
L0T5L9	L0T5L9	2	2	2		Rv1069c	>tr|L0T5L9|L0T5L9_MYCTU Conserved protein OS=Mycobacterium tuberculosis GN=Rv1069c PE=4 SV=1	1	2	2	2	1	1	1	0	1	2	2	0	1	1	1	1	1	1	2	1	1	1	1	0	1	2	2	0	1	1	1	1	1	1	2	1	1	1	1	0	1	2
L0T5P6	L0T5P6	23	23	23	Aldehyde dehydrogenase	Rv0147	>tr|L0T5P6|L0T5P6_MYCTU Aldehyde dehydrogenase OS=Mycobacterium tuberculosis GN=Rv0147 PE=3 SV=1	1	23	23	23	15	15	16	18	20	16	15	16	17	17	17	17	20	17	18	18	15	15	16	18	20	16	15	16	17	17	17	17	20	17	18	18	15	15	16	18	20	16
L0T5Q7	L0T5Q7	5	5	5		Rv0161	>tr|L0T5Q7|L0T5Q7_MYCTU Possible oxidoreductase OS=Mycobacterium tuberculosis GN=Rv0161 PE=4 SV=1	1	5	5	5	4	3	4	3	0	0	0	0	4	2	3	4	3	4	5	4	4	3	4	3	0	0	0	0	4	2	3	4	3	4	5	4	4	3	4	3	0	0
L0T5R1	L0T5R1	10	10	10		fadD5	>tr|L0T5R1|L0T5R1_MYCTU Probable fatty-acid-CoA ligase FadD5 (Fatty-acid-CoA synthetase) (Fatty-acid-CoA synthase) OS=Mycobacterium tuberculosis GN=fadD5 PE=4 SV=1	1	10	10	10	3	2	3	7	5	3	6	6	3	1	2	4	4	5	4	5	3	2	3	7	5	3	6	6	3	1	2	4	4	5	4	5	3	2	3	7	5	3
L0T5R6	L0T5R6	6	6	6		Rv0176	>tr|L0T5R6|L0T5R6_MYCTU Probable conserved Mce associated transmembrane protein OS=Mycobacterium tuberculosis GN=Rv0176 PE=4 SV=1	1	6	6	6	2	1	2	1	3	3	2	3	3	3	3	3	3	4	4	3	2	1	2	1	3	3	2	3	3	3	3	3	3	4	4	3	2	1	2	1	3	3
L0T5S3	L0T5S3	11	11	10		Rv0576	>tr|L0T5S3|L0T5S3_MYCTU Probable transcriptional regulatory protein (Possibly ArsR-family) OS=Mycobacterium tuberculosis GN=Rv0576 PE=4 SV=1	1	11	11	10	9	8	9	9	9	8	7	5	9	7	7	7	9	8	6	8	9	8	9	9	9	8	7	5	9	7	7	7	9	8	6	8	8	8	8	8	8	7
L0T5T1	L0T5T1	5	5	5		Rv0199	>tr|L0T5T1|L0T5T1_MYCTU Probable conserved membrane protein OS=Mycobacterium tuberculosis GN=Rv0199 PE=4 SV=1	1	5	5	5	3	2	2	2	3	3	2	2	2	3	2	2	3	3	4	2	3	2	2	2	3	3	2	2	2	3	2	2	3	3	4	2	3	2	2	2	3	3
L0T5X2	L0T5X2	9	9	9		fadH	>tr|L0T5X2|L0T5X2_MYCTU Probable NADPH dependent 2,4-dienoyl-CoA reductase FadH (2,4-dienoyl coenzyme A reductase) (4-enoyl-CoA reductase) OS=Mycobacterium tuberculosis GN=fadH PE=4 SV=1	1	9	9	9	8	4	7	2	8	6	3	4	7	4	6	4	9	6	5	3	8	4	7	2	8	6	3	4	7	4	6	4	9	6	5	3	8	4	7	2	8	6
L0T5X4	L0T5X4	6	6	6		Rv0175	>tr|L0T5X4|L0T5X4_MYCTU Probable conserved Mce associated membrane protein OS=Mycobacterium tuberculosis GN=Rv0175 PE=4 SV=1	1	6	6	6	5	5	5	5	3	5	2	2	5	5	5	6	5	5	5	5	5	5	5	5	3	5	2	2	5	5	5	6	5	5	5	5	5	5	5	5	3	5
L0T5X5	L0T5X5	4	3	3		pks3	>tr|L0T5X5|L0T5X5_MYCTU Probable polyketide beta-ketoacyl synthase Pks3 OS=Mycobacterium tuberculosis GN=pks3 PE=3 SV=1	1	4	3	3	3	3	3	2	1	1	0	0	3	3	2	2	3	2	2	4	2	2	2	2	0	0	0	0	2	2	1	1	2	1	1	3	2	2	2	2	0	0
L0T601	L0T601	3	3	3		Rv1132	>tr|L0T601|L0T601_MYCTU Conserved membrane protein OS=Mycobacterium tuberculosis GN=Rv1132 PE=4 SV=1	1	3	3	3	0	1	1	1	0	0	1	0	1	1	1	0	0	1	3	1	0	1	1	1	0	0	1	0	1	1	1	0	0	1	3	1	0	1	1	1	0	0
L0T610	L0T610	3	3	3		Rv0293c	>tr|L0T610|L0T610_MYCTU Conserved protein OS=Mycobacterium tuberculosis GN=Rv0293c PE=4 SV=1	1	3	3	3	2	1	1	1	0	0	1	0	1	1	1	1	1	2	1	1	2	1	1	1	0	0	1	0	1	1	1	1	1	2	1	1	2	1	1	1	0	0
L0T619	L0T619	1	1	1		Rv0228	>tr|L0T619|L0T619_MYCTU Probable integral membrane acyltransferase OS=Mycobacterium tuberculosis GN=Rv0228 PE=4 SV=1	1	1	1	1	0	0	0	0	0	0	0	0	0	0	0	0	0	0	1	0	0	0	0	0	0	0	0	0	0	0	0	0	0	0	1	0	0	0	0	0	0	0
L0T645	L0T645	1	1	1		nirB	>tr|L0T645|L0T645_MYCTU Probable nitrite reductase [NAD(P)H] large subunit [FAD flavoprotein] NirB OS=Mycobacterium tuberculosis GN=nirB PE=4 SV=1	1	1	1	1	0	0	1	0	0	0	0	0	0	1	0	0	0	1	0	0	0	0	1	0	0	0	0	0	0	1	0	0	0	1	0	0	0	0	1	0	0	0
L0T647	L0T647	17	16	16		pks4	>tr|L0T647|L0T647_MYCTU Probable polyketide beta-ketoacyl synthase Pks4 OS=Mycobacterium tuberculosis GN=pks4 PE=4 SV=1	1	17	16	16	12	11	12	12	4	4	3	3	14	10	13	14	12	13	12	12	11	10	11	11	3	3	3	3	13	9	12	13	11	12	11	11	11	10	11	11	3	3
L0T653	L0T653	6	6	6		Rv0333	>tr|L0T653|L0T653_MYCTU Uncharacterized protein OS=Mycobacterium tuberculosis GN=Rv0333 PE=4 SV=1	1	6	6	6	5	4	4	4	5	3	2	2	4	4	3	5	4	3	6	3	5	4	4	4	5	3	2	2	4	4	3	5	4	3	6	3	5	4	4	4	5	3
L0T657	L0T657	13	13	13		Rv1191	>tr|L0T657|L0T657_MYCTU Conserved protein OS=Mycobacterium tuberculosis GN=Rv1191 PE=4 SV=1	1	13	13	13	7	7	7	6	8	8	7	7	8	11	5	4	8	5	10	5	7	7	7	6	8	8	7	7	8	11	5	4	8	5	10	5	7	7	7	6	8	8
L0T658	L0T658	26	26	26		Rv0338c	>tr|L0T658|L0T658_MYCTU Probable iron-sulfur-binding reductase OS=Mycobacterium tuberculosis GN=Rv0338c PE=4 SV=1	1	26	26	26	20	20	19	18	19	19	14	12	20	19	21	19	19	17	19	17	20	20	19	18	19	19	14	12	20	19	21	19	19	17	19	17	20	20	19	18	19	19
L0T667	L0T667	2	2	2		Rv0272c	>tr|L0T667|L0T667_MYCTU Uncharacterized protein OS=Mycobacterium tuberculosis GN=Rv0272c PE=4 SV=1	1	2	2	2	1	2	1	1	1	1	0	0	1	1	1	1	1	1	0	1	1	2	1	1	1	1	0	0	1	1	1	1	1	1	0	1	1	2	1	1	1	1
L0T675	L0T675	4	4	4		Rv1211	>tr|L0T675|L0T675_MYCTU Conserved protein OS=Mycobacterium tuberculosis GN=Rv1211 PE=4 SV=1	1	4	4	4	3	3	4	4	4	4	3	3	4	4	4	4	4	3	4	4	3	3	4	4	4	4	3	3	4	4	4	4	4	3	4	4	3	3	4	4	4	4
L0T6B1	L0T6B1	1	1	1		glpQ2	>tr|L0T6B1|L0T6B1_MYCTU Possible glycerophosphoryl diester phosphodiesterase GlpQ2 (Glycerophosphodiester phosphodiesterase) OS=Mycobacterium tuberculosis GN=glpQ2 PE=4 SV=1	1	1	1	1	0	0	0	0	0	0	0	0	1	0	0	0	0	0	0	0	0	0	0	0	0	0	0	0	1	0	0	0	0	0	0	0	0	0	0	0	0	0
L0T6C7	L0T6C7	8	8	8		Rv0332	>tr|L0T6C7|L0T6C7_MYCTU Conserved protein OS=Mycobacterium tuberculosis GN=Rv0332 PE=4 SV=1	1	8	8	8	7	7	7	7	6	8	6	6	6	7	6	6	7	5	7	6	7	7	7	7	6	8	6	6	6	7	6	6	7	5	7	6	7	7	7	7	6	8
L0T6E0	L0T6E0	5	5	5		Rv0412c	>tr|L0T6E0|L0T6E0_MYCTU Possible conserved membrane protein OS=Mycobacterium tuberculosis GN=Rv0412c PE=4 SV=1	1	5	5	5	2	1	1	1	2	4	2	2	2	2	1	0	1	1	2	1	2	1	1	1	2	4	2	2	2	2	1	0	1	1	2	1	2	1	1	1	2	4
L0T6G7	L0T6G7	7	7	7		Rv1377c	>tr|L0T6G7|L0T6G7_MYCTU Putative transferase OS=Mycobacterium tuberculosis GN=Rv1377c PE=4 SV=1	1	7	7	7	6	5	5	6	5	6	2	2	7	5	5	6	6	6	7	7	6	5	5	6	5	6	2	2	7	5	5	6	6	6	7	7	6	5	5	6	5	6
L0T6I1	L0T6I1	1	1	1		Rv0452	>tr|L0T6I1|L0T6I1_MYCTU Possible transcriptional regulatory protein OS=Mycobacterium tuberculosis GN=Rv0452 PE=4 SV=1	1	1	1	1	1	0	0	1	1	1	1	1	1	0	1	0	1	0	0	1	1	0	0	1	1	1	1	1	1	0	1	0	1	0	0	1	1	0	0	1	1	1
L0T6I4	L0T6I4	1	1	1		Rv0387c	>tr|L0T6I4|L0T6I4_MYCTU Uncharacterized protein OS=Mycobacterium tuberculosis GN=Rv0387c PE=4 SV=1	1	1	1	1	0	1	0	0	1	1	0	0	0	0	0	0	0	0	0	0	0	1	0	0	1	1	0	0	0	0	0	0	0	0	0	0	0	1	0	0	1	1
L0T6K3	L0T6K3	2	2	2		Rv0406c	>tr|L0T6K3|L0T6K3_MYCTU Beta lactamase like protein OS=Mycobacterium tuberculosis GN=Rv0406c PE=4 SV=1	1	2	2	2	2	1	1	1	1	1	1	1	2	1	2	2	1	0	1	2	2	1	1	1	1	1	1	1	2	1	2	2	1	0	1	2	2	1	1	1	1	1
L0T6M4	L0T6M4	2	2	2		Rv0426c	>tr|L0T6M4|L0T6M4_MYCTU Possible transmembrane protein OS=Mycobacterium tuberculosis GN=Rv0426c PE=4 SV=1	1	2	2	2	1	2	2	1	2	0	0	0	2	1	1	1	1	1	0	2	1	2	2	1	2	0	0	0	2	1	1	1	1	1	0	2	1	2	2	1	2	0
L0T6Q2	L0T6Q2	23	23	23		hemD	>tr|L0T6Q2|L0T6Q2_MYCTU Probable uroporphyrin-III C-methyltransferase HemD (Uroporphyrinogen III methylase) (Urogen III methylase) (SUMT) (Urogen III methylase) (UROM) OS=Mycobacterium tuberculosis GN=hemD PE=4 SV=1	1	23	23	23	20	18	18	17	16	17	18	13	18	16	19	15	16	14	16	14	20	18	18	17	16	17	18	13	18	16	19	15	16	14	16	14	20	18	18	17	16	17
L0T6Q3	L0T6Q3	7	7	7		mihF	>tr|L0T6Q3|L0T6Q3_MYCTU Putative integration host factor MihF OS=Mycobacterium tuberculosis GN=mihF PE=4 SV=1	1	7	7	7	7	7	7	6	6	6	6	7	6	7	7	7	7	6	7	7	7	7	7	6	6	6	6	7	6	7	7	7	7	6	7	7	7	7	7	6	6	6
L0T6Q7	L0T6Q7	3	3	3		Rv0516c	>tr|L0T6Q7|L0T6Q7_MYCTU Possible anti-anti-sigma factor OS=Mycobacterium tuberculosis GN=Rv0516c PE=4 SV=1	1	3	3	3	3	3	3	3	3	3	1	1	3	2	3	3	3	2	3	3	3	3	3	3	3	3	1	1	3	2	3	3	3	2	3	3	3	3	3	3	3	3
L0T6S0	L0T6S0	18	18	17		umaA	>tr|L0T6S0|L0T6S0_MYCTU Possible mycolic acid synthase UmaA OS=Mycobacterium tuberculosis GN=umaA PE=4 SV=1	1	18	18	17	15	15	18	16	1	1	2	2	16	14	16	13	17	15	14	14	15	15	18	16	1	1	2	2	16	14	16	13	17	15	14	14	14	14	17	15	0	0
L0T6V9	L0T6V9	7	7	7		epiA	>tr|L0T6V9|L0T6V9_MYCTU Probable nucleotide-sugar epimerase EpiA OS=Mycobacterium tuberculosis GN=epiA PE=4 SV=1	1	7	7	7	3	4	5	6	4	4	1	1	4	5	6	4	6	5	5	4	3	4	5	6	4	4	1	1	4	5	6	4	6	5	5	4	3	4	5	6	4	4
L0T6X5	L0T6X5	21	17	16		pks5	>tr|L0T6X5|L0T6X5_MYCTU Probable polyketide synthase Pks5 OS=Mycobacterium tuberculosis GN=pks5 PE=4 SV=1	1	21	17	16	12	12	10	4	15	15	10	7	11	11	12	7	11	9	11	9	9	9	8	2	12	12	8	5	9	8	11	6	9	7	8	6	8	8	7	2	11	11
L0T6X7	L0T6X7	10	10	10		Rv0580c	>tr|L0T6X7|L0T6X7_MYCTU Conserved protein OS=Mycobacterium tuberculosis GN=Rv0580c PE=4 SV=1	1	10	10	10	9	9	9	8	9	8	8	6	9	7	9	9	10	9	9	9	9	9	9	8	9	8	8	6	9	7	9	9	10	9	9	9	9	9	9	8	9	8
L0T6Y7	L0T6Y7	12	12	12		Rv0530	>tr|L0T6Y7|L0T6Y7_MYCTU Conserved protein OS=Mycobacterium tuberculosis GN=Rv0530 PE=4 SV=1	1	12	12	12	8	9	10	9	8	8	8	7	8	9	9	9	8	9	7	10	8	9	10	9	8	8	8	7	8	9	9	9	8	9	7	10	8	9	10	9	8	8
L0T6Z7	L0T6Z7	8	8	8		moaB2	>tr|L0T6Z7|L0T6Z7_MYCTU Uncharacterized protein OS=Mycobacterium tuberculosis GN=moaB2 PE=4 SV=1	1	8	8	8	5	4	5	4	5	4	6	4	4	5	4	4	5	7	6	4	5	4	5	4	5	4	6	4	4	5	4	4	5	7	6	4	5	4	5	4	5	4
L0T701	L0T701	2	2	2		grcC2	>tr|L0T701|L0T701_MYCTU Probable polyprenyl-diphosphate synthase GrcC2 (Polyprenyl pyrophosphate synthetase) OS=Mycobacterium tuberculosis GN=grcC2 PE=4 SV=1	1	2	2	2	1	2	1	1	2	1	2	1	1	2	1	1	1	1	2	1	1	2	1	1	2	1	2	1	1	2	1	1	1	1	2	1	1	2	1	1	2	1
L0T728	L0T728	2	2	2		Rv1019	>tr|L0T728|L0T728_MYCTU Probable transcriptional regulatory protein (Probably TetR-family) OS=Mycobacterium tuberculosis GN=Rv1019 PE=4 SV=1	1	2	2	2	2	2	1	2	1	1	1	1	1	1	2	1	2	1	1	1	2	2	1	2	1	1	1	1	1	1	2	1	2	1	1	1	2	2	1	2	1	1
L0T737	L0T737	6	6	6		Rv1523	>tr|L0T737|L0T737_MYCTU Probable methyltransferase OS=Mycobacterium tuberculosis GN=Rv1523 PE=4 SV=1	1	6	6	6	2	4	3	2	2	2	1	0	2	3	4	3	4	2	1	4	2	4	3	2	2	2	1	0	2	3	4	3	4	2	1	4	2	4	3	2	2	2
L0T757	L0T757	3	3	3		Rv1597	>tr|L0T757|L0T757_MYCTU Uncharacterized protein OS=Mycobacterium tuberculosis GN=Rv1597 PE=4 SV=1	1	3	3	3	1	1	1	2	2	1	2	1	0	1	1	1	1	1	1	1	1	1	1	2	2	1	2	1	0	1	1	1	1	1	1	1	1	1	1	2	2	1
L0T7A8	L0T7A8	8	8	8		Rv1593c	>tr|L0T7A8|L0T7A8_MYCTU Conserved protein OS=Mycobacterium tuberculosis GN=Rv1593c PE=4 SV=1	1	8	8	8	7	7	8	3	6	6	2	5	8	8	8	6	8	8	7	5	7	7	8	3	6	6	2	5	8	8	8	6	8	8	7	5	7	7	8	3	6	6
L0T7C8	L0T7C8	6	6	6		Rv1111c	>tr|L0T7C8|L0T7C8_MYCTU Uncharacterized protein OS=Mycobacterium tuberculosis GN=Rv1111c PE=4 SV=1	1	6	6	6	5	5	5	5	6	6	2	2	5	5	4	4	6	6	5	3	5	5	5	5	6	6	2	2	5	5	4	4	6	6	5	3	5	5	5	5	6	6
L0T7D1	L0T7D1	8	8	8		Rv1676	>tr|L0T7D1|L0T7D1_MYCTU Uncharacterized protein OS=Mycobacterium tuberculosis GN=Rv1676 PE=4 SV=1	1	8	8	8	7	6	6	7	6	6	2	2	6	6	5	5	5	7	8	4	7	6	6	7	6	6	2	2	6	6	5	5	5	7	8	4	7	6	6	7	6	6
L0T7F7	L0T7F7	2	2	2		tesB1	>tr|L0T7F7|L0T7F7_MYCTU Probable acyl-CoA thioesterase II TesB1 OS=Mycobacterium tuberculosis GN=tesB1 PE=4 SV=1	1	2	2	2	0	1	1	1	1	1	1	1	0	1	1	0	0	0	1	1	0	1	1	1	1	1	1	1	0	1	1	0	0	0	1	1	0	1	1	1	1	1
L0T7I3	L0T7I3	1	1	1		Rv1730c	>tr|L0T7I3|L0T7I3_MYCTU Possible penicillin-binding protein OS=Mycobacterium tuberculosis GN=Rv1730c PE=4 SV=1	1	1	1	1	0	0	0	0	0	0	0	0	0	0	1	0	0	0	0	0	0	0	0	0	0	0	0	0	0	0	1	0	0	0	0	0	0	0	0	0	0	0
L0T7I7	L0T7I7	2	2	2		Rv1647	>tr|L0T7I7|L0T7I7_MYCTU Adenylate cyclase (ATP pyrophosphate-lyase) (Adenylyl cyclase) OS=Mycobacterium tuberculosis GN=Rv1647 PE=4 SV=1	1	2	2	2	2	1	1	0	2	2	2	1	1	1	0	0	2	0	2	0	2	1	1	0	2	2	2	1	1	1	0	0	2	0	2	0	2	1	1	0	2	2
L0T7J0	L0T7J0	2	2	2		Rv1179c	>tr|L0T7J0|L0T7J0_MYCTU Uncharacterized protein OS=Mycobacterium tuberculosis GN=Rv1179c PE=4 SV=1	1	2	2	2	1	1	2	1	0	0	0	0	1	0	1	1	1	1	1	1	1	1	2	1	0	0	0	0	1	0	1	1	1	1	1	1	1	1	2	1	0	0
L0T7M6	L0T7M6	5	5	5		Rv1769	>tr|L0T7M6|L0T7M6_MYCTU Conserved protein OS=Mycobacterium tuberculosis GN=Rv1769 PE=4 SV=1	1	5	5	5	3	4	3	4	2	3	3	3	4	2	4	4	3	3	3	4	3	4	3	4	2	3	3	3	4	2	4	4	3	3	3	4	3	4	3	4	2	3
L0T7N0	L0T7N0	2	2	2		Rv1774	>tr|L0T7N0|L0T7N0_MYCTU Probable oxidoreductase OS=Mycobacterium tuberculosis GN=Rv1774 PE=4 SV=1	1	2	2	2	0	0	0	1	1	1	1	2	0	0	0	0	0	0	0	0	0	0	0	1	1	1	1	2	0	0	0	0	0	0	0	0	0	0	0	1	1	1
L0T7N5	L0T7N5	5	5	5		Rv1779c	>tr|L0T7N5|L0T7N5_MYCTU Possible integral membrane protein OS=Mycobacterium tuberculosis GN=Rv1779c PE=4 SV=1	1	5	5	5	1	3	2	1	2	1	1	1	4	3	3	5	3	2	2	3	1	3	2	1	2	1	1	1	4	3	3	5	3	2	2	3	1	3	2	1	2	1
L0T7P6	L0T7P6	8	8	8		corA	>tr|L0T7P6|L0T7P6_MYCTU Possible magnesium and cobalt transport transmembrane protein CorA OS=Mycobacterium tuberculosis GN=corA PE=4 SV=1	1	8	8	8	7	6	7	4	6	5	4	4	5	6	6	5	6	4	4	4	7	6	7	4	6	5	4	4	5	6	6	5	6	4	4	4	7	6	7	4	6	5
L0T7T6	L0T7T6	13	13	13		Rv1751	>tr|L0T7T6|L0T7T6_MYCTU Probable oxidoreductase OS=Mycobacterium tuberculosis GN=Rv1751 PE=4 SV=1	1	13	13	13	10	11	11	10	7	9	10	7	12	11	11	11	11	11	8	10	10	11	11	10	7	9	10	7	12	11	11	11	11	11	8	10	10	11	11	10	7	9
L0T7V2	L0T7V2	8	8	8		Rv1770	>tr|L0T7V2|L0T7V2_MYCTU Conserved protein OS=Mycobacterium tuberculosis GN=Rv1770 PE=4 SV=1	1	8	8	8	6	6	6	6	6	6	7	7	6	6	8	7	7	6	7	6	6	6	6	6	6	6	7	7	6	6	8	7	7	6	7	6	6	6	6	6	6	6
L0T7X6	L0T7X6	3	3	3		Rv1866	>tr|L0T7X6|L0T7X6_MYCTU Conserved protein OS=Mycobacterium tuberculosis GN=Rv1866 PE=4 SV=1	1	3	3	3	2	2	2	2	2	2	0	0	3	2	2	2	2	2	1	1	2	2	2	2	2	2	0	0	3	2	2	2	2	2	1	1	2	2	2	2	2	2
L0T826	L0T826	2	2	2		accD2	>tr|L0T826|L0T826_MYCTU Probable acetyl-/propionyl-CoA carboxylase (Beta subunit) AccD2 OS=Mycobacterium tuberculosis GN=accD2 PE=4 SV=1	1	2	2	2	0	0	0	0	0	0	0	0	1	0	1	0	0	0	0	0	0	0	0	0	0	0	0	0	1	0	1	0	0	0	0	0	0	0	0	0	0	0
L0T829	L0T829	11	11	11		aceAa	>tr|L0T829|L0T829_MYCTU Probable isocitrate lyase AceAa [first part] (Isocitrase) (Isocitratase) (Icl) OS=Mycobacterium tuberculosis GN=aceAa PE=4 SV=1	1	11	11	11	0	0	0	1	11	10	8	7	0	0	1	2	1	0	1	1	0	0	0	1	11	10	8	7	0	0	1	2	1	0	1	1	0	0	0	1	11	10
L0T843	L0T843	3	3	3		Rv1867	>tr|L0T843|L0T843_MYCTU Conserved protein OS=Mycobacterium tuberculosis GN=Rv1867 PE=4 SV=1	1	3	3	3	0	2	1	1	0	3	1	2	1	0	2	2	1	1	2	2	0	2	1	1	0	3	1	2	1	0	2	2	1	1	2	2	0	2	1	1	0	3
L0T846	L0T846	6	6	6		galU	>tr|L0T846|L0T846_MYCTU UTP--glucose-1-phosphate uridylyltransferase GalU (UDP-glucose pyrophosphorylase) (UDPGP) (Alpha-D-glucosyl-1-phosphate uridylyltransferase) (Uridine diphosphoglucose pyrophosphorylase) OS=Mycobacterium tuberculosis GN=galU PE=4 SV=	1	6	6	6	3	5	3	4	4	6	4	5	4	5	4	3	4	4	5	3	3	5	3	4	4	6	4	5	4	5	4	3	4	4	5	3	3	5	3	4	4	6
L0T861	L0T861	3	3	3		tatD	>tr|L0T861|L0T861_MYCTU Probable deoxyribonuclease TatD (YJJV protein) OS=Mycobacterium tuberculosis GN=tatD PE=4 SV=1	1	3	3	3	2	3	3	2	2	2	0	0	2	2	2	1	3	2	1	2	2	3	3	2	2	2	0	0	2	2	2	1	3	2	1	2	2	3	3	2	2	2
L0T862	L0T862	1	1	1		Rv1887	>tr|L0T862|L0T862_MYCTU Uncharacterized protein OS=Mycobacterium tuberculosis GN=Rv1887 PE=4 SV=1	1	1	1	1	0	0	1	0	1	0	1	1	1	1	0	0	0	0	1	0	0	0	1	0	1	0	1	1	1	1	0	0	0	0	1	0	0	0	1	0	1	0
L0T882	L0T882	2	2	2		Rv1906c	>tr|L0T882|L0T882_MYCTU Conserved protein OS=Mycobacterium tuberculosis GN=Rv1906c PE=4 SV=1	1	2	2	2	2	1	2	2	2	2	1	2	2	2	2	1	0	2	2	1	2	1	2	2	2	2	1	2	2	2	2	1	0	2	2	1	2	1	2	2	2	2
L0T883	L0T883	4	4	4		lipO	>tr|L0T883|L0T883_MYCTU Probable esterase LipO OS=Mycobacterium tuberculosis GN=lipO PE=4 SV=1	1	4	4	4	1	1	0	0	2	1	0	0	1	1	1	0	1	2	1	0	1	1	0	0	2	1	0	0	1	1	1	0	1	2	1	0	1	1	0	0	2	1
L0T891	L0T891	9	9	9		aceAb	>tr|L0T891|L0T891_MYCTU Probable isocitrate lyase AceAb [second part] (Isocitrase) (Isocitratase) (Icl) OS=Mycobacterium tuberculosis GN=aceAb PE=4 SV=1	1	9	9	9	0	1	0	0	6	8	6	5	0	1	0	0	0	1	1	0	0	1	0	0	6	8	6	5	0	1	0	0	0	1	1	0	0	1	0	0	6	8
L0T895	L0T895	11	11	11		Rv1978	>tr|L0T895|L0T895_MYCTU Conserved protein OS=Mycobacterium tuberculosis GN=Rv1978 PE=4 SV=1	1	11	11	11	7	7	9	7	10	9	6	3	8	9	7	8	8	9	9	6	7	7	9	7	10	9	6	3	8	9	7	8	8	9	9	6	7	7	9	7	10	9
L0T8A4	L0T8A4	8	8	8		opcA	>tr|L0T8A4|L0T8A4_MYCTU Putative OXPP cycle protein OpcA OS=Mycobacterium tuberculosis GN=opcA PE=4 SV=1	1	8	8	8	4	3	4	4	5	4	5	5	3	4	3	2	5	4	4	2	4	3	4	4	5	4	5	5	3	4	3	2	5	4	4	2	4	3	4	4	5	4
L0T8A8	L0T8A8	1	1	1		Rv0987	>tr|L0T8A8|L0T8A8_MYCTU Probable adhesion component transport transmembrane protein ABC transporter OS=Mycobacterium tuberculosis GN=Rv0987 PE=4 SV=1	1	1	1	1	0	1	1	0	0	0	0	0	1	0	1	1	0	0	0	1	0	1	1	0	0	0	0	0	1	0	1	1	0	0	0	1	0	1	1	0	0	0
L0T8B3	L0T8B3	4	4	4		Rv0992c	>tr|L0T8B3|L0T8B3_MYCTU Uncharacterized protein OS=Mycobacterium tuberculosis GN=Rv0992c PE=4 SV=1	1	4	4	4	2	2	2	2	2	2	2	2	3	3	3	2	3	3	2	2	2	2	2	2	2	2	2	2	3	3	3	2	3	3	2	2	2	2	2	2	2	2
L0T8B4	L0T8B4	1	1	1		Rv1456c	>tr|L0T8B4|L0T8B4_MYCTU Probable unidentified antibiotic-transport integral membrane ABC transporter OS=Mycobacterium tuberculosis GN=Rv1456c PE=3 SV=1	1	1	1	1	0	0	0	0	0	0	0	0	0	0	0	1	0	0	0	1	0	0	0	0	0	0	0	0	0	0	0	1	0	0	0	1	0	0	0	0	0	0
L0T8E2	L0T8E2	1	1	1		lpqU	>tr|L0T8E2|L0T8E2_MYCTU Probable conserved lipoprotein LpqU OS=Mycobacterium tuberculosis GN=lpqU PE=4 SV=1	1	1	1	1	1	0	0	0	0	1	0	0	0	0	0	0	1	1	0	0	1	0	0	0	0	1	0	0	0	0	0	0	1	1	0	0	1	0	0	0	0	1
L0T8E5	L0T8E5	1	1	1		Rv2024c	>tr|L0T8E5|L0T8E5_MYCTU Uncharacterized protein OS=Mycobacterium tuberculosis GN=Rv2024c PE=4 SV=1	1	1	1	1	0	0	0	0	1	0	1	1	0	0	0	0	0	0	0	0	0	0	0	0	1	0	1	1	0	0	0	0	0	0	0	0	0	0	0	0	1	0
L0T8G0	L0T8G0	3	3	3		Rv1100	>tr|L0T8G0|L0T8G0_MYCTU Conserved protein OS=Mycobacterium tuberculosis GN=Rv1100 PE=4 SV=1	1	3	3	3	1	1	1	1	2	2	2	1	1	2	1	1	2	2	2	1	1	1	1	1	2	2	2	1	1	2	1	1	2	2	2	1	1	1	1	1	2	2
L0T8H2	L0T8H2	13	13	13		gmdA	>tr|L0T8H2|L0T8H2_MYCTU GDP-D-mannose dehydratase GmdA (GDP-mannose 4,6 dehydratase) (GMD) OS=Mycobacterium tuberculosis GN=gmdA PE=4 SV=1	1	13	13	13	11	12	12	11	11	11	8	9	12	13	11	10	11	11	11	10	11	12	12	11	11	11	8	9	12	13	11	10	11	11	11	10	11	12	12	11	11	11
L0T8H7	L0T8H7	5	5	5		Rv1516c	>tr|L0T8H7|L0T8H7_MYCTU Probable sugar transferase OS=Mycobacterium tuberculosis GN=Rv1516c PE=4 SV=1	1	5	5	5	2	2	1	3	4	3	2	1	3	2	4	3	3	2	3	3	2	2	1	3	4	3	2	1	3	2	4	3	3	2	3	3	2	2	1	3	4	3
L0T8M6	L0T8M6	2	2	2		Rv1566c	>tr|L0T8M6|L0T8M6_MYCTU Possible Inv protein OS=Mycobacterium tuberculosis GN=Rv1566c PE=4 SV=1	1	2	2	2	2	1	2	2	1	2	1	1	2	1	2	2	2	1	1	1	2	1	2	2	1	2	1	1	2	1	2	2	2	1	1	1	2	1	2	2	1	2
L0T8N2	L0T8N2	5	5	5		Rv1178	>tr|L0T8N2|L0T8N2_MYCTU Probable aminotransferase OS=Mycobacterium tuberculosis GN=Rv1178 PE=3 SV=1	1	5	5	5	4	4	4	4	3	3	1	1	5	4	4	3	4	5	3	4	4	4	4	4	3	3	1	1	5	4	4	3	4	5	3	4	4	4	4	4	3	3
L0T8P2	L0T8P2	1	1	1		Rv1586c	>tr|L0T8P2|L0T8P2_MYCTU Probable PhiRv1 integrase OS=Mycobacterium tuberculosis GN=Rv1586c PE=4 SV=1	1	1	1	1	1	1	1	1	1	1	1	1	1	1	1	1	1	1	1	1	1	1	1	1	1	1	1	1	1	1	1	1	1	1	1	1	1	1	1	1	1	1
L0T8P6	L0T8P6	3	3	3		Rv2114	>tr|L0T8P6|L0T8P6_MYCTU Conserved protein OS=Mycobacterium tuberculosis GN=Rv2114 PE=4 SV=1	1	3	3	3	2	1	1	2	2	2	1	1	1	1	2	2	1	3	2	3	2	1	1	2	2	2	1	1	1	1	2	2	1	3	2	3	2	1	1	2	2	2
L0T8Q7	L0T8Q7	8	8	8		Rv2129c	>tr|L0T8Q7|L0T8Q7_MYCTU Probable oxidoreductase OS=Mycobacterium tuberculosis GN=Rv2129c PE=3 SV=1	1	8	8	8	4	5	4	4	3	3	3	2	6	3	4	5	6	5	3	3	4	5	4	4	3	3	3	2	6	3	4	5	6	5	3	3	4	5	4	4	3	3
L0T8R2	L0T8R2	6	6	6		Rv1218c	>tr|L0T8R2|L0T8R2_MYCTU Probable tetronasin-transport ATP-binding protein ABC transporter OS=Mycobacterium tuberculosis GN=Rv1218c PE=3 SV=1	1	6	6	6	2	4	3	3	1	2	1	1	2	2	3	4	4	2	3	3	2	4	3	3	1	2	1	1	2	2	3	4	4	2	3	3	2	4	3	3	1	2
L0T8U2	L0T8U2	8	8	8		Rv2172c	>tr|L0T8U2|L0T8U2_MYCTU Conserved protein OS=Mycobacterium tuberculosis GN=Rv2172c PE=4 SV=1	1	8	8	8	6	6	7	6	6	6	6	6	7	8	6	7	7	7	7	7	6	6	7	6	6	6	6	6	7	8	6	7	7	7	7	7	6	6	7	6	6	6
L0T8U5	L0T8U5	6	6	6		narH	>tr|L0T8U5|L0T8U5_MYCTU Probable respiratory nitrate reductase (Beta chain) NarH OS=Mycobacterium tuberculosis GN=narH PE=4 SV=1	1	6	6	6	3	3	4	2	3	3	3	2	3	2	3	4	4	3	3	5	3	3	4	2	3	3	3	2	3	2	3	4	4	3	3	5	3	3	4	2	3	3
L0T8X2	L0T8X2	1	1	1		Rv2125	>tr|L0T8X2|L0T8X2_MYCTU Uncharacterized protein OS=Mycobacterium tuberculosis GN=Rv2125 PE=4 SV=1	1	1	1	1	1	1	1	1	1	1	1	1	1	1	0	1	1	0	1	0	1	1	1	1	1	1	1	1	1	1	0	1	1	0	1	0	1	1	1	1	1	1
L0T915	L0T915	10	10	10		Rv1232c	>tr|L0T915|L0T915_MYCTU Conserved protein OS=Mycobacterium tuberculosis GN=Rv1232c PE=4 SV=1	1	10	10	10	7	10	8	7	7	9	8	8	7	7	9	7	7	7	7	6	7	10	8	7	7	9	8	8	7	7	9	7	7	7	7	6	7	10	8	7	7	9
L0T931	L0T931	2	2	2		Rv2183c	>tr|L0T931|L0T931_MYCTU Conserved protein OS=Mycobacterium tuberculosis GN=Rv2183c PE=4 SV=1	1	2	2	2	2	1	1	1	0	1	0	0	1	1	2	2	1	1	1	1	2	1	1	1	0	1	0	0	1	1	2	2	1	1	1	1	2	1	1	1	0	1
L0T983	L0T983	4	4	4		Rv1773c	>tr|L0T983|L0T983_MYCTU Probable transcriptional regulatory protein OS=Mycobacterium tuberculosis GN=Rv1773c PE=4 SV=1	1	4	4	4	0	0	0	0	2	1	2	3	0	0	0	1	0	0	0	0	0	0	0	0	2	1	2	3	0	0	0	1	0	0	0	0	0	0	0	0	2	1
L0T988	L0T988	4	4	4		Rv1778c	>tr|L0T988|L0T988_MYCTU Uncharacterized protein OS=Mycobacterium tuberculosis GN=Rv1778c PE=4 SV=1	1	4	4	4	3	2	2	3	3	1	2	3	3	2	1	1	2	1	1	1	3	2	2	3	3	1	2	3	3	2	1	1	2	1	1	1	3	2	2	3	3	1
L0T9A4	L0T9A4	8	8	7		lipI	>tr|L0T9A4|L0T9A4_MYCTU Probable lipase LipH OS=Mycobacterium tuberculosis GN=lipI PE=4 SV=1	1	8	8	7	7	6	6	6	6	7	6	6	7	8	6	5	6	7	5	7	7	6	6	6	6	7	6	6	7	8	6	5	6	7	5	7	6	6	5	6	6	6
L0T9B7	L0T9B7	2	2	2		Rv1810	>tr|L0T9B7|L0T9B7_MYCTU Conserved protein OS=Mycobacterium tuberculosis GN=Rv1810 PE=4 SV=1	1	2	2	2	2	2	2	2	2	2	2	1	2	2	2	2	1	2	1	2	2	2	2	2	2	2	2	1	2	2	2	2	1	2	1	2	2	2	2	2	2	2
L0T9G1	L0T9G1	3	3	3		Rv1455	>tr|L0T9G1|L0T9G1_MYCTU Conserved protein OS=Mycobacterium tuberculosis GN=Rv1455 PE=4 SV=1	1	3	3	3	2	2	3	2	2	1	2	1	2	0	1	2	2	3	1	2	2	2	3	2	2	1	2	1	2	0	1	2	2	3	1	2	2	2	3	2	2	1
L0T9I9	L0T9I9	24	24	23		moxR1	>tr|L0T9I9|L0T9I9_MYCTU Probable transcriptional regulatory protein MoxR1 OS=Mycobacterium tuberculosis GN=moxR1 PE=4 SV=1	1	24	24	23	22	22	22	22	21	21	19	19	22	21	21	22	22	22	21	20	22	22	22	22	21	21	19	19	22	21	21	22	22	22	21	20	21	21	21	21	20	20
L0T9J0	L0T9J0	3	3	3		Rv2342	>tr|L0T9J0|L0T9J0_MYCTU Uncharacterized protein OS=Mycobacterium tuberculosis GN=Rv2342 PE=4 SV=1	1	3	3	3	2	0	1	1	1	2	3	1	0	1	1	1	1	0	1	1	2	0	1	1	1	2	3	1	0	1	1	1	1	0	1	1	2	0	1	1	1	2
L0T9J8	L0T9J8	3	3	3		Rv2413c	>tr|L0T9J8|L0T9J8_MYCTU Uncharacterized protein OS=Mycobacterium tuberculosis GN=Rv2413c PE=4 SV=1	1	3	3	3	0	0	0	0	0	1	1	0	0	0	1	0	0	0	0	0	0	0	0	0	0	1	1	0	0	0	1	0	0	0	0	0	0	0	0	0	0	1
L0T9L1	L0T9L1	2	2	2		Rv1904	>tr|L0T9L1|L0T9L1_MYCTU Anti-sigma factor antagonist OS=Mycobacterium tuberculosis GN=Rv1904 PE=3 SV=1	1	2	2	2	2	2	2	2	1	1	1	1	2	2	2	1	2	2	2	1	2	2	2	2	1	1	1	1	2	2	2	1	2	2	2	1	2	2	2	2	1	1
L0T9L4	L0T9L4	2	2	2		Rv1429	>tr|L0T9L4|L0T9L4_MYCTU Conserved protein OS=Mycobacterium tuberculosis GN=Rv1429 PE=4 SV=1	1	2	2	2	1	1	1	0	1	1	2	1	1	1	1	1	1	1	1	1	1	1	1	0	1	1	2	1	1	1	1	1	1	1	1	1	1	1	1	0	1	1
L0T9M6	L0T9M6	12	12	12		Rv1919c	>tr|L0T9M6|L0T9M6_MYCTU Conserved protein OS=Mycobacterium tuberculosis GN=Rv1919c PE=4 SV=1	1	12	12	12	11	8	11	10	11	11	7	7	9	11	11	10	11	9	7	9	11	8	11	10	11	11	7	7	9	11	11	10	11	9	7	9	11	8	11	10	11	11
L0T9N1	L0T9N1	1	1	1		Rv1924c	>tr|L0T9N1|L0T9N1_MYCTU Uncharacterized protein OS=Mycobacterium tuberculosis GN=Rv1924c PE=4 SV=1	1	1	1	1	0	1	1	1	0	0	0	0	1	1	1	1	1	1	0	1	0	1	1	1	0	0	0	0	1	1	1	1	1	1	0	1	0	1	1	1	0	0
L0T9N6	L0T9N6	1	1	1		Rv1929c	>tr|L0T9N6|L0T9N6_MYCTU Uncharacterized protein OS=Mycobacterium tuberculosis GN=Rv1929c PE=4 SV=1	1	1	1	1	0	1	0	0	0	0	0	0	0	0	0	0	0	1	0	1	0	1	0	0	0	0	0	0	0	0	0	0	0	1	0	1	0	1	0	0	0	0
L0T9N9	L0T9N9	13	13	13		qor	>tr|L0T9N9|L0T9N9_MYCTU Probable quinone reductase Qor (NADPH:quinone reductase) (Zeta-crystallin homolog protein) OS=Mycobacterium tuberculosis GN=qor PE=4 SV=1	1	13	13	13	8	7	8	10	9	10	7	7	8	8	8	8	8	8	8	9	8	7	8	10	9	10	7	7	8	8	8	8	8	8	8	9	8	7	8	10	9	10
L0T9T1	L0T9T1	3	3	3		lipL	>tr|L0T9T1|L0T9T1_MYCTU Probable esterase LipL OS=Mycobacterium tuberculosis GN=lipL PE=4 SV=1	1	3	3	3	0	0	1	0	2	0	0	1	1	1	0	1	0	1	1	1	0	0	1	0	2	0	0	1	1	1	0	1	0	1	1	1	0	0	1	0	2	0
L0TA10	L0TA10	31	31	31		pks12	>tr|L0TA10|L0TA10_MYCTU Polyketide synthase Pks12 OS=Mycobacterium tuberculosis GN=pks12 PE=4 SV=1	1	31	31	31	19	17	16	5	14	20	9	2	18	13	15	12	15	12	15	13	19	17	16	5	14	20	9	2	18	13	15	12	15	12	15	13	19	17	16	5	14	20
L0TA18	L0TA18	2	2	2		tsnR	>tr|L0TA18|L0TA18_MYCTU Possible 23S rRNA methyltransferase TsnR OS=Mycobacterium tuberculosis GN=tsnR PE=4 SV=1	1	2	2	2	0	0	0	0	1	1	1	1	0	0	0	0	0	0	0	0	0	0	0	0	1	1	1	1	0	0	0	0	0	0	0	0	0	0	0	0	1	1
L0TA58	L0TA58	3	3	3		cycA	>tr|L0TA58|L0TA58_MYCTU Probable D-serine/alanine/glycine transporter protein CycA OS=Mycobacterium tuberculosis GN=cycA PE=4 SV=1	1	3	3	3	1	1	1	0	2	2	2	0	1	1	1	1	1	1	0	0	1	1	1	0	2	2	2	0	1	1	1	1	1	1	0	0	1	1	1	0	2	2
L0TAB3	L0TAB3	1	1	1		Rv1678	>tr|L0TAB3|L0TAB3_MYCTU Probable integral membrane protein OS=Mycobacterium tuberculosis GN=Rv1678 PE=4 SV=1	1	1	1	1	1	0	1	1	0	0	0	0	0	1	1	1	1	0	1	1	1	0	1	1	0	0	0	0	0	1	1	1	1	0	1	1	1	0	1	1	0	0
L0TAB7	L0TAB7	30	30	30		Rv1683	>tr|L0TAB7|L0TAB7_MYCTU Possible bifunctional enzyme long-chain acyl-CoA synthase and lipase OS=Mycobacterium tuberculosis GN=Rv1683 PE=4 SV=1	1	30	30	30	22	22	23	22	20	20	9	11	24	22	19	17	23	21	23	17	22	22	23	22	20	20	9	11	24	22	19	17	23	21	23	17	22	22	23	22	20	20
L0TAD5	L0TAD5	8	8	8		Rv1703c	>tr|L0TAD5|L0TAD5_MYCTU Probable catechol-O-methyltransferase OS=Mycobacterium tuberculosis GN=Rv1703c PE=4 SV=1	1	8	8	8	6	7	7	7	6	6	5	7	7	6	7	7	7	6	6	6	6	7	7	7	6	6	5	7	7	6	7	7	7	6	6	6	6	7	7	7	6	6
L0TAK2	L0TAK2	7	7	7	6-phosphogluconate dehydrogenase, decarboxylating	gnd1	>tr|L0TAK2|L0TAK2_MYCTU 6-phosphogluconate dehydrogenase, decarboxylating OS=Mycobacterium tuberculosis GN=gnd1 PE=3 SV=1	1	7	7	7	2	0	2	1	3	5	5	4	1	2	1	1	1	1	1	2	2	0	2	1	3	5	5	4	1	2	1	1	1	1	1	2	2	0	2	1	3	5
L0TAM4	L0TAM4	1	1	1		Rv1864c	>tr|L0TAM4|L0TAM4_MYCTU Conserved protein OS=Mycobacterium tuberculosis GN=Rv1864c PE=4 SV=1	1	1	1	1	0	0	0	0	1	1	0	1	0	0	0	0	0	0	0	0	0	0	0	0	1	1	0	1	0	0	0	0	0	0	0	0	0	0	0	0	1	1
L0TAN5	L0TAN5	3	3	3		Rv1874	>tr|L0TAN5|L0TAN5_MYCTU Uncharacterized protein OS=Mycobacterium tuberculosis GN=Rv1874 PE=4 SV=1	1	3	3	3	3	3	3	3	1	1	0	0	3	3	3	3	3	3	3	3	3	3	3	3	1	1	0	0	3	3	3	3	3	3	3	3	3	3	3	3	1	1
L0TAT7	L0TAT7	8	8	8		lipD	>tr|L0TAT7|L0TAT7_MYCTU Probable lipase LipD OS=Mycobacterium tuberculosis GN=lipD PE=4 SV=1	1	8	8	8	5	6	6	6	2	2	4	5	8	4	6	7	5	5	6	5	5	6	6	6	2	2	4	5	8	4	6	7	5	5	6	5	5	6	6	6	2	2
L0TAV9	L0TAV9	2	2	2		Rv1883c	>tr|L0TAV9|L0TAV9_MYCTU Uncharacterized protein OS=Mycobacterium tuberculosis GN=Rv1883c PE=4 SV=1	1	2	2	2	0	0	1	0	2	2	2	2	0	0	1	0	1	0	2	0	0	0	1	0	2	2	2	2	0	0	1	0	1	0	2	0	0	0	1	0	2	2
L0TAZ8	L0TAZ8	1	1	1		Rv2360c	>tr|L0TAZ8|L0TAZ8_MYCTU Uncharacterized protein OS=Mycobacterium tuberculosis GN=Rv2360c PE=4 SV=1	1	1	1	1	1	1	0	1	0	0	1	0	1	0	0	1	1	1	0	0	1	1	0	1	0	0	1	0	1	0	0	1	1	1	0	0	1	1	0	1	0	0
L0TB18	L0TB18	1	1	1		mbtE	>tr|L0TB18|L0TB18_MYCTU Peptide synthetase MbtE (Peptide synthase) OS=Mycobacterium tuberculosis GN=mbtE PE=4 SV=1	1	1	1	1	1	1	1	1	0	0	0	0	1	1	1	1	1	0	0	0	1	1	1	1	0	0	0	0	1	1	1	1	1	0	0	0	1	1	1	1	0	0
L0TB23	L0TB23	1	1	1		mbtJ	>tr|L0TB23|L0TB23_MYCTU Putative acetyl hydrolase MbtJ OS=Mycobacterium tuberculosis GN=mbtJ PE=4 SV=1	1	1	1	1	0	0	0	0	0	0	0	0	1	0	0	1	1	0	0	1	0	0	0	0	0	0	0	0	1	0	0	1	1	0	0	1	0	0	0	0	0	0
L0TB40	L0TB40	4	4	4		Rv2018	>tr|L0TB40|L0TB40_MYCTU Conserved protein OS=Mycobacterium tuberculosis GN=Rv2018 PE=4 SV=1	1	4	4	4	2	1	2	2	0	1	0	1	2	2	2	1	2	0	4	1	2	1	2	2	0	1	0	1	2	2	2	1	2	0	4	1	2	1	2	2	0	1
L0TB84	L0TB84	7	7	7		cobN	>tr|L0TB84|L0TB84_MYCTU Cobalamin biosynthesis protein CobN OS=Mycobacterium tuberculosis GN=cobN PE=4 SV=1	1	7	7	7	2	2	2	2	5	3	1	3	2	2	2	1	1	3	1	1	2	2	2	2	5	3	1	3	2	2	2	1	1	3	1	1	2	2	2	2	5	3
L0TBA9	L0TBA9	7	7	7		Rv2466c	>tr|L0TBA9|L0TBA9_MYCTU Conserved protein OS=Mycobacterium tuberculosis GN=Rv2466c PE=4 SV=1	1	7	7	7	7	7	7	6	6	6	5	5	6	7	6	5	6	7	6	7	7	7	7	6	6	6	5	5	6	7	6	5	6	7	6	7	7	7	7	6	6	6
L0TBC5	L0TBC5	11	11	11	Apolipoprotein N-acyltransferase	ppm1	>tr|L0TBC5|L0TBC5_MYCTU Polyprenol-monophosphomannose synthase Ppm1 OS=Mycobacterium tuberculosis GN=ppm1 PE=3 SV=1	1	11	11	11	9	8	8	6	3	5	3	2	9	9	8	4	10	7	8	6	9	8	8	6	3	5	3	2	9	9	8	4	10	7	8	6	9	8	8	6	3	5
L0TBD3	L0TBD3	5	5	5		Rv2102	>tr|L0TBD3|L0TBD3_MYCTU Uncharacterized protein OS=Mycobacterium tuberculosis GN=Rv2102 PE=4 SV=1	1	5	5	5	1	2	2	1	2	4	4	3	2	1	1	0	3	1	1	1	1	2	2	1	2	4	4	3	2	1	1	0	3	1	1	1	1	2	2	1	2	4
L0TBD4	L0TBD4	9	9	9		Rv2061c	>tr|L0TBD4|L0TBD4_MYCTU Conserved protein OS=Mycobacterium tuberculosis GN=Rv2061c PE=4 SV=1	1	9	9	9	5	7	7	7	6	6	4	4	7	6	9	5	5	4	7	5	5	7	7	7	6	6	4	4	7	6	9	5	5	4	7	5	5	7	7	7	6	6
L0TBF8	L0TBF8	1	1	1		Rv2132	>tr|L0TBF8|L0TBF8_MYCTU Uncharacterized protein OS=Mycobacterium tuberculosis GN=Rv2132 PE=4 SV=1	1	1	1	1	1	1	1	1	1	1	0	0	1	1	1	1	1	1	0	1	1	1	1	1	1	1	0	0	1	1	1	1	1	1	0	1	1	1	1	1	1	1
L0TBI9	L0TBI9	10	10	10		helZ	>tr|L0TBI9|L0TBI9_MYCTU Probable helicase HelZ OS=Mycobacterium tuberculosis GN=helZ PE=4 SV=1	1	10	10	10	3	4	5	2	7	7	4	3	6	7	5	5	5	5	6	5	3	4	5	2	7	7	4	3	6	7	5	5	5	5	6	5	3	4	5	2	7	7
L0TBR2	L0TBR2	4	4	4		Rv2251	>tr|L0TBR2|L0TBR2_MYCTU Possible flavoprotein OS=Mycobacterium tuberculosis GN=Rv2251 PE=4 SV=1	1	4	4	4	3	2	2	1	2	2	1	1	2	2	0	1	3	3	2	2	3	2	2	1	2	2	1	1	2	2	0	1	3	3	2	2	3	2	2	1	2	2
L0TBU8	L0TBU8	2	2	2		Rv3207c	>tr|L0TBU8|L0TBU8_MYCTU Conserved protein OS=Mycobacterium tuberculosis GN=Rv3207c PE=4 SV=1	1	2	2	2	1	1	2	1	1	1	0	0	2	1	0	1	1	2	1	0	1	1	2	1	1	1	0	0	2	1	0	1	1	2	1	0	1	1	2	1	1	1
L0TBY6	L0TBY6	2	2	2		Rv2250A	>tr|L0TBY6|L0TBY6_MYCTU Possible flavoprotein OS=Mycobacterium tuberculosis GN=Rv2250A PE=4 SV=1	1	2	2	2	2	2	2	2	2	2	1	0	2	2	2	2	2	2	2	2	2	2	2	2	2	2	1	0	2	2	2	2	2	2	2	2	2	2	2	2	2	2
L0TBY8	L0TBY8	2	2	2		Rv3142c	>tr|L0TBY8|L0TBY8_MYCTU Uncharacterized protein OS=Mycobacterium tuberculosis GN=Rv3142c PE=4 SV=1	1	2	2	2	1	0	1	1	0	0	0	0	1	1	1	0	1	1	0	1	1	0	1	1	0	0	0	0	1	1	1	0	1	1	0	1	1	0	1	1	0	0
L0TBY9	L0TBY9	2	2	2		Rv3243c	>tr|L0TBY9|L0TBY9_MYCTU Uncharacterized protein OS=Mycobacterium tuberculosis GN=Rv3243c PE=4 SV=1	1	2	2	2	2	2	2	2	1	1	1	1	1	2	1	1	1	1	2	1	2	2	2	2	1	1	1	1	1	2	1	1	1	1	2	1	2	2	2	2	1	1
L0TBZ5	L0TBZ5	3	3	3		Rv2260	>tr|L0TBZ5|L0TBZ5_MYCTU Uncharacterized protein OS=Mycobacterium tuberculosis GN=Rv2260 PE=4 SV=1	1	3	3	3	3	2	3	2	3	3	3	3	2	3	2	3	2	3	3	2	3	2	3	2	3	3	3	3	2	3	2	3	2	3	3	2	3	2	3	2	3	3
L0TC25	L0TC25	2	2	2		Rv3278c	>tr|L0TC25|L0TC25_MYCTU Probable conserved transmembrane protein OS=Mycobacterium tuberculosis GN=Rv3278c PE=4 SV=1	1	2	2	2	2	2	2	1	2	2	1	1	2	2	2	1	2	2	1	1	2	2	2	1	2	2	1	1	2	2	2	1	2	2	1	1	2	2	2	1	2	2
L0TC47	L0TC47	3	3	3		lipV	>tr|L0TC47|L0TC47_MYCTU Possible lipase LipV OS=Mycobacterium tuberculosis GN=lipV PE=4 SV=1	1	3	3	3	3	3	3	3	2	3	1	1	1	2	2	2	3	3	3	3	3	3	3	3	2	3	1	1	1	2	2	2	3	3	3	3	3	3	3	3	2	3
L0TC66	L0TC66	2	2	2		sdhD	>tr|L0TC66|L0TC66_MYCTU Probable succinate dehydrogenase (Hydrophobic membrane anchor subunit) SdhD (Succinic dehydrogenase) (Fumarate reductase) (Fumarate dehydrogenase) (Fumaric hydrogenase) OS=Mycobacterium tuberculosis GN=sdhD PE=4 SV=1	1	2	2	2	0	0	0	0	0	1	0	0	0	2	0	0	0	0	0	0	0	0	0	0	0	1	0	0	0	2	0	0	0	0	0	0	0	0	0	0	0	1
L0TC90	L0TC90	5	5	5		Rv2406c	>tr|L0TC90|L0TC90_MYCTU Conserved protein OS=Mycobacterium tuberculosis GN=Rv2406c PE=4 SV=1	1	5	5	5	3	3	3	4	0	0	1	1	3	3	3	4	3	4	3	4	3	3	3	4	0	0	1	1	3	3	3	4	3	4	3	4	3	3	3	4	0	0
L0TC92	L0TC92	2	2	2		Rv3249c	>tr|L0TC92|L0TC92_MYCTU Possible transcriptional regulatory protein (Probably TetR-family) OS=Mycobacterium tuberculosis GN=Rv3249c PE=4 SV=1	1	2	2	2	1	2	1	2	2	2	1	1	1	1	2	2	1	1	1	2	1	2	1	2	2	2	1	1	1	1	2	2	1	1	1	2	1	2	1	2	2	2
L0TCA1	L0TCA1	1	1	1		Rv3259	>tr|L0TCA1|L0TCA1_MYCTU Uncharacterized protein OS=Mycobacterium tuberculosis GN=Rv3259 PE=4 SV=1	1	1	1	1	0	0	0	0	0	1	0	0	0	0	0	0	0	0	1	0	0	0	0	0	0	1	0	0	0	0	0	0	0	0	1	0	0	0	0	0	0	1
L0TCD9	L0TCD9	8	8	7		atsB	>tr|L0TCD9|L0TCD9_MYCTU Probable arylsulfatase AtsB (Aryl-sulfate sulphohydrolase) (Sulfatase) OS=Mycobacterium tuberculosis GN=atsB PE=4 SV=1	1	8	8	7	2	2	2	1	4	0	0	0	2	2	1	2	4	0	2	1	2	2	2	1	4	0	0	0	2	2	1	2	4	0	2	1	2	2	2	1	4	0
L0TCE4	L0TCE4	7	7	7		Rv3304	>tr|L0TCE4|L0TCE4_MYCTU Conserved protein OS=Mycobacterium tuberculosis GN=Rv3304 PE=4 SV=1	1	7	7	7	4	4	4	4	4	4	5	5	4	4	5	4	4	5	4	5	4	4	4	4	4	4	5	5	4	4	5	4	4	5	4	5	4	4	4	4	4	4
L0TCF5	L0TCF5	6	6	6		Rv2405	>tr|L0TCF5|L0TCF5_MYCTU Conserved protein OS=Mycobacterium tuberculosis GN=Rv2405 PE=4 SV=1	1	6	6	6	4	3	4	3	3	4	2	0	3	4	4	3	4	3	2	1	4	3	4	3	3	4	2	0	3	4	4	3	4	3	2	1	4	3	4	3	3	4
L0TCG1	L0TCG1	3	3	3		moaX	>tr|L0TCG1|L0TCG1_MYCTU Probable MoaD-MoaE fusion protein MoaX OS=Mycobacterium tuberculosis GN=moaX PE=4 SV=1	1	3	3	3	1	1	0	0	1	2	1	3	1	0	0	0	1	0	0	0	1	1	0	0	1	2	1	3	1	0	0	0	1	0	0	0	1	1	0	0	1	2
L0TCG5	L0TCG5	2	2	2		sigJ	>sp|L0TCG5|SIGJ_MYCTU ECF RNA polymerase sigma factor SigJ OS=Mycobacterium tuberculosis GN=sigJ PE=1 SV=1	1	2	2	2	1	1	2	1	1	1	2	0	0	1	1	2	1	2	1	2	1	1	2	1	1	1	2	0	0	1	1	2	1	2	1	2	1	1	2	1	1	1
L0TCJ5	L0TCJ5	33	33	33		rne	>tr|L0TCJ5|L0TCJ5_MYCTU Possible ribonuclease E Rne OS=Mycobacterium tuberculosis GN=rne PE=4 SV=1	1	33	33	33	19	20	21	20	20	20	19	17	21	17	23	16	19	19	18	21	19	20	21	20	20	20	19	17	21	17	23	16	19	19	18	21	19	20	21	20	20	20
L0TDE1	L0TDE1	4	4	4		ligC	>tr|L0TDE1|L0TDE1_MYCTU Possible ATP-dependent DNA ligase LigC (Polydeoxyribonucleotide synthase [ATP]) (Polynucleotide ligase [ATP]) (Sealase) (DNA repair protein) (DNA joinase) OS=Mycobacterium tuberculosis GN=ligC PE=4 SV=1	1	4	4	4	1	0	2	2	0	2	2	1	1	2	2	0	2	2	1	1	1	0	2	2	0	2	2	1	1	2	2	0	2	2	1	1	1	0	2	2	0	2
L0TDF0	L0TDF0	8	8	8		Rv3194c	>tr|L0TDF0|L0TDF0_MYCTU Possible conserved secreted protein OS=Mycobacterium tuberculosis GN=Rv3194c PE=4 SV=1	1	8	8	8	6	6	6	6	4	3	2	2	7	5	5	5	7	4	3	5	6	6	6	6	4	3	2	2	7	5	5	5	7	4	3	5	6	6	6	6	4	3
L0TDH6	L0TDH6	2	2	2		Rv3766	>tr|L0TDH6|L0TDH6_MYCTU Uncharacterized protein OS=Mycobacterium tuberculosis GN=Rv3766 PE=4 SV=1	1	2	2	2	1	0	1	0	0	0	0	0	1	2	0	0	0	0	0	1	1	0	1	0	0	0	0	0	1	2	0	0	0	0	0	1	1	0	1	0	0	0
L0TDJ0	L0TDJ0	3	3	3		Rv3779	>tr|L0TDJ0|L0TDJ0_MYCTU Probable conserved transmembrane protein alanine and leucine rich OS=Mycobacterium tuberculosis GN=Rv3779 PE=4 SV=1	1	3	3	3	1	0	1	0	1	0	0	0	1	0	0	1	0	1	1	0	1	0	1	0	1	0	0	0	1	0	0	1	0	1	1	0	1	0	1	0	1	0
L0TDM8	L0TDM8	1	1	1		Rv3267	>tr|L0TDM8|L0TDM8_MYCTU Conserved protein (CPSA-related protein) OS=Mycobacterium tuberculosis GN=Rv3267 PE=4 SV=1	1	1	1	1	1	1	1	0	0	1	0	0	1	1	1	0	1	1	1	1	1	1	1	0	0	1	0	0	1	1	1	0	1	1	1	1	1	1	1	0	0	1
L0TDN1	L0TDN1	3	3	3		Rv3819	>tr|L0TDN1|L0TDN1_MYCTU Uncharacterized protein OS=Mycobacterium tuberculosis GN=Rv3819 PE=4 SV=1	1	3	3	3	3	2	2	1	2	2	2	1	3	2	3	3	2	2	3	2	3	2	2	1	2	2	2	1	3	2	3	3	2	2	3	2	3	2	2	1	2	2
L0TDN2	L0TDN2	2	2	2		Rv3737	>tr|L0TDN2|L0TDN2_MYCTU Probable conserved transmembrane protein OS=Mycobacterium tuberculosis GN=Rv3737 PE=4 SV=1	1	2	2	2	1	2	1	1	1	1	0	0	1	1	2	2	2	2	1	1	1	2	1	1	1	1	0	0	1	1	2	2	2	2	1	1	1	2	1	1	1	1
L0TDN9	L0TDN9	1	1	1		Rv3277	>tr|L0TDN9|L0TDN9_MYCTU Probable conserved transmembrane protein OS=Mycobacterium tuberculosis GN=Rv3277 PE=4 SV=1	1	1	1	1	0	0	0	0	1	0	0	0	0	0	0	0	0	0	0	1	0	0	0	0	1	0	0	0	0	0	0	0	0	0	0	1	0	0	0	0	1	0
L0TDP2	L0TDP2	6	6	6		Rv3747	>tr|L0TDP2|L0TDP2_MYCTU Conserved protein OS=Mycobacterium tuberculosis GN=Rv3747 PE=4 SV=1	1	6	6	6	5	5	5	5	5	6	4	4	6	6	5	5	5	5	4	5	5	5	5	5	5	6	4	4	6	6	5	5	5	5	4	5	5	5	5	5	5	6
L0TDV9	L0TDV9	2	2	2		eccC2	>tr|L0TDV9|L0TDV9_MYCTU ESX conserved component EccC2. ESX-2 type VII secretion system protein. Possible membrane protein OS=Mycobacterium tuberculosis GN=eccC2 PE=4 SV=1	1	2	2	2	1	0	0	2	0	0	0	0	1	0	0	1	1	0	0	1	1	0	0	2	0	0	0	0	1	0	0	1	1	0	0	1	1	0	0	2	0	0
L0TDX1	L0TDX1	6	6	6		Rv3909	>tr|L0TDX1|L0TDX1_MYCTU Conserved protein OS=Mycobacterium tuberculosis GN=Rv3909 PE=4 SV=1	1	6	6	6	5	4	3	5	5	5	2	3	3	3	2	3	4	3	2	3	5	4	3	5	5	5	2	3	3	3	2	3	4	3	2	3	5	4	3	5	5	5
L0TEC3	L0TEC3	4	4	4		Rv3104c	>tr|L0TEC3|L0TEC3_MYCTU Possible conserved transmembrane protein OS=Mycobacterium tuberculosis GN=Rv3104c PE=4 SV=1	1	4	4	4	1	2	2	2	3	4	1	0	1	2	1	3	1	0	1	1	1	2	2	2	3	4	1	0	1	2	1	3	1	0	1	1	1	2	2	2	3	4
L0TEH7	L0TEH7	8	8	8		Rv3169	>tr|L0TEH7|L0TEH7_MYCTU Conserved protein OS=Mycobacterium tuberculosis GN=Rv3169 PE=4 SV=1	1	8	8	8	6	5	5	5	4	4	4	4	5	4	4	6	6	5	5	4	6	5	5	5	4	4	4	4	5	4	4	6	6	5	5	4	6	5	5	5	4	4
L0TEL7	L0TEL7	9	9	9		Rv3197	>tr|L0TEL7|L0TEL7_MYCTU Probable conserved ATP-binding protein ABC transporter OS=Mycobacterium tuberculosis GN=Rv3197 PE=4 SV=1	1	9	9	9	6	5	4	5	4	5	4	3	5	5	6	6	6	5	5	6	6	5	4	5	4	5	4	3	5	5	6	6	6	5	5	6	6	5	4	5	4	5
L0TER5	L0TER5	8	8	8		Rv3241c	>tr|L0TER5|L0TER5_MYCTU Conserved protein OS=Mycobacterium tuberculosis GN=Rv3241c PE=4 SV=1	1	8	8	8	6	4	4	6	4	4	3	3	5	1	4	6	6	4	3	6	6	4	4	6	4	4	3	3	5	1	4	6	6	4	3	6	6	4	4	6	4	4
L0TES5	L0TES5	1	1	1	Rubredoxin	rubA	>tr|L0TES5|L0TES5_MYCTU Rubredoxin OS=Mycobacterium tuberculosis GN=rubA PE=3 SV=1	1	1	1	1	0	0	0	0	0	0	0	0	0	0	0	0	1	0	0	0	0	0	0	0	0	0	0	0	0	0	0	0	1	0	0	0	0	0	0	0	0	0
L0TEV5	L0TEV5	7	7	7		accE5	>tr|L0TEV5|L0TEV5_MYCTU Probable bifunctional protein acetyl-/propionyl-coenzyme A carboxylase (Epsilon chain) AccE5 OS=Mycobacterium tuberculosis GN=accE5 PE=4 SV=1	1	7	7	7	5	6	6	6	5	5	4	5	6	6	6	6	6	5	7	6	5	6	6	6	5	5	4	5	6	6	6	6	6	5	7	6	5	6	6	6	5	5
L0TEY0	L0TEY0	8	8	8		TB9.4	>tr|L0TEY0|L0TEY0_MYCTU Conserved protein TB9.4 OS=Mycobacterium tuberculosis GN=TB9.4 PE=4 SV=1	1	8	8	8	6	7	7	7	7	6	7	5	7	7	6	7	7	7	7	5	6	7	7	7	7	6	7	5	7	7	6	7	7	7	7	5	6	7	7	7	7	6
L0TEY5	L0TEY5	6	6	6		Rv3213c	>tr|L0TEY5|L0TEY5_MYCTU Possible SOJ/para-related protein OS=Mycobacterium tuberculosis GN=Rv3213c PE=4 SV=1	1	6	6	6	4	4	4	4	4	5	3	3	3	3	4	3	3	5	4	3	4	4	4	4	4	5	3	3	3	3	4	3	3	5	4	3	4	4	4	4	4	5
L0TEY8	L0TEY8	14	14	14		Rv3311	>tr|L0TEY8|L0TEY8_MYCTU Conserved protein OS=Mycobacterium tuberculosis GN=Rv3311 PE=4 SV=1	1	14	14	14	13	12	13	13	11	12	11	11	13	12	12	11	11	13	11	12	13	12	13	13	11	12	11	11	13	12	12	11	11	13	11	12	13	12	13	13	11	12
L0TF88	L0TF88	6	6	6		lpqD	>tr|L0TF88|L0TF88_MYCTU Probable conserved lipoprotein LpqD OS=Mycobacterium tuberculosis GN=lpqD PE=4 SV=1	1	6	6	6	5	6	5	5	5	5	2	2	5	5	6	5	5	5	5	5	5	6	5	5	5	5	2	2	5	5	6	5	5	5	5	5	5	6	5	5	5	5
L0TFB0	L0TFB0	6	6	6		Rv3329	>tr|L0TFB0|L0TFB0_MYCTU Probable aminotransferase OS=Mycobacterium tuberculosis GN=Rv3329 PE=3 SV=1	1	6	6	6	3	2	3	1	3	3	2	2	1	2	4	2	2	2	2	1	3	2	3	1	3	3	2	2	1	2	4	2	2	2	2	1	3	2	3	1	3	3
L0TFJ1	L0TFJ1	4	4	4		mycP1	>tr|L0TFJ1|L0TFJ1_MYCTU Membrane-anchored mycosin MycP1 (Serine protease) (Subtilisin-like protease) (Subtilase-like) (Mycosin-1) OS=Mycobacterium tuberculosis GN=mycP1 PE=4 SV=1	1	4	4	4	3	4	4	3	3	3	0	1	4	4	4	3	3	3	4	4	3	4	4	3	3	3	0	1	4	4	4	3	3	3	4	4	3	4	4	3	3	3
L0TFM9	L0TFM9	4	4	4		parA	>tr|L0TFM9|L0TFM9_MYCTU Probable chromosome partitioning protein ParA OS=Mycobacterium tuberculosis GN=parA PE=4 SV=1	1	4	4	4	2	2	4	1	2	1	1	2	3	3	2	2	3	2	3	2	2	2	4	1	2	1	1	2	3	3	2	2	3	2	3	2	2	2	4	1	2	1
L0TGB9	L0TGB9	1	1	1		cut5b	>tr|L0TGB9|L0TGB9_MYCTU Probable cutinase [second part] Cut5b OS=Mycobacterium tuberculosis GN=cut5b PE=4 SV=1	1	1	1	1	1	1	0	0	1	1	0	0	0	0	0	0	1	1	1	0	1	1	0	0	1	1	0	0	0	0	0	0	1	1	1	0	1	1	0	0	1	1
L0TGF7	L0TGF7	4	4	4		tyrA	>tr|L0TGF7|L0TGF7_MYCTU Prephenate dehydrogenase TyrA (PDH) (Hydroxyphenylpyruvate synthase) OS=Mycobacterium tuberculosis GN=tyrA PE=4 SV=1	1	4	4	4	2	2	1	3	3	2	2	2	3	2	3	3	2	2	2	3	2	2	1	3	3	2	2	2	3	2	3	3	2	2	2	3	2	2	1	3	3	2
L0TGI9	L0TGI9	3	3	3		Rv3777	>tr|L0TGI9|L0TGI9_MYCTU Probable oxidoreductase OS=Mycobacterium tuberculosis GN=Rv3777 PE=4 SV=1	1	3	3	3	2	1	2	1	3	2	1	1	1	2	1	2	2	2	2	3	2	1	2	1	3	2	1	1	1	2	1	2	2	2	2	3	2	1	2	1	3	2
L0TGN6	L0TGN6	3	3	3		proV	>tr|L0TGN6|L0TGN6_MYCTU Possible osmoprotectant (Glycine betaine/carnitine/choline/L-proline) transport ATP-binding protein ABC transporter ProV OS=Mycobacterium tuberculosis GN=proV PE=3 SV=1	1	3	3	3	2	2	1	2	1	1	0	0	2	0	2	2	2	1	2	2	2	2	1	2	1	1	0	0	2	0	2	2	2	1	2	2	2	2	1	2	1	1
L0TGS6	L0TGS6	3	3	3		Rv3796	>tr|L0TGS6|L0TGS6_MYCTU Conserved protein OS=Mycobacterium tuberculosis GN=Rv3796 PE=4 SV=1	1	3	3	3	0	1	1	1	1	2	0	0	1	1	2	2	2	2	1	1	0	1	1	1	1	2	0	0	1	1	2	2	2	2	1	1	0	1	1	1	1	2
L0TH18	L0TH18	4	4	4		mycP2	>tr|L0TH18|L0TH18_MYCTU Probable alanine and proline rich membrane-anchored mycosin MycP2 (Serine protease) (Subtilisin-like protease) (Subtilase-like) (Mycosin-2) OS=Mycobacterium tuberculosis GN=mycP2 PE=4 SV=1	1	4	4	4	3	3	3	3	0	0	0	0	3	3	3	2	3	3	2	3	3	3	3	3	0	0	0	0	3	3	3	2	3	3	2	3	3	3	3	3	0	0
L7N4A5	L7N4A5	8	8	8		echA11	>tr|L7N4A5|L7N4A5_MYCTU Enoyl-CoA hydratase/isomerase family protein OS=Mycobacterium tuberculosis GN=echA11 PE=4 SV=1	1	8	8	8	3	3	4	3	4	3	4	4	5	3	5	3	4	3	3	4	3	3	4	3	4	3	4	4	5	3	5	3	4	3	3	4	3	3	4	3	4	3
L7N4A6	L7N4A6	7	7	7			>tr|L7N4A6|L7N4A6_MYCTU Carboxymethylenebutenolidase, putative OS=Mycobacterium tuberculosis GN=MT2114 PE=4 SV=1	1	7	7	7	7	6	6	6	7	6	7	5	4	6	6	6	6	6	6	5	7	6	6	6	7	6	7	5	4	6	6	6	6	6	6	5	7	6	6	6	7	6
L7N4A9	L7N4A9	1	1	1		TB8.4	>tr|L7N4A9|L7N4A9_MYCTU Low molecular weight T-cell antigen TB8.4 OS=Mycobacterium tuberculosis GN=TB8.4 PE=4 SV=1	1	1	1	1	0	0	0	1	0	0	0	0	0	0	0	0	0	0	0	0	0	0	0	1	0	0	0	0	0	0	0	0	0	0	0	0	0	0	0	1	0	0
L7N4B1	L7N4B1	6	6	6			>tr|L7N4B1|L7N4B1_MYCTU Possible secreted protein OS=Mycobacterium tuberculosis GN=MT0404.1 PE=4 SV=1	1	6	6	6	6	6	6	6	4	5	3	4	6	5	5	5	5	6	6	6	6	6	6	6	4	5	3	4	6	5	5	5	5	6	6	6	6	6	6	6	4	5
L7N4B6	L7N4B6	3	3	3			>tr|L7N4B6|L7N4B6_MYCTU Conserved protein OS=Mycobacterium tuberculosis GN=MT2482 PE=4 SV=1	1	3	3	3	2	2	2	3	3	3	2	2	3	3	3	3	3	3	3	3	2	2	2	3	3	3	2	2	3	3	3	3	3	3	3	3	2	2	2	3	3	3
L7N4B8	L7N4B8	2	2	2			>tr|L7N4B8|L7N4B8_MYCTU PAP2 superfamily protein OS=Mycobacterium tuberculosis GN=MT0321 PE=4 SV=1	1	2	2	2	2	2	2	2	2	2	1	1	2	2	2	2	2	2	2	2	2	2	2	2	2	2	1	1	2	2	2	2	2	2	2	2	2	2	2	2	2	2
L7N4C0	L7N4C0	6	6	6			>tr|L7N4C0|L7N4C0_MYCTU Possible carboxylase OS=Mycobacterium tuberculosis GN=MT1763 PE=4 SV=1	1	6	6	6	3	4	5	2	4	4	3	3	3	4	2	1	3	3	4	1	3	4	5	2	4	4	3	3	3	4	2	1	3	3	4	1	3	4	5	2	4	4
L7N4C1	L7N4C1	7	7	7		fdxC	>tr|L7N4C1|L7N4C1_MYCTU Ferredoxin OS=Mycobacterium tuberculosis GN=fdxC PE=4 SV=1	1	7	7	7	5	5	5	5	5	5	6	5	5	5	5	5	6	5	5	5	5	5	5	5	5	5	6	5	5	5	5	5	6	5	5	5	5	5	5	5	5	5
L7N4C4	L7N4C4	6	6	6		mce1B	>tr|L7N4C4|L7N4C4_MYCTU MCE family protein 1B OS=Mycobacterium tuberculosis GN=mce1B PE=4 SV=1	1	6	6	6	1	0	1	0	4	5	5	5	5	5	5	6	5	5	5	6	1	0	1	0	4	5	5	5	5	5	5	6	5	5	5	6	1	0	1	0	4	5
L7N4C8	L7N4C8	10	10	10			>tr|L7N4C8|L7N4C8_MYCTU Conserved protein OS=Mycobacterium tuberculosis GN=MT0482 PE=4 SV=1	1	10	10	10	8	9	9	9	10	9	10	9	9	9	9	9	9	8	9	9	8	9	9	9	10	9	10	9	9	9	9	9	9	8	9	9	8	9	9	9	10	9
L7N4D0	L7N4D0	1	1	1			>tr|L7N4D0|L7N4D0_MYCTU Uncharacterized protein OS=Mycobacterium tuberculosis GN=MT1940 PE=4 SV=1	1	1	1	1	1	0	0	1	1	0	1	1	0	1	0	0	1	0	1	0	1	0	0	1	1	0	1	1	0	1	0	0	1	0	1	0	1	0	0	1	1	0
L7N4D1	L7N4D1	2	2	2			>tr|L7N4D1|L7N4D1_MYCTU Probable transcriptional regulatory protein (Probably TetR/AcrR-family) OS=Mycobacterium tuberculosis GN=MT0242 PE=4 SV=1	1	2	2	2	1	0	0	1	0	0	0	0	0	0	0	1	1	1	0	1	1	0	0	1	0	0	0	0	0	0	0	1	1	1	0	1	1	0	0	1	0	0
L7N4D2	L7N4D2	2	2	2			>tr|L7N4D2|L7N4D2_MYCTU Possible exported protein OS=Mycobacterium tuberculosis GN=MT1810 PE=4 SV=1	1	2	2	2	2	1	0	1	1	1	1	2	1	2	2	0	1	2	2	0	2	1	0	1	1	1	1	2	1	2	2	0	1	2	2	0	2	1	0	1	1	1
L7N4D6	L7N4D6	15	15	15		fadE36	>tr|L7N4D6|L7N4D6_MYCTU Possible acyl-CoA dehydrogenase FadE36 OS=Mycobacterium tuberculosis GN=fadE36 PE=4 SV=1	1	15	15	15	9	9	9	9	6	8	6	7	6	9	7	6	9	6	9	8	9	9	9	9	6	8	6	7	6	9	7	6	9	6	9	8	9	9	9	9	6	8
L7N4D7	L7N4D7	4	4	4		glnA3	>tr|L7N4D7|L7N4D7_MYCTU Glutamine synthetase, putative OS=Mycobacterium tuberculosis GN=glnA3 PE=3 SV=1	1	4	4	4	2	3	2	2	2	2	3	2	3	2	3	3	2	2	2	3	2	3	2	2	2	2	3	2	3	2	3	3	2	2	2	3	2	3	2	2	2	2
L7N4E2	L7N4E2	2	2	2		rfbE	>tr|L7N4E2|L7N4E2_MYCTU O-antigen export system, ATP-binding protein OS=Mycobacterium tuberculosis GN=rfbE PE=4 SV=1	1	2	2	2	1	1	1	1	1	1	0	0	1	1	1	1	1	1	0	0	1	1	1	1	1	1	0	0	1	1	1	1	1	1	0	0	1	1	1	1	1	1
L7N4E3	L7N4E3	10	10	10			>tr|L7N4E3|L7N4E3_MYCTU Oxidoreductase, putative OS=Mycobacterium tuberculosis GN=MT1903 PE=4 SV=1	1	10	10	10	7	5	7	9	9	7	7	4	7	6	8	8	9	7	9	9	7	5	7	9	9	7	7	4	7	6	8	8	9	7	9	9	7	5	7	9	9	7
L7N4E4	L7N4E4	5	5	5			>tr|L7N4E4|L7N4E4_MYCTU Conserved protein OS=Mycobacterium tuberculosis GN=MT1664 PE=4 SV=1	1	5	5	5	5	4	2	2	3	4	3	3	2	4	2	2	2	2	3	3	5	4	2	2	3	4	3	3	2	4	2	2	2	2	3	3	5	4	2	2	3	4
L7N4E5	L7N4E5	3	3	3			>tr|L7N4E5|L7N4E5_MYCTU Uncharacterized protein OS=Mycobacterium tuberculosis GN=MT3835 PE=4 SV=1	1	3	3	3	1	1	2	1	1	1	1	1	1	1	0	1	0	0	0	0	1	1	2	1	1	1	1	1	1	1	0	1	0	0	0	0	1	1	2	1	1	1
L7N4E6	L7N4E6	1	1	1			>tr|L7N4E6|L7N4E6_MYCTU Probable conserved transmembrane protein OS=Mycobacterium tuberculosis GN=MT0136 PE=4 SV=1	1	1	1	1	0	1	1	1	1	1	0	0	1	0	1	1	1	1	0	1	0	1	1	1	1	1	0	0	1	0	1	1	1	1	0	1	0	1	1	1	1	1
L7N4E9	L7N4E9	6	6	6			>tr|L7N4E9|L7N4E9_MYCTU Conserved protein OS=Mycobacterium tuberculosis GN=MT3314 PE=4 SV=1	1	6	6	6	3	3	3	2	3	2	2	3	3	3	2	3	3	3	2	2	3	3	3	2	3	2	2	3	3	3	2	3	3	3	2	2	3	3	3	2	3	2
L7N4F0	L7N4F0	4	4	4		pepA	>tr|L7N4F0|L7N4F0_MYCTU Probable serine protease PepA (Serine proteinase) (MTB32A) OS=Mycobacterium tuberculosis GN=pepA PE=4 SV=1	1	4	4	4	3	3	3	3	4	4	3	2	3	4	4	4	2	4	3	4	3	3	3	3	4	4	3	2	3	4	4	4	2	4	3	4	3	3	3	3	4	4
L7N4F1	L7N4F1	4	4	4			>tr|L7N4F1|L7N4F1_MYCTU Uncharacterized protein OS=Mycobacterium tuberculosis GN=MT3202 PE=4 SV=1	1	4	4	4	2	2	2	2	2	1	1	2	1	1	0	1	2	2	2	2	2	2	2	2	2	1	1	2	1	1	0	1	2	2	2	2	2	2	2	2	2	1
L7N4F3	L7N4F3	1	1	1			>tr|L7N4F3|L7N4F3_MYCTU Probable conserved transmembrane protein OS=Mycobacterium tuberculosis GN=MT2225 PE=4 SV=1	1	1	1	1	0	0	0	0	0	0	0	1	0	0	0	1	0	0	0	1	0	0	0	0	0	0	0	1	0	0	0	1	0	0	0	1	0	0	0	0	0	0
L7N4F5	L7N4F5	11	11	11			>tr|L7N4F5|L7N4F5_MYCTU Possible transcriptional regulatory protein (Probably MarR-family) OS=Mycobacterium tuberculosis GN=MT0048 PE=4 SV=1	1	11	11	11	9	9	10	8	9	9	3	3	8	10	9	8	10	8	8	8	9	9	10	8	9	9	3	3	8	10	9	8	10	8	8	8	9	9	10	8	9	9
L7N4F6	L7N4F6	2	2	2			>tr|L7N4F6|L7N4F6_MYCTU Uncharacterized protein OS=Mycobacterium tuberculosis GN=MT0065 PE=4 SV=1	1	2	2	2	2	2	2	1	1	2	1	1	2	1	1	1	2	2	1	1	2	2	2	1	1	2	1	1	2	1	1	1	2	2	1	1	2	2	2	1	1	2
L7N4F7	L7N4F7	1	1	1			>tr|L7N4F7|L7N4F7_MYCTU Uncharacterized protein OS=Mycobacterium tuberculosis GN=MT0968 PE=4 SV=1	1	1	1	1	1	1	1	1	1	1	0	0	1	1	1	1	1	1	1	1	1	1	1	1	1	1	0	0	1	1	1	1	1	1	1	1	1	1	1	1	1	1
L7N4F8	L7N4F8	2	2	2			>tr|L7N4F8|L7N4F8_MYCTU Probable transcriptional regulatory protein OS=Mycobacterium tuberculosis GN=MT1758 PE=4 SV=1	1	2	2	2	1	1	1	1	1	1	1	1	1	1	1	1	1	1	2	1	1	1	1	1	1	1	1	1	1	1	1	1	1	1	2	1	1	1	1	1	1	1
L7N4G1	L7N4G1	1	1	1			>tr|L7N4G1|L7N4G1_MYCTU Possible transcriptional regulatory protein OS=Mycobacterium tuberculosis GN=MT0363 PE=4 SV=1	1	1	1	1	0	0	0	0	0	0	0	0	0	0	0	0	0	0	1	0	0	0	0	0	0	0	0	0	0	0	0	0	0	0	1	0	0	0	0	0	0	0
L7N4G3	L7N4G3	25	25	25		bccA-3	>tr|L7N4G3|L7N4G3_MYCTU Acetyl/propionyl-CoA carboxylase, alpha subunit OS=Mycobacterium tuberculosis GN=bccA-3 PE=4 SV=1	1	25	25	25	22	20	21	21	19	21	18	16	22	18	21	21	21	20	19	19	22	20	21	21	19	21	18	16	22	18	21	21	21	20	19	19	22	20	21	21	19	21
L7N4G6	L7N4G6	5	5	5			>tr|L7N4G6|L7N4G6_MYCTU Uncharacterized protein OS=Mycobacterium tuberculosis GN=MT0149 PE=4 SV=1	1	5	5	5	2	2	2	2	2	2	2	1	2	2	3	3	2	2	2	2	2	2	2	2	2	2	2	1	2	2	3	3	2	2	2	2	2	2	2	2	2	2
L7N4G7	L7N4G7	3	3	3		thiO	>tr|L7N4G7|L7N4G7_MYCTU Amino acid oxidase flavoprotein ThiO, putative OS=Mycobacterium tuberculosis GN=thiO PE=4 SV=1	1	3	3	3	2	2	2	2	2	2	3	2	2	2	1	1	2	2	2	0	2	2	2	2	2	2	3	2	2	2	1	1	2	2	2	0	2	2	2	2	2	2
L7N4G8	L7N4G8	4	4	4		idsA2	>tr|L7N4G8|L7N4G8_MYCTU Polyprenyl synthetase OS=Mycobacterium tuberculosis GN=idsA2 PE=3 SV=1	1	4	4	4	3	2	2	3	2	2	2	2	3	2	3	2	2	3	3	1	3	2	2	3	2	2	2	2	3	2	3	2	2	3	3	1	3	2	2	3	2	2
L7N4G9	L7N4G9	1	1	1		lppL	>tr|L7N4G9|L7N4G9_MYCTU Lipoprotein, putative OS=Mycobacterium tuberculosis GN=lppL PE=4 SV=1	1	1	1	1	0	0	0	1	1	0	0	0	0	1	1	1	0	0	1	1	0	0	0	1	1	0	0	0	0	1	1	1	0	0	1	1	0	0	0	1	1	0
L7N4H0	L7N4H0	5	5	5		lpqN	>tr|L7N4H0|L7N4H0_MYCTU Lipoprotein, MK35 OS=Mycobacterium tuberculosis GN=lpqN PE=4 SV=1	1	5	5	5	5	5	5	4	3	4	4	3	5	4	5	5	5	4	4	4	5	5	5	4	3	4	4	3	5	4	5	5	5	4	4	4	5	5	5	4	3	4
L7N4H1	L7N4H1	6	6	6		IrpA	>tr|L7N4H1|L7N4H1_MYCTU 10 kDa iron regulated protein Irp10 OS=Mycobacterium tuberculosis GN=IrpA PE=4 SV=1	1	6	6	6	5	5	5	5	5	5	4	3	4	5	5	5	5	6	5	3	5	5	5	5	5	5	4	3	4	5	5	5	5	6	5	3	5	5	5	5	5	5
L7N4H3	L7N4H3	20	20	20		fadA3	>tr|L7N4H3|L7N4H3_MYCTU Probable beta-ketoacyl CoA thiolase FadA3 OS=Mycobacterium tuberculosis GN=fadA3 PE=3 SV=1	1	20	20	20	17	18	17	18	18	18	14	16	18	18	17	17	18	18	17	18	17	18	17	18	18	18	14	16	18	18	17	17	18	18	17	18	17	18	17	18	18	18
L7N4H4	L7N4H4	8	8	8			>tr|L7N4H4|L7N4H4_MYCTU Conserved protein OS=Mycobacterium tuberculosis GN=MT2378 PE=4 SV=1	1	8	8	8	7	6	6	7	7	6	4	5	5	5	6	5	7	4	6	5	7	6	6	7	7	6	4	5	5	5	6	5	7	4	6	5	7	6	6	7	7	6
L7N4H8	L7N4H8	7	7	7			>tr|L7N4H8|L7N4H8_MYCTU Possible conserved secreted protein OS=Mycobacterium tuberculosis GN=MT0396 PE=4 SV=1	1	7	7	7	4	5	5	6	4	6	2	2	5	6	6	6	4	3	3	5	4	5	5	6	4	6	2	2	5	6	6	6	4	3	3	5	4	5	5	6	4	6
L7N4H9	L7N4H9	1	1	1			>tr|L7N4H9|L7N4H9_MYCTU Acyltransferase family protein OS=Mycobacterium tuberculosis GN=MT3924 PE=4 SV=1	1	1	1	1	1	1	1	1	1	1	0	0	1	1	1	1	1	1	1	1	1	1	1	1	1	1	0	0	1	1	1	1	1	1	1	1	1	1	1	1	1	1
L7N4I0	L7N4I0	21	21	21		deaD-2	>tr|L7N4I0|L7N4I0_MYCTU ATP-dependent RNA helicase DeaD OS=Mycobacterium tuberculosis GN=deaD-2 PE=4 SV=1	1	21	21	21	11	14	12	13	12	14	13	8	13	12	13	11	14	13	14	10	11	14	12	13	12	14	13	8	13	12	13	11	14	13	14	10	11	14	12	13	12	14
L7N4I3	L7N4I3	10	10	10			>tr|L7N4I3|L7N4I3_MYCTU Uncharacterized protein OS=Mycobacterium tuberculosis GN=MT1229 PE=4 SV=1	1	10	10	10	8	8	9	7	7	7	5	2	9	8	10	9	9	9	8	9	8	8	9	7	7	7	5	2	9	8	10	9	9	9	8	9	8	8	9	7	7	7
L7N4I4	L7N4I4	13	13	13			>tr|L7N4I4|L7N4I4_MYCTU ABC transporter, ATP-binding protein OS=Mycobacterium tuberculosis GN=MT1510 PE=4 SV=1	1	13	13	13	9	8	10	9	8	8	7	8	10	9	10	6	8	8	8	7	9	8	10	9	8	8	7	8	10	9	10	6	8	8	8	7	9	8	10	9	8	8
L7N4I7	L7N4I7	40	40	40		acnA	>tr|L7N4I7|L7N4I7_MYCTU Aconitate hydratase OS=Mycobacterium tuberculosis GN=acnA PE=4 SV=1	1	40	40	40	36	36	37	38	38	39	32	32	38	37	39	38	38	33	36	36	36	36	37	38	38	39	32	32	38	37	39	38	38	33	36	36	36	36	37	38	38	39
L7N4I9	L7N4I9	4	4	4			>tr|L7N4I9|L7N4I9_MYCTU Probable conserved membrane protein OS=Mycobacterium tuberculosis GN=MT4003 PE=4 SV=1	1	4	4	4	3	3	3	3	3	3	2	2	3	2	3	3	3	2	3	3	3	3	3	3	3	3	2	2	3	2	3	3	3	2	3	3	3	3	3	3	3	3
L7N4J0	L7N4J0	2	2	2			>tr|L7N4J0|L7N4J0_MYCTU Probable conserved transmembrane protein OS=Mycobacterium tuberculosis GN=MT3826 PE=4 SV=1	1	2	2	2	2	2	1	1	2	1	2	1	2	2	2	2	2	2	2	1	2	2	1	1	2	1	2	1	2	2	2	2	2	2	2	1	2	2	1	1	2	1
L7N4J1	L7N4J1	3	3	3			>tr|L7N4J1|L7N4J1_MYCTU Oxidoreductase, short-chain dehydrogenase/reductase family OS=Mycobacterium tuberculosis GN=MT1931 PE=3 SV=1	1	3	3	3	1	1	1	0	1	1	0	1	2	1	2	1	2	1	2	1	1	1	1	0	1	1	0	1	2	1	2	1	2	1	2	1	1	1	1	0	1	1
L7N4J2	L7N4J2	17	17	17			>tr|L7N4J2|L7N4J2_MYCTU Ferredoxin reductase OS=Mycobacterium tuberculosis GN=MT1918 PE=4 SV=1	1	17	17	17	11	12	12	12	11	11	10	9	15	12	13	13	12	11	11	13	11	12	12	12	11	11	10	9	15	12	13	13	12	11	11	13	11	12	12	12	11	11
L7N4J7	L7N4J7	4	4	4			>tr|L7N4J7|L7N4J7_MYCTU Conserved protein OS=Mycobacterium tuberculosis GN=MT1150 PE=4 SV=1	1	4	4	4	1	1	1	0	1	1	1	1	2	1	0	3	2	0	1	1	1	1	1	0	1	1	1	1	2	1	0	3	2	0	1	1	1	1	1	0	1	1
L7N4J8	L7N4J8	5	5	5			>tr|L7N4J8|L7N4J8_MYCTU Probable conserved membrane protein OS=Mycobacterium tuberculosis GN=MT0377 PE=4 SV=1	1	5	5	5	3	4	3	3	3	4	1	0	3	5	4	5	3	3	2	4	3	4	3	3	3	4	1	0	3	5	4	5	3	3	2	4	3	4	3	3	3	4
L7N4K0	L7N4K0	4	4	4			>tr|L7N4K0|L7N4K0_MYCTU Possible membrane protein OS=Mycobacterium tuberculosis GN=MT1523 PE=4 SV=1	1	4	4	4	1	3	2	3	2	3	1	1	2	1	1	3	2	2	2	2	1	3	2	3	2	3	1	1	2	1	1	3	2	2	2	2	1	3	2	3	2	3
L7N4K2	L7N4K2	17	17	17			>tr|L7N4K2|L7N4K2_MYCTU Ferredoxin, 2Fe-2S OS=Mycobacterium tuberculosis GN=MT0261 PE=4 SV=1	1	17	17	17	13	13	14	13	14	13	12	9	14	14	15	12	14	14	14	13	13	13	14	13	14	13	12	9	14	14	15	12	14	14	14	13	13	13	14	13	14	13
L7N4K6	L7N4K6	8	8	8		typA	>tr|L7N4K6|L7N4K6_MYCTU GTP-binding elongation factor family protein OS=Mycobacterium tuberculosis GN=typA PE=4 SV=1	1	8	8	8	3	4	4	5	4	4	4	2	4	5	6	5	4	5	4	6	3	4	4	5	4	4	4	2	4	5	6	5	4	5	4	6	3	4	4	5	4	4
L7N4K8	L7N4K8	2	2	2			>tr|L7N4K8|L7N4K8_MYCTU Probable membrane glycine and proline rich protein OS=Mycobacterium tuberculosis GN=MT1129 PE=4 SV=1	1	2	2	2	2	1	2	1	1	0	0	0	2	1	2	2	2	1	1	0	2	1	2	1	1	0	0	0	2	1	2	2	2	1	1	0	2	1	2	1	1	0
L7N4L1	L7N4L1	10	10	10		echA9	>tr|L7N4L1|L7N4L1_MYCTU Enoyl-CoA hydratase/isomerase family protein OS=Mycobacterium tuberculosis GN=echA9 PE=4 SV=1	1	10	10	10	8	7	7	7	7	5	6	6	6	6	7	8	8	7	5	6	8	7	7	7	7	5	6	6	6	6	7	8	8	7	5	6	8	7	7	7	7	5
L7N4L2	L7N4L2	13	13	13			>tr|L7N4L2|L7N4L2_MYCTU Methyltransferase-related protein OS=Mycobacterium tuberculosis GN=MT2319 PE=4 SV=1	1	13	13	13	11	9	11	11	9	8	8	8	10	10	10	10	9	11	9	12	11	9	11	11	9	8	8	8	10	10	10	10	9	11	9	12	11	9	11	11	9	8
L7N4L6	L7N4L6	11	11	11		ftsE	>tr|L7N4L6|L7N4L6_MYCTU Cell division ATP-binding protein OS=Mycobacterium tuberculosis GN=ftsE PE=4 SV=1	1	11	11	11	8	8	8	7	8	8	8	8	8	9	9	8	8	8	9	8	8	8	8	7	8	8	8	8	8	9	9	8	8	8	9	8	8	8	8	7	8	8
L7N4L7	L7N4L7	1	1	1			>tr|L7N4L7|L7N4L7_MYCTU Uncharacterized protein OS=Mycobacterium tuberculosis GN=MT1732 PE=4 SV=1	1	1	1	1	1	1	1	1	1	1	1	1	1	0	1	1	1	0	1	1	1	1	1	1	1	1	1	1	1	0	1	1	1	0	1	1	1	1	1	1	1	1
L7N4M0	L7N4M0	6	6	6			>tr|L7N4M0|L7N4M0_MYCTU Possible dehydrogenase OS=Mycobacterium tuberculosis GN=MT3829 PE=4 SV=1	1	6	6	6	5	3	4	2	3	2	2	2	3	4	3	4	4	3	5	4	5	3	4	2	3	2	2	2	3	4	3	4	4	3	5	4	5	3	4	2	3	2
L7N4M1	L7N4M1	8	8	8		metC	>tr|L7N4M1|L7N4M1_MYCTU Probable O-acetylhomoserine sulfhydrylase MetC (Homocysteine synthase) (O-acetylhomoserine (Thiol)-lyase) (OAH sulfhydrylase) (O-acetyl-L-homoserine sulfhydrylase) OS=Mycobacterium tuberculosis GN=metC PE=3 SV=1	1	8	8	8	5	3	4	5	5	4	5	5	6	3	4	3	5	5	5	4	5	3	4	5	5	4	5	5	6	3	4	3	5	5	5	4	5	3	4	5	5	4
L7N4M5	L7N4M5	4	4	4			>tr|L7N4M5|L7N4M5_MYCTU Conserved protein OS=Mycobacterium tuberculosis GN=MT1830 PE=4 SV=1	1	4	4	4	2	2	2	1	2	3	3	3	3	3	2	1	4	2	3	1	2	2	2	1	2	3	3	3	3	3	2	1	4	2	3	1	2	2	2	1	2	3
L7N4M9	L7N4M9	6	6	6		fadD12	>tr|L7N4M9|L7N4M9_MYCTU Possible long-chain-fatty-acid--CoA ligase FadD12 (Fatty-acid-CoA synthetase) (Fatty-acid-CoA synthase) OS=Mycobacterium tuberculosis GN=fadD12 PE=4 SV=1	1	6	6	6	3	3	4	2	3	3	2	1	5	3	4	4	3	2	2	3	3	3	4	2	3	3	2	1	5	3	4	4	3	2	2	3	3	3	4	2	3	3
L7N4N0	L7N4N0	3	3	3			>tr|L7N4N0|L7N4N0_MYCTU Uncharacterized protein OS=Mycobacterium tuberculosis GN=MT1668 PE=4 SV=1	1	3	3	3	0	0	1	0	1	1	1	1	1	0	0	1	1	0	2	1	0	0	1	0	1	1	1	1	1	0	0	1	1	0	2	1	0	0	1	0	1	1
L7N4N2	L7N4N2	2	2	2			>tr|L7N4N2|L7N4N2_MYCTU Uncharacterized protein OS=Mycobacterium tuberculosis GN=MT1730 PE=4 SV=1	1	2	2	2	2	2	2	2	1	2	1	1	2	2	2	0	2	2	2	1	2	2	2	2	1	2	1	1	2	2	2	0	2	2	2	1	2	2	2	2	1	2
L7N4N5	L7N4N5	10	10	10		lipM	>tr|L7N4N5|L7N4N5_MYCTU Carboxylesterase, putative OS=Mycobacterium tuberculosis GN=lipM PE=4 SV=1	1	10	10	10	8	8	8	8	5	7	4	4	8	8	8	8	8	9	8	8	8	8	8	8	5	7	4	4	8	8	8	8	8	9	8	8	8	8	8	8	5	7
L7N4N6	L7N4N6	5	5	5			>tr|L7N4N6|L7N4N6_MYCTU Acyltransferase family protein OS=Mycobacterium tuberculosis GN=MT1971 PE=4 SV=1	1	5	5	5	3	2	3	3	2	3	3	2	3	3	2	2	4	3	4	4	3	2	3	3	2	3	3	2	3	3	2	2	4	3	4	4	3	2	3	3	2	3
L7N4N8	L7N4N8	11	11	11			>tr|L7N4N8|L7N4N8_MYCTU Probable conserved membrane protein OS=Mycobacterium tuberculosis GN=MT0362 PE=4 SV=1	1	11	11	11	8	8	9	8	9	7	7	6	9	7	7	7	8	8	7	9	8	8	9	8	9	7	7	6	9	7	7	7	8	8	7	9	8	8	9	8	9	7
L7N4N9	L7N4N9	9	9	9			>tr|L7N4N9|L7N4N9_MYCTU Oxidoreductase, short-chain dehydrogenase/reductase family OS=Mycobacterium tuberculosis GN=MT0572 PE=3 SV=1	1	9	9	9	4	4	3	3	5	4	3	2	5	5	4	4	4	6	6	3	4	4	3	3	5	4	3	2	5	5	4	4	4	6	6	3	4	4	3	3	5	4
L7N4P0	L7N4P0	7	7	7		fadD36	>tr|L7N4P0|L7N4P0_MYCTU Probable fatty-acid-CoA ligase FadD36 (Fatty-acid-CoA synthetase) (Fatty-acid-CoA synthase) OS=Mycobacterium tuberculosis GN=fadD36 PE=4 SV=1	1	7	7	7	7	6	7	4	7	6	5	5	7	6	6	6	5	6	7	6	7	6	7	4	7	6	5	5	7	6	6	6	5	6	7	6	7	6	7	4	7	6
L7N4P2	L7N4P2	2	2	2			>tr|L7N4P2|L7N4P2_MYCTU Conserved protein OS=Mycobacterium tuberculosis GN=MT1115 PE=4 SV=1	1	2	2	2	1	1	1	0	1	1	0	0	1	1	0	0	0	1	0	0	1	1	1	0	1	1	0	0	1	1	0	0	0	1	0	0	1	1	1	0	1	1
L7N4P4	L7N4P4	6	6	6			>tr|L7N4P4|L7N4P4_MYCTU ABC-type efflux protein, ATP-binding protein OS=Mycobacterium tuberculosis GN=MT1505 PE=4 SV=1	1	6	6	6	4	4	5	5	5	4	5	4	5	3	4	4	5	5	3	4	4	4	5	5	5	4	5	4	5	3	4	4	5	5	3	4	4	4	5	5	5	4
L7N4P5	L7N4P5	2	2	2			>tr|L7N4P5|L7N4P5_MYCTU Uncharacterized protein OS=Mycobacterium tuberculosis GN=MT1075 PE=4 SV=1	1	2	2	2	1	1	1	1	1	1	1	1	2	1	1	1	1	1	1	1	1	1	1	1	1	1	1	1	2	1	1	1	1	1	1	1	1	1	1	1	1	1
L7N4P6	L7N4P6	3	3	3			>tr|L7N4P6|L7N4P6_MYCTU Possible transcriptional regulatory protein (Probably TetR-family) OS=Mycobacterium tuberculosis GN=MT0252 PE=4 SV=1	1	3	3	3	2	2	2	2	2	2	2	2	1	1	2	1	1	2	1	1	2	2	2	2	2	2	2	2	1	1	2	1	1	2	1	1	2	2	2	2	2	2
L7N4P7	L7N4P7	9	9	9			>tr|L7N4P7|L7N4P7_MYCTU Polysaccharide deacetylase, putative OS=Mycobacterium tuberculosis GN=MT1128 PE=4 SV=1	1	9	9	9	8	5	6	6	4	5	2	2	5	6	7	6	6	6	5	4	8	5	6	6	4	5	2	2	5	6	7	6	6	6	5	4	8	5	6	6	4	5
L7N4P8	L7N4P8	2	2	2			>tr|L7N4P8|L7N4P8_MYCTU Conserved protein OS=Mycobacterium tuberculosis GN=MT0355 PE=4 SV=1	1	2	2	2	1	1	1	2	1	1	0	0	2	1	1	2	1	2	1	0	1	1	1	2	1	1	0	0	2	1	1	2	1	2	1	0	1	1	1	2	1	1
L7N4P9	L7N4P9	5	5	5			>tr|L7N4P9|L7N4P9_MYCTU Conserved protein OS=Mycobacterium tuberculosis GN=MT0381 PE=4 SV=1	1	5	5	5	3	3	2	2	2	3	2	1	3	1	2	1	2	2	2	2	3	3	2	2	2	3	2	1	3	1	2	1	2	2	2	2	3	3	2	2	2	3
L7N4Q2	L7N4Q2	2	2	2			>tr|L7N4Q2|L7N4Q2_MYCTU Conserved alanine valine rich protein OS=Mycobacterium tuberculosis GN=MT3308 PE=4 SV=1	1	2	2	2	1	1	1	0	0	0	0	0	0	1	1	1	0	0	1	1	1	1	1	0	0	0	0	0	0	1	1	1	0	0	1	1	1	1	1	0	0	0
L7N4Q6	L7N4Q6	5	5	5			>tr|L7N4Q6|L7N4Q6_MYCTU Uncharacterized protein OS=Mycobacterium tuberculosis GN=MT1943 PE=4 SV=1	1	5	5	5	4	4	5	5	4	2	4	4	4	2	4	4	4	4	3	4	4	4	5	5	4	2	4	4	4	2	4	4	4	4	3	4	4	4	5	5	4	2
L7N4Q9	L7N4Q9	11	11	11			>tr|L7N4Q9|L7N4Q9_MYCTU Conserved protein OS=Mycobacterium tuberculosis GN=MT3300 PE=4 SV=1	1	11	11	11	8	8	8	8	8	7	8	5	8	7	8	9	9	8	8	8	8	8	8	8	8	7	8	5	8	7	8	9	9	8	8	8	8	8	8	8	8	7
L7N4R0	L7N4R0	4	4	4			>tr|L7N4R0|L7N4R0_MYCTU Conserved protein OS=Mycobacterium tuberculosis GN=MT1582 PE=4 SV=1	1	4	4	4	3	3	3	3	2	2	2	3	2	2	3	3	2	3	3	4	3	3	3	3	2	2	2	3	2	2	3	3	2	3	3	4	3	3	3	3	2	2
L7N4R3	L7N4R3	3	3	3			>tr|L7N4R3|L7N4R3_MYCTU Conserved protein OS=Mycobacterium tuberculosis GN=MT2193 PE=4 SV=1	1	3	3	3	1	1	1	1	1	1	1	1	1	2	1	1	0	2	1	1	1	1	1	1	1	1	1	1	1	2	1	1	0	2	1	1	1	1	1	1	1	1
L7N4R9	L7N4R9	9	9	9			>tr|L7N4R9|L7N4R9_MYCTU Nonspecific lipid-transfer protein OS=Mycobacterium tuberculosis GN=MT1663 PE=4 SV=1	1	9	9	9	4	4	4	3	4	2	4	5	6	4	3	3	3	4	4	5	4	4	4	3	4	2	4	5	6	4	3	3	3	4	4	5	4	4	4	3	4	2
L7N4S0	L7N4S0	1	1	1			>tr|L7N4S0|L7N4S0_MYCTU Possible integral membrane protein OS=Mycobacterium tuberculosis GN=MT1792 PE=4 SV=1	1	1	1	1	1	1	1	1	1	1	0	0	1	1	1	1	1	1	1	1	1	1	1	1	1	1	0	0	1	1	1	1	1	1	1	1	1	1	1	1	1	1
L7N4S1	L7N4S1	4	4	4			>tr|L7N4S1|L7N4S1_MYCTU Conserved protein OS=Mycobacterium tuberculosis GN=MT3965 PE=4 SV=1	1	4	4	4	3	1	2	1	3	2	3	3	1	3	1	1	2	3	3	1	3	1	2	1	3	2	3	3	1	3	1	1	2	3	3	1	3	1	2	1	3	2
L7N4S5	L7N4S5	11	11	11			>tr|L7N4S5|L7N4S5_MYCTU Conserved protein OS=Mycobacterium tuberculosis GN=MT1843 PE=4 SV=1	1	11	11	11	10	9	9	10	9	10	8	8	10	9	10	9	10	10	9	10	10	9	9	10	9	10	8	8	10	9	10	9	10	10	9	10	10	9	9	10	9	10
L7N4S6	L7N4S6	2	2	2			>tr|L7N4S6|L7N4S6_MYCTU Probable integral membrane protein OS=Mycobacterium tuberculosis GN=MT2173 PE=4 SV=1	1	2	2	2	2	2	2	2	2	2	1	1	2	2	2	2	2	2	2	2	2	2	2	2	2	2	1	1	2	2	2	2	2	2	2	2	2	2	2	2	2	2
L7N4S9	L7N4S9	7	6	6			>tr|L7N4S9|L7N4S9_MYCTU Conserved protein OS=Mycobacterium tuberculosis GN=MT1563 PE=4 SV=1	1	7	6	6	4	3	3	4	3	3	3	1	4	2	3	3	5	4	2	3	3	3	3	3	2	3	2	1	4	2	3	2	4	4	2	3	3	3	3	3	2	3
L7N4T0	L7N4T0	2	2	2			>tr|L7N4T0|L7N4T0_MYCTU Probable proline dehydrogenase OS=Mycobacterium tuberculosis GN=MT1225 PE=4 SV=1	1	2	2	2	0	1	0	1	0	0	0	0	2	0	1	2	0	1	2	1	0	1	0	1	0	0	0	0	2	0	1	2	0	1	2	1	0	1	0	1	0	0
L7N4T3	L7N4T3	2	2	2		lprO	>tr|L7N4T3|L7N4T3_MYCTU Possible lipoprotein LprO OS=Mycobacterium tuberculosis GN=lprO PE=4 SV=1	1	2	2	2	0	1	0	2	0	0	0	0	0	0	0	0	0	0	0	2	0	1	0	2	0	0	0	0	0	0	0	0	0	0	0	2	0	1	0	2	0	0
L7N4T4	L7N4T4	3	3	3			>tr|L7N4T4|L7N4T4_MYCTU Uncharacterized protein OS=Mycobacterium tuberculosis GN=MT1489 PE=4 SV=1	1	3	3	3	3	3	3	3	3	3	1	0	3	3	3	3	3	3	3	3	3	3	3	3	3	3	1	0	3	3	3	3	3	3	3	3	3	3	3	3	3	3
L7N4T5	L7N4T5	2	2	2			>tr|L7N4T5|L7N4T5_MYCTU Acetyltransferase, GNAT family OS=Mycobacterium tuberculosis GN=MT3323 PE=4 SV=1	1	2	2	2	2	1	0	1	2	1	2	2	1	2	2	2	2	1	2	1	2	1	0	1	2	1	2	2	1	2	2	2	2	1	2	1	2	1	0	1	2	1
L7N4T6	L7N4T6	7	7	7			>tr|L7N4T6|L7N4T6_MYCTU Conserved protein OS=Mycobacterium tuberculosis GN=MT3183 PE=4 SV=1	1	7	7	7	6	6	4	5	6	5	6	6	5	5	5	6	6	5	6	4	6	6	4	5	6	5	6	6	5	5	5	6	6	5	6	4	6	6	4	5	6	5
L7N4T8	L7N4T8	7	7	7			>tr|L7N4T8|L7N4T8_MYCTU Conserved protein OS=Mycobacterium tuberculosis GN=MT1231 PE=4 SV=1	1	7	7	7	4	6	6	4	4	5	3	4	6	5	6	5	6	5	6	3	4	6	6	4	4	5	3	4	6	5	6	5	6	5	6	3	4	6	6	4	4	5
L7N4U0	L7N4U0	2	2	2			>tr|L7N4U0|L7N4U0_MYCTU Probable transcriptional regulatory protein (Possibly TetR-family) OS=Mycobacterium tuberculosis GN=MT0167 PE=4 SV=1	1	2	2	2	1	1	1	1	1	1	0	0	1	2	1	1	1	1	2	1	1	1	1	1	1	1	0	0	1	2	1	1	1	1	2	1	1	1	1	1	1	1
L7N4U4	L7N4U4	12	12	12		fadD14	>tr|L7N4U4|L7N4U4_MYCTU Medium-chain-fatty-acid--CoA ligase, putative OS=Mycobacterium tuberculosis GN=fadD14 PE=4 SV=1	1	12	12	12	5	5	5	5	3	6	3	3	4	4	6	7	6	5	4	7	5	5	5	5	3	6	3	3	4	4	6	7	6	5	4	7	5	5	5	5	3	6
L7N4U6	L7N4U6	1	1	1			>tr|L7N4U6|L7N4U6_MYCTU Probable transcriptional regulatory protein OS=Mycobacterium tuberculosis GN=MT0084 PE=4 SV=1	1	1	1	1	1	1	1	1	1	1	1	0	1	1	1	1	1	1	0	1	1	1	1	1	1	1	1	0	1	1	1	1	1	1	0	1	1	1	1	1	1	1
L7N4U7	L7N4U7	10	10	10		TB16.3	>tr|L7N4U7|L7N4U7_MYCTU Conserved protein TB16.3 OS=Mycobacterium tuberculosis GN=TB16.3 PE=4 SV=1	1	10	10	10	9	9	9	9	10	10	9	8	9	10	9	7	10	10	10	7	9	9	9	9	10	10	9	8	9	10	9	7	10	10	10	7	9	9	9	9	10	10
L7N4U8	L7N4U8	1	1	1		aph	>tr|L7N4U8|L7N4U8_MYCTU Aminoglycoside 3-phosphotransferase OS=Mycobacterium tuberculosis GN=aph PE=4 SV=1	1	1	1	1	1	1	1	1	1	1	0	1	1	1	1	1	1	1	1	1	1	1	1	1	1	1	0	1	1	1	1	1	1	1	1	1	1	1	1	1	1	1
L7N4U9	L7N4U9	1	1	1			>tr|L7N4U9|L7N4U9_MYCTU Probable membrane protein OS=Mycobacterium tuberculosis GN=MT1651 PE=4 SV=1	1	1	1	1	0	0	0	0	0	0	1	1	0	0	0	0	0	0	0	0	0	0	0	0	0	0	1	1	0	0	0	0	0	0	0	0	0	0	0	0	0	0
L7N4V2	L7N4V2	5	5	5			>tr|L7N4V2|L7N4V2_MYCTU Acyltransferase family protein OS=Mycobacterium tuberculosis GN=MT1471 PE=4 SV=1	1	5	5	5	4	3	2	3	4	3	2	2	5	3	4	3	3	2	1	2	4	3	2	3	4	3	2	2	5	3	4	3	3	2	1	2	4	3	2	3	4	3
L7N4V6	L7N4V6	5	5	5			>tr|L7N4V6|L7N4V6_MYCTU Conserved protein OS=Mycobacterium tuberculosis GN=MT1994 PE=4 SV=1	1	5	5	5	5	4	5	5	5	5	5	5	4	5	5	4	5	5	5	4	5	4	5	5	5	5	5	5	4	5	5	4	5	5	5	4	5	4	5	5	5	5
L7N4V8	L7N4V8	7	7	6			>tr|L7N4V8|L7N4V8_MYCTU Conserved protein OS=Mycobacterium tuberculosis GN=MT1673 PE=4 SV=1	1	7	7	6	6	6	6	6	6	6	5	5	6	6	6	5	6	6	6	5	6	6	6	6	6	6	5	5	6	6	6	5	6	6	6	5	6	6	6	6	6	6
L7N4W1	L7N4W1	3	3	3			>tr|L7N4W1|L7N4W1_MYCTU Possible dioxygenase OS=Mycobacterium tuberculosis GN=MT3250 PE=4 SV=1	1	3	3	3	1	2	2	2	2	2	2	2	2	1	2	2	2	1	3	1	1	2	2	2	2	2	2	2	2	1	2	2	2	1	3	1	1	2	2	2	2	2
L7N4W5	L7N4W5	6	5	5		ndh-1	>tr|L7N4W5|L7N4W5_MYCTU NADH dehydrogenase OS=Mycobacterium tuberculosis GN=ndh-1 PE=4 SV=1	1	6	5	5	4	4	4	3	3	6	1	1	5	4	3	3	6	4	4	4	4	4	4	3	3	5	1	1	5	4	3	3	5	4	4	4	4	4	4	3	3	5
L7N4W7	L7N4W7	4	3	3			>tr|L7N4W7|L7N4W7_MYCTU Conserved protein OS=Mycobacterium tuberculosis GN=MT3882 PE=4 SV=1	1	4	3	3	4	3	4	4	4	3	2	1	4	4	4	4	4	3	4	3	3	3	3	3	3	2	2	1	3	3	3	3	3	2	3	2	3	3	3	3	3	2
L7N4X3	L7N4X3	1	1	1		chaA	>tr|L7N4X3|L7N4X3_MYCTU Cation/proton antiporter OS=Mycobacterium tuberculosis GN=chaA PE=4 SV=1	1	1	1	1	1	0	0	0	0	0	0	0	0	1	1	0	1	0	0	0	1	0	0	0	0	0	0	0	0	1	1	0	1	0	0	0	1	0	0	0	0	0
L7N4X5	L7N4X5	2	2	2			>tr|L7N4X5|L7N4X5_MYCTU Conserved protein OS=Mycobacterium tuberculosis GN=MT2075 PE=4 SV=1	1	2	2	2	0	0	1	1	0	0	0	0	1	0	1	1	0	0	1	1	0	0	1	1	0	0	0	0	1	0	1	1	0	0	1	1	0	0	1	1	0	0
L7N4X6	L7N4X6	6	6	6			>tr|L7N4X6|L7N4X6_MYCTU Conserved protein OS=Mycobacterium tuberculosis GN=MT2389 PE=4 SV=1	1	6	6	6	3	1	1	2	4	2	4	2	2	2	3	1	4	1	3	2	3	1	1	2	4	2	4	2	2	2	3	1	4	1	3	2	3	1	1	2	4	2
L7N4X7	L7N4X7	4	4	4		fadB4	>tr|L7N4X7|L7N4X7_MYCTU Probable NADPH quinone oxidoreductase FadB4 (NADPH:quinone reductase) (Zeta-crystallin) OS=Mycobacterium tuberculosis GN=fadB4 PE=4 SV=1	1	4	4	4	2	3	4	3	3	4	3	3	3	3	4	2	4	4	3	2	2	3	4	3	3	4	3	3	3	3	4	2	4	4	3	2	2	3	4	3	3	4
L7N4X8	L7N4X8	18	18	18			>tr|L7N4X8|L7N4X8_MYCTU Probable conserved membrane protein OS=Mycobacterium tuberculosis GN=MT0237 PE=4 SV=1	1	18	18	18	14	11	10	12	13	13	7	7	14	14	14	12	14	11	10	14	14	11	10	12	13	13	7	7	14	14	14	12	14	11	10	14	14	11	10	12	13	13
L7N4Y0	L7N4Y0	7	7	7		manB-1	>tr|L7N4Y0|L7N4Y0_MYCTU Phosphomannomutase OS=Mycobacterium tuberculosis GN=manB-1 PE=4 SV=1	1	7	7	7	3	2	4	2	4	4	1	2	4	3	2	2	2	2	4	2	3	2	4	2	4	4	1	2	4	3	2	2	2	2	4	2	3	2	4	2	4	4
L7N4Y2	L7N4Y2	4	4	4			>tr|L7N4Y2|L7N4Y2_MYCTU Probable phosphatase OS=Mycobacterium tuberculosis GN=MT1731 PE=1 SV=1	1	4	4	4	2	2	3	4	2	2	1	0	3	2	2	2	3	2	2	3	2	2	3	4	2	2	1	0	3	2	2	2	3	2	2	3	2	2	3	4	2	2
L7N4Y4	L7N4Y4	6	6	6		manA	>tr|L7N4Y4|L7N4Y4_MYCTU Mannose-6-phosphate isomerase OS=Mycobacterium tuberculosis GN=manA PE=3 SV=1	1	6	6	6	5	5	5	5	5	5	4	3	6	5	5	5	5	5	5	4	5	5	5	5	5	5	4	3	6	5	5	5	5	5	5	4	5	5	5	5	5	5
L7N4Y6	L7N4Y6	3	3	3			>tr|L7N4Y6|L7N4Y6_MYCTU Conserved protein OS=Mycobacterium tuberculosis GN=MT0148 PE=4 SV=1	1	3	3	3	3	3	2	3	3	3	2	3	2	3	0	0	2	2	3	1	3	3	2	3	3	3	2	3	2	3	0	0	2	2	3	1	3	3	2	3	3	3
L7N4Y7	L7N4Y7	2	2	2			>tr|L7N4Y7|L7N4Y7_MYCTU Uncharacterized protein OS=Mycobacterium tuberculosis GN=MT3323.1 PE=4 SV=1	1	2	2	2	1	1	1	1	1	1	0	0	1	1	1	0	1	1	1	0	1	1	1	1	1	1	0	0	1	1	1	0	1	1	1	0	1	1	1	1	1	1
L7N4Y9	L7N4Y9	4	4	4			>tr|L7N4Y9|L7N4Y9_MYCTU Conserved protein OS=Mycobacterium tuberculosis GN=MT3837 PE=4 SV=1	1	4	4	4	2	3	3	2	2	2	0	0	2	2	3	3	2	2	3	4	2	3	3	2	2	2	0	0	2	2	3	3	2	2	3	4	2	3	3	2	2	2
L7N4Z0	L7N4Z0	7	7	7		fadD8	>tr|L7N4Z0|L7N4Z0_MYCTU Probable fatty-acid-CoA ligase FadD8 (Fatty-acid-CoA synthetase) (Fatty-acid-CoA synthase) OS=Mycobacterium tuberculosis GN=fadD8 PE=4 SV=1	1	7	7	7	3	3	3	3	1	3	3	2	3	0	3	4	3	2	4	2	3	3	3	3	1	3	3	2	3	0	3	4	3	2	4	2	3	3	3	3	1	3
L7N4Z1	L7N4Z1	1	1	1			>tr|L7N4Z1|L7N4Z1_MYCTU Possible conserved membrane protein OS=Mycobacterium tuberculosis GN=MT1645 PE=4 SV=1	1	1	1	1	1	1	1	0	0	1	0	1	1	1	1	0	1	1	0	0	1	1	1	0	0	1	0	1	1	1	1	0	1	1	0	0	1	1	1	0	0	1
L7N4Z5	L7N4Z5	4	4	4			>tr|L7N4Z5|L7N4Z5_MYCTU Conserved protein OS=Mycobacterium tuberculosis GN=MT2483 PE=4 SV=1	1	4	4	4	2	2	3	1	2	2	2	1	3	2	2	1	2	1	3	1	2	2	3	1	2	2	2	1	3	2	2	1	2	1	3	1	2	2	3	1	2	2
L7N4Z6	L7N4Z6	2	2	2		pruA	>tr|L7N4Z6|L7N4Z6_MYCTU Delta-1-pyrroline-5-carboxylate dehydrogenase OS=Mycobacterium tuberculosis GN=pruA PE=4 SV=1	1	2	2	2	0	0	0	0	0	0	0	0	0	0	0	2	0	0	0	0	0	0	0	0	0	0	0	0	0	0	0	2	0	0	0	0	0	0	0	0	0	0
L7N4Z7	L7N4Z7	3	3	3			>tr|L7N4Z7|L7N4Z7_MYCTU Uncharacterized protein OS=Mycobacterium tuberculosis GN=MT2095 PE=4 SV=1	1	3	3	3	2	3	2	2	2	2	2	2	2	2	2	2	2	2	2	2	2	3	2	2	2	2	2	2	2	2	2	2	2	2	2	2	2	3	2	2	2	2
L7N4Z8	L7N4Z8	2	2	2		nuoJ	>tr|L7N4Z8|L7N4Z8_MYCTU NADH dehydrogenase I, J subunit OS=Mycobacterium tuberculosis GN=nuoJ PE=3 SV=1	1	2	2	2	2	2	1	2	2	2	2	2	2	2	2	2	2	2	2	2	2	2	1	2	2	2	2	2	2	2	2	2	2	2	2	2	2	2	1	2	2	2
L7N4Z9	L7N4Z9	1	1	1		scpA	>tr|L7N4Z9|L7N4Z9_MYCTU Possible segregation and condensation protein ScpA OS=Mycobacterium tuberculosis GN=scpA PE=4 SV=1	1	1	1	1	0	1	0	0	0	0	0	0	0	0	0	0	0	0	0	0	0	1	0	0	0	0	0	0	0	0	0	0	0	0	0	0	0	1	0	0	0	0
L7N500	L7N500	2	2	2			>tr|L7N500|L7N500_MYCTU Conserved protein OS=Mycobacterium tuberculosis GN=MT1149 PE=4 SV=1	1	2	2	2	1	1	1	2	1	1	1	1	1	2	1	1	1	1	2	2	1	1	1	2	1	1	1	1	1	2	1	1	1	1	2	2	1	1	1	2	1	1
L7N501	L7N501	14	14	14		sdhA	>tr|L7N501|L7N501_MYCTU Probable succinate dehydrogenase (Flavoprotein subunit) SdhA (Succinic dehydrogenase) (Fumarate reductase) (Fumarate dehydrogenase) (Fumaric hydrogenase) OS=Mycobacterium tuberculosis GN=sdhA PE=4 SV=1	1	14	14	14	11	11	11	11	11	11	8	7	11	12	10	10	10	11	11	10	11	11	11	11	11	11	8	7	11	12	10	10	10	11	11	10	11	11	11	11	11	11
L7N502	L7N502	2	2	2		lipP	>tr|L7N502|L7N502_MYCTU Esterase OS=Mycobacterium tuberculosis GN=lipP PE=4 SV=1	1	2	2	2	2	1	2	0	1	1	1	1	2	1	1	1	2	0	1	0	2	1	2	0	1	1	1	1	2	1	1	1	2	0	1	0	2	1	2	0	1	1
L7N503	L7N503	6	6	6			>tr|L7N503|L7N503_MYCTU Uncharacterized protein OS=Mycobacterium tuberculosis GN=MT3977 PE=4 SV=1	1	6	6	6	5	6	6	5	6	4	5	3	6	4	6	5	6	6	5	5	5	6	6	5	6	4	5	3	6	4	6	5	6	6	5	5	5	6	6	5	6	4
L7N504	L7N504	4	4	4			>tr|L7N504|L7N504_MYCTU Conserved protein OS=Mycobacterium tuberculosis GN=MT1634 PE=4 SV=1	1	4	4	4	2	2	2	2	2	2	1	0	2	2	2	2	2	2	2	1	2	2	2	2	2	2	1	0	2	2	2	2	2	2	2	1	2	2	2	2	2	2
L7N505	L7N505	8	8	8	NAD(P) transhydrogenase subunit beta	pntB	>tr|L7N505|L7N505_MYCTU NAD(P) transhydrogenase subunit beta OS=Mycobacterium tuberculosis GN=pntB PE=3 SV=1	1	8	8	8	8	8	8	8	6	6	7	5	8	6	8	7	7	7	6	7	8	8	8	8	6	6	7	5	8	6	8	7	7	7	6	7	8	8	8	8	6	6
L7N507	L7N507	3	3	3			>tr|L7N507|L7N507_MYCTU Possible thioredoxin protein (Thiol-disulfide interchange protein) OS=Mycobacterium tuberculosis GN=MT0548 PE=4 SV=1	1	3	3	3	1	1	1	1	0	0	0	0	2	1	2	0	0	0	0	1	1	1	1	1	0	0	0	0	2	1	2	0	0	0	0	1	1	1	1	1	0	0
L7N517	L7N517	10	10	9			>tr|L7N517|L7N517_MYCTU Conserved protein OS=Mycobacterium tuberculosis GN=MT2219 PE=4 SV=1	1	10	10	9	5	6	4	5	5	3	5	3	8	3	5	5	5	5	5	5	5	6	4	5	5	3	5	3	8	3	5	5	5	5	5	5	5	6	4	5	5	3
L7N525	L7N525	13	13	13			>tr|L7N525|L7N525_MYCTU Conserved protein OS=Mycobacterium tuberculosis GN=MT2218 PE=3 SV=1	1	13	13	13	10	11	10	11	11	10	10	10	12	11	8	8	10	12	11	10	10	11	10	11	11	10	10	10	12	11	8	8	10	12	11	10	10	11	10	11	11	10
L7N526	L7N526	8	8	8			>tr|L7N526|L7N526_MYCTU Conserved protein OS=Mycobacterium tuberculosis GN=MT1253 PE=4 SV=1	1	8	8	8	4	3	4	2	2	3	0	1	4	4	2	4	3	5	3	3	4	3	4	2	2	3	0	1	4	4	2	4	3	5	3	3	4	3	4	2	2	3
L7N531	L7N531	5	5	5			>tr|L7N531|L7N531_MYCTU Conserved protein OS=Mycobacterium tuberculosis GN=MT3922 PE=4 SV=1	1	5	5	5	4	4	4	4	4	4	3	4	3	3	3	4	3	3	4	3	4	4	4	4	4	4	3	4	3	3	3	4	3	3	4	3	4	4	4	4	4	4
L7N532	L7N532	3	3	3			>tr|L7N532|L7N532_MYCTU Probable conserved transmembrane protein OS=Mycobacterium tuberculosis GN=MT1102 PE=4 SV=1	1	3	3	3	3	3	3	2	2	3	1	1	3	3	1	3	3	3	2	2	3	3	3	2	2	3	1	1	3	3	1	3	3	3	2	2	3	3	3	2	2	3
L7N533	L7N533	3	3	3			>tr|L7N533|L7N533_MYCTU Conserved protein OS=Mycobacterium tuberculosis GN=MT2192 PE=4 SV=1	1	3	3	3	0	0	1	0	1	2	3	0	0	1	0	1	0	0	1	0	0	0	1	0	1	2	3	0	0	1	0	1	0	0	1	0	0	0	1	0	1	2
L7N534	L7N534	2	2	2			>tr|L7N534|L7N534_MYCTU DNA-binding protein, putative OS=Mycobacterium tuberculosis GN=MT1161 PE=4 SV=1	1	2	2	2	2	1	2	1	2	2	1	0	2	2	2	1	1	0	2	0	2	1	2	1	2	2	1	0	2	2	2	1	1	0	2	0	2	1	2	1	2	2
L7N537	L7N537	8	8	8		lipE	>tr|L7N537|L7N537_MYCTU Probable lipase LipE OS=Mycobacterium tuberculosis GN=lipE PE=4 SV=1	1	8	8	8	6	7	7	5	5	6	4	1	6	7	6	4	7	6	5	5	6	7	7	5	5	6	4	1	6	7	6	4	7	6	5	5	6	7	7	5	5	6
L7N539	L7N539	6	6	6			>tr|L7N539|L7N539_MYCTU Possible quinone oxidoreductase (NADPH:quinone oxidoreductase) (Zeta-crystallin) OS=Mycobacterium tuberculosis GN=MT0157 PE=4 SV=1	1	6	6	6	4	5	5	5	4	4	4	4	5	3	5	5	4	5	3	3	4	5	5	5	4	4	4	4	5	3	5	5	4	5	3	3	4	5	5	5	4	4
L7N543	L7N543	2	2	2			>tr|L7N543|L7N543_MYCTU Conserved protein OS=Mycobacterium tuberculosis GN=MT0080 PE=4 SV=1	1	2	2	2	0	1	2	0	0	1	0	0	1	1	1	1	2	2	1	2	0	1	2	0	0	1	0	0	1	1	1	1	2	2	1	2	0	1	2	0	0	1
L7N544	L7N544	8	8	8		mscR	>tr|L7N544|L7N544_MYCTU S-nitrosomycothiol reductase MscR OS=Mycobacterium tuberculosis GN=mscR PE=3 SV=1	1	8	8	8	7	7	7	5	7	7	6	6	6	7	6	6	6	6	6	5	7	7	7	5	7	7	6	6	6	7	6	6	6	6	6	5	7	7	7	5	7	7
L7N546	L7N546	2	2	2			>tr|L7N546|L7N546_MYCTU Conserved protein OS=Mycobacterium tuberculosis GN=MT2029 PE=3 SV=1	1	2	2	2	2	2	2	2	2	2	0	0	2	2	2	2	2	2	2	2	2	2	2	2	2	2	0	0	2	2	2	2	2	2	2	2	2	2	2	2	2	2
L7N547	L7N547	35	35	32		fadE5	>tr|L7N547|L7N547_MYCTU Acyl-CoA dehydrogenase OS=Mycobacterium tuberculosis GN=fadE5 PE=3 SV=1	1	35	35	32	29	28	28	26	26	31	21	17	33	34	31	27	32	29	32	26	29	28	28	26	26	31	21	17	33	34	31	27	32	29	32	26	26	26	26	23	25	30
L7N548	L7N548	6	6	6		xth	>tr|L7N548|L7N548_MYCTU Exodeoxyribonuclease III OS=Mycobacterium tuberculosis GN=xth PE=4 SV=1	1	6	6	6	2	2	4	3	3	4	3	1	3	4	2	2	3	3	4	3	2	2	4	3	3	4	3	1	3	4	2	2	3	3	4	3	2	2	4	3	3	4
L7N553	L7N553	1	1	1			>tr|L7N553|L7N553_MYCTU GCN5-related N-acetyltransferase OS=Mycobacterium tuberculosis GN=MT2226 PE=4 SV=1	1	1	1	1	1	1	1	1	1	1	0	0	0	0	0	0	1	0	0	1	1	1	1	1	1	1	0	0	0	0	0	0	1	0	0	1	1	1	1	1	1	1
L7N554	L7N554	1	1	1			>tr|L7N554|L7N554_MYCTU Possible transcriptional regulatory protein (Possibly TetR-family) OS=Mycobacterium tuberculosis GN=MT0073 PE=4 SV=1	1	1	1	1	0	0	0	0	0	0	0	0	0	0	0	1	0	0	0	0	0	0	0	0	0	0	0	0	0	0	0	1	0	0	0	0	0	0	0	0	0	0
L7N557	L7N557	3	3	3			>tr|L7N557|L7N557_MYCTU ABC transporter, ATP-binding protein OS=Mycobacterium tuberculosis GN=MT1519 PE=4 SV=1	1	3	3	3	1	2	2	2	2	3	0	0	1	2	3	1	2	1	1	3	1	2	2	2	2	3	0	0	1	2	3	1	2	1	1	3	1	2	2	2	2	3
L7N561	L7N561	3	3	3			>tr|L7N561|L7N561_MYCTU Uncharacterized protein OS=Mycobacterium tuberculosis GN=MT1028 PE=4 SV=1	1	3	3	3	2	3	3	3	3	2	3	2	3	3	2	2	3	3	2	2	2	3	3	3	3	2	3	2	3	3	2	2	3	3	2	2	2	3	3	3	3	2
L7N562	L7N562	4	4	4			>tr|L7N562|L7N562_MYCTU Uncharacterized protein OS=Mycobacterium tuberculosis GN=MT0193 PE=4 SV=1	1	4	4	4	1	3	2	2	2	2	3	2	2	2	1	3	1	2	1	2	1	3	2	2	2	2	3	2	2	2	1	3	1	2	1	2	1	3	2	2	2	2
L7N567	L7N567	1	1	1			>tr|L7N567|L7N567_MYCTU Uncharacterized protein OS=Mycobacterium tuberculosis GN=MT4014 PE=4 SV=1	1	1	1	1	1	1	1	0	1	1	0	1	1	1	0	0	1	1	1	0	1	1	1	0	1	1	0	1	1	1	0	0	1	1	1	0	1	1	1	0	1	1
L7N568	L7N568	20	17	17		fadE15	>tr|L7N568|L7N568_MYCTU Acyl-CoA dehydrogenase, putative OS=Mycobacterium tuberculosis GN=fadE15 PE=3 SV=1	1	20	17	17	17	13	14	18	13	12	9	9	16	14	17	15	16	15	14	15	14	11	12	15	12	11	8	8	13	11	14	13	13	13	12	13	14	11	12	15	12	11
L7N570	L7N570	2	2	2			>tr|L7N570|L7N570_MYCTU Conserved protein OS=Mycobacterium tuberculosis GN=MT3472 PE=4 SV=1	1	2	2	2	1	2	2	2	2	2	2	1	2	2	2	2	2	2	2	2	1	2	2	2	2	2	2	1	2	2	2	2	2	2	2	2	1	2	2	2	2	2
L7N571	L7N571	2	2	2			>tr|L7N571|L7N571_MYCTU Possible conserved membrane protein OS=Mycobacterium tuberculosis GN=MT0554 PE=4 SV=1	1	2	2	2	2	1	1	0	1	0	0	0	1	1	1	0	1	1	0	0	2	1	1	0	1	0	0	0	1	1	1	0	1	1	0	0	2	1	1	0	1	0
L7N573	L7N573	1	1	1			>tr|L7N573|L7N573_MYCTU Possible exported protein OS=Mycobacterium tuberculosis GN=MT0539 PE=4 SV=1	1	1	1	1	0	1	1	1	0	1	1	1	1	0	0	0	0	0	0	1	0	1	1	1	0	1	1	1	1	0	0	0	0	0	0	1	0	1	1	1	0	1
L7N574	L7N574	1	1	1			>tr|L7N574|L7N574_MYCTU Uncharacterized protein OS=Mycobacterium tuberculosis GN=MT2444 PE=4 SV=1	1	1	1	1	0	0	0	1	0	0	0	0	0	0	0	0	0	0	0	0	0	0	0	1	0	0	0	0	0	0	0	0	0	0	0	0	0	0	0	1	0	0
L7N575	L7N575	3	3	3			>tr|L7N575|L7N575_MYCTU Fumarylacetoacetate hydrolase family/metallo-beta-lactamase superfamily protein OS=Mycobacterium tuberculosis GN=MT0966 PE=4 SV=1	1	3	3	3	1	2	2	1	2	2	1	0	2	1	1	1	2	2	2	1	1	2	2	1	2	2	1	0	2	1	1	1	2	2	2	1	1	2	2	1	2	2
L7N576	L7N576	17	17	17		ech	>tr|L7N576|L7N576_MYCTU Enoyl-CoA hydratase OS=Mycobacterium tuberculosis GN=echA21 PE=4 SV=1	1	17	17	17	14	15	17	16	14	15	13	13	14	16	15	14	15	15	11	15	14	15	17	16	14	15	13	13	14	16	15	14	15	15	11	15	14	15	17	16	14	15
L7N578	L7N578	8	8	8			>tr|L7N578|L7N578_MYCTU Conserved protein OS=Mycobacterium tuberculosis GN=MT2318 PE=4 SV=1	1	8	8	8	6	6	6	5	6	6	3	3	6	6	5	4	6	6	6	6	6	6	6	5	6	6	3	3	6	6	5	4	6	6	6	6	6	6	6	5	6	6
L7N583	L7N583	2	2	2			>tr|L7N583|L7N583_MYCTU Oxidoreductase, short-chain dehydrogenase/reductase family OS=Mycobacterium tuberculosis GN=MT0316 PE=4 SV=1	1	2	2	2	1	1	2	0	1	1	0	0	0	1	0	0	1	1	1	0	1	1	2	0	1	1	0	0	0	1	0	0	1	1	1	0	1	1	2	0	1	1
L7N584	L7N584	2	2	2		echA7	>tr|L7N584|L7N584_MYCTU Enoyl-CoA hydratase/isomerase family protein OS=Mycobacterium tuberculosis GN=echA7 PE=4 SV=1	1	2	2	2	1	1	1	1	1	2	2	2	1	1	1	1	1	1	1	1	1	1	1	1	1	2	2	2	1	1	1	1	1	1	1	1	1	1	1	1	1	2
L7N586	L7N586	2	2	2			>tr|L7N586|L7N586_MYCTU Uncharacterized protein OS=Mycobacterium tuberculosis GN=MT1724 PE=4 SV=1	1	2	2	2	2	2	2	2	2	1	1	1	1	2	2	2	1	1	2	2	2	2	2	2	2	1	1	1	1	2	2	2	1	1	2	2	2	2	2	2	2	1
L7N587	L7N587	5	5	5		ephC	>tr|L7N587|L7N587_MYCTU Hydrolase, alpha/beta hydrolase fold family OS=Mycobacterium tuberculosis GN=ephC PE=4 SV=1	1	5	5	5	3	4	4	2	3	2	2	1	4	4	4	3	4	4	2	3	3	4	4	2	3	2	2	1	4	4	4	3	4	4	2	3	3	4	4	2	3	2
L7N590	L7N590	7	7	7			>tr|L7N590|L7N590_MYCTU Oxidoreductase, FAD-binding OS=Mycobacterium tuberculosis GN=MT1296 PE=4 SV=1	1	7	7	7	5	5	5	4	4	5	3	2	6	5	6	6	6	3	2	6	5	5	5	4	4	5	3	2	6	5	6	6	6	3	2	6	5	5	5	4	4	5
L7N592	L7N592	3	3	3			>tr|L7N592|L7N592_MYCTU Uncharacterized protein OS=Mycobacterium tuberculosis GN=MT3368 PE=4 SV=1	1	3	3	3	1	0	0	1	0	0	2	1	1	1	1	1	0	0	1	0	1	0	0	1	0	0	2	1	1	1	1	1	0	0	1	0	1	0	0	1	0	0
L7N594	L7N594	9	9	9		mycP5	>tr|L7N594|L7N594_MYCTU Probable proline rich membrane-anchored mycosin MycP5 (Serine protease) (Subtilisin-like protease) (Subtilase-like) (Mycosin-5) OS=Mycobacterium tuberculosis GN=mycP5 PE=4 SV=1	1	9	9	9	7	7	7	9	7	7	4	5	7	8	6	6	6	6	7	7	7	7	7	9	7	7	4	5	7	8	6	6	6	6	7	7	7	7	7	9	7	7
L7N596	L7N596	2	2	2			>tr|L7N596|L7N596_MYCTU Uncharacterized protein OS=Mycobacterium tuberculosis GN=MT1484 PE=4 SV=1	1	2	2	2	1	1	1	2	1	1	1	1	1	1	1	2	1	0	1	1	1	1	1	2	1	1	1	1	1	1	1	2	1	0	1	1	1	1	1	2	1	1
L7N599	L7N599	9	9	9			>tr|L7N599|L7N599_MYCTU Possible transmembrane cation transporter OS=Mycobacterium tuberculosis GN=MT3294 PE=4 SV=1	1	9	9	9	9	9	9	9	8	8	8	6	9	9	9	8	8	9	8	8	9	9	9	9	8	8	8	6	9	9	9	8	8	9	8	8	9	9	9	9	8	8
L7N5A1	L7N5A1	3	3	3			>tr|L7N5A1|L7N5A1_MYCTU Uncharacterized protein OS=Mycobacterium tuberculosis GN=MT1114 PE=4 SV=1	1	3	3	3	1	1	1	1	2	2	0	0	1	1	1	1	1	1	2	1	1	1	1	1	2	2	0	0	1	1	1	1	1	1	2	1	1	1	1	1	2	2
L7N5A2	L7N5A2	7	7	7			>tr|L7N5A2|L7N5A2_MYCTU Conserved protein OS=Mycobacterium tuberculosis GN=MT1924 PE=4 SV=1	1	7	7	7	7	6	7	7	5	6	5	6	7	7	6	6	7	7	7	6	7	6	7	7	5	6	5	6	7	7	6	6	7	7	7	6	7	6	7	7	5	6
L7N5A4	L7N5A4	2	2	2			>tr|L7N5A4|L7N5A4_MYCTU Uncharacterized protein OS=Mycobacterium tuberculosis GN=MT3971 PE=4 SV=1	1	2	2	2	2	1	2	2	0	2	0	0	2	2	2	1	2	2	1	1	2	1	2	2	0	2	0	0	2	2	2	1	2	2	1	1	2	1	2	2	0	2
L7N5A5	L7N5A5	9	9	9			>tr|L7N5A5|L7N5A5_MYCTU Conserved protein OS=Mycobacterium tuberculosis GN=MT3354 PE=4 SV=1	1	9	9	9	7	7	5	6	6	7	5	5	9	6	6	6	7	6	5	7	7	7	5	6	6	7	5	5	9	6	6	6	7	6	5	7	7	7	5	6	6	7
L7N5A8	L7N5A8	9	9	9			>tr|L7N5A8|L7N5A8_MYCTU Conserved protein OS=Mycobacterium tuberculosis GN=MT2377 PE=4 SV=1	1	9	9	9	3	5	3	5	3	2	4	4	3	3	2	3	4	1	3	4	3	5	3	5	3	2	4	4	3	3	2	3	4	1	3	4	3	5	3	5	3	2
L7N5B1	L7N5B1	8	8	8			>tr|L7N5B1|L7N5B1_MYCTU Probable conserved Mce associated membrane protein OS=Mycobacterium tuberculosis GN=MT0187 PE=4 SV=1	1	8	8	8	7	7	6	7	7	7	4	4	7	7	7	7	7	7	7	7	7	7	6	7	7	7	4	4	7	7	7	7	7	7	7	7	7	7	6	7	7	7
L7N5B3	L7N5B3	4	4	4			>tr|L7N5B3|L7N5B3_MYCTU Conserved protein OS=Mycobacterium tuberculosis GN=MT2102 PE=4 SV=1	1	4	4	4	1	1	1	1	1	1	0	1	3	1	2	2	1	1	1	2	1	1	1	1	1	1	0	1	3	1	2	2	1	1	1	2	1	1	1	1	1	1
L7N5B4	L7N5B4	15	15	15		pccB-5	>tr|L7N5B4|L7N5B4_MYCTU Probable propionyl-CoA carboxylase beta chain 4 AccD4 (Pccase) (Propanoyl-CoA:carbon dioxide ligase) OS=Mycobacterium tuberculosis GN=pccB-5 PE=4 SV=1	1	15	15	15	10	9	9	10	10	9	9	9	9	11	10	9	9	11	9	10	10	9	9	10	10	9	9	9	9	11	10	9	9	11	9	10	10	9	9	10	10	9
L7N5B6	L7N5B6	3	3	3		echA10	>tr|L7N5B6|L7N5B6_MYCTU Enoyl-CoA hydratase/isomerase family protein OS=Mycobacterium tuberculosis GN=echA10 PE=4 SV=1	1	3	3	3	1	1	1	1	1	1	1	1	1	2	2	2	1	1	2	1	1	1	1	1	1	1	1	1	1	2	2	2	1	1	2	1	1	1	1	1	1	1
L7N5B8;O07791	L7N5B8;O07791	2;1	2;1	2;1		yrbE1A;yrbE2A	>tr|L7N5B8|L7N5B8_MYCTU Conserved integral membrane protein YRBE1A OS=Mycobacterium tuberculosis GN=yrbE1A PE=4 SV=1;>tr|O07791|O07791_MYCTU Conserved hypothetical integral membrane protein YrbE2A OS=Mycobacterium tuberculosis GN=yrbE2A PE=4 SV=1	2	2	2	2	1	1	0	1	2	2	0	0	1	0	2	1	2	2	1	1	1	1	0	1	2	2	0	0	1	0	2	1	2	2	1	1	1	1	0	1	2	2
L7N5C2	L7N5C2	2	2	2			>tr|L7N5C2|L7N5C2_MYCTU Conserved protein OS=Mycobacterium tuberculosis GN=MT3478 PE=4 SV=1	1	2	2	2	2	1	1	2	2	2	1	2	2	2	2	2	2	1	2	2	2	1	1	2	2	2	1	2	2	2	2	2	2	1	2	2	2	1	1	2	2	2
L7N5C4;Q6MX18	L7N5C4	3;1	3;1	3;1		esxG	>tr|L7N5C4|L7N5C4_MYCTU ESAT-6 like protein EsxG (Conserved protein TB9.8) OS=Mycobacterium tuberculosis GN=esxG PE=4 SV=1	2	3	3	3	2	2	2	2	2	2	3	3	1	2	2	2	2	2	2	2	2	2	2	2	2	2	3	3	1	2	2	2	2	2	2	2	2	2	2	2	2	2
L7N5C5	L7N5C5	32	32	32			>tr|L7N5C5|L7N5C5_MYCTU FAD flavoprotein oxidase, putative OS=Mycobacterium tuberculosis GN=MT0262 PE=4 SV=1	1	32	32	32	26	27	28	25	25	26	24	20	29	25	24	22	26	26	24	22	26	27	28	25	25	26	24	20	29	25	24	22	26	26	24	22	26	27	28	25	25	26
L7N5C6	L7N5C6	13	13	13			>tr|L7N5C6|L7N5C6_MYCTU Uncharacterized protein OS=Mycobacterium tuberculosis GN=MT1035 PE=4 SV=1	1	13	13	13	12	11	9	11	12	11	11	9	9	9	12	8	10	9	11	10	12	11	9	11	12	11	11	9	9	9	12	8	10	9	11	10	12	11	9	11	12	11
L7N5C8	L7N5C8	1	1	1			>tr|L7N5C8|L7N5C8_MYCTU Possible secreted protein OS=Mycobacterium tuberculosis GN=MT0408 PE=4 SV=1	1	1	1	1	1	0	1	1	1	0	1	1	0	1	1	1	1	1	1	1	1	0	1	1	1	0	1	1	0	1	1	1	1	1	1	1	1	0	1	1	1	0
L7N5D0	L7N5D0	10	10	10			>tr|L7N5D0|L7N5D0_MYCTU Oxidoreductase, short-chain dehydrogenase/reductase family OS=Mycobacterium tuberculosis GN=MT1283 PE=3 SV=1	1	10	10	10	7	8	7	2	7	8	8	4	6	7	6	4	7	6	7	3	7	8	7	2	7	8	8	4	6	7	6	4	7	6	7	3	7	8	7	2	7	8
L7N5D1	L7N5D1	7	7	6		ndh-2	>tr|L7N5D1|L7N5D1_MYCTU NADH dehydrogenase OS=Mycobacterium tuberculosis GN=ndh-2 PE=4 SV=1	1	7	7	6	5	4	3	2	6	6	4	2	4	5	3	4	4	3	4	2	5	4	3	2	6	6	4	2	4	5	3	4	4	3	4	2	5	4	3	2	6	5
L7N5D2	L7N5D2	5	5	5			>tr|L7N5D2|L7N5D2_MYCTU Probable transmembrane protein OS=Mycobacterium tuberculosis GN=MT1272 PE=4 SV=1	1	5	5	5	4	3	3	4	3	4	1	1	5	3	3	3	3	4	3	3	4	3	3	4	3	4	1	1	5	3	3	3	3	4	3	3	4	3	3	4	3	4
L7N5D4	L7N5D4	6	6	6			>tr|L7N5D4|L7N5D4_MYCTU Acyltransferase family protein OS=Mycobacterium tuberculosis GN=MT3923 PE=4 SV=1	1	6	6	6	4	3	3	2	3	4	2	1	3	3	2	3	4	2	2	1	4	3	3	2	3	4	2	1	3	3	2	3	4	2	2	1	4	3	3	2	3	4
L7N5D6	L7N5D6	9	9	9			>tr|L7N5D6|L7N5D6_MYCTU Nitroreductase family protein OS=Mycobacterium tuberculosis GN=MT3477 PE=4 SV=1	1	9	9	9	5	6	5	5	3	5	4	5	6	5	5	5	6	7	6	5	5	6	5	5	3	5	4	5	6	5	5	5	6	7	6	5	5	6	5	5	3	5
L7N5E1	L7N5E1	5	5	5		ephF	>tr|L7N5E1|L7N5E1_MYCTU Epoxide hydrolase OS=Mycobacterium tuberculosis GN=ephF PE=4 SV=1	1	5	5	5	4	4	4	3	4	4	4	3	3	4	4	3	3	5	4	3	4	4	4	3	4	4	4	3	3	4	4	3	3	5	4	3	4	4	4	3	4	4
L7N5E3	L7N5E3	3	3	3		esxD	>tr|L7N5E3|L7N5E3_MYCTU Possible ESAT-6 like protein EsxD OS=Mycobacterium tuberculosis GN=esxD PE=4 SV=1	1	3	3	3	3	3	3	3	3	3	3	2	3	3	3	3	3	3	3	3	3	3	3	3	3	3	3	2	3	3	3	3	3	3	3	3	3	3	3	3	3	3
L7N5E4	L7N5E4	1	1	1			>tr|L7N5E4|L7N5E4_MYCTU Monooxygenase, flavin-binding family OS=Mycobacterium tuberculosis GN=MT1438 PE=4 SV=1	1	1	1	1	0	0	0	0	0	0	0	0	0	0	0	0	1	1	0	0	0	0	0	0	0	0	0	0	0	0	0	0	1	1	0	0	0	0	0	0	0	0
L7N5E5	L7N5E5	25	25	25		fadD2	>tr|L7N5E5|L7N5E5_MYCTU Probable fatty-acid-CoA ligase FadD2 (Fatty-acid-CoA synthetase) (Fatty-acid-CoA synthase) OS=Mycobacterium tuberculosis GN=fadD2 PE=4 SV=1	1	25	25	25	21	20	20	22	21	23	19	18	19	21	21	17	22	19	20	17	21	20	20	22	21	23	19	18	19	21	21	17	22	19	20	17	21	20	20	22	21	23
L7N5E8	L7N5E8	4	4	4			>tr|L7N5E8|L7N5E8_MYCTU Conserved hypothetical proline and threonine rich protein OS=Mycobacterium tuberculosis GN=MT0326 PE=4 SV=1	1	4	4	4	3	2	3	1	2	3	3	2	3	2	2	1	2	1	3	1	3	2	3	1	2	3	3	2	3	2	2	1	2	1	3	1	3	2	3	1	2	3
L7N5E9	L7N5E9	7	7	7			>tr|L7N5E9|L7N5E9_MYCTU Aminotransferase, class I OS=Mycobacterium tuberculosis GN=MT0081 PE=4 SV=1	1	7	7	7	5	5	5	6	1	0	1	2	6	4	5	3	4	4	3	3	5	5	5	6	1	0	1	2	6	4	5	3	4	4	3	3	5	5	5	6	1	0
L7N5F0	L7N5F0	5	5	5		dacB1	>tr|L7N5F0|L7N5F0_MYCTU Penicillin-binding protein, putative OS=Mycobacterium tuberculosis GN=dacB1 PE=3 SV=1	1	5	5	5	4	4	3	3	3	5	2	2	4	5	4	4	5	4	4	3	4	4	3	3	3	5	2	2	4	5	4	4	5	4	4	3	4	4	3	3	3	5
L7N5F1	L7N5F1	2	2	2			>tr|L7N5F1|L7N5F1_MYCTU Uncharacterized protein OS=Mycobacterium tuberculosis GN=MT1791 PE=4 SV=1	1	2	2	2	2	2	0	1	0	1	1	0	2	1	0	0	0	0	0	1	2	2	0	1	0	1	1	0	2	1	0	0	0	0	0	1	2	2	0	1	0	1
L7N5F2	L7N5F2	2	2	2			>tr|L7N5F2|L7N5F2_MYCTU Oxidoreductase, short-chain dehydrogenase/reductase family OS=Mycobacterium tuberculosis GN=MT2323 PE=3 SV=1	1	2	2	2	1	1	1	1	1	0	0	0	1	1	1	1	0	2	1	1	1	1	1	1	1	0	0	0	1	1	1	1	0	2	1	1	1	1	1	1	1	0
L7N5F4	L7N5F4	4	4	4			>tr|L7N5F4|L7N5F4_MYCTU Muconolactone isomerase, putative OS=Mycobacterium tuberculosis GN=MT0330 PE=4 SV=1	1	4	4	4	1	1	1	1	1	1	1	0	2	2	2	2	3	2	0	2	1	1	1	1	1	1	1	0	2	2	2	2	3	2	0	2	1	1	1	1	1	1
L7N5F5	L7N5F5	7	7	7		fadE35	>tr|L7N5F5|L7N5F5_MYCTU Acyl-CoA dehydrogenase, putative OS=Mycobacterium tuberculosis GN=fadE35 PE=3 SV=1	1	7	7	7	4	5	6	4	0	0	0	0	5	4	4	6	4	5	4	5	4	5	6	4	0	0	0	0	5	4	4	6	4	5	4	5	4	5	6	4	0	0
L7N5F8	L7N5F8	12	12	12		fadD6	>tr|L7N5F8|L7N5F8_MYCTU Probable fatty-acid-CoA ligase FadD6 (Fatty-acid-CoA synthetase) (Fatty-acid-CoA synthase) OS=Mycobacterium tuberculosis GN=fadD6 PE=4 SV=1	1	12	12	12	8	8	8	6	10	9	4	2	8	8	7	7	8	7	7	6	8	8	8	6	10	9	4	2	8	8	7	7	8	7	7	6	8	8	8	6	10	9
L7N5F9	L7N5F9	1	1	1			>tr|L7N5F9|L7N5F9_MYCTU Uncharacterized protein OS=Mycobacterium tuberculosis GN=MT1784 PE=4 SV=1	1	1	1	1	0	0	1	0	1	1	0	1	1	1	1	0	1	0	1	0	0	0	1	0	1	1	0	1	1	1	1	0	1	0	1	0	0	0	1	0	1	1
L7N5G0	L7N5G0	2	2	2			>tr|L7N5G0|L7N5G0_MYCTU Probable membrane protein OS=Mycobacterium tuberculosis GN=MT1269 PE=4 SV=1	1	2	2	2	1	1	1	1	1	1	1	1	1	1	1	1	2	1	1	1	1	1	1	1	1	1	1	1	1	1	1	1	2	1	1	1	1	1	1	1	1	1
L7N5G2	L7N5G2	7	7	7			>tr|L7N5G2|L7N5G2_MYCTU Uncharacterized protein OS=Mycobacterium tuberculosis GN=MT1736 PE=4 SV=1	1	7	7	7	7	6	4	3	6	6	3	4	6	6	6	6	6	6	5	6	7	6	4	3	6	6	3	4	6	6	6	6	6	6	5	6	7	6	4	3	6	6
L7N5G3	L7N5G3	12	12	12		mce1D	>tr|L7N5G3|L7N5G3_MYCTU Mce-family protein Mce1D OS=Mycobacterium tuberculosis GN=mce1D PE=4 SV=1	1	12	12	12	0	1	1	3	8	9	9	6	8	7	7	7	9	8	8	7	0	1	1	3	8	9	9	6	8	7	7	7	9	8	8	7	0	1	1	3	8	9
L7N5G4	L7N5G4	7	7	7			>tr|L7N5G4|L7N5G4_MYCTU Probable conserved transmembrane protein OS=Mycobacterium tuberculosis GN=MT0189 PE=4 SV=1	1	7	7	7	6	6	6	6	4	4	4	2	7	6	6	5	5	7	6	5	6	6	6	6	4	4	4	2	7	6	6	5	5	7	6	5	6	6	6	6	4	4
L7N5G6	L7N5G6	5	5	5		fadB5	>tr|L7N5G6|L7N5G6_MYCTU Possible oxidoreductase FadB5 OS=Mycobacterium tuberculosis GN=fadB5 PE=4 SV=1	1	5	5	5	3	3	3	3	3	2	2	2	3	3	3	4	4	3	2	3	3	3	3	3	3	2	2	2	3	3	3	4	4	3	2	3	3	3	3	3	3	2
L7N5G7	L7N5G7	1	1	1			>tr|L7N5G7|L7N5G7_MYCTU Uncharacterized protein OS=Mycobacterium tuberculosis GN=MT2028 PE=4 SV=1	1	1	1	1	0	0	0	0	0	0	1	0	0	0	0	0	0	0	0	0	0	0	0	0	0	0	1	0	0	0	0	0	0	0	0	0	0	0	0	0	0	0
L7N5H0	L7N5H0	32	32	32		icd-1	>tr|L7N5H0|L7N5H0_MYCTU Isocitrate dehydrogenase, NADP-dependent, monomeric type OS=Mycobacterium tuberculosis GN=icd-1 PE=3 SV=1	1	32	32	32	24	22	22	21	23	23	18	18	21	24	23	20	21	21	22	20	24	22	22	21	23	23	18	18	21	24	23	20	21	21	22	20	24	22	22	21	23	23
L7N5H6	L7N5H6	3	3	3			>tr|L7N5H6|L7N5H6_MYCTU Probable conserved Mce associated protein OS=Mycobacterium tuberculosis GN=MT0186 PE=4 SV=1	1	3	3	3	0	0	0	0	1	1	0	0	2	2	2	2	2	2	1	2	0	0	0	0	1	1	0	0	2	2	2	2	2	2	1	2	0	0	0	0	1	1
L7N5I0	L7N5I0	2	2	2		AT103	>tr|L7N5I0|L7N5I0_MYCTU Putative tuberculin related peptide OS=Mycobacterium tuberculosis GN=AT103 PE=4 SV=1	1	2	2	2	2	2	2	2	2	2	2	1	2	2	2	2	2	2	2	2	2	2	2	2	2	2	2	1	2	2	2	2	2	2	2	2	2	2	2	2	2	2
L7N5I2	L7N5I2	7	7	7		htdX	>tr|L7N5I2|L7N5I2_MYCTU MaoC family protein OS=Mycobacterium tuberculosis GN=htdX PE=4 SV=1	1	7	7	7	5	5	4	4	5	5	3	3	7	5	5	6	5	5	4	6	5	5	4	4	5	5	3	3	7	5	5	6	5	5	4	6	5	5	4	4	5	5
L7N5I3	L7N5I3	4	4	4		hns	>tr|L7N5I3|L7N5I3_MYCTU Possible histone-like protein Hns OS=Mycobacterium tuberculosis GN=hns PE=4 SV=1	1	4	4	4	4	4	4	4	4	3	2	3	4	3	4	4	3	3	3	4	4	4	4	4	4	3	2	3	4	3	4	4	3	3	3	4	4	4	4	4	4	3
L7N5I4	L7N5I4	3	3	3			>tr|L7N5I4|L7N5I4_MYCTU Conserved protein OS=Mycobacterium tuberculosis GN=MT1513 PE=4 SV=1	1	3	3	3	2	2	2	2	2	2	2	3	2	2	2	2	2	3	2	2	2	2	2	2	2	2	2	3	2	2	2	2	2	3	2	2	2	2	2	2	2	2
L7N5I7	L7N5I7	4	4	4		lpqM	>tr|L7N5I7|L7N5I7_MYCTU Possible lipoprotein peptidase LpqM OS=Mycobacterium tuberculosis GN=lpqM PE=4 SV=1	1	4	4	4	2	2	2	2	1	2	1	1	3	2	0	2	2	1	1	2	2	2	2	2	1	2	1	1	3	2	0	2	2	1	1	2	2	2	2	2	1	2
L7N5J1	L7N5J1	9	9	9			>tr|L7N5J1|L7N5J1_MYCTU Acyltransferase family protein OS=Mycobacterium tuberculosis GN=MT3925 PE=4 SV=1	1	9	9	9	6	5	4	4	5	6	3	3	6	5	6	6	6	5	5	8	6	5	4	4	5	6	3	3	6	5	6	6	6	5	5	8	6	5	4	4	5	6
L7N5J2	L7N5J2	8	8	8		sbp	>tr|L7N5J2|L7N5J2_MYCTU Probable sulfate-binding lipoprotein SubI OS=Mycobacterium tuberculosis GN=sbp PE=4 SV=1	1	8	8	8	4	4	4	5	4	4	2	2	4	3	4	4	2	4	5	5	4	4	4	5	4	4	2	2	4	3	4	4	2	4	5	5	4	4	4	5	4	4
L7N5J4	L7N5J4	21	21	21		fadA2	>tr|L7N5J4|L7N5J4_MYCTU Probable acetyl-CoA acyltransferase FadA2 (3-ketoacyl-CoA thiolase) (Beta-ketothiolase) OS=Mycobacterium tuberculosis GN=fadA2 PE=3 SV=1	1	21	21	21	19	20	19	19	17	19	17	17	20	19	17	18	20	20	19	18	19	20	19	19	17	19	17	17	20	19	17	18	20	20	19	18	19	20	19	19	17	19
L7N5J5	L7N5J5	18	18	18			>tr|L7N5J5|L7N5J5_MYCTU Conserved protein OS=Mycobacterium tuberculosis GN=MT3825 PE=4 SV=1	1	18	18	18	13	16	15	16	16	16	16	14	14	17	15	13	12	15	15	13	13	16	15	16	16	16	16	14	14	17	15	13	12	15	15	13	13	16	15	16	16	16
L7N5J6	L7N5J6	6	6	6			>tr|L7N5J6|L7N5J6_MYCTU Uncharacterized protein OS=Mycobacterium tuberculosis GN=MT1720 PE=4 SV=1	1	6	6	6	4	3	4	6	3	3	4	4	4	3	5	6	5	5	4	3	4	3	4	6	3	3	4	4	4	3	5	6	5	5	4	3	4	3	4	6	3	3
L7N5J7	L7N5J7	3	3	3			>tr|L7N5J7|L7N5J7_MYCTU Uncharacterized protein OS=Mycobacterium tuberculosis GN=MT2491 PE=4 SV=1	1	3	3	3	2	2	2	2	3	3	1	2	2	2	2	2	2	2	2	2	2	2	2	2	3	3	1	2	2	2	2	2	2	2	2	2	2	2	2	2	3	3
L7N5K2	L7N5K2	1	1	1			>tr|L7N5K2|L7N5K2_MYCTU Dihydroflavonol 4-reductase-related protein OS=Mycobacterium tuberculosis GN=MT0147 PE=4 SV=1	1	1	1	1	1	1	1	0	1	1	0	0	1	1	1	1	1	1	1	1	1	1	1	0	1	1	0	0	1	1	1	1	1	1	1	1	1	1	1	0	1	1
L7N5K3	L7N5K3	1	1	1		bglS	>tr|L7N5K3|L7N5K3_MYCTU Beta-glucosidase, putative OS=Mycobacterium tuberculosis GN=bglS PE=4 SV=1	1	1	1	1	0	0	0	0	0	0	0	0	1	0	0	0	0	0	0	0	0	0	0	0	0	0	0	0	1	0	0	0	0	0	0	0	0	0	0	0	0	0
L7N5K4	L7N5K4	17	16	16			>tr|L7N5K4|L7N5K4_MYCTU Cell division control protein, putative OS=Mycobacterium tuberculosis GN=MT0451 PE=3 SV=1	1	17	16	16	8	11	11	11	11	10	8	5	10	9	9	7	10	10	9	8	8	11	11	11	11	9	7	5	10	9	8	6	9	9	8	8	8	11	11	11	11	9
L7N5K6	L7N5K6	20	20	20		fadE23	>tr|L7N5K6|L7N5K6_MYCTU Acyl-CoA dehydrogenase OS=Mycobacterium tuberculosis GN=fadE23 PE=3 SV=1	1	20	20	20	15	15	13	12	14	12	11	9	12	13	12	13	16	12	11	10	15	15	13	12	14	12	11	9	12	13	12	13	16	12	11	10	15	15	13	12	14	12
L7N5K8	L7N5K8	2	2	2			>tr|L7N5K8|L7N5K8_MYCTU Probable conserved integral membrane protein OS=Mycobacterium tuberculosis GN=MT3371 PE=4 SV=1	1	2	2	2	1	1	2	0	0	1	2	2	1	1	1	0	1	1	1	0	1	1	2	0	0	1	2	2	1	1	1	0	1	1	1	0	1	1	2	0	0	1
L7N5K9	L7N5K9	1	1	1			>tr|L7N5K9|L7N5K9_MYCTU DNA-binding protein, putative OS=Mycobacterium tuberculosis GN=MT2077 PE=4 SV=1	1	1	1	1	1	1	1	1	1	1	0	0	1	1	1	1	1	1	1	1	1	1	1	1	1	1	0	0	1	1	1	1	1	1	1	1	1	1	1	1	1	1
L7N5L0	L7N5L0	1	1	1			>tr|L7N5L0|L7N5L0_MYCTU Probable integral membrane protein OS=Mycobacterium tuberculosis GN=MT1173 PE=4 SV=1	1	1	1	1	1	1	1	1	1	1	0	0	1	1	0	0	1	1	1	0	1	1	1	1	1	1	0	0	1	1	0	0	1	1	1	0	1	1	1	1	1	1
L7N5L1	L7N5L1	1	1	1		dctA	>tr|L7N5L1|L7N5L1_MYCTU C4-dicarboxylate transport protein OS=Mycobacterium tuberculosis GN=dctA PE=4 SV=1	1	1	1	1	1	1	1	0	0	0	1	1	1	0	1	1	1	1	0	0	1	1	1	0	0	0	1	1	1	0	1	1	1	1	0	0	1	1	1	0	0	0
L7N5L3	L7N5L3	1	1	1		manB-2	>tr|L7N5L3|L7N5L3_MYCTU Phosphomannomutase OS=Mycobacterium tuberculosis GN=manB-2 PE=3 SV=1	1	1	1	1	1	0	1	1	1	1	1	0	1	0	1	1	1	0	1	1	1	0	1	1	1	1	1	0	1	0	1	1	1	0	1	1	1	0	1	1	1	1
L7N5L6	L7N5L6	3	3	3		agpS	>tr|L7N5L6|L7N5L6_MYCTU Alkyl-dihydroxyacetonephosphate synthase, putative OS=Mycobacterium tuberculosis GN=agpS PE=4 SV=1	1	3	3	3	1	0	0	0	0	0	0	1	2	0	0	1	0	0	0	0	1	0	0	0	0	0	0	1	2	0	0	1	0	0	0	0	1	0	0	0	0	0
L7N5M0	L7N5M0	4	4	4		ppk2	>tr|L7N5M0|L7N5M0_MYCTU Polyphosphate kinase Ppk2 (Polyphosphoric acid kinase) OS=Mycobacterium tuberculosis GN=ppk2 PE=4 SV=1	1	4	4	4	2	1	2	2	2	1	2	0	3	2	2	3	1	3	2	2	2	1	2	2	2	1	2	0	3	2	2	3	1	3	2	2	2	1	2	2	2	1
L7N5M2	L7N5M2	1	1	1			>tr|L7N5M2|L7N5M2_MYCTU Probable transcriptional regulatory protein OS=Mycobacterium tuberculosis GN=MT1204 PE=4 SV=1	1	1	1	1	1	1	1	1	1	1	0	0	1	1	1	1	1	1	1	1	1	1	1	1	1	1	0	0	1	1	1	1	1	1	1	1	1	1	1	1	1	1
L7N5M4	L7N5M4	2	2	2			>tr|L7N5M4|L7N5M4_MYCTU Uncharacterized protein OS=Mycobacterium tuberculosis GN=MT0146 PE=4 SV=1	1	2	2	2	1	1	1	1	2	1	0	0	1	1	0	0	0	1	0	0	1	1	1	1	2	1	0	0	1	1	0	0	0	1	0	0	1	1	1	1	2	1
L7N5M6	L7N5M6	1	1	1			>tr|L7N5M6|L7N5M6_MYCTU Uncharacterized protein OS=Mycobacterium tuberculosis GN=MT2195 PE=4 SV=1	1	1	1	1	0	0	0	0	0	0	0	0	0	0	0	1	0	0	0	1	0	0	0	0	0	0	0	0	0	0	0	1	0	0	0	1	0	0	0	0	0	0
L7N5M9	L7N5M9	1	1	1			>tr|L7N5M9|L7N5M9_MYCTU Possible conserved transmembrane protein OS=Mycobacterium tuberculosis GN=MT0569 PE=4 SV=1	1	1	1	1	1	1	1	0	1	1	0	0	1	1	1	0	1	1	1	0	1	1	1	0	1	1	0	0	1	1	1	0	1	1	1	0	1	1	1	0	1	1
L7N5N3	L7N5N3	6	6	6			>tr|L7N5N3|L7N5N3_MYCTU Conserved protein OS=Mycobacterium tuberculosis GN=MT3334 PE=4 SV=1	1	6	6	6	4	4	4	4	4	4	2	3	4	4	4	3	4	4	4	3	4	4	4	4	4	4	2	3	4	4	4	3	4	4	4	3	4	4	4	4	4	4
L7N5N4	L7N5N4	7	7	7			>tr|L7N5N4|L7N5N4_MYCTU Probable membrane protein OS=Mycobacterium tuberculosis GN=MT1556 PE=4 SV=1	1	7	7	7	5	6	6	4	6	6	5	4	6	6	6	4	6	5	5	5	5	6	6	4	6	6	5	4	6	6	6	4	6	5	5	5	5	6	6	4	6	6
L7N5N6	L7N5N6	4	4	4			>tr|L7N5N6|L7N5N6_MYCTU Probable ATP/GTP-binding protein OS=Mycobacterium tuberculosis GN=MT3470 PE=4 SV=1	1	4	4	4	1	1	2	2	1	1	1	1	1	2	2	2	1	1	1	3	1	1	2	2	1	1	1	1	1	2	2	2	1	1	1	3	1	1	2	2	1	1
L7N5N7	L7N5N7	1	1	1			>tr|L7N5N7|L7N5N7_MYCTU Conserved protein OS=Mycobacterium tuberculosis GN=MT3860 PE=4 SV=1	1	1	1	1	1	1	1	1	1	1	1	1	1	1	1	1	1	1	1	1	1	1	1	1	1	1	1	1	1	1	1	1	1	1	1	1	1	1	1	1	1	1
L7N5N8	L7N5N8	8	8	8		lmbE	>sp|L7N5N8|MCA_MYCTU Mycothiol S-conjugate amidase Mca OS=Mycobacterium tuberculosis GN=mca PE=1 SV=1	1	8	8	8	6	6	6	4	6	6	6	4	5	6	4	6	5	5	5	5	6	6	6	4	6	6	6	4	5	6	4	6	5	5	5	5	6	6	6	4	6	6
L7N5P2	L7N5P2	13	13	13			>tr|L7N5P2|L7N5P2_MYCTU Oxidoreductase, short-chain dehydrogenase/reductase family OS=Mycobacterium tuberculosis GN=MT3321 PE=4 SV=1	1	13	13	13	12	12	12	13	12	12	11	11	12	12	12	11	12	13	12	12	12	12	12	13	12	12	11	11	12	12	12	11	12	13	12	12	12	12	12	13	12	12
L7N5P4	L7N5P4	3	3	3	Ribosomal silencing factor RsfS	rsfS	>tr|L7N5P4|L7N5P4_MYCTU Ribosomal silencing factor RsfS OS=Mycobacterium tuberculosis GN=rsfS PE=3 SV=1	1	3	3	3	2	1	1	2	1	1	0	0	1	0	1	1	1	1	1	1	2	1	1	2	1	1	0	0	1	0	1	1	1	1	1	1	2	1	1	2	1	1
L7N5P6	L7N5P6	24	24	24		fadE6	>tr|L7N5P6|L7N5P6_MYCTU Acyl-CoA dehydrogenase, putative OS=Mycobacterium tuberculosis GN=fadE6 PE=3 SV=1	1	24	24	24	18	17	19	19	14	18	13	14	17	14	15	15	15	15	14	17	18	17	19	19	14	18	13	14	17	14	15	15	15	15	14	17	18	17	19	19	14	18
L7N5P9	L7N5P9	4	4	4			>tr|L7N5P9|L7N5P9_MYCTU Conserved protein OS=Mycobacterium tuberculosis GN=MT0200 PE=4 SV=1	1	4	4	4	2	2	3	3	3	3	2	2	3	3	1	1	2	2	2	0	2	2	3	3	3	3	2	2	3	3	1	1	2	2	2	0	2	2	3	3	3	3
L7N5Q0	L7N5Q0	11	11	11			>tr|L7N5Q0|L7N5Q0_MYCTU GTP-binding protein OS=Mycobacterium tuberculosis GN=MT1143 PE=4 SV=1	1	11	11	11	7	8	5	8	8	8	4	5	7	6	8	8	5	8	8	5	7	8	5	8	8	8	4	5	7	6	8	8	5	8	8	5	7	8	5	8	8	8
L7N5Q4	L7N5Q4	9	9	9			>tr|L7N5Q4|L7N5Q4_MYCTU Conserved protein OS=Mycobacterium tuberculosis GN=MT1191 PE=4 SV=1	1	9	9	9	7	5	5	7	6	6	6	3	6	5	8	6	6	5	8	7	7	5	5	7	6	6	6	3	6	5	8	6	6	5	8	7	7	5	5	7	6	6
L7N5Q5	L7N5Q5	19	19	19		fadE24	>tr|L7N5Q5|L7N5Q5_MYCTU Acyl-CoA dehydrogenase OS=Mycobacterium tuberculosis GN=fadE24 PE=3 SV=1	1	19	19	19	15	16	16	13	17	16	15	10	16	16	14	13	14	15	16	14	15	16	16	13	17	16	15	10	16	16	14	13	14	15	16	14	15	16	16	13	17	16
L7N5Q7	L7N5Q7	19	19	19		prpD	>tr|L7N5Q7|L7N5Q7_MYCTU MmgE/PrpD family protein OS=Mycobacterium tuberculosis GN=prpD PE=4 SV=1	1	19	19	19	15	12	12	7	10	12	5	1	17	16	14	15	15	13	13	13	15	12	12	7	10	12	5	1	17	16	14	15	15	13	13	13	15	12	12	7	10	12
L7N5Q8	L7N5Q8	6	2	2		fadD24	>tr|L7N5Q8|L7N5Q8_MYCTU Acyl-CoA synthase OS=Mycobacterium tuberculosis GN=fadD24 PE=4 SV=1	1	6	2	2	5	4	4	4	2	3	3	0	5	2	4	5	6	2	3	4	1	1	0	1	0	1	1	0	1	1	0	1	2	0	1	1	1	1	0	1	0	1
L7N5Q9	L7N5Q9	3	3	3			>tr|L7N5Q9|L7N5Q9_MYCTU DNA-binding protein, CopG family OS=Mycobacterium tuberculosis GN=MT0131 PE=4 SV=1	1	3	3	3	1	3	0	0	0	0	0	0	0	0	0	0	0	0	0	0	1	3	0	0	0	0	0	0	0	0	0	0	0	0	0	0	1	3	0	0	0	0
L7N5R1	L7N5R1	11	11	11			>tr|L7N5R1|L7N5R1_MYCTU Oxidoreductase, short-chain dehydrogenase/reductase family OS=Mycobacterium tuberculosis GN=MT1596 PE=3 SV=1	1	11	11	11	10	10	10	9	10	10	7	5	10	10	10	10	10	10	10	10	10	10	10	9	10	10	7	5	10	10	10	10	10	10	10	10	10	10	10	9	10	10
L7N5R5	L7N5R5	5	5	5		fadE16	>tr|L7N5R5|L7N5R5_MYCTU Acyl-CoA dehydrogenase, putative OS=Mycobacterium tuberculosis GN=fadE16 PE=3 SV=1	1	5	5	5	4	3	3	3	3	2	3	2	4	4	4	4	3	3	3	3	4	3	3	3	3	2	3	2	4	4	4	4	3	3	3	3	4	3	3	3	3	2
L7N5R8	L7N5R8	6	6	6			>tr|L7N5R8|L7N5R8_MYCTU Oxidoreductase, short-chain dehydrogenase/reductase family OS=Mycobacterium tuberculosis GN=MT1914 PE=3 SV=1	1	6	6	6	3	3	3	2	3	3	3	2	3	3	1	3	1	1	3	2	3	3	3	2	3	3	3	2	3	3	1	3	1	1	3	2	3	3	3	2	3	3
L7N5R9	L7N5R9	1	1	1			>tr|L7N5R9|L7N5R9_MYCTU Oxidoreductase, putative OS=Mycobacterium tuberculosis GN=MT0259 PE=4 SV=1	1	1	1	1	1	1	1	1	1	1	1	1	1	1	1	1	1	1	1	1	1	1	1	1	1	1	1	1	1	1	1	1	1	1	1	1	1	1	1	1	1	1
L7N5S0	L7N5S0	12	12	12			>tr|L7N5S0|L7N5S0_MYCTU Conserved protein similar to jag protein OS=Mycobacterium tuberculosis GN=MT4039 PE=4 SV=1	1	12	12	12	10	10	8	10	9	9	8	9	10	10	10	9	9	10	9	9	10	10	8	10	9	9	8	9	10	10	10	9	9	10	9	9	10	10	8	10	9	9
L7N5S1	L7N5S1	6	6	6			>tr|L7N5S1|L7N5S1_MYCTU Conserved protein OS=Mycobacterium tuberculosis GN=MT3474 PE=4 SV=1	1	6	6	6	2	3	2	2	3	3	1	2	3	3	4	3	4	4	3	1	2	3	2	2	3	3	1	2	3	3	4	3	4	4	3	1	2	3	2	2	3	3
L7N5S3	L7N5S3	1	1	1			>tr|L7N5S3|L7N5S3_MYCTU Probable integral membrane protein OS=Mycobacterium tuberculosis GN=MT0562 PE=4 SV=1	1	1	1	1	1	1	1	0	1	1	0	0	1	1	1	1	0	1	0	1	1	1	1	0	1	1	0	0	1	1	1	1	0	1	0	1	1	1	1	0	1	1
L7N5S4	L7N5S4	5	5	5			>tr|L7N5S4|L7N5S4_MYCTU Probable transcriptional regulatory protein (Possibly TetR-family) OS=Mycobacterium tuberculosis GN=MT0152 PE=4 SV=1	1	5	5	5	3	3	2	3	3	2	1	2	1	3	2	3	3	3	2	3	3	3	2	3	3	2	1	2	1	3	2	3	3	3	2	3	3	3	2	3	3	2
L7N5S5	L7N5S5	8	8	8		echA1	>tr|L7N5S5|L7N5S5_MYCTU Enoyl-CoA hydratase/isomerase family protein OS=Mycobacterium tuberculosis GN=echA1 PE=3 SV=1	1	8	8	8	4	5	5	5	5	4	5	4	4	4	3	4	7	4	6	4	4	5	5	5	5	4	5	4	4	4	3	4	7	4	6	4	4	5	5	5	5	4
L7N5T0	L7N5T0	1	1	1			>tr|L7N5T0|L7N5T0_MYCTU Uncharacterized protein OS=Mycobacterium tuberculosis GN=MT2234.1 PE=4 SV=1	1	1	1	1	1	0	1	1	1	0	0	0	0	1	0	0	1	1	0	0	1	0	1	1	1	0	0	0	0	1	0	0	1	1	0	0	1	0	1	1	1	0
L7N5T2	L7N5T2	1	1	1		cysU	>tr|L7N5T2|L7N5T2_MYCTU Probable sulfate-transport integral membrane protein ABC transporter CysT OS=Mycobacterium tuberculosis GN=cysU PE=4 SV=1	1	1	1	1	1	0	1	1	1	1	1	0	1	1	1	1	1	1	0	1	1	0	1	1	1	1	1	0	1	1	1	1	1	1	0	1	1	0	1	1	1	1
L7N5T3	L7N5T3	5	5	5			>tr|L7N5T3|L7N5T3_MYCTU Uncharacterized protein OS=Mycobacterium tuberculosis GN=MT1090 PE=4 SV=1	1	5	5	5	3	3	3	3	2	2	3	2	2	3	3	3	3	4	4	3	3	3	3	3	2	2	3	2	2	3	3	3	3	4	4	3	3	3	3	3	2	2
L7N5T5	L7N5T5	4	4	4		fadD4	>tr|L7N5T5|L7N5T5_MYCTU Probable fatty-acid-CoA ligase FadD4 (Fatty-acid-CoA synthetase) (Fatty-acid-CoA synthase) OS=Mycobacterium tuberculosis GN=fadD4 PE=4 SV=1	1	4	4	4	3	2	1	1	2	0	0	0	1	2	1	2	3	0	1	2	3	2	1	1	2	0	0	0	1	2	1	2	3	0	1	2	3	2	1	1	2	0
L7N5T8	L7N5T8	2	2	2			>tr|L7N5T8|L7N5T8_MYCTU Possible conserved transmembrane protein OS=Mycobacterium tuberculosis GN=MT0210 PE=4 SV=1	1	2	2	2	1	1	1	1	2	1	2	1	1	1	0	1	1	1	2	1	1	1	1	1	2	1	2	1	1	1	0	1	1	1	2	1	1	1	1	1	2	1
L7N5T9	L7N5T9	1	1	1		rfbD	>tr|L7N5T9|L7N5T9_MYCTU O-antigen export system, permease protein OS=Mycobacterium tuberculosis GN=rfbD PE=4 SV=1	1	1	1	1	1	1	1	1	1	1	1	1	1	1	1	1	1	1	1	1	1	1	1	1	1	1	1	1	1	1	1	1	1	1	1	1	1	1	1	1	1	1
L7N5U0	L7N5U0	3	3	3		cydC	>tr|L7N5U0|L7N5U0_MYCTU ABC transporter, ATP-binding protein CydC OS=Mycobacterium tuberculosis GN=cydC PE=4 SV=1	1	3	3	3	1	0	2	1	0	0	0	0	1	1	0	0	2	1	1	1	1	0	2	1	0	0	0	0	1	1	0	0	2	1	1	1	1	0	2	1	0	0
L7N5U5	L7N5U5	1	1	1	RNA polymerase sigma factor	sigG	>sp|L7N5U5|SIGG_MYCTU ECF RNA polymerase sigma factor SigG OS=Mycobacterium tuberculosis GN=sigG PE=2 SV=1	1	1	1	1	1	1	0	1	1	1	0	0	0	1	1	1	0	0	1	1	1	1	0	1	1	1	0	0	0	1	1	1	0	0	1	1	1	1	0	1	1	1
L7N5U6	L7N5U6	4	4	4			>tr|L7N5U6|L7N5U6_MYCTU Conserved protein OS=Mycobacterium tuberculosis GN=MT3306 PE=4 SV=1	1	4	4	4	4	3	4	3	4	3	4	4	4	4	3	3	3	3	4	3	4	3	4	3	4	3	4	4	4	4	3	3	3	3	4	3	4	3	4	3	4	3
L7N5U7	L7N5U7	7	7	7			>tr|L7N5U7|L7N5U7_MYCTU Conserved protein OS=Mycobacterium tuberculosis GN=MT1773 PE=4 SV=1	1	7	7	7	7	7	7	7	6	6	5	6	7	6	7	7	6	7	6	7	7	7	7	7	6	6	5	6	7	6	7	7	6	7	6	7	7	7	7	7	6	6
L7N5V0	L7N5V0	2	2	2			>tr|L7N5V0|L7N5V0_MYCTU Probable PhiRv1 phage protein OS=Mycobacterium tuberculosis GN=MT3573.6 PE=4 SV=1	1	2	2	2	2	2	2	2	2	2	2	2	2	2	2	2	2	2	1	2	2	2	2	2	2	2	2	2	2	2	2	2	2	2	1	2	2	2	2	2	2	2
L7N5V3	L7N5V3	2	2	2			>tr|L7N5V3|L7N5V3_MYCTU Conserved protein OS=Mycobacterium tuberculosis GN=MT1941 PE=4 SV=1	1	2	2	2	2	2	2	2	2	2	2	2	2	1	1	2	2	2	2	2	2	2	2	2	2	2	2	2	2	1	1	2	2	2	2	2	2	2	2	2	2	2
L7N5V7	L7N5V7	1	1	1			>tr|L7N5V7|L7N5V7_MYCTU Antibiotic resistance ABC transporter, efflux system, ATP-binding protein OS=Mycobacterium tuberculosis GN=MT1727 PE=4 SV=1	1	1	1	1	1	1	1	1	1	1	1	1	1	1	0	1	1	1	1	0	1	1	1	1	1	1	1	1	1	1	0	1	1	1	1	0	1	1	1	1	1	1
L7N5V8	L7N5V8	9	9	9			>tr|L7N5V8|L7N5V8_MYCTU Conserved protein OS=Mycobacterium tuberculosis GN=MT1085 PE=4 SV=1	1	9	9	9	7	8	8	7	7	7	4	3	8	6	8	7	8	9	6	7	7	8	8	7	7	7	4	3	8	6	8	7	8	9	6	7	7	8	8	7	7	7
L7N5V9	L7N5V9	2	2	2	Probable DNA repair protein MT0964	mku	>tr|L7N5V9|L7N5V9_MYCTU Probable DNA repair protein MT0964 OS=Mycobacterium tuberculosis GN=mku PE=3 SV=1	1	2	2	2	2	2	2	1	2	1	0	0	1	2	1	1	1	2	1	1	2	2	2	1	2	1	0	0	1	2	1	1	1	2	1	1	2	2	2	1	2	1
L7N5W0	L7N5W0	13	13	13			>tr|L7N5W0|L7N5W0_MYCTU Probable transmembrane carbonic anhydrase (Carbonate dehydratase) (Carbonic dehydratase) OS=Mycobacterium tuberculosis GN=MT3373 PE=4 SV=1	1	13	13	13	10	10	10	8	10	10	9	9	12	10	9	9	11	11	10	11	10	10	10	8	10	10	9	9	12	10	9	9	11	11	10	11	10	10	10	8	10	10
L7N5W4	L7N5W4	1	1	1			>tr|L7N5W4|L7N5W4_MYCTU Probable PhiRv1 phage protein OS=Mycobacterium tuberculosis GN=MT3573.5 PE=4 SV=1	1	1	1	1	0	0	0	1	1	0	0	0	0	0	1	1	1	1	0	1	0	0	0	1	1	0	0	0	0	0	1	1	1	1	0	1	0	0	0	1	1	0
L7N5W6	L7N5W6	4	4	4			>tr|L7N5W6|L7N5W6_MYCTU Uncharacterized protein OS=Mycobacterium tuberculosis GN=MT3325 PE=3 SV=1	1	4	4	4	2	1	1	1	1	2	1	1	1	1	2	1	1	2	1	0	2	1	1	1	1	2	1	1	1	1	2	1	1	2	1	0	2	1	1	1	1	2
L7N5W9	L7N5W9	6	6	6		bccA-1	>tr|L7N5W9|L7N5W9_MYCTU Acetyl/propionyl-CoA carboxylase, alpha subunit OS=Mycobacterium tuberculosis GN=bccA-1 PE=4 SV=1	1	6	6	6	4	3	2	3	5	5	2	2	3	5	4	2	3	4	2	2	4	3	2	3	5	5	2	2	3	5	4	2	3	4	2	2	4	3	2	3	5	5
L7N5X0	L7N5X0	4	4	4			>tr|L7N5X0|L7N5X0_MYCTU Uncharacterized protein OS=Mycobacterium tuberculosis GN=MT1944 PE=4 SV=1	1	4	4	4	4	4	4	4	4	4	3	3	4	4	4	4	4	4	4	4	4	4	4	4	4	4	3	3	4	4	4	4	4	4	4	4	4	4	4	4	4	4
L7N5X1	L7N5X1	7	7	7		ggt-2	>tr|L7N5X1|L7N5X1_MYCTU Gamma-glutamyltransferase OS=Mycobacterium tuberculosis GN=ggt-2 PE=4 SV=1	1	7	7	7	5	4	5	4	2	3	2	1	5	3	3	3	5	5	5	5	5	4	5	4	2	3	2	1	5	3	3	3	5	5	5	5	5	4	5	4	2	3
L7N5X3	L7N5X3	6	6	6			>tr|L7N5X3|L7N5X3_MYCTU Probable transcriptional regulatory protein (Probably TetR-family) OS=Mycobacterium tuberculosis GN=MT3303 PE=4 SV=1	1	6	6	6	5	5	6	5	6	5	3	4	5	6	4	4	5	6	5	3	5	5	6	5	6	5	3	4	5	6	4	4	5	6	5	3	5	5	6	5	6	5
L7N5Y0	L7N5Y0	2	2	2			>tr|L7N5Y0|L7N5Y0_MYCTU Conserved protein OS=Mycobacterium tuberculosis GN=MT0571 PE=4 SV=1	1	2	2	2	2	2	2	2	2	2	1	2	2	2	2	2	2	2	2	1	2	2	2	2	2	2	1	2	2	2	2	2	2	2	2	1	2	2	2	2	2	2
L7N5Y1	L7N5Y1	4	4	4			>tr|L7N5Y1|L7N5Y1_MYCTU Phosphoglycerate mutase family protein OS=Mycobacterium tuberculosis GN=MT3945 PE=4 SV=1	1	4	4	4	3	3	3	4	3	3	2	2	3	2	3	3	3	2	2	2	3	3	3	4	3	3	2	2	3	2	3	3	3	2	2	2	3	3	3	4	3	3
L7N5Y3	L7N5Y3	8	8	8			>tr|L7N5Y3|L7N5Y3_MYCTU Conserved protein OS=Mycobacterium tuberculosis GN=MT0308 PE=4 SV=1	1	8	8	8	6	7	7	5	6	6	5	3	7	7	7	6	7	5	6	6	6	7	7	5	6	6	5	3	7	7	7	6	7	5	6	6	6	7	7	5	6	6
L7N5Y4	L7N5Y4	7	7	7			>tr|L7N5Y4|L7N5Y4_MYCTU Probable transcriptional regulatory protein (Probably TetR-family) OS=Mycobacterium tuberculosis GN=MT3394 PE=4 SV=1	1	7	7	7	3	2	3	4	2	4	3	5	1	5	2	1	4	2	4	2	3	2	3	4	2	4	3	5	1	5	2	1	4	2	4	2	3	2	3	4	2	4
L7N5Y8	L7N5Y8	1	1	1		fadE1	>tr|L7N5Y8|L7N5Y8_MYCTU Acyl-CoA dehydrogenase, putative OS=Mycobacterium tuberculosis GN=fadE1 PE=3 SV=1	1	1	1	1	1	1	1	1	1	1	1	1	1	1	1	1	1	1	1	1	1	1	1	1	1	1	1	1	1	1	1	1	1	1	1	1	1	1	1	1	1	1
L7N5Y9	L7N5Y9	2	2	2			>tr|L7N5Y9|L7N5Y9_MYCTU Probable transcriptional regulatory protein OS=Mycobacterium tuberculosis GN=MT1186 PE=4 SV=1	1	2	2	2	1	0	1	0	0	0	0	1	0	0	0	0	0	0	0	0	1	0	1	0	0	0	0	1	0	0	0	0	0	0	0	0	1	0	1	0	0	0
L7N5Z1	L7N5Z1	7	7	7			>tr|L7N5Z1|L7N5Z1_MYCTU Possible oxidoreductase OS=Mycobacterium tuberculosis GN=MT0050 PE=4 SV=1	1	7	7	7	2	2	4	2	5	4	2	1	1	0	1	1	1	2	2	2	2	2	4	2	5	4	2	1	1	0	1	1	1	2	2	2	2	2	4	2	5	4
L7N5Z4	L7N5Z4	2	2	2			>tr|L7N5Z4|L7N5Z4_MYCTU Conserved protein OS=Mycobacterium tuberculosis GN=MT3862 PE=4 SV=1	1	2	2	2	1	1	1	1	1	1	0	0	1	0	1	1	2	1	0	1	1	1	1	1	1	1	0	0	1	0	1	1	2	1	0	1	1	1	1	1	1	1
L7N5Z6	L7N5Z6	9	9	9			>sp|L7N5Z6|RBPA_MYCTU RNA polymerase-binding protein RbpA OS=Mycobacterium tuberculosis GN=rbpA PE=1 SV=1	1	9	9	9	7	6	6	6	6	6	7	6	7	6	7	6	5	7	6	5	7	6	6	6	6	6	7	6	7	6	7	6	5	7	6	5	7	6	6	6	6	6
L7N5Z8	L7N5Z8	3	3	3			>tr|L7N5Z8|L7N5Z8_MYCTU Possible membrane protein OS=Mycobacterium tuberculosis GN=MT1287 PE=4 SV=1	1	3	3	3	1	2	2	2	2	2	2	2	1	0	0	2	2	1	2	1	1	2	2	2	2	2	2	2	1	0	0	2	2	1	2	1	1	2	2	2	2	2
L7N5Z9	L7N5Z9	5	5	5		purT	>tr|L7N5Z9|L7N5Z9_MYCTU Phosphoribosylglycinamide formyltransferase 2 OS=Mycobacterium tuberculosis GN=purT PE=3 SV=1	1	5	5	5	3	2	4	3	4	3	4	4	4	4	3	4	3	3	4	4	3	2	4	3	4	3	4	4	4	4	3	4	3	3	4	4	3	2	4	3	4	3
L7N600	L7N600	1	1	1		cydB	>tr|L7N600|L7N600_MYCTU Cytochrome d ubiquinol oxidase, subunit II OS=Mycobacterium tuberculosis GN=cydB PE=4 SV=1	1	1	1	1	0	1	0	0	0	1	0	1	1	1	0	1	0	1	0	0	0	1	0	0	0	1	0	1	1	1	0	1	0	1	0	0	0	1	0	0	0	1
L7N601	L7N601	6	6	6			>tr|L7N601|L7N601_MYCTU Conserved protein OS=Mycobacterium tuberculosis GN=MT1920 PE=4 SV=1	1	6	6	6	3	3	4	3	3	4	3	5	3	4	3	3	3	4	3	3	3	3	4	3	3	4	3	5	3	4	3	3	3	4	3	3	3	3	4	3	3	4
L7N602	L7N602	1	1	1			>tr|L7N602|L7N602_MYCTU Uncharacterized protein OS=Mycobacterium tuberculosis GN=MT2093 PE=4 SV=1	1	1	1	1	1	1	1	1	1	1	0	1	0	1	1	1	1	0	1	0	1	1	1	1	1	1	0	1	0	1	1	1	1	0	1	0	1	1	1	1	1	1
L7N604	L7N604	4	4	4			>tr|L7N604|L7N604_MYCTU Possible conserved transmembrane protein OS=Mycobacterium tuberculosis GN=MT0534 PE=4 SV=1	1	4	4	4	4	3	3	3	2	3	0	0	3	3	3	3	3	3	3	3	4	3	3	3	2	3	0	0	3	3	3	3	3	3	3	3	4	3	3	3	2	3
L7N605	L7N605	5	5	5		sdhB	>tr|L7N605|L7N605_MYCTU Probable succinate dehydrogenase (Iron-sulphur protein subunit) SdhB (Succinic dehydrogenase) (Fumarate reductase) (Fumarate dehydrogenase) (Fumaric hydrogenase) OS=Mycobacterium tuberculosis GN=sdhB PE=4 SV=1	1	5	5	5	2	3	3	2	2	2	2	2	2	3	2	2	3	2	2	2	2	3	3	2	2	2	2	2	2	3	2	2	3	2	2	2	2	3	3	2	2	2
L7N608	L7N608	1	1	1			>tr|L7N608|L7N608_MYCTU GCN5-related N-acetyltransferase OS=Mycobacterium tuberculosis GN=MT0141 PE=4 SV=1	1	1	1	1	1	0	0	0	1	0	1	0	0	0	0	0	1	1	1	0	1	0	0	0	1	0	1	0	0	0	0	0	1	1	1	0	1	0	0	0	1	0
L7N611	L7N611	3	3	3			>tr|L7N611|L7N611_MYCTU Probable conserved membrane protein OS=Mycobacterium tuberculosis GN=MT3909 PE=4 SV=1	1	3	3	3	2	2	2	2	2	2	1	1	2	1	3	2	2	2	2	2	2	2	2	2	2	2	1	1	2	1	3	2	2	2	2	2	2	2	2	2	2	2
L7N613	L7N613	2	2	2		tag	>tr|L7N613|L7N613_MYCTU DNA-3-methyladenine glycosidase I OS=Mycobacterium tuberculosis GN=tag PE=4 SV=1	1	2	2	2	1	1	1	1	1	1	1	2	1	1	1	2	1	1	1	1	1	1	1	1	1	1	1	2	1	1	1	2	1	1	1	1	1	1	1	1	1	1
L7N615	L7N615	3	3	3			>tr|L7N615|L7N615_MYCTU Probable succinate dehydrogenase [membrane anchor subunit] (Succinic dehydrogenase) OS=Mycobacterium tuberculosis GN=MT0263 PE=4 SV=1	1	3	3	3	2	2	2	2	2	2	2	1	2	2	3	2	2	1	2	2	2	2	2	2	2	2	2	1	2	2	3	2	2	1	2	2	2	2	2	2	2	2
L7N616	L7N616	3	3	3			>tr|L7N616|L7N616_MYCTU Probable conserved transmembrane protein OS=Mycobacterium tuberculosis GN=MT1748 PE=4 SV=1	1	3	3	3	1	2	1	1	2	2	0	1	2	3	2	3	3	3	0	3	1	2	1	1	2	2	0	1	2	3	2	3	3	3	0	3	1	2	1	1	2	2
L7N618	L7N618	5	5	5			>tr|L7N618|L7N618_MYCTU Nitrogen fixation protein NifU-related protein OS=Mycobacterium tuberculosis GN=MT1512 PE=4 SV=1	1	5	5	5	2	2	3	2	2	3	2	3	2	4	1	1	2	3	3	2	2	2	3	2	2	3	2	3	2	4	1	1	2	3	3	2	2	2	3	2	2	3
L7N620	L7N620	14	14	14		grcC1	>tr|L7N620|L7N620_MYCTU Polyprenyl synthetase OS=Mycobacterium tuberculosis GN=grcC1 PE=3 SV=1	1	14	14	14	9	11	11	11	10	12	10	10	9	10	11	8	11	9	11	10	9	11	11	11	10	12	10	10	9	10	11	8	11	9	11	10	9	11	11	11	10	12
L7N621	L7N621	4	4	4			>tr|L7N621|L7N621_MYCTU Uncharacterized protein OS=Mycobacterium tuberculosis GN=MT1491 PE=4 SV=1	1	4	4	4	4	4	4	4	4	3	4	3	4	3	4	4	4	4	2	4	4	4	4	4	4	3	4	3	4	3	4	4	4	4	2	4	4	4	4	4	4	3
L7N622	L7N622	5	5	5			>tr|L7N622|L7N622_MYCTU Conserved protein OS=Mycobacterium tuberculosis GN=MT1158 PE=4 SV=1	1	5	5	5	3	2	3	3	1	1	2	2	3	2	1	3	2	3	2	2	3	2	3	3	1	1	2	2	3	2	1	3	2	3	2	2	3	2	3	3	1	1
L7N625	L7N625	1	1	1			>tr|L7N625|L7N625_MYCTU 2-nitropropane dioxygenase OS=Mycobacterium tuberculosis GN=MT0024 PE=4 SV=1	1	1	1	1	1	1	1	1	1	1	1	1	1	0	1	1	1	1	1	1	1	1	1	1	1	1	1	1	1	0	1	1	1	1	1	1	1	1	1	1	1	1
L7N628	L7N628	3	3	3			>tr|L7N628|L7N628_MYCTU Uncharacterized protein OS=Mycobacterium tuberculosis GN=MT0435 PE=4 SV=1	1	3	3	3	1	1	1	1	1	2	2	1	1	1	1	1	1	1	1	1	1	1	1	1	1	2	2	1	1	1	1	1	1	1	1	1	1	1	1	1	1	2
L7N629	L7N629	10	10	10			>tr|L7N629|L7N629_MYCTU Uncharacterized protein OS=Mycobacterium tuberculosis GN=MT2499 PE=4 SV=1	1	10	10	10	5	6	6	5	6	6	4	4	6	7	5	5	5	5	8	6	5	6	6	5	6	6	4	4	6	7	5	5	5	5	8	6	5	6	6	5	6	6
L7N630	L7N630	1	1	1			>tr|L7N630|L7N630_MYCTU Conserved protein OS=Mycobacterium tuberculosis GN=MT1247 PE=4 SV=1	1	1	1	1	1	1	1	1	1	1	1	1	1	1	1	1	1	1	1	1	1	1	1	1	1	1	1	1	1	1	1	1	1	1	1	1	1	1	1	1	1	1
L7N631	L7N631	19	19	19		htrA	>tr|L7N631|L7N631_MYCTU Heat shock protein HtrA OS=Mycobacterium tuberculosis GN=htrA PE=4 SV=1	1	19	19	19	17	16	16	17	16	17	13	11	18	16	17	18	16	16	10	18	17	16	16	17	16	17	13	11	18	16	17	18	16	16	10	18	17	16	16	17	16	17
L7N632	L7N632	5	5	5			>tr|L7N632|L7N632_MYCTU Possible transcriptional regulatory protein OS=Mycobacterium tuberculosis GN=MT0143 PE=4 SV=1	1	5	5	5	2	2	2	3	3	4	3	4	2	3	3	2	2	3	3	2	2	2	2	3	3	4	3	4	2	3	3	2	2	3	3	2	2	2	2	3	3	4
L7N633	L7N633	2	2	2			>tr|L7N633|L7N633_MYCTU 1-acylglycerol-3-phosphate O-acyltransferase OS=Mycobacterium tuberculosis GN=MT2237 PE=4 SV=1	1	2	2	2	1	0	0	2	2	2	2	2	1	2	1	2	1	1	2	1	1	0	0	2	2	2	2	2	1	2	1	2	1	1	2	1	1	0	0	2	2	2
L7N634	L7N634	21	21	21		fadE4	>tr|L7N634|L7N634_MYCTU Acyl-CoA dehydrogenase, putative OS=Mycobacterium tuberculosis GN=fadE4 PE=3 SV=1	1	21	21	21	17	17	18	20	15	18	15	18	17	16	18	18	18	18	17	17	17	17	18	20	15	18	15	18	17	16	18	18	18	18	17	17	17	17	18	20	15	18
L7N635	L7N635	5	5	5			>tr|L7N635|L7N635_MYCTU Conserved protein OS=Mycobacterium tuberculosis GN=MT0480 PE=4 SV=1	1	5	5	5	4	2	3	3	4	3	3	4	3	4	4	4	4	4	4	4	4	2	3	3	4	3	3	4	3	4	4	4	4	4	4	4	4	2	3	3	4	3
L7N636	L7N636	3	3	3		glnH	>tr|L7N636|L7N636_MYCTU Amino acid ABC transporter, amino acid-binding protein OS=Mycobacterium tuberculosis GN=glnH PE=4 SV=1	1	3	3	3	0	0	1	0	2	1	0	0	1	1	0	0	1	0	0	0	0	0	1	0	2	1	0	0	1	1	0	0	1	0	0	0	0	0	1	0	2	1
L7N637	L7N637	1	1	1		ccsA	>tr|L7N637|L7N637_MYCTU Cytochrome c assembly family protein OS=Mycobacterium tuberculosis GN=ccsA PE=4 SV=1	1	1	1	1	1	1	1	1	1	1	1	1	1	1	1	1	1	1	1	1	1	1	1	1	1	1	1	1	1	1	1	1	1	1	1	1	1	1	1	1	1	1
L7N640	L7N640	10	10	10		yfdE	>tr|L7N640|L7N640_MYCTU Uncharacterized protein OS=Mycobacterium tuberculosis GN=yfdE PE=4 SV=1	1	10	10	10	5	5	6	7	6	7	4	4	4	4	7	6	5	6	4	6	5	5	6	7	6	7	4	4	4	4	7	6	5	6	4	6	5	5	6	7	6	7
L7N641	L7N641	11	11	11		gnd2	>tr|L7N641|L7N641_MYCTU 6-phosphogluconate dehydrogenase, decarboxylating, putative OS=Mycobacterium tuberculosis GN=gnd2 PE=4 SV=1	1	11	11	11	8	9	8	7	8	9	9	6	8	9	7	8	8	9	9	9	8	9	8	7	8	9	9	6	8	9	7	8	8	9	9	9	8	9	8	7	8	9
L7N643	L7N643	1	1	1		lpqJ	>tr|L7N643|L7N643_MYCTU Lipoprotein, putative OS=Mycobacterium tuberculosis GN=lpqJ PE=4 SV=1	1	1	1	1	1	1	1	0	1	1	0	0	1	1	0	1	1	1	0	1	1	1	1	0	1	1	0	0	1	1	0	1	1	1	0	1	1	1	1	0	1	1
P96363;P95243;O07932;O05299	P96363;P95243;O07932;O05299	5;5;5;5	5;5;5;5	5;5;5;5	ESAT-6-like protein EsxJ;Putative ESAT-6-like protein 7;Putative ESAT-6-like protein 10;ESAT-6-like protein EsxK	esxJ;esxK	>sp|P96363|ESXJ_MYCTU ESAT-6-like protein EsxJ OS=Mycobacterium tuberculosis GN=esxJ PE=3 SV=1;>sp|P95243|ES6L7_MYCTU Putative ESAT-6-like protein 7 OS=Mycobacterium tuberculosis GN=Rv2347c PE=1 SV=1;>sp|O07932|ES6LA_MYCTU Putative ESAT-6-like protein 10 O	4	5	5	5	3	4	4	5	5	4	5	5	5	5	5	5	5	5	5	5	3	4	4	5	5	4	5	5	5	5	5	5	5	5	5	5	3	4	4	5	5	4
O05300	O05300	5	5	2	ESAT-6-like protein EsxL	esxL	>sp|O05300|ESXL_MYCTU ESAT-6-like protein EsxL OS=Mycobacterium tuberculosis GN=esxL PE=3 SV=1	1	5	5	2	4	3	2	3	3	2	3	2	4	2	4	3	2	3	2	2	4	3	2	3	3	2	3	2	4	2	4	3	2	3	2	2	2	1	1	1	0	0
O05302	O05302	12	12	12	2,3,4,5-tetrahydropyridine-2,6-dicarboxylate N-succinyltransferase	dapD	>sp|O05302|DAPD_MYCTU 2,3,4,5-tetrahydropyridine-2,6-dicarboxylate N-succinyltransferase OS=Mycobacterium tuberculosis GN=dapD PE=1 SV=1	1	12	12	12	11	11	11	10	12	12	9	8	11	12	9	8	12	12	12	8	11	11	11	10	12	12	9	8	11	12	9	8	12	12	12	8	11	11	11	10	12	12
O05309	O05309	1	1	1	Glucosyl-3-phosphoglycerate synthase	gpgS	>sp|O05309|GPGS_MYCTU Glucosyl-3-phosphoglycerate synthase OS=Mycobacterium tuberculosis GN=gpgS PE=1 SV=1	1	1	1	1	1	1	1	0	1	1	1	1	1	1	1	0	1	1	0	1	1	1	1	0	1	1	1	1	1	1	1	0	1	1	0	1	1	1	1	0	1	1
O05435	O05435	24	24	24	Probable peptidoglycan biosynthesis protein MviN	mviN	>sp|O05435|MVIN_MYCTU Probable peptidoglycan biosynthesis protein MviN OS=Mycobacterium tuberculosis GN=mviN PE=1 SV=2	1	24	24	24	15	17	17	15	16	14	12	8	16	17	15	12	18	16	17	13	15	17	17	15	16	14	12	8	16	17	15	12	18	16	17	13	15	17	17	15	16	14
O05437	O05437	3	3	3	Putative mutator protein MutT4	mutT4	>sp|O05437|MUTT4_MYCTU Putative mutator protein MutT4 OS=Mycobacterium tuberculosis GN=mutT4 PE=2 SV=1	1	3	3	3	3	3	3	3	3	3	0	0	3	3	3	3	3	3	3	3	3	3	3	3	3	3	0	0	3	3	3	3	3	3	3	3	3	3	3	3	3	3
O05454	O05454	2	2	2	Putative ESAT-6-like protein 11		>sp|O05454|ES6LB_MYCTU Putative ESAT-6-like protein 11 OS=Mycobacterium tuberculosis GN=Rv3890c PE=3 SV=1	1	2	2	2	2	2	2	2	2	2	2	2	2	2	2	2	2	2	2	2	2	2	2	2	2	2	2	2	2	2	2	2	2	2	2	2	2	2	2	2	2	2
O05457	O05457	3	3	3	ESX-2 secretion system protein eccD2	eccD2	>sp|O05457|ECCD2_MYCTU ESX-2 secretion system protein eccD2 OS=Mycobacterium tuberculosis GN=eccD2 PE=3 SV=1	1	3	3	3	2	2	0	0	0	0	0	0	1	3	1	2	2	1	1	1	2	2	0	0	0	0	0	0	1	3	1	2	2	1	1	1	2	2	0	0	0	0
O05459	O05459	3	3	3	ESX-2 secretion system protein EccE2	eccE2	>sp|O05459|ECCE2_MYCTU ESX-2 secretion system protein EccE2 OS=Mycobacterium tuberculosis GN=eccE2 PE=3 SV=1	1	3	3	3	0	0	1	0	0	0	0	0	1	0	0	0	0	1	0	0	0	0	1	0	0	0	0	0	1	0	0	0	0	1	0	0	0	0	1	0	0	0
O05462	O05462	3	3	3	ESX-1 secretion system protein EccE1	eccE1	>sp|O05462|ECCE1_MYCTU ESX-1 secretion system protein EccE1 OS=Mycobacterium tuberculosis GN=eccE1 PE=1 SV=2	1	3	3	3	1	3	2	2	2	1	0	0	1	1	2	2	1	1	1	2	1	3	2	2	2	1	0	0	1	1	2	2	1	1	1	2	1	3	2	2	2	1
O05577	O05577	7	7	7	Molybdopterin molybdenumtransferase 1	moeA1	>sp|O05577|MOEA1_MYCTU Molybdopterin molybdenumtransferase 1 OS=Mycobacterium tuberculosis GN=moeA1 PE=3 SV=1	1	7	7	7	4	4	3	4	5	4	5	5	3	5	5	3	4	4	4	5	4	4	3	4	5	4	5	5	3	5	5	3	4	4	4	5	4	4	3	4	5	4
O05593	O05593	13	13	13	Methionine--tRNA ligase	metG	>sp|O05593|SYM_MYCTU Methionine--tRNA ligase OS=Mycobacterium tuberculosis GN=metG PE=1 SV=1	1	13	13	13	8	7	7	7	8	9	9	9	7	8	7	8	7	7	7	10	8	7	7	7	8	9	9	9	7	8	7	8	7	7	7	10	8	7	7	7	8	9
O05598	O05598	8	8	8	Putative ligase Rv1013	pks16	>sp|O05598|Y1013_MYCTU Putative ligase Rv1013 OS=Mycobacterium tuberculosis GN=pks16 PE=1 SV=2	1	8	8	8	6	8	6	5	6	7	5	3	6	6	6	5	6	6	6	5	6	8	6	5	6	7	5	3	6	6	6	5	6	6	6	5	6	8	6	5	6	7
O05769	O05769	7	7	7		Rv3090	>tr|O05769|O05769_MYCTU Uncharacterized protein OS=Mycobacterium tuberculosis GN=Rv3090 PE=4 SV=1	1	7	7	7	5	5	5	5	3	5	2	2	6	5	5	4	6	6	3	4	5	5	5	5	3	5	2	2	6	5	5	4	6	6	3	4	5	5	5	5	3	5
O05770	O05770	6	6	6			>tr|O05770|O05770_MYCTU Conserved protein OS=Mycobacterium tuberculosis GN=MT3176 PE=4 SV=1	1	6	6	6	5	6	4	3	4	4	4	3	4	4	3	5	4	4	4	4	5	6	4	3	4	4	4	3	4	4	3	5	4	4	4	4	5	6	4	3	4	4
O05771	O05771	1	1	1			>tr|O05771|O05771_MYCTU Probable conserved integral membrane protein OS=Mycobacterium tuberculosis GN=MT3176.1 PE=4 SV=1	1	1	1	1	1	1	1	1	0	0	0	0	1	1	1	1	1	1	1	1	1	1	1	1	0	0	0	0	1	1	1	1	1	1	1	1	1	1	1	1	0	0
O05772	O05772	10	10	10		Rv3093c	>tr|O05772|O05772_MYCTU Hypothetical oxidoreductase OS=Mycobacterium tuberculosis GN=Rv3093c PE=4 SV=1	1	10	10	10	7	7	6	5	0	0	0	0	7	7	6	7	6	5	6	7	7	7	6	5	0	0	0	0	7	7	6	7	6	5	6	7	7	7	6	5	0	0
O05773	O05773	20	20	20		Rv3094c	>tr|O05773|O05773_MYCTU Uncharacterized protein OS=Mycobacterium tuberculosis GN=Rv3094c PE=4 SV=3	1	20	20	20	16	16	16	17	15	15	13	14	17	15	16	17	17	16	14	17	16	16	16	17	15	15	13	14	17	15	16	17	17	16	14	17	16	16	16	17	15	15
O05783	O05783	12	12	12	NADPH-ferredoxin reductase FprA	fprA	>sp|O05783|FPRA_MYCTU NADPH-ferredoxin reductase FprA OS=Mycobacterium tuberculosis GN=fprA PE=1 SV=1	1	12	12	12	4	2	4	4	5	8	7	7	5	2	3	4	4	4	4	5	4	2	4	4	5	8	7	7	5	2	3	4	4	4	4	5	4	2	4	4	5	8
O05793	O05793	24	24	24	Putative thiosulfate sulfurtransferase	cysA1	>sp|O05793|THTR_MYCTU Putative thiosulfate sulfurtransferase OS=Mycobacterium tuberculosis GN=cysA1 PE=1 SV=1	1	24	24	24	22	22	22	23	20	21	21	21	20	22	22	21	22	23	21	21	22	22	22	23	20	21	21	21	20	22	22	21	22	23	21	21	22	22	22	23	20	21
O05795	O05795	5	5	5	Molybdopterin synthase catalytic subunit 1	moaE1	>sp|O05795|MOAE1_MYCTU Molybdopterin synthase catalytic subunit 1 OS=Mycobacterium tuberculosis GN=moaE1 PE=1 SV=1	1	5	5	5	3	3	4	4	5	3	4	3	5	4	5	3	4	2	3	1	3	3	4	4	5	3	4	3	5	4	5	3	4	2	3	1	3	3	4	4	5	3
O05800	O05800	5	5	5	Uncharacterized protein Rv3127/MT3212		>sp|O05800|Y3127_MYCTU Uncharacterized protein Rv3127/MT3212 OS=Mycobacterium tuberculosis GN=Rv3127 PE=2 SV=3	1	5	5	5	5	3	3	1	3	1	0	0	4	0	0	1	5	4	3	1	5	3	3	1	3	1	0	0	4	0	0	1	5	4	3	1	5	3	3	1	3	1
O05805	O05805	2	2	2		Rv2854	>tr|O05805|O05805_MYCTU Uncharacterized protein OS=Mycobacterium tuberculosis GN=Rv2854 PE=4 SV=1	1	2	2	2	1	1	2	0	1	1	1	0	0	0	0	1	1	0	1	1	1	1	2	0	1	1	1	0	0	0	0	1	1	0	1	1	1	1	2	0	1	1
O05809	O05809	4	4	4	Uncharacterized protein Rv2850c/MT2916		>sp|O05809|Y2850_MYCTU Uncharacterized protein Rv2850c/MT2916 OS=Mycobacterium tuberculosis GN=Rv2850c PE=3 SV=1	1	4	4	4	2	2	2	1	0	0	0	0	2	2	2	2	2	1	3	1	2	2	2	1	0	0	0	0	2	2	2	2	2	1	3	1	2	2	2	1	0	0
O05813	O05813	2	2	2	Uncharacterized MFS-type transporter EfpA	efpA	>sp|O05813|EFPA_MYCTU Uncharacterized MFS-type transporter EfpA OS=Mycobacterium tuberculosis GN=efpA PE=2 SV=1	1	2	2	2	2	1	2	0	1	2	1	0	1	2	1	2	2	1	1	2	2	1	2	0	1	2	1	0	1	2	1	2	2	1	1	2	2	1	2	0	1	2
O05814	O05814	21	21	21	Proline--tRNA ligase	proS	>sp|O05814|SYP_MYCTU Proline--tRNA ligase OS=Mycobacterium tuberculosis GN=proS PE=1 SV=1	1	21	21	21	16	16	16	15	15	16	6	10	18	16	16	18	15	14	14	13	16	16	16	15	15	16	6	10	18	16	16	18	15	14	14	13	16	16	16	15	15	16
O05815	O05815	2	2	2			>tr|O05815|O05815_MYCTU Conserved alanine rich protein OS=Mycobacterium tuberculosis GN=MT2910 PE=1 SV=1	1	2	2	2	2	2	2	2	2	2	1	1	2	2	2	1	2	1	2	1	2	2	2	2	2	2	1	1	2	2	2	1	2	1	2	1	2	2	2	2	2	2
O05816	O05816	2	2	2			>tr|O05816|O05816_MYCTU Probable conserved transmembrane alanine rich protein OS=Mycobacterium tuberculosis GN=MT2909 PE=4 SV=1	1	2	2	2	1	1	1	1	1	1	0	0	1	1	1	1	0	0	1	0	1	1	1	1	1	1	0	0	1	1	1	1	0	0	1	0	1	1	1	1	1	1
O05839	O05839	3	3	3	Zinc uptake regulation protein	zur	>sp|O05839|ZUR_MYCTU Zinc uptake regulation protein OS=Mycobacterium tuberculosis GN=zur PE=1 SV=1	1	3	3	3	1	3	2	3	3	2	2	3	2	2	1	2	1	1	2	2	1	3	2	3	3	2	2	3	2	2	1	2	1	1	2	2	1	3	2	3	3	2
O05840	O05840	3	3	3	HTH-type transcriptional repressor SmtB	smtB	>sp|O05840|SMTB_MYCTU HTH-type transcriptional repressor SmtB OS=Mycobacterium tuberculosis GN=smtB PE=1 SV=1	1	3	3	3	2	2	2	2	2	2	1	1	2	2	2	1	2	2	1	3	2	2	2	2	2	2	1	1	2	2	2	1	2	2	1	3	2	2	2	2	2	2
O05846	O05846	3	3	3	Probable sensor histidine kinase pdtaS	pdtaS	>sp|O05846|PDTAS_MYCTU Probable sensor histidine kinase pdtaS OS=Mycobacterium tuberculosis GN=pdtaS PE=1 SV=1	1	3	3	3	2	1	0	1	1	1	0	0	1	1	2	1	1	1	1	1	2	1	0	1	1	1	0	0	1	1	2	1	1	1	1	1	2	1	0	1	1	1
O05847	O05847	2	2	2	Transcriptional regulator WhiB1	whiB1	>sp|O05847|WHIB1_MYCTU Transcriptional regulator WhiB1 OS=Mycobacterium tuberculosis GN=whiB1 PE=1 SV=1	1	2	2	2	2	2	2	1	2	2	0	0	2	2	2	0	2	2	2	1	2	2	2	1	2	2	0	0	2	2	2	0	2	2	2	1	2	2	2	1	2	2
O05851	O05851	8	8	8	Putative isochorismate synthase	menF	>sp|O05851|MENF_MYCTU Putative isochorismate synthase OS=Mycobacterium tuberculosis GN=menF PE=3 SV=1	1	8	8	8	5	4	4	4	4	2	4	3	4	5	5	4	4	4	5	7	5	4	4	4	4	2	4	3	4	5	5	4	4	4	5	7	5	4	4	4	4	2
O05870	O05870	11	11	11	Phosphate-binding protein PstS 2	pstS2	>sp|O05870|PSTS2_MYCTU Phosphate-binding protein PstS 2 OS=Mycobacterium tuberculosis GN=pstS2 PE=1 SV=1	1	11	11	11	10	11	11	10	10	11	9	7	11	11	11	11	11	10	9	11	10	11	11	10	10	11	9	7	11	11	11	11	11	10	9	11	10	11	11	10	10	11
O05871	O05871	21	21	21	Serine/threonine-protein kinase PknD	pknD	>sp|O05871|PKND_MYCTU Serine/threonine-protein kinase PknD OS=Mycobacterium tuberculosis GN=pknD PE=1 SV=1	1	21	21	21	17	17	17	17	16	17	15	12	17	17	18	19	17	14	18	19	17	17	17	17	16	17	15	12	17	17	18	19	17	14	18	19	17	17	17	17	16	17
O05889	O05889	7	7	7	Lipoprotein LpqB	lpqB	>sp|O05889|LPQB_MYCTU Lipoprotein LpqB OS=Mycobacterium tuberculosis GN=lpqB PE=1 SV=4	1	7	7	7	5	6	4	5	5	4	2	0	5	5	5	5	4	4	4	5	5	6	4	5	5	4	2	0	5	5	5	5	4	4	4	5	5	6	4	5	5	4
O05893	O05893	3	3	3	Rubredoxin	rubB	>tr|O05893|O05893_MYCTU Rubredoxin OS=Mycobacterium tuberculosis GN=rubB PE=1 SV=1	1	3	3	3	1	2	1	1	2	2	0	0	2	1	1	1	2	1	1	1	1	2	1	1	2	2	0	0	2	1	1	1	2	1	1	1	1	2	1	1	2	2
O05900	O05900	1	1	1		Rv0907	>tr|O05900|O05900_MYCTU Conserved protein OS=Mycobacterium tuberculosis GN=Rv0907 PE=4 SV=2	1	1	1	1	0	1	0	0	0	0	0	0	0	0	1	0	0	0	0	0	0	1	0	0	0	0	0	0	0	0	1	0	0	0	0	0	0	1	0	0	0	0
O05901	O05901	1	1	1	Antitoxin Rv0909/MT0933		>sp|O05901|Y909_MYCTU Antitoxin Rv0909/MT0933 OS=Mycobacterium tuberculosis GN=Rv0909 PE=1 SV=1	1	1	1	1	1	1	1	1	1	1	1	1	1	1	1	1	1	1	1	1	1	1	1	1	1	1	1	1	1	1	1	1	1	1	1	1	1	1	1	1	1	1
O05902	O05902	2	2	2	Toxin Rv0910/MT0934		>sp|O05902|Y910_MYCTU Toxin Rv0910/MT0934 OS=Mycobacterium tuberculosis GN=Rv0910 PE=1 SV=1	1	2	2	2	2	2	2	2	2	2	0	1	2	2	2	2	2	2	2	2	2	2	2	2	2	2	0	1	2	2	2	2	2	2	2	2	2	2	2	2	2	2
O05903	O05903	4	4	3			>tr|O05903|O05903_MYCTU Conserved protein OS=Mycobacterium tuberculosis GN=MT0934.1 PE=4 SV=1	1	4	4	3	1	1	1	1	1	1	1	3	1	1	1	1	2	2	1	1	1	1	1	1	1	1	1	3	1	1	1	1	2	2	1	1	1	1	1	1	1	1
O05905	O05905	4	4	4			>tr|O05905|O05905_MYCTU Dioxygenase, putative OS=Mycobacterium tuberculosis GN=MT0938 PE=4 SV=1	1	4	4	4	4	1	3	4	4	4	3	3	3	4	4	3	3	4	4	3	4	1	3	4	4	4	3	3	3	4	4	3	3	4	4	3	4	1	3	4	4	4
O05906	O05906	6	6	6			>tr|O05906|O05906_MYCTU Possible lipid carrier protein or keto acyl-CoA thiolase OS=Mycobacterium tuberculosis GN=MT0939 PE=3 SV=1	1	6	6	6	5	4	5	5	5	4	3	4	3	4	3	4	4	4	5	4	5	4	5	5	5	4	3	4	3	4	3	4	4	4	5	4	5	4	5	5	5	4
O05915	O05915	2	2	2			>tr|O05915|O05915_MYCTU Uncharacterized protein OS=Mycobacterium tuberculosis GN=MT0950 PE=4 SV=1	1	2	2	2	1	1	1	1	1	1	1	2	1	2	1	1	1	1	1	1	1	1	1	1	1	1	1	2	1	2	1	1	1	1	1	1	1	1	1	1	1	1
O05917	O05917	10	10	10			>tr|O05917|O05917_MYCTU Conserved protein OS=Mycobacterium tuberculosis GN=MT0952 PE=4 SV=1	1	10	10	10	9	9	9	9	8	8	9	9	9	9	9	9	10	9	8	9	9	9	9	9	8	8	9	9	9	9	9	9	10	9	8	9	9	9	9	9	8	8
O05918	O05918	7	7	7			>tr|O05918|O05918_MYCTU Uncharacterized protein OS=Mycobacterium tuberculosis GN=MT0953 PE=4 SV=1	1	7	7	7	6	5	5	4	4	4	2	3	5	4	3	2	5	4	4	1	6	5	5	4	4	4	2	3	5	4	3	2	5	4	4	1	6	5	5	4	4	4
O05919	O05919	6	6	6	Uncharacterized oxidoreductase Rv0927c/MT0954		>sp|O05919|Y927C_MYCTU Uncharacterized oxidoreductase Rv0927c/MT0954 OS=Mycobacterium tuberculosis GN=Rv0927c PE=3 SV=1	1	6	6	6	3	3	3	2	2	3	5	3	3	2	3	3	3	3	3	3	3	3	3	2	2	3	5	3	3	2	3	3	3	3	3	3	3	3	3	2	2	3
O06131	O06131	10	10	10	Prolipoprotein diacylglyceryl transferase	lgt	>sp|O06131|LGT_MYCTU Prolipoprotein diacylglyceryl transferase OS=Mycobacterium tuberculosis GN=lgt PE=3 SV=1	1	10	10	10	10	10	9	9	8	7	5	4	8	6	9	8	8	10	7	9	10	10	9	9	8	7	5	4	8	6	9	8	8	10	7	9	10	10	9	9	8	7
O06134	O06134	24	24	24	Pyruvate kinase	pyk	>sp|O06134|KPYK_MYCTU Pyruvate kinase OS=Mycobacterium tuberculosis GN=pyk PE=1 SV=1	1	24	24	24	20	18	18	21	15	16	18	17	20	18	21	20	18	20	20	20	20	18	18	21	15	16	18	17	20	18	21	20	18	20	20	20	20	18	18	21	15	16
O06143	O06143	13	13	13	Probable transcriptional regulatory protein pdtaR	pdtaR	>sp|O06143|PDTAR_MYCTU Probable transcriptional regulatory protein pdtaR OS=Mycobacterium tuberculosis GN=pdtaR PE=1 SV=3	1	13	13	13	10	8	9	11	11	10	10	9	9	10	11	10	8	10	10	10	10	8	9	11	11	10	10	9	9	10	11	10	8	10	10	10	10	8	9	11	11	10
O06147	O06147	26	26	26	30S ribosomal protein S1	rpsA	>sp|O06147|RS1_MYCTU 30S ribosomal protein S1 OS=Mycobacterium tuberculosis GN=rpsA PE=3 SV=1	1	26	26	26	24	24	23	24	22	22	20	19	22	23	24	21	24	24	22	21	24	24	23	24	22	22	20	19	22	23	24	21	24	24	22	21	24	24	23	24	22	22
O06153	O06153	10	10	10	Universal stress protein Rv1636/MT1672		>sp|O06153|Y1636_MYCTU Universal stress protein Rv1636/MT1672 OS=Mycobacterium tuberculosis GN=Rv1636 PE=1 SV=1	1	10	10	10	10	9	10	10	9	10	7	7	9	9	10	10	10	9	9	9	10	9	10	10	9	10	7	7	9	9	10	10	10	9	9	9	10	9	10	10	9	10
O06156	O06156	5	5	5		mhuD	>sp|O06156|MHUD_MYCTU Heme-degrading monooxygenase HmoB OS=Mycobacterium tuberculosis GN=mhuD PE=1 SV=1	1	5	5	5	4	4	4	5	5	5	3	3	4	5	5	4	5	4	5	4	4	4	4	5	5	5	3	3	4	5	5	4	5	4	5	4	4	4	4	5	5	5
O06157	O06157	3	3	3			>tr|O06157|O06157_MYCTU Hydrolase, alpha/beta hydrolase fold family OS=Mycobacterium tuberculosis GN=MT3697 PE=4 SV=1	1	3	3	3	2	0	1	1	1	1	2	1	2	1	0	1	1	0	1	1	2	0	1	1	1	1	2	1	2	1	0	1	1	0	1	1	2	0	1	1	1	1
O06159	O06159	9	9	9	Dihydrolipoyllysine-residue acyltransferase component of branched-chain alpha-ketoacid dehydrogenase complex	bkdC	>sp|O06159|BKDC_MYCTU Dihydrolipoyllysine-residue acyltransferase component of branched-chain alpha-ketoacid dehydrogenase complex OS=Mycobacterium tuberculosis GN=bkdC PE=1 SV=2	1	9	9	9	6	6	6	6	5	5	2	4	6	4	6	4	6	8	2	5	6	6	6	6	5	5	2	4	6	4	6	4	6	8	2	5	6	6	6	6	5	5
O06160	O06160	4	4	4	3-methyl-2-oxobutanoate dehydrogenase subunit beta	bkdB	>sp|O06160|BKDB_MYCTU 3-methyl-2-oxobutanoate dehydrogenase subunit beta OS=Mycobacterium tuberculosis GN=bkdB PE=1 SV=1	1	4	4	4	2	2	2	2	2	2	4	2	2	2	2	2	2	2	2	2	2	2	2	2	2	2	4	2	2	2	2	2	2	2	2	2	2	2	2	2	2	2
O06162	O06162	6	6	6	Citrate lyase subunit beta-like protein	citE	>sp|O06162|CITEL_MYCTU Citrate lyase subunit beta-like protein OS=Mycobacterium tuberculosis GN=citE PE=1 SV=1	1	6	6	6	3	3	3	4	2	2	0	1	4	3	4	3	4	5	5	3	3	3	3	4	2	2	0	1	4	3	4	3	4	5	5	3	3	3	3	4	2	2
O06163	O06163	1	1	1			>tr|O06163|O06163_MYCTU MoaC family protein OS=Mycobacterium tuberculosis GN=MT2574 PE=4 SV=1	1	1	1	1	0	1	1	1	1	1	0	0	1	1	1	0	1	1	1	1	0	1	1	1	1	1	0	0	1	1	1	0	1	1	1	1	0	1	1	1	1	1
O06164	O06164	5	5	5		fadE19	>tr|O06164|O06164_MYCTU Acyl-CoA dehydrogenase OS=Mycobacterium tuberculosis GN=fadE19 PE=3 SV=1	1	5	5	5	2	3	3	3	1	1	2	2	3	1	3	2	3	2	3	2	2	3	3	3	1	1	2	2	3	1	3	2	3	2	3	2	2	3	3	3	1	1
O06165	O06165	5	5	5		pccB-3	>tr|O06165|O06165_MYCTU Probable acetyl-/propionyl-CoA carboxylase (Beta subunit) AccD1 OS=Mycobacterium tuberculosis GN=pccB-3 PE=4 SV=1	1	5	5	5	4	2	4	3	3	3	0	0	4	4	3	3	1	3	2	2	4	2	4	3	3	3	0	0	4	4	3	3	1	3	2	2	4	2	4	3	3	3
O06172	O06172	12	12	12			>tr|O06172|O06172_MYCTU Oxidoreductase, short-chain dehydrogenase/reductase family OS=Mycobacterium tuberculosis GN=MT2584 PE=4 SV=1	1	12	12	12	7	6	7	10	10	8	6	5	10	9	8	6	7	9	9	7	7	6	7	10	10	8	6	5	10	9	8	6	7	9	9	7	7	6	7	10	10	8
O06173	O06173	7	7	7			>tr|O06173|O06173_MYCTU Conserved protein OS=Mycobacterium tuberculosis GN=MT2585 PE=4 SV=1	1	7	7	7	6	5	6	5	6	5	4	4	7	6	6	5	6	6	6	4	6	5	6	5	6	5	4	4	7	6	6	5	6	6	6	4	6	5	6	5	6	5
O06179	O06179	3	3	3	Putative monooxygenase Rv1533	Rv1533	>sp|O06179|Y1533_MYCTU Putative monooxygenase Rv1533 OS=Mycobacterium tuberculosis GN=Rv1533 PE=3 SV=1	1	3	3	3	1	1	1	1	1	1	1	1	1	1	1	1	1	2	1	1	1	1	1	1	1	1	1	1	1	1	1	1	1	2	1	1	1	1	1	1	1	1
O06183	O06183	3	3	3	Uncharacterized protein Rv2629/MT2704		>sp|O06183|Y2629_MYCTU Uncharacterized protein Rv2629/MT2704 OS=Mycobacterium tuberculosis GN=Rv2629 PE=1 SV=1	1	3	3	3	2	0	1	1	0	0	0	0	3	0	1	0	1	1	1	1	2	0	1	1	0	0	0	0	3	0	1	0	1	1	1	1	2	0	1	1	0	0
O06186	O06186	3	3	3	Hypoxic response protein 1	hrp1	>sp|O06186|HRP1_MYCTU Hypoxic response protein 1 OS=Mycobacterium tuberculosis GN=hrp1 PE=1 SV=1	1	3	3	3	2	2	2	3	3	1	0	0	3	2	0	0	3	3	3	0	2	2	2	3	3	1	0	0	3	2	0	0	3	3	3	0	2	2	2	3	3	1
O06189	O06189	8	8	8	Universal stress protein Rv2623/MT2698		>sp|O06189|Y2623_MYCTU Universal stress protein Rv2623/MT2698 OS=Mycobacterium tuberculosis GN=Rv2623 PE=1 SV=1	1	8	8	8	5	5	4	3	6	3	2	1	5	4	3	3	5	6	6	3	5	5	4	3	6	3	2	1	5	4	3	3	5	6	6	3	5	5	4	3	6	3
O06190	O06190	4	4	4			>tr|O06190|O06190_MYCTU Possible methyltransferase (Methylase) OS=Mycobacterium tuberculosis GN=MT2697 PE=4 SV=1	1	4	4	4	1	1	0	0	0	0	2	0	1	1	1	1	1	1	0	1	1	1	0	0	0	0	2	0	1	1	1	1	1	1	0	1	1	1	0	0	0	0
O06194	O06194	1	1	1		Rv2619c	>tr|O06194|O06194_MYCTU Conserved protein OS=Mycobacterium tuberculosis GN=Rv2619c PE=4 SV=1	1	1	1	1	1	1	1	1	1	1	0	0	1	1	1	0	1	1	1	0	1	1	1	1	1	1	0	0	1	1	1	0	1	1	1	0	1	1	1	1	1	1
O06197	O06197	1	1	1			>tr|O06197|O06197_MYCTU Probable transmembrane protein OS=Mycobacterium tuberculosis GN=MT2692 PE=4 SV=1	1	1	1	1	0	0	0	0	0	0	0	0	1	0	0	0	0	0	0	0	0	0	0	0	0	0	0	0	1	0	0	0	0	0	0	0	0	0	0	0	0	0
O06201	O06201	5	5	5	AP-4-A phosphorylase		>sp|O06201|AP4A_MYCTU AP-4-A phosphorylase OS=Mycobacterium tuberculosis GN=Rv2613c PE=1 SV=1	1	5	5	5	4	3	4	3	4	3	4	4	3	5	1	2	3	3	5	3	4	3	4	3	4	3	4	4	3	5	1	2	3	3	5	3	4	3	4	3	4	3
O06203	O06203	4	4	4	Phosphatidylinositol mannoside acyltransferase		>sp|O06203|ACYLT_MYCTU Phosphatidylinositol mannoside acyltransferase OS=Mycobacterium tuberculosis GN=Rv2611c PE=1 SV=1	1	4	4	4	2	3	3	1	3	2	1	0	3	2	3	3	2	2	2	2	2	3	3	1	3	2	1	0	3	2	3	3	2	2	2	2	2	3	3	1	3	2
O06205	O06205	6	6	6			>tr|O06205|O06205_MYCTU MutT/nudix family protein OS=Mycobacterium tuberculosis GN=MT2684 PE=4 SV=1	1	6	6	6	3	4	2	4	2	3	4	1	3	2	5	4	1	3	2	5	3	4	2	4	2	3	4	1	3	2	5	4	1	3	2	5	3	4	2	4	2	3
O06209	O06209	8	8	8		tesB-2	>tr|O06209|O06209_MYCTU Acyl-CoA thioesterase II OS=Mycobacterium tuberculosis GN=tesB-2 PE=4 SV=1	1	8	8	8	4	5	4	5	6	5	4	4	6	5	5	4	4	5	6	4	4	5	4	5	6	5	4	4	6	5	5	4	4	5	6	4	4	5	4	5	6	5
O06210	O06210	3	3	3	Glutamine amidotransferase subunit PdxT	pdxT	>sp|O06210|PDXT_MYCTU Glutamine amidotransferase subunit PdxT OS=Mycobacterium tuberculosis GN=pdxT PE=3 SV=2	1	3	3	3	3	2	2	1	2	2	1	1	2	2	2	2	3	2	1	1	3	2	2	1	2	2	1	1	2	2	2	2	3	2	1	1	3	2	2	1	2	2
O06222	O06222	3	3	3	UDP-N-acetylmuramoylalanine--D-glutamate ligase	murD	>sp|O06222|MURD_MYCTU UDP-N-acetylmuramoylalanine--D-glutamate ligase OS=Mycobacterium tuberculosis GN=murD PE=3 SV=1	1	3	3	3	2	2	2	2	2	2	1	1	3	2	3	2	2	2	2	3	2	2	2	2	2	2	1	1	3	2	3	2	2	2	2	3	2	2	2	2	2	2
O06224	O06224	5	5	5	UDP-N-acetylglucosamine--N-acetylmuramyl-(pentapeptide) pyrophosphoryl-undecaprenol N-acetylglucosamine transferase	murG	>sp|O06224|MURG_MYCTU UDP-N-acetylglucosamine--N-acetylmuramyl-(pentapeptide) pyrophosphoryl-undecaprenol N-acetylglucosamine transferase OS=Mycobacterium tuberculosis GN=murG PE=3 SV=1	1	5	5	5	3	1	3	2	2	3	1	0	3	3	1	2	3	2	3	3	3	1	3	2	2	3	1	0	3	3	1	2	3	2	3	3	3	1	3	2	2	3
O06249	O06249	3	3	3		gadB	>tr|O06249|O06249_MYCTU Glutamate decarboxylase OS=Mycobacterium tuberculosis GN=gadB PE=3 SV=1	1	3	3	3	1	1	1	1	2	3	1	2	2	1	0	1	2	1	1	2	1	1	1	1	2	3	1	2	2	1	0	1	2	1	1	2	1	1	1	1	2	3
O06250	O06250	3	3	3	Bifunctional NAD(P)H-hydrate repair enzyme Nnr;ADP-dependent (S)-NAD(P)H-hydrate dehydratase;NAD(P)H-hydrate epimerase	nnr	>sp|O06250|NNR_MYCTU Bifunctional NAD(P)H-hydrate repair enzyme Nnr OS=Mycobacterium tuberculosis GN=nnr PE=3 SV=1	1	3	3	3	1	1	1	2	1	1	2	2	1	1	2	2	1	1	2	2	1	1	1	2	1	1	2	2	1	1	2	2	1	1	2	2	1	1	1	2	1	1
O06254	O06254	1	1	1			>tr|O06254|O06254_MYCTU Possible conserved transmembrane protein OS=Mycobacterium tuberculosis GN=MT3542.1 PE=4 SV=1	1	1	1	1	1	0	1	0	1	1	1	0	1	1	0	0	1	1	1	0	1	0	1	0	1	1	1	0	1	1	0	0	1	1	1	0	1	0	1	0	1	1
O06255	O06255	5	5	5			>tr|O06255|O06255_MYCTU Conserved protein OS=Mycobacterium tuberculosis GN=MT3543 PE=4 SV=1	1	5	5	5	3	4	3	3	4	4	2	3	5	4	3	2	4	3	5	2	3	4	3	3	4	4	2	3	5	4	3	2	4	3	5	2	3	4	3	3	4	4
O06258	O06258	13	13	13	Phosphoglucosamine mutase	glmM	>sp|O06258|GLMM_MYCTU Phosphoglucosamine mutase OS=Mycobacterium tuberculosis GN=glmM PE=3 SV=1	1	13	13	13	10	9	11	9	9	10	7	8	9	10	7	7	10	10	7	7	10	9	11	9	9	10	7	8	9	10	7	7	10	10	7	7	10	9	11	9	9	10
O06266	O06266	2	2	2		ephA	>tr|O06266|O06266_MYCTU Epoxide hydrolase OS=Mycobacterium tuberculosis GN=ephA PE=4 SV=1	1	2	2	2	0	1	0	1	1	1	1	1	1	1	2	1	1	1	1	1	0	1	0	1	1	1	1	1	1	1	2	1	1	1	1	1	0	1	0	1	1	1
O06267	O06267	9	9	9	ESX-1 secretion-associated protein EspA	espA	>sp|O06267|ESPA_MYCTU ESX-1 secretion-associated protein EspA OS=Mycobacterium tuberculosis GN=espA PE=1 SV=1	1	9	9	9	7	7	8	9	5	2	3	2	8	4	5	9	8	7	4	8	7	7	8	9	5	2	3	2	8	4	5	9	8	7	4	8	7	7	8	9	5	2
O06269	O06269	4	4	4	ESX-1 secretion-associated protein EspD	espD	>sp|O06269|ESPD_MYCTU ESX-1 secretion-associated protein EspD OS=Mycobacterium tuberculosis GN=espD PE=1 SV=1	1	4	4	4	2	1	3	3	3	1	3	3	3	3	4	3	3	3	3	3	2	1	3	3	3	1	3	3	3	3	4	3	3	3	3	3	2	1	3	3	3	1
O06278	O06278	4	4	4		Rv3604c	>tr|O06278|O06278_MYCTU Probable conserved transmembrane protein rich in alanine and arginine and proline OS=Mycobacterium tuberculosis GN=Rv3604c PE=4 SV=2	1	4	4	4	3	4	3	2	2	2	2	1	3	3	3	3	3	2	1	3	3	4	3	2	2	2	2	1	3	3	3	3	3	2	1	3	3	4	3	2	2	2
O06279	O06279	1	1	1		Rv3603c	>tr|O06279|O06279_MYCTU Conserved hypothetical alanine and leucine rich protein OS=Mycobacterium tuberculosis GN=Rv3603c PE=4 SV=1	1	1	1	1	0	0	0	0	0	0	1	1	0	0	0	0	0	0	0	0	0	0	0	0	0	0	1	1	0	0	0	0	0	0	0	0	0	0	0	0	0	0
O06292	O06292	2	2	2	Isoniazid-induced protein IniB	iniB	>sp|O06292|INIB_MYCTU Isoniazid-induced protein IniB OS=Mycobacterium tuberculosis GN=iniB PE=2 SV=1	1	2	2	2	1	1	1	1	2	1	2	2	2	1	1	1	2	1	1	2	1	1	1	1	2	1	2	2	2	1	1	1	2	1	1	2	1	1	1	1	2	1
O06293	O06293	10	10	10	Isoniazid-induced protein IniA	iniA	>sp|O06293|INIA_MYCTU Isoniazid-induced protein IniA OS=Mycobacterium tuberculosis GN=iniA PE=1 SV=1	1	10	10	10	5	4	5	4	6	7	6	5	6	5	7	7	6	6	5	5	5	4	5	4	6	7	6	5	6	5	7	7	6	6	5	5	5	4	5	4	6	7
O06294	O06294	8	8	8	Isoniazid-induced protein IniC	iniC	>sp|O06294|INIC_MYCTU Isoniazid-induced protein IniC OS=Mycobacterium tuberculosis GN=iniC PE=2 SV=1	1	8	8	8	3	4	3	3	5	4	2	0	4	1	4	2	4	3	3	4	3	4	3	3	5	4	2	0	4	1	4	2	4	3	3	4	3	4	3	3	5	4
O06325	O06325	17	17	17	30S ribosomal protein S4	rpsD	>sp|O06325|RS4_MYCTU 30S ribosomal protein S4 OS=Mycobacterium tuberculosis GN=rpsD PE=3 SV=1	1	17	17	17	13	15	15	14	13	13	13	13	14	15	14	14	14	14	14	14	13	15	15	14	13	13	13	13	14	15	14	14	14	14	14	14	13	15	15	14	13	13
O06326	O06326	4	4	4	30S ribosomal protein S11	rpsK	>sp|O06326|RS11_MYCTU 30S ribosomal protein S11 OS=Mycobacterium tuberculosis GN=rpsK PE=3 SV=1	1	4	4	4	4	4	4	4	4	4	3	4	4	4	4	4	4	4	4	4	4	4	4	4	4	4	3	4	4	4	4	4	4	4	4	4	4	4	4	4	4	4
O06327	O06327	9	9	9	30S ribosomal protein S13	rpsM	>sp|O06327|RS13_MYCTU 30S ribosomal protein S13 OS=Mycobacterium tuberculosis GN=rpsM PE=3 SV=1	1	9	9	9	6	6	6	6	7	7	7	7	7	8	6	6	7	7	7	5	6	6	6	6	7	7	7	7	7	8	6	6	7	7	7	5	6	6	6	6	7	7
O06328	O06328	12	12	12			>tr|O06328|O06328_MYCTU Conserved protein OS=Mycobacterium tuberculosis GN=MT3569 PE=4 SV=1	1	12	12	12	9	9	10	10	10	11	7	7	9	8	9	9	9	9	8	10	9	9	10	10	10	11	7	7	9	8	9	9	9	9	8	10	9	9	10	10	10	11
O06329	O06329	13	13	13	dTDP-glucose 4,6-dehydratase	rmlB	>sp|O06329|RMLB_MYCTU dTDP-glucose 4,6-dehydratase OS=Mycobacterium tuberculosis GN=rmlB PE=1 SV=1	1	13	13	13	11	11	10	12	11	11	9	10	13	10	12	13	11	10	10	13	11	11	10	12	11	11	9	10	13	10	12	13	11	10	10	13	11	11	10	12	11	11
O06330	O06330	9	9	9	dTDP-4-dehydrorhamnose 3,5-epimerase	rmlC	>sp|O06330|RMLC_MYCTU dTDP-4-dehydrorhamnose 3,5-epimerase OS=Mycobacterium tuberculosis GN=rmlC PE=1 SV=1	1	9	9	9	6	7	6	6	5	6	7	4	6	6	7	7	6	6	6	7	6	7	6	6	5	6	7	4	6	6	7	7	6	6	6	7	6	7	6	6	5	6
O06337	O06337	1	1	1			>tr|O06337|O06337_MYCTU Conserved protein OS=Mycobacterium tuberculosis GN=MT3578 PE=1 SV=1	1	1	1	1	1	1	1	1	1	1	0	0	1	1	1	1	1	1	1	1	1	1	1	1	1	1	0	0	1	1	1	1	1	1	1	1	1	1	1	1	1	1
O06343	O06343	2	1	1	Putative diacyglycerol O-acyltransferase Rv3480c/MT3584		>sp|O06343|Y3480_MYCTU Putative diacyglycerol O-acyltransferase Rv3480c/MT3584 OS=Mycobacterium tuberculosis GN=Rv3480c PE=2 SV=1	1	2	1	1	2	1	2	1	0	2	1	0	1	2	1	2	2	2	1	1	1	1	1	0	0	1	0	0	0	1	0	1	1	1	1	1	1	1	1	0	0	1
O06345	O06345	3	3	3			>tr|O06345|O06345_MYCTU Probable conserved membrane protein OS=Mycobacterium tuberculosis GN=MT3586 PE=4 SV=1	1	3	3	3	3	3	2	2	3	1	1	1	2	2	2	2	3	2	2	2	3	3	2	2	3	1	1	1	2	2	2	2	3	2	2	2	3	3	2	2	3	1
O06346	O06346	2	2	2			>tr|O06346|O06346_MYCTU Possible exported protein OS=Mycobacterium tuberculosis GN=MT3587 PE=4 SV=1	1	2	2	2	1	2	1	1	1	1	1	1	1	1	1	1	1	1	1	1	1	2	1	1	1	1	1	1	1	1	1	1	1	1	1	1	1	2	1	1	1	1
O06347	O06347	3	3	3		cpsA	>tr|O06347|O06347_MYCTU Possible conserved protein CpsA OS=Mycobacterium tuberculosis GN=cpsA PE=4 SV=3	1	3	3	3	1	2	1	0	0	1	0	0	1	0	1	2	1	0	0	1	1	2	1	0	0	1	0	0	1	0	1	2	1	0	0	1	1	2	1	0	0	1
O06348	O06348	8	8	8		Rv3485c	>tr|O06348|O06348_MYCTU Probable short-chain type dehydrogenase/reductase OS=Mycobacterium tuberculosis GN=Rv3485c PE=4 SV=1	1	8	8	8	6	7	7	7	7	7	4	2	7	7	7	5	6	7	6	4	6	7	7	7	7	7	4	2	7	7	7	5	6	7	6	4	6	7	7	7	7	7
O06350	O06350	1	1	1	Carboxylesterase LipF	lipF	>sp|O06350|LIPF_MYCTU Carboxylesterase LipF OS=Mycobacterium tuberculosis GN=lipF PE=1 SV=3	1	1	1	1	1	1	1	0	1	1	1	1	1	1	1	0	1	1	1	0	1	1	1	0	1	1	1	1	1	1	1	0	1	1	1	0	1	1	1	0	1	1
O06351	O06351	2	2	2			>tr|O06351|O06351_MYCTU Uncharacterized protein OS=Mycobacterium tuberculosis GN=MT3592 PE=4 SV=1	1	2	2	2	2	2	2	2	2	2	1	1	1	2	1	0	2	2	2	0	2	2	2	2	2	2	1	1	1	2	1	0	2	2	2	0	2	2	2	2	2	2
O06352	O06352	4	4	4			>tr|O06352|O06352_MYCTU Uncharacterized protein OS=Mycobacterium tuberculosis GN=MT3593 PE=4 SV=1	1	4	4	4	4	4	4	4	3	3	4	4	4	3	4	4	3	3	3	4	4	4	4	4	3	3	4	4	4	3	4	4	3	3	3	4	4	4	4	4	3	3
O06353	O06353	8	8	8	Trehalose-phosphate synthase	otsA	>sp|O06353|OTSA_MYCTU Trehalose-phosphate synthase OS=Mycobacterium tuberculosis GN=otsA PE=1 SV=1	1	8	8	8	6	4	5	2	6	6	3	2	6	4	3	3	5	4	5	4	6	4	5	2	6	6	3	2	6	4	3	3	5	4	5	4	6	4	5	2	6	6
O06355	O06355	2	2	2			>tr|O06355|O06355_MYCTU Conserved hypothetical Mce associated protein OS=Mycobacterium tuberculosis GN=MT3596 PE=4 SV=1	1	2	2	2	2	2	2	2	2	1	1	0	2	1	2	2	2	2	2	2	2	2	2	2	2	1	1	0	2	1	2	2	2	2	2	2	2	2	2	2	2	1
O06356	O06356	5	5	5			>tr|O06356|O06356_MYCTU Conserved hypothetical Mce associated alanine and valine rich protein OS=Mycobacterium tuberculosis GN=MT3597 PE=4 SV=2	1	5	5	5	3	3	3	4	4	4	2	2	3	4	3	2	5	4	4	1	3	3	3	4	4	4	2	2	3	4	3	2	5	4	4	1	3	3	3	4	4	4
O06357	O06357	18	18	18			>tr|O06357|O06357_MYCTU Uncharacterized protein OS=Mycobacterium tuberculosis GN=MT3753 PE=4 SV=1	1	18	18	18	12	13	13	11	13	13	15	10	10	9	13	9	12	14	9	11	12	13	13	11	13	13	15	10	10	9	13	9	12	14	9	11	12	13	13	11	13	13
O06361	O06361	1	1	1			>tr|O06361|O06361_MYCTU Uncharacterized protein OS=Mycobacterium tuberculosis GN=MT3750 PE=4 SV=1	1	1	1	1	1	1	1	1	1	1	1	1	1	1	0	1	1	1	1	1	1	1	1	1	1	1	1	1	1	1	0	1	1	1	1	1	1	1	1	1	1	1
O06362	O06362	4	4	4			>tr|O06362|O06362_MYCTU Adenylate cyclase, putative OS=Mycobacterium tuberculosis GN=MT3748 PE=4 SV=1	1	4	4	4	3	4	3	3	4	3	3	3	4	4	3	3	3	4	2	2	3	4	3	3	4	3	3	3	4	4	3	3	3	4	2	2	3	4	3	3	4	3
O06363	O06363	5	5	5		Rv3644c	>tr|O06363|O06363_MYCTU Possible DNA polymerase OS=Mycobacterium tuberculosis GN=Rv3644c PE=4 SV=3	1	5	5	5	3	2	4	3	4	4	3	0	2	2	2	2	4	4	4	2	3	2	4	3	4	4	3	0	2	2	2	2	4	4	4	2	3	2	4	3	4	4
O06365	O06365	1	1	1			>tr|O06365|O06365_MYCTU Uncharacterized protein OS=Mycobacterium tuberculosis GN=MT3743.1 PE=4 SV=1	1	1	1	1	1	1	1	0	1	1	0	0	1	1	1	0	1	1	0	0	1	1	1	0	1	1	0	0	1	1	1	0	1	1	0	0	1	1	1	0	1	1
O06376	O06376	4	4	4		Rv3631	>tr|O06376|O06376_MYCTU Possible transferase (Possibly glycosyltransferase) OS=Mycobacterium tuberculosis GN=Rv3631 PE=4 SV=1	1	4	4	4	1	1	2	1	2	3	3	1	2	4	1	0	1	1	3	2	1	1	2	1	2	3	3	1	2	4	1	0	1	1	3	2	1	1	2	1	2	3
O06380	O06380	8	8	8		Rv3627c	>tr|O06380|O06380_MYCTU Conserved protein OS=Mycobacterium tuberculosis GN=Rv3627c PE=4 SV=1	1	8	8	8	6	5	6	4	5	5	5	2	7	6	4	5	7	6	5	5	6	5	6	4	5	5	5	2	7	6	4	5	7	6	5	5	6	5	6	4	5	5
O06381	O06381	5	5	5		Rv3626c	>tr|O06381|O06381_MYCTU Uncharacterized protein OS=Mycobacterium tuberculosis GN=Rv3626c PE=4 SV=3	1	5	5	5	4	4	4	5	1	2	2	1	4	3	4	2	5	3	3	4	4	4	4	5	1	2	2	1	4	3	4	2	5	3	3	4	4	4	4	5	1	2
O06384	O06384	6	6	6		lpqG	>tr|O06384|O06384_MYCTU Lipoprotein, putative OS=Mycobacterium tuberculosis GN=lpqG PE=4 SV=1	1	6	6	6	5	5	5	6	5	5	4	4	4	5	5	3	4	5	4	4	5	5	5	6	5	5	4	4	4	5	5	3	4	5	4	4	5	5	5	6	5	5
O06391	O06391	10	10	10	Uncharacterized protein Rv0525	Rv0525	>sp|O06391|Y525_MYCTU Uncharacterized protein Rv0525 OS=Mycobacterium tuberculosis GN=Rv0525 PE=1 SV=1	1	10	10	10	8	5	6	7	8	8	4	4	7	8	5	7	7	8	7	7	8	5	6	7	8	8	4	4	7	8	5	7	7	8	7	7	8	5	6	7	8	8
O06401	O06401	1	1	1	S-methyl-5-thioadenosine phosphorylase	mtnP	>sp|O06401|MTAP_MYCTU S-methyl-5-thioadenosine phosphorylase OS=Mycobacterium tuberculosis GN=mtnP PE=1 SV=1	1	1	1	1	1	1	1	1	1	1	1	1	1	1	0	1	1	1	1	1	1	1	1	1	1	1	1	1	1	1	0	1	1	1	1	1	1	1	1	1	1	1
O06408	O06408	3	3	3	Probable 2-succinylbenzoate--CoA ligase	menE	>sp|O06408|MENE_MYCTU Probable 2-succinylbenzoate--CoA ligase OS=Mycobacterium tuberculosis GN=menE PE=3 SV=1	1	3	3	3	1	2	2	2	2	2	2	1	2	2	2	1	2	2	2	2	1	2	2	2	2	2	2	1	2	2	2	1	2	2	2	2	1	2	2	2	2	2
O06414	O06414	10	10	10	1,4-Dihydroxy-2-naphthoyl-CoA synthase	menB	>sp|O06414|MENB_MYCTU 1,4-Dihydroxy-2-naphthoyl-CoA synthase OS=Mycobacterium tuberculosis GN=menB PE=1 SV=1	1	10	10	10	9	8	8	8	7	6	7	6	9	6	8	8	8	9	7	8	9	8	8	8	7	6	7	6	9	6	8	8	8	9	7	8	9	8	8	8	7	6
O06420	O06420	10	10	10	Putative non-heme bromoperoxidase BpoC	bpoC	>sp|O06420|BPOC_MYCTU Putative non-heme bromoperoxidase BpoC OS=Mycobacterium tuberculosis GN=bpoC PE=1 SV=1	1	10	10	10	8	9	9	9	9	9	9	7	9	8	9	8	9	9	9	9	8	9	9	9	9	9	9	7	9	8	9	8	9	9	9	9	8	9	9	9	9	9
O06421	O06421	12	12	12	2-succinyl-5-enolpyruvyl-6-hydroxy-3-cyclohexene-1-carboxylate synthase	menD	>sp|O06421|MEND_MYCTU 2-succinyl-5-enolpyruvyl-6-hydroxy-3-cyclohexene-1-carboxylate synthase OS=Mycobacterium tuberculosis GN=menD PE=3 SV=1	1	12	12	12	11	10	10	10	8	8	5	4	9	10	9	8	9	9	9	7	11	10	10	10	8	8	5	4	9	10	9	8	9	9	9	7	11	10	10	10	8	8
O06425	O06425	2	2	2	Uncharacterized protein Rv0559c/MT0585		>sp|O06425|Y559_MYCTU Uncharacterized protein Rv0559c/MT0585 OS=Mycobacterium tuberculosis GN=Rv0559c PE=2 SV=2	1	2	2	2	2	1	1	2	1	1	1	1	2	2	2	2	2	2	0	2	2	1	1	2	1	1	1	1	2	2	2	2	2	2	0	2	2	1	1	2	1	1
O06426	O06426	5	5	5	Uncharacterized protein Rv0560c/MT0586		>sp|O06426|Y560_MYCTU Uncharacterized protein Rv0560c/MT0586 OS=Mycobacterium tuberculosis GN=Rv0560c PE=1 SV=1	1	5	5	5	2	3	3	2	4	4	3	3	2	3	3	2	2	3	3	3	2	3	3	2	4	4	3	3	2	3	3	2	2	3	3	3	2	3	3	2	4	4
O06543	O06543	7	7	7		mcr	>tr|O06543|O06543_MYCTU Probable alpha-methylacyl-CoA racemase Mcr (2-methylacyl-CoA racemase) (2-arylpropionyl-CoA epimerase ) OS=Mycobacterium tuberculosis GN=mcr PE=1 SV=3	1	7	7	7	3	2	3	5	2	2	2	1	3	3	4	3	3	3	2	3	3	2	3	5	2	2	2	1	3	3	4	3	3	3	2	3	3	2	3	5	2	2
O06544	O06544	10	10	10	Uncharacterized oxidoreductase Rv1144/MT1177		>sp|O06544|Y1144_MYCTU Uncharacterized oxidoreductase Rv1144/MT1177 OS=Mycobacterium tuberculosis GN=Rv1144 PE=3 SV=1	1	10	10	10	7	5	7	7	7	7	8	6	6	5	7	7	5	6	6	7	7	5	7	7	7	7	8	6	6	5	7	7	5	6	6	7	7	5	7	7	7	7
O06553	O06553	3	3	3	Putative pyridoxine/pyridoxamine 5-phosphate oxidase	Rv1155	>sp|O06553|Y1155_MYCTU Putative pyridoxine/pyridoxamine 5-phosphate oxidase OS=Mycobacterium tuberculosis GN=Rv1155 PE=1 SV=1	1	3	3	3	3	3	3	3	2	2	3	2	3	3	3	3	3	3	3	3	3	3	3	3	2	2	3	2	3	3	3	3	3	3	3	3	3	3	3	3	2	2
O06558	O06558	2	2	2	Putative 8-oxo-dGTP diphosphatase 2	mutT2	>sp|O06558|MUTT2_MYCTU Putative 8-oxo-dGTP diphosphatase 2 OS=Mycobacterium tuberculosis GN=mutT2 PE=3 SV=1	1	2	2	2	2	2	1	2	2	2	1	1	2	2	2	2	1	2	2	2	2	2	1	2	2	2	1	1	2	2	2	2	1	2	2	2	2	2	1	2	2	2
O06559;P71994	O06559	14;1	14;1	14;1	Nitrate reductase alpha subunit	narG	>sp|O06559|NARG_MYCTU Nitrate reductase alpha subunit OS=Mycobacterium tuberculosis GN=narG PE=2 SV=1	2	14	14	14	7	7	8	8	6	6	2	5	8	3	6	10	8	9	7	8	7	7	8	8	6	6	2	5	8	3	6	10	8	9	7	8	7	7	8	8	6	6
O06565	O06565	2	2	2	Antitoxin VapB32	vapB32	>sp|O06565|VPB32_MYCTU Antitoxin VapB32 OS=Mycobacterium tuberculosis GN=vapB32 PE=1 SV=1	1	2	2	2	2	2	2	2	1	2	2	2	2	2	1	1	2	2	2	1	2	2	2	2	1	2	2	2	2	2	1	1	2	2	2	1	2	2	2	2	1	2
O06566	O06566	2	2	2	Probable ribonuclease VapC32	vapC32	>sp|O06566|VPC32_MYCTU Probable ribonuclease VapC32 OS=Mycobacterium tuberculosis GN=vapC32 PE=1 SV=1	1	2	2	2	1	1	2	2	0	1	1	1	2	1	2	2	2	2	0	2	1	1	2	2	0	1	1	1	2	1	2	2	2	2	0	2	1	1	2	2	0	1
O06587	O06587	6	6	6	Alpha-pyrone synthesis polyketide synthase-like Pks11	pks11	>sp|O06587|PKS11_MYCTU Alpha-pyrone synthesis polyketide synthase-like Pks11 OS=Mycobacterium tuberculosis GN=pks11 PE=1 SV=2	1	6	6	6	4	3	5	3	3	3	3	3	3	3	2	3	4	3	4	4	4	3	5	3	3	3	3	3	3	3	2	3	4	3	4	4	4	3	5	3	3	3
O06594	O06594	10	10	10	Nicotinate-nucleotide pyrophosphorylase [carboxylating]	nadC	>sp|O06594|NADC_MYCTU Nicotinate-nucleotide pyrophosphorylase [carboxylating] OS=Mycobacterium tuberculosis GN=nadC PE=1 SV=1	1	10	10	10	9	10	8	8	8	9	7	7	8	10	8	9	9	9	8	9	9	10	8	8	8	9	7	7	8	10	8	9	9	9	8	9	9	10	8	8	8	9
O06598	O06598	3	3	3	Probable inactive lipase Rv1592c/MT1628		>sp|O06598|Y1592_MYCTU Probable inactive lipase Rv1592c/MT1628 OS=Mycobacterium tuberculosis GN=Rv1592c PE=2 SV=1	1	3	3	3	3	3	3	1	2	2	1	0	3	3	3	2	3	3	3	2	3	3	3	1	2	2	1	0	3	3	3	2	3	3	3	2	3	3	3	1	2	2
O06632	O06632	3	3	3	Putative succinyl-CoA transferase Rv0802c		>sp|O06632|Y802_MYCTU Putative succinyl-CoA transferase Rv0802c OS=Mycobacterium tuberculosis GN=Rv0802c PE=1 SV=1	1	3	3	3	3	1	2	2	2	2	2	1	2	1	2	2	2	1	2	2	3	1	2	2	2	2	2	1	2	1	2	2	2	1	2	2	3	1	2	2	2	2
O06633	O06633	9	9	9		Rv0801	>tr|O06633|O06633_MYCTU Conserved protein OS=Mycobacterium tuberculosis GN=Rv0801 PE=4 SV=1	1	9	9	9	4	5	6	7	7	6	5	4	6	6	6	5	6	8	7	7	4	5	6	7	7	6	5	4	6	6	6	5	6	8	7	7	4	5	6	7	7	6
O06634	O06634	4	4	4	Probable M18 family aminopeptidase 2	apeB	>sp|O06634|APEB_MYCTU Probable M18 family aminopeptidase 2 OS=Mycobacterium tuberculosis GN=apeB PE=3 SV=1	1	4	4	4	2	3	3	4	2	3	2	1	3	2	3	3	3	2	1	3	2	3	3	4	2	3	2	1	3	2	3	3	3	2	1	3	2	3	3	4	2	3
O06769	O06769	8	8	8	Neutral ceramidase	Rv0669c	>sp|O06769|NCASE_MYCTU Neutral ceramidase OS=Mycobacterium tuberculosis GN=Rv0669c PE=1 SV=1	1	8	8	8	6	6	6	6	0	0	0	0	7	7	7	5	8	6	6	4	6	6	6	6	0	0	0	0	7	7	7	5	8	6	6	4	6	6	6	6	0	0
O06779	O06779	1	1	1	Probable antitoxin MazE2	mazE2	>sp|O06779|MAZE2_MYCTU Probable antitoxin MazE2 OS=Mycobacterium tuberculosis GN=mazE2 PE=3 SV=1	1	1	1	1	1	1	1	1	1	1	1	1	1	1	1	1	1	1	1	1	1	1	1	1	1	1	1	1	1	1	1	1	1	1	1	1	1	1	1	1	1	1
O06785	O06785	8	8	8	Carotenoid cleavage oxygenase		>sp|O06785|CCO_MYCTU Carotenoid cleavage oxygenase OS=Mycobacterium tuberculosis GN=Rv0654 PE=1 SV=1	1	8	8	8	5	5	4	5	5	7	3	5	5	6	5	5	6	5	5	5	5	5	4	5	5	7	3	5	5	6	5	5	6	5	5	5	5	5	4	5	5	7
O06804	O06804	20	20	20	L-gulono-1,4-lactone dehydrogenase		>sp|O06804|GULDH_MYCTU L-gulono-1,4-lactone dehydrogenase OS=Mycobacterium tuberculosis GN=Rv1771 PE=1 SV=2	1	20	20	20	16	13	15	12	13	13	10	10	15	15	15	14	15	15	12	15	16	13	15	12	13	13	10	10	15	15	15	14	15	15	12	15	16	13	15	12	13	13
O06811	O06811	31	31	31	Transketolase	tkt	>sp|O06811|TKT_MYCTU Transketolase OS=Mycobacterium tuberculosis GN=tkt PE=1 SV=1	1	31	31	31	22	25	24	28	23	24	23	21	24	23	26	24	25	24	24	24	22	25	24	28	23	24	23	21	24	23	26	24	25	24	24	24	22	25	24	28	23	24
O06812	O06812	18	18	18	Transaldolase	tal	>sp|O06812|TAL_MYCTU Transaldolase OS=Mycobacterium tuberculosis GN=tal PE=3 SV=1	1	18	18	18	12	12	12	13	11	15	10	10	13	11	14	12	11	12	12	12	12	12	12	13	11	15	10	10	13	11	14	12	11	12	12	12	12	12	12	13	11	15
O06934	O06934	13	13	13	UDP-galactopyranose mutase	glf	>sp|O06934|GLF_MYCTU UDP-galactopyranose mutase OS=Mycobacterium tuberculosis GN=glf PE=1 SV=1	1	13	13	13	7	5	8	7	8	8	6	7	7	8	8	10	8	7	7	9	7	5	8	7	8	8	6	7	7	8	8	10	8	7	7	9	7	5	8	7	8	8
O07170	O07170	14	14	14	Elongation factor G-like protein		>sp|O07170|EFGL_MYCTU Elongation factor G-like protein OS=Mycobacterium tuberculosis GN=Rv0120c PE=3 SV=1	1	14	14	14	8	8	12	13	9	7	6	7	9	6	10	8	10	11	11	11	8	8	12	13	9	7	6	7	9	6	10	8	10	11	11	11	8	8	12	13	9	7
O07176	O07176	10	10	10	Trehalose synthase/amylase TreS	treS	>sp|O07176|TRES_MYCTU Trehalose synthase/amylase TreS OS=Mycobacterium tuberculosis GN=treS PE=1 SV=1	1	10	10	10	5	6	4	6	5	5	5	4	6	5	6	7	6	4	5	7	5	6	4	6	5	5	5	4	6	5	6	7	6	4	5	7	5	6	4	6	5	5
O07177	O07177	15	15	15	Maltokinase	mak	>sp|O07177|MAK1_MYCTU Maltokinase OS=Mycobacterium tuberculosis GN=mak PE=3 SV=2	1	15	15	15	10	12	12	10	9	9	9	7	11	10	11	10	10	11	10	8	10	12	12	10	9	9	9	7	11	10	11	10	10	11	10	8	10	12	12	10	9	9
O07180	O07180	2	2	2			>tr|O07180|O07180_MYCTU Conserved protein OS=Mycobacterium tuberculosis GN=MT0820 PE=4 SV=2	1	2	2	2	0	1	0	1	0	1	1	0	2	1	1	1	0	1	1	1	0	1	0	1	0	1	1	0	2	1	1	1	0	1	1	1	0	1	0	1	0	1
O07181	O07181	1	1	1		cfp29	>tr|O07181|O07181_MYCTU 29 kDa antigen CFP29 OS=Mycobacterium tuberculosis GN=cfp29 PE=4 SV=1	1	1	1	1	1	1	1	1	1	0	1	1	1	1	1	1	1	0	0	1	1	1	1	1	1	0	1	1	1	1	1	1	1	0	0	1	1	1	1	1	1	0
O07183	O07183	1	1	1			>tr|O07183|O07183_MYCTU Conserved hypothetical alanine rich protein OS=Mycobacterium tuberculosis GN=MT2755 PE=4 SV=1	1	1	1	1	1	1	1	1	1	1	1	1	1	1	1	0	1	1	1	0	1	1	1	1	1	1	1	1	1	1	1	0	1	1	1	0	1	1	1	1	1	1
O07185	O07185	8	8	8			>tr|O07185|O07185_MYCTU CBS domain protein OS=Mycobacterium tuberculosis GN=MT2757 PE=4 SV=1	1	8	8	8	5	7	6	8	6	6	3	4	7	6	7	6	5	5	5	6	5	7	6	8	6	6	3	4	7	6	7	6	5	5	5	6	5	7	6	8	6	6
O07190	O07190	1	1	1	Fluoroquinolones export ATP-binding protein Rv2688c/MT2762		>sp|O07190|FLQE1_MYCTU Fluoroquinolones export ATP-binding protein Rv2688c/MT2762 OS=Mycobacterium tuberculosis GN=Rv2688c PE=1 SV=1	1	1	1	1	1	1	0	0	0	0	0	0	0	0	1	1	1	0	0	1	1	1	0	0	0	0	0	0	0	0	1	1	1	0	0	1	1	1	0	0	0	0
O07191	O07191	2	2	2		Rv2689c	>tr|O07191|O07191_MYCTU Conserved alanine and valine and glycine rich protein OS=Mycobacterium tuberculosis GN=Rv2689c PE=4 SV=3	1	2	2	2	2	0	0	1	1	1	1	0	0	0	2	1	1	0	1	0	2	0	0	1	1	1	1	0	0	0	2	1	1	0	1	0	2	0	0	1	1	1
O07192	O07192	1	1	1			>tr|O07192|O07192_MYCTU Amino acid permease, putative OS=Mycobacterium tuberculosis GN=MT2764 PE=4 SV=2	1	1	1	1	1	1	0	0	1	0	0	0	1	0	0	1	1	1	1	0	1	1	0	0	1	0	0	0	1	0	0	1	1	1	1	0	1	1	0	0	1	0
O07194	O07194	8	8	8	Trk system potassium uptake protein TrkA	trkA	>sp|O07194|TRKA_MYCTU Trk system potassium uptake protein TrkA OS=Mycobacterium tuberculosis GN=trkA PE=3 SV=1	1	8	8	8	7	5	5	7	5	4	6	6	5	6	6	6	5	6	7	7	7	5	5	7	5	4	6	6	5	6	6	6	5	6	7	7	7	5	5	7	5	4
O07196	O07196	5	5	5		Rv2694c	>tr|O07196|O07196_MYCTU Conserved protein OS=Mycobacterium tuberculosis GN=Rv2694c PE=4 SV=3	1	5	5	5	3	3	4	4	3	3	2	2	3	2	3	4	3	3	2	3	3	3	4	4	3	3	2	2	3	2	3	4	3	3	2	3	3	3	4	4	3	3
O07198	O07198	8	8	8			>tr|O07198|O07198_MYCTU Conserved alanine and glycine and valine rich protein OS=Mycobacterium tuberculosis GN=MT2770 PE=4 SV=1	1	8	8	8	7	6	7	5	6	7	4	4	7	6	6	7	7	5	6	7	7	6	7	5	6	7	4	4	7	6	6	7	7	5	6	7	7	6	7	5	6	7
O07201	O07201	5	5	5			>tr|O07201|O07201_MYCTU Uncharacterized protein OS=Mycobacterium tuberculosis GN=MT2773 PE=4 SV=1	1	5	5	5	4	4	4	5	5	4	3	3	5	5	5	5	5	5	5	5	4	4	4	5	5	4	3	3	5	5	5	5	5	5	5	5	4	4	4	5	5	4
O07202	O07202	5	5	5			>tr|O07202|O07202_MYCTU Possible conserved secreted alanine rich protein OS=Mycobacterium tuberculosis GN=MT2774 PE=4 SV=1	1	5	5	5	5	4	3	3	3	4	2	3	3	4	4	4	4	4	4	4	5	4	3	3	3	4	2	3	3	4	4	4	4	4	4	4	5	4	3	3	3	4
O07206	O07206	1	1	1		Rv2705c	>tr|O07206|O07206_MYCTU Uncharacterized protein OS=Mycobacterium tuberculosis GN=Rv2705c PE=4 SV=1	1	1	1	1	1	1	1	1	0	0	0	0	0	0	1	0	1	0	0	1	1	1	1	1	0	0	0	0	0	0	1	0	1	0	0	1	1	1	1	1	0	0
O07208	O07208	1	1	1			>tr|O07208|O07208_MYCTU Probable conserved transmembrane alanine and leucine rich protein OS=Mycobacterium tuberculosis GN=MT2780 PE=4 SV=1	1	1	1	1	1	0	1	0	0	1	0	0	0	0	0	1	1	0	0	1	1	0	1	0	0	1	0	0	0	0	0	1	1	0	0	1	1	0	1	0	0	1
O07209	O07209	4	4	4			>tr|O07209|O07209_MYCTU Uncharacterized protein OS=Mycobacterium tuberculosis GN=MT2781 PE=4 SV=1	1	4	4	4	1	1	2	1	2	2	2	2	2	2	1	3	2	2	2	2	1	1	2	1	2	2	2	2	2	2	1	3	2	2	2	2	1	1	2	1	2	2
O07210	O07210	1	1	1			>tr|O07210|O07210_MYCTU Probable conserved transmembrane protein OS=Mycobacterium tuberculosis GN=MT2782 PE=4 SV=1	1	1	1	1	1	1	1	1	1	1	0	0	1	1	1	1	0	0	0	1	1	1	1	1	1	1	0	0	1	1	1	1	0	0	0	1	1	1	1	1	1	1
O07213	O07213	7	7	7			>tr|O07213|O07213_MYCTU Conserved alanine and leucine rich protein OS=Mycobacterium tuberculosis GN=MT2787 PE=1 SV=1	1	7	7	7	3	5	6	5	5	5	5	5	5	5	5	4	6	6	6	4	3	5	6	5	5	5	5	5	5	5	5	4	6	6	6	4	3	5	6	5	5	5
O07216	O07216	3	3	3	UPF0678 fatty acid-binding protein-like protein Rv2717c/MT2790		>sp|O07216|Y2717_MYCTU UPF0678 fatty acid-binding protein-like protein Rv2717c/MT2790 OS=Mycobacterium tuberculosis GN=Rv2717c PE=1 SV=1	1	3	3	3	2	2	2	2	2	2	1	2	2	2	2	2	2	2	2	2	2	2	2	2	2	2	1	2	2	2	2	2	2	2	2	2	2	2	2	2	2	2
O07219	O07219	21	21	21			>tr|O07219|O07219_MYCTU Possible conserved transmembrane alanine and glycine rich protein OS=Mycobacterium tuberculosis GN=MT2794 PE=4 SV=2	1	21	21	21	15	16	15	13	14	16	11	10	14	16	14	13	15	18	17	16	15	16	15	13	14	16	11	10	14	16	14	13	15	18	17	16	15	16	15	13	14	16
O07220	O07220	5	5	5	NADH dehydrogenase-like protein Rv1812c/MT1860		>sp|O07220|Y1812_MYCTU NADH dehydrogenase-like protein Rv1812c/MT1860 OS=Mycobacterium tuberculosis GN=Rv1812c PE=2 SV=1	1	5	5	5	4	3	3	3	4	4	3	2	4	3	2	4	1	4	3	4	4	3	3	3	4	4	3	2	4	3	2	4	1	4	3	4	4	3	3	3	4	4
O07227	O07227	2	2	2	Antitoxin VapB2	vapB2	>sp|O07227|VAPB2_MYCTU Antitoxin VapB2 OS=Mycobacterium tuberculosis GN=vapB2 PE=1 SV=1	1	2	2	2	1	1	1	2	1	1	1	1	1	1	1	1	1	1	1	1	1	1	1	2	1	1	1	1	1	1	1	1	1	1	1	1	1	1	1	2	1	1
O07228	O07228	2	2	2	Ribonuclease VapC2	vapC2	>sp|O07228|VAPC2_MYCTU Ribonuclease VapC2 OS=Mycobacterium tuberculosis GN=vapC2 PE=1 SV=1	1	2	2	2	2	1	1	1	1	1	1	1	1	1	2	1	1	1	0	1	2	1	1	1	1	1	1	1	1	1	2	1	1	1	0	1	2	1	1	1	1	1
O07240	O07240	2	2	2	Uncharacterized protein Rv0313/MT0327		>sp|O07240|Y313_MYCTU Uncharacterized protein Rv0313/MT0327 OS=Mycobacterium tuberculosis GN=Rv0313 PE=1 SV=1	1	2	2	2	1	1	1	1	1	1	1	1	1	1	1	1	1	2	1	1	1	1	1	1	1	1	1	1	1	1	1	1	1	2	1	1	1	1	1	1	1	1
O07247	O07247	4	4	4	Deoxycytidine triphosphate deaminase	dcd	>sp|O07247|DCD_MYCTU Deoxycytidine triphosphate deaminase OS=Mycobacterium tuberculosis GN=dcd PE=1 SV=1	1	4	4	4	3	3	3	3	3	4	4	3	3	3	4	3	3	3	4	3	3	3	3	3	3	4	4	3	3	3	4	3	3	3	4	3	3	3	3	3	3	4
O07438	O07438	35	35	35	Alanine--tRNA ligase	alaS	>sp|O07438|SYA_MYCTU Alanine--tRNA ligase OS=Mycobacterium tuberculosis GN=alaS PE=3 SV=2	1	35	35	35	26	26	28	28	25	26	24	22	30	26	29	29	28	27	22	24	26	26	28	28	25	26	24	22	30	26	29	29	28	27	22	24	26	26	28	28	25	26
O07727	O07727	4	4	4	Probable D-amino-acid oxidase	aao	>sp|O07727|DAO_MYCTU Probable D-amino-acid oxidase OS=Mycobacterium tuberculosis GN=aao PE=3 SV=1	1	4	4	4	2	1	2	3	2	2	1	3	1	1	1	3	2	0	2	2	2	1	2	3	2	2	1	3	1	1	1	3	2	0	2	2	2	1	2	3	2	2
O07732	O07732	2	2	2		lipJ	>tr|O07732|O07732_MYCTU Probable lignin peroxidase LipJ OS=Mycobacterium tuberculosis GN=lipJ PE=1 SV=1	1	2	2	2	0	0	0	0	0	0	1	0	0	1	1	0	0	0	0	0	0	0	0	0	0	0	1	0	0	1	1	0	0	0	0	0	0	0	0	0	0	0
O07733	O07733	7	7	7	Uncharacterized protein Rv1899c/MT1950		>sp|O07733|Y1899_MYCTU Uncharacterized protein Rv1899c/MT1950 OS=Mycobacterium tuberculosis GN=Rv1899c PE=4 SV=2	1	7	7	7	4	4	5	4	4	4	5	3	3	3	4	3	5	3	4	3	4	4	5	4	4	4	5	3	3	3	4	3	5	3	4	3	4	4	5	4	4	4
O07736	O07736	8	8	8	Putative S-adenosyl-L-methionine-dependent methyltransferase Rv1896c/MT1947		>sp|O07736|Y1947_MYCTU Putative S-adenosyl-L-methionine-dependent methyltransferase Rv1896c/MT1947 OS=Mycobacterium tuberculosis GN=Rv1896c PE=3 SV=1	1	8	8	8	5	5	5	3	5	5	5	5	4	4	4	5	5	6	5	3	5	5	5	3	5	5	5	5	4	4	4	5	5	6	5	3	5	5	5	3	5	5
O07746	O07746	4	4	4	Secreted chorismate mutase		>sp|O07746|SCMU_MYCTU Secreted chorismate mutase OS=Mycobacterium tuberculosis GN=Rv1885c PE=1 SV=1	1	4	4	4	1	0	1	1	1	0	0	1	0	1	0	0	1	2	0	1	1	0	1	1	1	0	0	1	0	1	0	0	1	2	0	1	1	0	1	1	1	0
O07764	O07764	23	23	23			>tr|O07764|O07764_MYCTU Uncharacterized protein OS=Mycobacterium tuberculosis GN=MT0643 PE=4 SV=1	1	23	23	23	21	20	19	20	21	17	16	14	21	18	18	14	17	18	16	16	21	20	19	20	21	17	16	14	21	18	18	14	17	18	16	16	21	20	19	20	21	17
O07779	O07779	3	3	3	Antitoxin VapB27	vapB27	>sp|O07779|VPB27_MYCTU Antitoxin VapB27 OS=Mycobacterium tuberculosis GN=vapB27 PE=1 SV=3	1	3	3	3	2	2	2	2	2	2	3	3	2	2	2	1	3	2	2	1	2	2	2	2	2	2	3	3	2	2	2	1	3	2	2	1	2	2	2	2	2	2
O07780	O07780	1	1	1	Probable ribonuclease VapC27	vapC27	>sp|O07780|VPC27_MYCTU Probable ribonuclease VapC27 OS=Mycobacterium tuberculosis GN=vapC27 PE=1 SV=1	1	1	1	1	1	0	0	0	1	1	0	0	1	1	1	0	1	1	1	0	1	0	0	0	1	1	0	0	1	1	1	0	1	1	1	0	1	0	0	0	1	1
O07781	O07781	2	2	2			>tr|O07781|O07781_MYCTU Uncharacterized protein OS=Mycobacterium tuberculosis GN=MT0627 PE=4 SV=1	1	2	2	2	2	2	2	0	2	1	2	2	2	1	1	2	2	2	2	1	2	2	2	0	2	1	2	2	2	1	1	2	2	2	2	1	2	2	2	0	2	1
O07783	O07783	1	1	1	Toxin VapC4	vapC4	>sp|O07783|VAPC4_MYCTU Toxin VapC4 OS=Mycobacterium tuberculosis GN=vapC4 PE=1 SV=3	1	1	1	1	0	1	0	0	1	0	0	0	1	1	1	0	0	1	1	1	0	1	0	0	1	0	0	0	1	1	1	0	0	1	1	1	0	1	0	0	1	0
O07797	O07797	13	10	9	Probable long-chain-fatty-acid--CoA ligase FadD23	fadD23	>sp|O07797|FAC23_MYCTU Probable long-chain-fatty-acid--CoA ligase FadD23 OS=Mycobacterium tuberculosis GN=fadD23 PE=1 SV=1	1	13	10	9	11	10	11	11	7	9	5	4	10	6	10	10	11	8	8	10	8	8	8	9	5	7	3	3	7	4	7	7	8	6	6	7	7	7	7	8	4	6
O07798	O07798	31	30	28	Phthioceranic/hydroxyphthioceranic acid synthase	pks2	>sp|O07798|PHAS_MYCTU Phthioceranic/hydroxyphthioceranic acid synthase OS=Mycobacterium tuberculosis GN=pks2 PE=1 SV=1	1	31	30	28	21	17	21	15	9	15	7	4	21	19	17	18	20	18	19	19	20	16	20	14	8	14	7	4	20	18	16	17	19	17	18	18	19	15	19	13	7	13
O07799	O07799	2	2	2	SL659 acyltransferase papA1	papA1	>sp|O07799|PAPA1_MYCTU SL659 acyltransferase papA1 OS=Mycobacterium tuberculosis GN=papA1 PE=1 SV=1	1	2	2	2	1	1	1	1	1	2	1	0	0	0	0	0	1	1	1	1	1	1	1	1	1	2	1	0	0	0	0	0	1	1	1	1	1	1	1	1	1	2
O07805	O07805	7	7	7	Putative Rieske 2Fe-2S iron-sulfur protein Rv3818/MT3926		>sp|O07805|Y3818_MYCTU Putative Rieske 2Fe-2S iron-sulfur protein Rv3818/MT3926 OS=Mycobacterium tuberculosis GN=Rv3818 PE=3 SV=1	1	7	7	7	4	1	5	3	1	2	4	3	4	3	6	4	4	3	2	3	4	1	5	3	1	2	4	3	4	3	6	4	4	3	2	3	4	1	5	3	1	2
O07927	O07927	7	7	7	Mycothione reductase	mtr	>sp|O07927|MTR_MYCTU Mycothione reductase OS=Mycobacterium tuberculosis GN=mtr PE=1 SV=1	1	7	7	7	2	3	4	4	2	2	1	2	4	1	2	2	5	3	2	1	2	3	4	4	2	2	1	2	4	1	2	2	5	3	2	1	2	3	4	4	2	2
O08395	O08395	3	3	3	Citrate synthase	gltA-3	>tr|O08395|O08395_MYCTU Citrate synthase OS=Mycobacterium tuberculosis GN=gltA-3 PE=1 SV=1	1	3	3	3	1	2	1	0	2	2	1	0	2	3	3	2	2	2	2	1	1	2	1	0	2	2	1	0	2	3	3	2	2	2	2	1	1	2	1	0	2	2
O33175	O33175	2	2	2		oxyS	>tr|O33175|O33175_MYCTU Oxidative stress response regulatory protein OxyS OS=Mycobacterium tuberculosis GN=oxyS PE=4 SV=1	1	2	2	2	0	1	1	1	0	0	0	0	1	1	0	0	2	2	0	1	0	1	1	1	0	0	0	0	1	1	0	0	2	2	0	1	0	1	1	1	0	0
O33207	O33207	8	8	8	Uncharacterized protein Rv1708/MT1749		>sp|O33207|Y1708_MYCTU Uncharacterized protein Rv1708/MT1749 OS=Mycobacterium tuberculosis GN=Rv1708 PE=2 SV=1	1	8	8	8	5	5	6	7	5	7	6	6	6	5	6	4	5	4	6	5	5	5	6	7	5	7	6	6	6	5	6	4	5	4	6	5	5	5	6	7	5	7
O33209	O33209	4	4	4		scpB	>tr|O33209|O33209_MYCTU Possible segregation and condensation protein ScpB OS=Mycobacterium tuberculosis GN=scpB PE=1 SV=1	1	4	4	4	2	3	3	3	3	3	3	2	3	2	3	3	3	3	3	3	2	3	3	3	3	3	3	2	3	2	3	3	3	3	3	3	2	3	3	3	3	3
O33215	O33215	1	1	1	Probable ribonuclease VapC41	vapC41	>sp|O33215|VPC41_MYCTU Probable ribonuclease VapC41 OS=Mycobacterium tuberculosis GN=vapC41 PE=1 SV=2	1	1	1	1	1	0	0	0	0	1	0	0	1	0	0	1	0	0	0	0	1	0	0	0	0	1	0	0	1	0	0	1	0	0	0	0	1	0	0	0	0	1
O33219	O33219	9	9	9	Putative O-methyltransferase Rv1220c/MT1258		>sp|O33219|Y1220_MYCTU Putative O-methyltransferase Rv1220c/MT1258 OS=Mycobacterium tuberculosis GN=Rv1220c PE=3 SV=1	1	9	9	9	6	6	7	5	6	7	6	5	7	6	5	4	6	6	5	5	6	6	7	5	6	7	6	5	7	6	5	4	6	6	5	5	6	6	7	5	6	7
O33229	O33229	9	9	9		fadE20	>tr|O33229|O33229_MYCTU Probable acyl-CoA dehydrogenase FadE20 OS=Mycobacterium tuberculosis GN=fadE20 PE=3 SV=1	1	9	9	9	5	5	5	4	4	4	0	0	5	7	5	4	6	4	5	5	5	5	5	4	4	4	0	0	5	7	5	4	6	4	5	5	5	5	5	4	4	4
O33233	O33233	1	1	1			>tr|O33233|O33233_MYCTU Conserved alanine rich protein OS=Mycobacterium tuberculosis GN=MT2800 PE=4 SV=1	1	1	1	1	1	1	1	1	1	1	1	1	1	1	1	1	1	1	0	1	1	1	1	1	1	1	1	1	1	1	1	1	1	1	0	1	1	1	1	1	1	1
O33236	O33236	16	16	16			>tr|O33236|O33236_MYCTU Conserved alanine and arginine rich protein OS=Mycobacterium tuberculosis GN=MT2802 PE=4 SV=1	1	16	16	16	10	11	14	14	11	11	8	9	11	10	13	12	12	12	11	10	10	11	14	14	11	11	8	9	11	10	13	12	12	12	11	10	10	11	14	14	11	11
O33237	O33237	3	3	3		Rv2732c	>tr|O33237|O33237_MYCTU Probable conserved transmembrane protein OS=Mycobacterium tuberculosis GN=Rv2732c PE=4 SV=1	1	3	3	3	3	3	3	2	3	3	2	2	3	3	3	3	3	3	2	2	3	3	3	2	3	3	2	2	3	3	3	3	3	3	2	2	3	3	3	2	3	3
O33244	O33244	13	13	13	Proteasome subunit alpha	prcA	>sp|O33244|PSA_MYCTU Proteasome subunit alpha OS=Mycobacterium tuberculosis GN=prcA PE=1 SV=1	1	13	13	13	7	8	9	11	8	10	7	4	7	8	7	10	9	9	8	10	7	8	9	11	8	10	7	4	7	8	7	10	9	9	8	10	7	8	9	11	8	10
O33245	O33245	9	9	9	Proteasome subunit beta	prcB	>sp|O33245|PSB_MYCTU Proteasome subunit beta OS=Mycobacterium tuberculosis GN=prcB PE=1 SV=1	1	9	9	9	8	7	7	7	8	7	5	6	7	7	7	6	7	7	7	6	8	7	7	7	8	7	5	6	7	7	7	6	7	7	7	6	8	7	7	7	8	7
O33246	O33246	5	5	5	Prokaryotic ubiquitin-like protein Pup	pup	>sp|O33246|PUP_MYCTU Prokaryotic ubiquitin-like protein Pup OS=Mycobacterium tuberculosis GN=pup PE=1 SV=1	1	5	5	5	4	4	4	4	4	4	4	4	4	4	4	4	4	5	4	4	4	4	4	4	4	4	4	4	4	4	4	4	4	5	4	4	4	4	4	4	4	4
O33247	O33247	20	20	20	Pup deamidase/depupylase	dop	>sp|O33247|DOP_MYCTU Pup deamidase/depupylase OS=Mycobacterium tuberculosis GN=dop PE=1 SV=2	1	20	20	20	12	13	14	15	16	16	14	15	16	13	15	11	17	16	14	12	12	13	14	15	16	16	14	15	16	13	15	11	17	16	14	12	12	13	14	15	16	16
O33253	O33253	9	9	9	tRNA (adenine(58)-N(1))-methyltransferase TrmI	trmI	>sp|O33253|TRMI_MYCTU tRNA (adenine(58)-N(1))-methyltransferase TrmI OS=Mycobacterium tuberculosis GN=trmI PE=1 SV=1	1	9	9	9	5	5	5	5	5	6	5	6	5	5	5	5	5	6	6	4	5	5	5	5	5	6	5	6	5	5	5	5	5	6	6	4	5	5	5	5	5	6
O33259	O33259	10	10	10	Methionine synthase	metH	>sp|O33259|METH_MYCTU Methionine synthase OS=Mycobacterium tuberculosis GN=metH PE=3 SV=1	1	10	10	10	9	8	8	7	3	2	3	2	8	7	8	8	9	8	10	5	9	8	8	7	3	2	3	2	8	7	8	8	9	8	10	5	9	8	8	7	3	2
O33272	O33272	7	7	7		Rv2969c	>tr|O33272|O33272_MYCTU Possible conserved membrane or secreted protein OS=Mycobacterium tuberculosis GN=Rv2969c PE=1 SV=3	1	7	7	7	6	6	4	5	5	5	1	0	6	5	6	4	7	5	5	5	6	6	4	5	5	5	1	0	6	5	6	4	7	5	5	5	6	6	4	5	5	5
O33281	O33281	2	2	2			>tr|O33281|O33281_MYCTU Uncharacterized protein OS=Mycobacterium tuberculosis GN=MT2808 PE=4 SV=1	1	2	2	2	2	2	2	1	1	2	1	1	2	2	1	1	2	2	2	1	2	2	2	1	1	2	1	1	2	2	1	1	2	2	2	1	2	2	2	1	1	2
O33282	O33282	5	5	5		Rv2739c	>tr|O33282|O33282_MYCTU Possible alanine rich transferase OS=Mycobacterium tuberculosis GN=Rv2739c PE=4 SV=3	1	5	5	5	5	4	4	4	3	3	5	2	5	5	2	2	4	2	5	3	5	4	4	4	3	3	5	2	5	5	2	2	4	2	5	3	5	4	4	4	3	3
O33283	O33283	6	6	6	Epoxide hydrolase EphG	ephG	>sp|O33283|EPHG_MYCTU Epoxide hydrolase EphG OS=Mycobacterium tuberculosis GN=ephG PE=1 SV=1	1	6	6	6	6	6	6	6	6	6	5	5	5	6	6	6	6	6	6	6	6	6	6	6	6	6	5	5	5	6	6	6	6	6	6	6	6	6	6	6	6	6
O33286	O33286	3	3	3			>tr|O33286|O33286_MYCTU Possible conserved transmembrane alanine rich protein OS=Mycobacterium tuberculosis GN=MT2814 PE=4 SV=1	1	3	3	3	2	2	1	1	1	1	2	0	2	0	2	2	0	1	2	2	2	2	1	1	1	1	2	0	2	0	2	2	0	1	2	2	2	2	1	1	1	1
O33289	O33289	1	1	1	Amino-acid acetyltransferase	argA	>sp|O33289|ARGA_MYCTU Amino-acid acetyltransferase OS=Mycobacterium tuberculosis GN=argA PE=1 SV=1	1	1	1	1	1	1	1	1	1	1	1	0	1	1	0	1	1	0	1	1	1	1	1	1	1	1	1	0	1	1	0	1	1	0	1	1	1	1	1	1	1	1
O33290	O33290	6	6	6	DNA translocase FtsK	ftsK	>sp|O33290|FTSK_MYCTU DNA translocase FtsK OS=Mycobacterium tuberculosis GN=ftsK PE=3 SV=3	1	6	6	6	5	6	6	3	5	5	3	1	6	6	6	6	4	6	4	5	5	6	6	3	5	5	3	1	6	6	6	6	4	6	4	5	5	6	6	3	5	5
O33291	O33291	3	3	3		Rv2749	>tr|O33291|O33291_MYCTU Conserved protein OS=Mycobacterium tuberculosis GN=Rv2749 PE=4 SV=1	1	3	3	3	3	3	3	3	2	2	3	2	3	3	3	2	3	3	3	3	3	3	3	3	2	2	3	2	3	3	3	2	3	3	3	3	3	3	3	3	2	2
O33292	O33292	2	2	2	Uncharacterized oxidoreductase Rv2750/MT2820		>sp|O33292|Y2750_MYCTU Uncharacterized oxidoreductase Rv2750/MT2820 OS=Mycobacterium tuberculosis GN=Rv2750 PE=3 SV=1	1	2	2	2	1	1	1	1	2	1	1	2	2	1	1	1	1	1	1	1	1	1	1	1	2	1	1	2	2	1	1	1	1	1	1	1	1	1	1	1	2	1
O33293	O33293	6	6	6			>tr|O33293|O33293_MYCTU Conserved protein OS=Mycobacterium tuberculosis GN=MT2821 PE=3 SV=1	1	6	6	6	4	4	5	3	4	5	5	4	4	4	3	3	4	4	4	3	4	4	5	3	4	5	5	4	4	4	3	3	4	4	4	3	4	4	5	3	4	5
O33294	O33294	5	5	5	Putative ribonuclease J Rv2752c		>sp|O33294|Y2752_MYCTU Putative ribonuclease J Rv2752c OS=Mycobacterium tuberculosis GN=Rv2752c PE=1 SV=1	1	5	5	5	3	1	1	3	2	3	2	2	2	1	3	2	2	3	2	1	3	1	1	3	2	3	2	2	2	1	3	2	2	3	2	1	3	1	1	3	2	3
O33298	O33298	5	5	5		hsdM	>tr|O33298|O33298_MYCTU Possible type I restriction/modification system DNA methylase HsdM (M protein) (DNA methyltransferase) OS=Mycobacterium tuberculosis GN=hsdM PE=4 SV=1	1	5	5	5	1	1	1	1	2	1	3	1	1	1	1	1	1	1	1	1	1	1	1	1	2	1	3	1	1	1	1	1	1	1	1	1	1	1	1	1	2	1
O33302	O33302	1	1	1	Putative antitoxin VapB42	vapB42	>sp|O33302|VPB42_MYCTU Putative antitoxin VapB42 OS=Mycobacterium tuberculosis GN=vapB42 PE=4 SV=1	1	1	1	1	0	0	0	0	0	0	1	1	0	0	0	0	0	0	0	0	0	0	0	0	0	0	1	1	0	0	0	0	0	0	0	0	0	0	0	0	0	0
O33307	O33307	6	6	6			>tr|O33307|O33307_MYCTU Carboxymethylenebutenolidase, putative OS=Mycobacterium tuberculosis GN=MT2835 PE=4 SV=1	1	6	6	6	4	4	4	4	5	4	2	2	4	4	4	5	4	4	4	5	4	4	4	4	5	4	2	2	4	4	4	5	4	4	4	5	4	4	4	4	5	4
O33313	O33313	1	1	1		Rv2771c	>tr|O33313|O33313_MYCTU Uncharacterized protein OS=Mycobacterium tuberculosis GN=Rv2771c PE=4 SV=1	1	1	1	1	1	1	1	0	1	1	1	0	1	1	1	1	1	1	1	1	1	1	1	0	1	1	1	0	1	1	1	1	1	1	1	1	1	1	1	0	1	1
O33317	O33317	2	2	2		Rv2775	>tr|O33317|O33317_MYCTU GCN5-related N-acetyltransferase OS=Mycobacterium tuberculosis GN=Rv2775 PE=4 SV=3	1	2	2	2	1	1	1	1	1	1	1	1	1	1	1	0	1	1	1	2	1	1	1	1	1	1	1	1	1	1	1	0	1	1	1	2	1	1	1	1	1	1
O33320	O33320	6	6	6			>tr|O33320|O33320_MYCTU Conserved protein OS=Mycobacterium tuberculosis GN=MT2848 PE=4 SV=1	1	6	6	6	4	4	3	5	4	3	2	1	4	5	5	4	6	4	4	5	4	4	3	5	4	3	2	1	4	5	5	4	6	4	4	5	4	4	3	5	4	3
O33323	O33323	3	3	3			>tr|O33323|O33323_MYCTU 2-nitropropane dioxygenase, putative OS=Mycobacterium tuberculosis GN=MT2851 PE=4 SV=1	1	3	3	3	1	1	1	0	0	1	2	0	0	1	1	1	2	1	0	1	1	1	1	0	0	1	2	0	0	1	1	1	2	1	0	1	1	1	1	0	0	1
O33325	O33325	36	36	36	Polyribonucleotide nucleotidyltransferase	pnp	>sp|O33325|PNP_MYCTU Polyribonucleotide nucleotidyltransferase OS=Mycobacterium tuberculosis GN=pnp PE=3 SV=1	1	36	36	36	30	28	30	32	32	34	29	27	32	32	33	32	32	33	34	32	30	28	30	32	32	34	29	27	32	32	33	32	32	33	34	32	30	28	30	32	32	34
O33330	O33330	4	4	4		sirR	>tr|O33330|O33330_MYCTU Iron repressor protein OS=Mycobacterium tuberculosis GN=sirR PE=4 SV=1	1	4	4	4	3	1	2	1	2	1	1	2	2	3	3	1	2	2	2	1	3	1	2	1	2	1	1	2	2	3	3	1	2	2	2	1	3	1	2	1	2	1
O33331	O33331	5	5	5		fadE21	>tr|O33331|O33331_MYCTU Acyl-CoA dehydrogenase OS=Mycobacterium tuberculosis GN=fadE21 PE=3 SV=1	1	5	5	5	1	3	1	1	1	2	1	1	2	1	2	3	2	2	1	1	1	3	1	1	1	2	1	1	2	1	2	3	2	2	1	1	1	3	1	1	1	2
O33332	O33332	6	6	6		ltp1	>tr|O33332|O33332_MYCTU Probable lipid-transfer protein Ltp1 OS=Mycobacterium tuberculosis GN=ltp1 PE=3 SV=1	1	6	6	6	3	5	5	5	0	0	0	0	3	3	6	5	4	5	3	5	3	5	5	5	0	0	0	0	3	3	6	5	4	5	3	5	3	5	5	5	0	0
O33336	O33336	2	2	2		pptT	>tr|O33336|O33336_MYCTU Phosphopantetheinyl transferase PptT (CoA:APO-[ACP]pantetheinephosphotransferase) (CoA:APO-[acyl-carrier protein]pantetheinephosphotransferase) OS=Mycobacterium tuberculosis GN=pptT PE=4 SV=1	1	2	2	2	2	2	1	0	2	2	2	1	2	1	2	1	2	2	2	1	2	2	1	0	2	2	2	1	2	1	2	1	2	2	2	1	2	2	1	0	2	2
O33337	O33337	6	6	6			>tr|O33337|O33337_MYCTU Uncharacterized protein OS=Mycobacterium tuberculosis GN=MT2864 PE=4 SV=1	1	6	6	6	4	3	3	3	3	2	2	3	3	3	3	3	4	5	2	3	4	3	3	3	3	2	2	3	3	3	3	3	4	5	2	3	4	3	3	3	3	2
O33339	O33339	5	5	5			>tr|O33339|O33339_MYCTU Oxidoreductase, short-chain dehydrogenase/reductase family OS=Mycobacterium tuberculosis GN=MT2925 PE=4 SV=1	1	5	5	5	5	4	4	5	4	3	5	4	5	4	4	4	4	5	4	4	5	4	4	5	4	3	5	4	5	4	4	4	4	5	4	4	5	4	4	5	4	3
O33340	O33340	8	8	8		aldC	>tr|O33340|O33340_MYCTU Probable aldehyde dehydrogenase AldC OS=Mycobacterium tuberculosis GN=aldC PE=3 SV=1	1	8	8	8	6	5	6	5	4	4	4	3	5	5	5	4	5	5	5	4	6	5	6	5	4	4	4	3	5	5	5	4	5	5	5	4	6	5	6	5	4	4
O33341	O33341	5	5	5	Putative glutamine amidotransferase Rv2859c	Rv2859c	>sp|O33341|Y2859_MYCTU Putative glutamine amidotransferase Rv2859c OS=Mycobacterium tuberculosis GN=Rv2859c PE=1 SV=1	1	5	5	5	3	3	3	2	2	2	3	3	3	2	4	2	2	3	2	2	3	3	3	2	2	2	3	3	3	2	4	2	2	3	2	2	3	3	3	2	2	2
O33342	O33342	9	9	9		glnA4	>tr|O33342|O33342_MYCTU Glutamine synthetase, putative OS=Mycobacterium tuberculosis GN=glnA4 PE=3 SV=1	1	9	9	9	6	7	7	7	7	6	3	7	6	8	7	7	7	6	7	8	6	7	7	7	7	6	3	7	6	8	7	7	7	6	7	8	6	7	7	7	7	6
O33344	O33344	1	1	1			>tr|O33344|O33344_MYCTU Uncharacterized protein OS=Mycobacterium tuberculosis GN=MT2930 PE=4 SV=1	1	1	1	1	1	1	1	0	1	0	0	0	1	0	1	1	1	1	1	1	1	1	1	0	1	0	0	0	1	0	1	1	1	1	1	1	1	1	1	0	1	0
O33350	O33350	21	21	21	4-hydroxy-3-methylbut-2-en-1-yl diphosphate synthase	ispG	>sp|O33350|ISPG_MYCTU 4-hydroxy-3-methylbut-2-en-1-yl diphosphate synthase OS=Mycobacterium tuberculosis GN=ispG PE=3 SV=1	1	21	21	21	18	20	20	19	17	19	16	14	18	18	21	18	18	18	19	18	18	20	20	19	17	19	16	14	18	18	21	18	18	18	19	18	18	20	20	19	17	19
O33351	O33351	5	5	5	Putative zinc metalloprotease Rv2869c/MT2937		>sp|O33351|RIP1_MYCTU Zinc metalloprotease Rip1 OS=Mycobacterium tuberculosis GN=rip1 PE=1 SV=1	1	5	5	5	5	3	4	3	4	4	2	1	5	5	4	2	5	4	3	3	5	3	4	3	4	4	2	1	5	5	4	2	5	4	3	3	5	3	4	3	4	4
O33357	O33357	6	6	6	Delta-aminolevulinic acid dehydratase	hemB	>sp|O33357|HEM2_MYCTU Delta-aminolevulinic acid dehydratase OS=Mycobacterium tuberculosis GN=hemB PE=3 SV=1	1	6	6	6	3	2	4	4	3	2	3	2	3	2	3	3	3	3	3	4	3	2	4	4	3	2	3	2	3	2	3	3	3	3	3	4	3	2	4	4	3	2
O50385	O50385	11	11	11	Bifunctional protein FolD;Methylenetetrahydrofolate dehydrogenase;Methenyltetrahydrofolate cyclohydrolase	folD	>sp|O50385|FOLD_MYCTU Bifunctional protein FolD OS=Mycobacterium tuberculosis GN=folD PE=1 SV=1	1	11	11	11	9	9	9	8	6	7	6	6	9	8	9	7	9	9	8	8	9	9	9	8	6	7	6	6	9	8	9	7	9	9	8	8	9	9	9	8	6	7
O50405	O50405	5	5	5	Phosphatase Rv3376/MT3486		>sp|O50405|Y3376_MYCTU Phosphatase Rv3376/MT3486 OS=Mycobacterium tuberculosis GN=Rv3376 PE=1 SV=1	1	5	5	5	2	1	1	2	2	2	2	1	3	4	2	2	3	3	4	1	2	1	1	2	2	2	2	1	3	4	2	2	3	3	4	1	2	1	1	2	2	2
O50407	O50407	1	1	1	Diterpene synthase		>sp|O50407|TUBOL_MYCTU Diterpene synthase OS=Mycobacterium tuberculosis GN=Rv3378c PE=1 SV=1	1	1	1	1	0	0	0	1	0	0	0	0	0	0	0	1	0	0	0	1	0	0	0	1	0	0	0	0	0	0	0	1	0	0	0	1	0	0	0	1	0	0
O50411	O50411	3	3	3	Probable ribonuclease VapC46	vapC46	>sp|O50411|VPC46_MYCTU Probable ribonuclease VapC46 OS=Mycobacterium tuberculosis GN=vapC46 PE=1 SV=3	1	3	3	3	2	2	1	1	2	1	2	1	1	1	1	2	1	2	1	1	2	2	1	1	2	1	2	1	1	1	1	2	1	2	1	1	2	2	1	1	2	1
O50412	O50412	2	2	2	Antitoxin VapB46	vapB46	>sp|O50412|VPB46_MYCTU Antitoxin VapB46 OS=Mycobacterium tuberculosis GN=vapB46 PE=1 SV=1	1	2	2	2	1	2	1	2	1	1	1	1	1	1	2	2	2	1	2	2	1	2	1	2	1	1	1	1	1	1	2	2	2	1	2	2	1	2	1	2	1	1
O50422	O50422	3	3	3	Probable monoacyl phosphatidylinositol tetramannoside-binding protein LpqW	lpqW	>sp|O50422|LPQW_MYCTU Probable monoacyl phosphatidylinositol tetramannoside-binding protein LpqW OS=Mycobacterium tuberculosis GN=lpqW PE=3 SV=1	1	3	3	3	3	1	1	1	2	2	0	0	1	3	2	1	2	1	1	1	3	1	1	1	2	2	0	0	1	3	2	1	2	1	1	1	3	1	1	1	2	2
O50426	O50426	7	7	7	1D-myo-inositol 2-acetamido-2-deoxy-alpha-D-glucopyranoside deacetylase	mshB	>sp|O50426|MSHB_MYCTU 1D-myo-inositol 2-acetamido-2-deoxy-alpha-D-glucopyranoside deacetylase OS=Mycobacterium tuberculosis GN=mshB PE=1 SV=1	1	7	7	7	3	4	3	4	3	3	4	5	3	3	3	3	4	5	3	3	3	4	3	4	3	3	4	5	3	3	3	3	4	5	3	3	3	4	3	4	3	3
O50429	O50429	6	6	6	FO synthase	fbiC	>sp|O50429|FBIC_MYCTU FO synthase OS=Mycobacterium tuberculosis GN=fbiC PE=3 SV=1	1	6	6	6	3	3	2	0	2	4	3	1	2	3	2	1	4	1	3	2	3	3	2	0	2	4	3	1	2	3	2	1	4	1	3	2	3	3	2	0	2	4
O50454	O50454	7	7	7	Trehalose import ATP-binding protein SugC	sugC	>sp|O50454|SUGC_MYCTU Trehalose import ATP-binding protein SugC OS=Mycobacterium tuberculosis GN=sugC PE=1 SV=1	1	7	7	7	4	5	6	5	3	5	4	3	4	5	5	4	4	5	3	4	4	5	6	5	3	5	4	3	4	5	5	4	4	5	3	4	4	5	6	5	3	5
O50457	O50457	2	2	2	Probable ribonuclease VapC33	vapC33	>sp|O50457|VPC33_MYCTU Probable ribonuclease VapC33 OS=Mycobacterium tuberculosis GN=vapC33 PE=1 SV=1	1	2	2	2	0	0	1	1	1	1	0	0	0	0	0	0	0	2	0	0	0	0	1	1	1	1	0	0	0	0	0	0	0	2	0	0	0	0	1	1	1	1
O50461	O50461	2	2	2	Toxin RelE	relE	>sp|O50461|RELE_MYCTU Toxin RelE OS=Mycobacterium tuberculosis GN=relE PE=1 SV=1	1	2	2	2	0	0	0	0	0	0	1	1	0	0	0	0	1	1	1	1	0	0	0	0	0	0	1	1	0	0	0	0	1	1	1	1	0	0	0	0	0	0
O50463	O50463	51	51	50	Multifunctional 2-oxoglutarate metabolism enzyme;2-oxoglutarate dehydrogenase E1 component;Dihydrolipoyllysine-residue succinyltransferase component of 2-oxoglutarate dehydrogenase complex	kgd	>sp|O50463|KGD_MYCTU Multifunctional 2-oxoglutarate metabolism enzyme OS=Mycobacterium tuberculosis GN=kgd PE=1 SV=4	1	51	51	50	40	40	37	33	40	38	30	24	42	39	42	39	39	39	37	37	40	40	37	33	40	38	30	24	42	39	42	39	39	39	37	37	40	40	37	33	40	38
O53150	O53150	1	1	1	Alpha-(1->6)-mannopyranosyltransferase Rv1459c	Rv1459c	>sp|O53150|Y1459_MYCTU Alpha-(1->6)-mannopyranosyltransferase Rv1459c OS=Mycobacterium tuberculosis GN=Rv1459c PE=3 SV=1	1	1	1	1	1	1	1	1	1	1	1	1	1	0	1	1	1	1	1	1	1	1	1	1	1	1	1	1	1	0	1	1	1	1	1	1	1	1	1	1	1	1
O53153	O53153	10	10	10	UPF0051 protein Rv1462/MT1509		>sp|O53153|Y1462_MYCTU UPF0051 protein Rv1462/MT1509 OS=Mycobacterium tuberculosis GN=Rv1462 PE=3 SV=1	1	10	10	10	8	8	6	7	6	5	4	3	6	6	8	8	8	7	6	7	8	8	6	7	6	5	4	3	6	6	8	8	8	7	6	7	8	8	6	7	6	5
O53163	O53163	2	2	1	Probable enoyl-CoA hydratase echA12	echA12	>sp|O53163|ECH12_MYCTU Probable enoyl-CoA hydratase echA12 OS=Mycobacterium tuberculosis GN=echA12 PE=3 SV=1	1	2	2	1	0	0	0	0	0	0	0	0	1	0	1	1	1	0	0	1	0	0	0	0	0	0	0	0	1	0	1	1	1	0	0	1	0	0	0	0	0	0
O53168	O53168	2	2	2	Peptidoglycan endopeptidase RipA	ripA	>sp|O53168|RIPA_MYCTU Peptidoglycan endopeptidase RipA OS=Mycobacterium tuberculosis GN=ripA PE=1 SV=1	1	2	2	2	0	0	0	0	0	1	1	1	0	0	0	0	0	0	0	0	0	0	0	0	0	1	1	1	0	0	0	0	0	0	0	0	0	0	0	0	0	1
O53174	O53174	15	15	15		folC	>tr|O53174|O53174_MYCTU Folylpolyglutamate synthase OS=Mycobacterium tuberculosis GN=folC PE=1 SV=1	1	15	15	15	6	8	9	7	7	6	7	4	10	8	7	7	8	7	8	9	6	8	9	7	7	6	7	4	10	8	7	7	8	7	8	9	6	8	9	7	7	6
O53176	O53176	10	10	10	Putative trans-acting enoyl reductase Rv2449c	Rv2449c	>sp|O53176|Y2449_MYCTU Putative trans-acting enoyl reductase Rv2449c OS=Mycobacterium tuberculosis GN=Rv2449c PE=1 SV=3	1	10	10	10	7	6	5	6	2	3	3	1	6	4	7	6	5	4	6	7	7	6	5	6	2	3	3	1	6	4	7	6	5	4	6	7	7	6	5	6	2	3
O53181	O53181	21	21	21	2-oxoglutarate oxidoreductase subunit KorB	korB	>sp|O53181|KORB_MYCTU 2-oxoglutarate oxidoreductase subunit KorB OS=Mycobacterium tuberculosis GN=korB PE=1 SV=1	1	21	21	21	17	17	17	17	15	15	11	11	17	17	16	15	17	18	17	16	17	17	17	17	15	15	11	11	17	17	16	15	17	18	17	16	17	17	17	17	15	15
O53182	O53182	25	25	25	2-oxoglutarate oxidoreductase subunit KorA	korA	>sp|O53182|KORA_MYCTU 2-oxoglutarate oxidoreductase subunit KorA OS=Mycobacterium tuberculosis GN=korA PE=1 SV=3	1	25	25	25	17	19	19	15	18	17	17	12	19	20	19	18	19	20	17	16	17	19	19	15	18	17	17	12	19	20	19	18	19	20	17	16	17	19	19	15	18	17
O53189	O53189	24	24	24	Trigger factor	tig	>sp|O53189|TIG_MYCTU Trigger factor OS=Mycobacterium tuberculosis GN=tig PE=3 SV=1	1	24	24	24	18	19	22	19	19	19	16	16	22	20	20	20	21	21	20	22	18	19	22	19	19	19	16	16	22	20	20	20	21	21	20	22	18	19	22	19	19	19
O53195	O53195	5	5	5	Uncharacterized protein Rv2468c/MT2543		>sp|O53195|Y2468_MYCTU Uncharacterized protein Rv2468c/MT2543 OS=Mycobacterium tuberculosis GN=Rv2468c PE=4 SV=1	1	5	5	5	4	5	5	5	4	4	5	4	5	4	5	5	4	5	4	5	4	5	5	5	4	4	5	4	5	4	5	5	4	5	4	5	4	5	5	5	4	4
O53200	O53200	2	2	2		Rv2473	>tr|O53200|O53200_MYCTU Possible alanine and proline rich membrane protein OS=Mycobacterium tuberculosis GN=Rv2473 PE=4 SV=1	1	2	2	2	2	1	1	0	1	0	1	1	1	2	1	0	2	1	1	1	2	1	1	0	1	0	1	1	1	2	1	0	2	1	1	1	2	1	1	0	1	0
O53201	O53201	3	3	3			>tr|O53201|O53201_MYCTU Uncharacterized protein OS=Mycobacterium tuberculosis GN=MT2549 PE=4 SV=1	1	3	3	3	3	1	2	2	2	2	2	2	2	2	1	2	1	1	1	2	3	1	2	2	2	2	2	2	2	2	1	2	1	1	1	2	3	1	2	2	2	2
O53202	O53202	3	3	3			>tr|O53202|O53202_MYCTU Conserved protein OS=Mycobacterium tuberculosis GN=MT2550 PE=4 SV=1	1	3	3	3	3	2	2	3	2	2	2	0	2	2	2	1	2	2	3	1	3	2	2	3	2	2	2	0	2	2	2	1	2	2	3	1	3	2	2	3	2	2
O53203	O53203	59	59	59	NAD-specific glutamate dehydrogenase	gdh	>sp|O53203|DHE2_MYCTU NAD-specific glutamate dehydrogenase OS=Mycobacterium tuberculosis GN=gdh PE=1 SV=1	1	59	59	59	44	42	46	43	43	40	36	29	45	41	42	44	47	38	40	38	44	42	46	43	43	40	36	29	45	41	42	44	47	38	40	38	44	42	46	43	43	40
O53204	O53204	22	22	22	Uncharacterized ABC transporter ATP-binding protein Rv2477c/MT2552		>sp|O53204|Y2477_MYCTU Uncharacterized ABC transporter ATP-binding protein Rv2477c/MT2552 OS=Mycobacterium tuberculosis GN=Rv2477c PE=1 SV=1	1	22	22	22	19	20	18	19	19	20	17	16	17	18	21	18	18	19	18	19	19	20	18	19	19	20	17	16	17	18	21	18	18	19	18	19	19	20	18	19	19	20
O53207	O53207	3	3	3	Glycerol-3-phosphate acyltransferase	plsB	>sp|O53207|PLSB_MYCTU Glycerol-3-phosphate acyltransferase OS=Mycobacterium tuberculosis GN=plsB PE=3 SV=1	1	3	3	3	2	1	2	2	1	0	1	1	3	1	1	3	3	2	0	2	2	1	2	2	1	0	1	1	3	1	1	3	3	2	0	2	2	1	2	2	1	0
O53208	O53208	5	5	5		plsC	>tr|O53208|O53208_MYCTU Acyltransferase family protein OS=Mycobacterium tuberculosis GN=plsC PE=4 SV=1	1	5	5	5	1	3	3	3	2	2	3	2	3	4	3	3	2	2	3	2	1	3	3	3	2	2	3	2	3	4	3	3	2	2	3	2	1	3	3	3	2	2
O53209	O53209	4	4	4	Putative diacyglycerol O-acyltransferase Rv2484c/MT2557		>sp|O53209|Y2484_MYCTU Putative diacyglycerol O-acyltransferase Rv2484c/MT2557 OS=Mycobacterium tuberculosis GN=Rv2484c PE=2 SV=1	1	4	4	4	2	2	2	2	1	2	1	0	2	2	2	3	2	2	2	3	2	2	2	2	1	2	1	0	2	2	2	3	2	2	2	3	2	2	2	2	1	2
O53218	O53218	3	3	3	Putative antitoxin VapB38	vapB38	>sp|O53218|VPB38_MYCTU Putative antitoxin VapB38 OS=Mycobacterium tuberculosis GN=vapB38 PE=4 SV=1	1	3	3	3	1	3	3	3	2	2	3	3	2	2	2	2	2	2	3	2	1	3	3	3	2	2	3	3	2	2	2	2	2	2	3	2	1	3	3	3	2	2
O53223	O53223	5	5	5		ldtB	>tr|O53223|O53223_MYCTU Probable L,D-transpeptidase LdtB OS=Mycobacterium tuberculosis GN=ldtB PE=1 SV=1	1	5	5	5	2	3	4	3	4	4	0	0	4	4	2	3	2	4	2	3	2	3	4	3	4	4	0	0	4	4	2	3	2	4	2	3	2	3	4	3	4	4
O53225	O53225	3	3	3			>tr|O53225|O53225_MYCTU Possible conserved membrane protein OS=Mycobacterium tuberculosis GN=MT2596 PE=4 SV=1	1	3	3	3	3	3	3	3	3	3	2	2	3	3	3	2	3	3	2	2	3	3	3	3	3	3	2	2	3	3	3	2	3	3	2	2	3	3	3	3	3	3
O53226	O53226	9	9	9	Putative peroxiredoxin Rv2521/MT2597	bcp	>sp|O53226|BCP_MYCTU Putative peroxiredoxin Rv2521/MT2597 OS=Mycobacterium tuberculosis GN=bcp PE=1 SV=1	1	9	9	9	8	7	9	9	8	9	6	5	8	8	7	7	9	8	8	8	8	7	9	9	8	9	6	5	8	8	7	7	9	8	8	8	8	7	9	9	8	9
O53227	O53227	3	3	3			>tr|O53227|O53227_MYCTU Peptidase, M20/M25/M40 family OS=Mycobacterium tuberculosis GN=MT2598 PE=4 SV=1	1	3	3	3	1	1	1	2	1	1	1	0	1	1	1	1	1	1	1	1	1	1	1	2	1	1	1	0	1	1	1	1	1	1	1	1	1	1	1	2	1	1
O53231	O53231	6	6	6	Uroporphyrinogen decarboxylase	hemE	>sp|O53231|DCUP_MYCTU Uroporphyrinogen decarboxylase OS=Mycobacterium tuberculosis GN=hemE PE=3 SV=1	1	6	6	6	3	3	4	3	2	3	2	3	3	2	3	3	4	3	3	4	3	3	4	3	2	3	2	3	3	2	3	3	4	3	3	4	3	3	4	3	2	3
O53232	O53232	6	6	6		echA15	>tr|O53232|O53232_MYCTU Enoyl-CoA hydratase/isomerase family protein OS=Mycobacterium tuberculosis GN=echA15 PE=3 SV=1	1	6	6	6	5	4	6	4	2	3	2	2	4	3	4	3	4	3	2	3	5	4	6	4	2	3	2	2	4	3	4	3	4	3	2	3	5	4	6	4	2	3
O53237	O53237	17	17	17	3-isopropylmalate dehydratase large subunit	leuC	>sp|O53237|LEUC_MYCTU 3-isopropylmalate dehydratase large subunit OS=Mycobacterium tuberculosis GN=leuC PE=3 SV=1	1	17	17	17	6	5	6	5	12	14	14	14	7	5	6	5	6	7	7	5	6	5	6	5	12	14	14	14	7	5	6	5	6	7	7	5	6	5	6	5	12	14
O53238	O53238	13	13	13		Rv2989	>tr|O53238|O53238_MYCTU Probable transcriptional regulatory protein OS=Mycobacterium tuberculosis GN=Rv2989 PE=4 SV=3	1	13	13	13	5	5	4	5	11	11	11	10	2	4	4	1	4	4	4	3	5	5	4	5	11	11	11	10	2	4	4	1	4	4	4	3	5	5	4	5	11	11
O53242	O53242	8	8	8			>tr|O53242|O53242_MYCTU 2-hydroxyhepta-2,4-diene-1,7-dioate isomerase, putative OS=Mycobacterium tuberculosis GN=MT3071 PE=4 SV=1	1	8	8	8	7	7	6	6	6	6	7	6	6	6	5	7	7	8	6	7	7	7	6	6	6	6	7	6	6	6	5	7	7	8	6	7	7	7	6	6	6	6
O53246	O53246	3	3	3		lppY	>tr|O53246|O53246_MYCTU Probable conserved lipoprotein LppY OS=Mycobacterium tuberculosis GN=lppY PE=4 SV=1	1	3	3	3	3	3	3	3	3	3	1	0	3	3	3	3	3	3	2	3	3	3	3	3	3	3	1	0	3	3	3	3	3	3	2	3	3	3	3	3	3	3
O53252	O53252	3	3	3			>tr|O53252|O53252_MYCTU Uncharacterized protein OS=Mycobacterium tuberculosis GN=MT3085 PE=4 SV=1	1	3	3	3	1	1	2	1	2	1	1	1	1	1	1	1	1	1	1	2	1	1	2	1	2	1	1	1	1	1	1	1	1	1	1	2	1	1	2	1	2	1
O53253	O53253	4	4	4		lppZ	>tr|O53253|O53253_MYCTU Lipoprotein, putative OS=Mycobacterium tuberculosis GN=lppZ PE=4 SV=1	1	4	4	4	4	4	4	4	4	4	3	2	4	4	3	4	4	4	4	4	4	4	4	4	4	4	3	2	4	4	3	4	4	4	4	4	4	4	4	4	4	4
O53258	O53258	20	20	20	Glutamyl-tRNA(Gln) amidotransferase subunit A	gatA	>sp|O53258|GATA_MYCTU Glutamyl-tRNA(Gln) amidotransferase subunit A OS=Mycobacterium tuberculosis GN=gatA PE=3 SV=2	1	20	20	20	12	12	12	13	16	11	13	14	13	14	14	13	12	13	12	12	12	12	12	13	16	11	13	14	13	14	14	13	12	13	12	12	12	12	12	13	16	11
O53260	O53260	3	3	3		Rv3013	>tr|O53260|O53260_MYCTU Conserved protein OS=Mycobacterium tuberculosis GN=Rv3013 PE=4 SV=3	1	3	3	3	2	2	3	2	3	3	2	2	3	1	2	2	1	1	2	2	2	2	3	2	3	3	2	2	3	1	2	2	1	1	2	2	2	2	3	2	3	3
O53262	O53262	6	6	6			>tr|O53262|O53262_MYCTU Uncharacterized protein OS=Mycobacterium tuberculosis GN=MT3095 PE=4 SV=1	1	6	6	6	4	4	4	4	4	3	5	6	2	4	3	5	4	2	4	4	4	4	4	4	4	3	5	6	2	4	3	5	4	2	4	4	4	4	4	4	4	3
O53272	O53272	1	1	1	Cysteine desulfurase	iscS	>sp|O53272|ISCS_MYCTU Cysteine desulfurase OS=Mycobacterium tuberculosis GN=iscS PE=1 SV=1	1	1	1	1	1	1	0	1	1	1	0	0	0	0	1	1	0	0	0	1	1	1	0	1	1	1	0	0	0	0	1	1	0	0	0	1	1	1	0	1	1	1
O53275	O53275	18	18	18	Electron transfer flavoprotein subunit alpha	etfA	>sp|O53275|ETFA_MYCTU Electron transfer flavoprotein subunit alpha OS=Mycobacterium tuberculosis GN=etfA PE=3 SV=1	1	18	18	18	17	17	17	16	16	16	15	15	17	17	17	16	18	17	17	17	17	17	17	16	16	16	15	15	17	17	17	16	18	17	17	17	17	17	17	16	16	16
O53278	O53278	4	4	4	Probable 1,4-alpha-glucan branching enzyme Rv3031		>sp|O53278|BE_MYCTU Probable 1,4-alpha-glucan branching enzyme Rv3031 OS=Mycobacterium tuberculosis GN=Rv3031 PE=3 SV=1	1	4	4	4	1	0	0	2	1	0	0	0	1	1	1	0	1	1	1	0	1	0	0	2	1	0	0	0	1	1	1	0	1	1	1	0	1	0	0	2	1	0
O53279	O53279	1	1	1	Glycogen synthase		>sp|O53279|GLGSY_MYCTU Glycogen synthase OS=Mycobacterium tuberculosis GN=Rv3032 PE=1 SV=1	1	1	1	1	1	1	1	0	1	1	0	0	1	1	1	0	1	1	0	1	1	1	1	0	1	1	0	0	1	1	1	0	1	1	0	1	1	1	1	0	1	1
O53280	O53280	1	1	1			>tr|O53280|O53280_MYCTU Uncharacterized protein OS=Mycobacterium tuberculosis GN=MT3118 PE=4 SV=1	1	1	1	1	1	0	0	0	1	0	0	0	1	0	1	1	1	0	1	1	1	0	0	0	1	0	0	0	1	0	1	1	1	0	1	1	1	0	0	0	1	0
O53281	O53281	3	3	3	Putative acetyltransferase Rv3034c	Rv3034c	>sp|O53281|Y3034_MYCTU Putative acetyltransferase Rv3034c OS=Mycobacterium tuberculosis GN=Rv3034c PE=3 SV=1	1	3	3	3	0	1	0	1	1	2	0	0	1	1	2	1	1	1	1	0	0	1	0	1	1	2	0	0	1	1	2	1	1	1	1	0	0	1	0	1	1	2
O53282	O53282	2	2	2			>tr|O53282|O53282_MYCTU Conserved protein OS=Mycobacterium tuberculosis GN=MT3120 PE=4 SV=1	1	2	2	2	1	1	1	0	1	1	1	1	1	1	1	2	1	1	1	0	1	1	1	0	1	1	1	1	1	1	1	2	1	1	1	0	1	1	1	0	1	1
O53283	O53283	1	1	1		TB22.2	>tr|O53283|O53283_MYCTU Immunogenic protein MPB64/MPT64 OS=Mycobacterium tuberculosis GN=TB22.2 PE=4 SV=1	1	1	1	1	1	1	1	1	1	1	1	0	1	1	1	1	1	1	1	1	1	1	1	1	1	1	1	0	1	1	1	1	1	1	1	1	1	1	1	1	1	1
O53285	O53285	10	10	10			>tr|O53285|O53285_MYCTU Conserved protein OS=Mycobacterium tuberculosis GN=MT3123 PE=4 SV=1	1	10	10	10	7	4	5	4	6	6	6	5	9	5	6	5	6	6	5	6	7	4	5	4	6	6	6	5	9	5	6	5	6	6	5	6	7	4	5	4	6	6
O53286	O53286	4	4	4	Probable enoyl-CoA hydratase echA17	echA17	>sp|O53286|ECH17_MYCTU Probable enoyl-CoA hydratase echA17 OS=Mycobacterium tuberculosis GN=echA17 PE=3 SV=1	1	4	4	4	3	3	3	4	3	3	2	3	4	3	3	2	2	2	3	2	3	3	3	4	3	3	2	3	4	3	3	2	2	2	3	2	3	3	3	4	3	3
O53287	O53287	8	8	8		Rv3040c	>tr|O53287|O53287_MYCTU Conserved protein OS=Mycobacterium tuberculosis GN=Rv3040c PE=4 SV=1	1	8	8	8	3	3	4	4	5	4	4	4	4	4	4	4	4	3	4	6	3	3	4	4	5	4	4	4	4	4	4	4	4	3	4	6	3	3	4	4	5	4
O53288	O53288	7	7	7			>tr|O53288|O53288_MYCTU ABC transporter, ATP-binding protein OS=Mycobacterium tuberculosis GN=MT3126 PE=4 SV=1	1	7	7	7	4	4	4	4	4	4	5	4	3	4	5	4	4	4	4	5	4	4	4	4	4	4	5	4	3	4	5	4	4	4	4	5	4	4	4	4	4	4
O53289	O53289	10	10	10		serB2	>tr|O53289|O53289_MYCTU Probable phosphoserine phosphatase SerB2 (PSP) (O-phosphoserine phosphohydrolase) (Pspase) OS=Mycobacterium tuberculosis GN=serB2 PE=4 SV=1	1	10	10	10	8	7	7	8	6	5	4	5	7	6	8	8	7	7	7	6	8	7	7	8	6	5	4	5	7	6	8	8	7	7	7	6	8	7	7	8	6	5
O53291	O53291	7	7	7		fecB	>tr|O53291|O53291_MYCTU Probable FEIII-dicitrate-binding periplasmic lipoprotein FecB OS=Mycobacterium tuberculosis GN=fecB PE=4 SV=1	1	7	7	7	6	6	5	7	5	6	6	4	7	7	5	6	5	6	4	4	6	6	5	7	5	6	6	4	7	7	5	6	5	6	4	4	6	6	5	7	5	6
O53292	O53292	7	7	7			>tr|O53292|O53292_MYCTU Conserved protein OS=Mycobacterium tuberculosis GN=MT3131 PE=4 SV=1	1	7	7	7	5	5	5	5	4	3	4	4	5	4	4	4	5	5	3	4	5	5	5	5	4	3	4	4	5	4	4	4	5	5	3	4	5	5	5	5	4	3
O53294	O53294	5	5	5			>tr|O53294|O53294_MYCTU Monooxygenase, flavin-binding family OS=Mycobacterium tuberculosis GN=MT3134 PE=4 SV=1	1	5	5	5	2	1	2	2	1	2	0	0	1	2	4	1	2	4	1	2	2	1	2	2	1	2	0	0	1	2	4	1	2	4	1	2	2	1	2	2	1	2
O53295	O53295	4	4	4			>tr|O53295|O53295_MYCTU Probable transcriptional regulatory protein (Probably AsnC-family) OS=Mycobacterium tuberculosis GN=MT3136 PE=4 SV=1	1	4	4	4	2	1	2	1	1	2	2	1	1	3	2	2	1	3	2	2	2	1	2	1	1	2	2	1	1	3	2	2	1	3	2	2	2	1	2	1	1	2
O53301	O53301	1	1	1	Putative acetyl-hydrolase LipR	lipR	>sp|O53301|LIPR_MYCTU Putative acetyl-hydrolase LipR OS=Mycobacterium tuberculosis GN=lipR PE=2 SV=1	1	1	1	1	0	1	0	0	0	0	0	0	0	0	0	0	0	0	0	0	0	1	0	0	0	0	0	0	0	0	0	0	0	0	0	0	0	1	0	0	0	0
O53303	O53303	4	4	4	Putative alcohol dehydrogenase D	adhD	>sp|O53303|ADHD_MYCTU Putative alcohol dehydrogenase D OS=Mycobacterium tuberculosis GN=adhD PE=2 SV=1	1	4	4	4	4	4	4	4	3	3	2	2	4	3	4	1	2	3	4	4	4	4	4	4	3	3	2	2	4	3	4	1	2	3	4	4	4	4	4	4	3	3
O53304	O53304	4	4	4	Putative diacyglycerol O-acyltransferase Rv3087/MT3172		>sp|O53304|Y3087_MYCTU Putative diacyglycerol O-acyltransferase Rv3087/MT3172 OS=Mycobacterium tuberculosis GN=Rv3087 PE=1 SV=1	1	4	4	4	2	1	3	3	1	1	0	1	1	1	0	2	2	1	2	3	2	1	3	3	1	1	0	1	1	1	0	2	2	1	2	3	2	1	3	3	1	1
O53306	O53306	7	7	7	Long-chain-fatty-acid--CoA ligase FadD13	fadD13	>sp|O53306|FAC13_MYCTU Long-chain-fatty-acid--CoA ligase FadD13 OS=Mycobacterium tuberculosis GN=fadD13 PE=1 SV=1	1	7	7	7	5	2	4	4	4	2	2	1	4	4	5	4	3	4	4	3	5	2	4	4	4	2	2	1	4	4	5	4	3	4	4	3	5	2	4	4	4	2
O53307	O53307	6	6	6	NADH-quinone oxidoreductase subunit M	nuoM	>sp|O53307|NUOM_MYCTU NADH-quinone oxidoreductase subunit M OS=Mycobacterium tuberculosis GN=nuoM PE=3 SV=2	1	6	6	6	2	1	1	2	3	2	2	1	3	3	5	2	3	3	2	2	2	1	1	2	3	2	2	1	3	3	5	2	3	3	2	2	2	1	1	2	3	2
O53318	O53318	5	5	5	Putative aminoglycoside phosphotransferase		>sp|O53318|Y3168_MYCTU Putative aminoglycoside phosphotransferase OS=Mycobacterium tuberculosis GN=Rv3168 PE=1 SV=1	1	5	5	5	3	2	3	3	2	2	1	4	2	2	3	2	4	2	2	2	3	2	3	3	2	2	1	4	2	2	3	2	4	2	2	2	3	2	3	3	2	2
O53339	O53339	23	23	23	UPF0182 protein Rv3193c/MT3285		>sp|O53339|Y3193_MYCTU UPF0182 protein Rv3193c/MT3285 OS=Mycobacterium tuberculosis GN=Rv3193c PE=3 SV=1	1	23	23	23	19	19	17	14	16	16	17	12	18	16	19	17	15	16	17	17	19	19	17	14	16	16	17	12	18	16	19	17	15	16	17	17	19	19	17	14	16	16
O53353	O53353	1	1	1	Transcriptional regulator WhiB2	whiB2	>sp|O53353|WHB2A_MYCTU Transcriptional regulator WhiB2 OS=Mycobacterium tuberculosis GN=whiB2 PE=1 SV=3	1	1	1	1	1	1	1	0	1	1	1	1	1	1	1	0	1	1	1	1	1	1	1	0	1	1	1	1	1	1	1	0	1	1	1	1	1	1	1	0	1	1
O53355	O53355	9	9	9	NAD(P)H dehydrogenase (quinone)	lpdA	>sp|O53355|LPDA_MYCTU NAD(P)H dehydrogenase (quinone) OS=Mycobacterium tuberculosis GN=lpdA PE=1 SV=1	1	9	9	9	5	4	5	6	7	8	6	7	5	4	5	5	5	5	6	6	5	4	5	6	7	8	6	7	5	4	5	5	5	5	6	6	5	4	5	6	7	8
O53367	O53367	2	2	2	Cytidine deaminase	cdd	>sp|O53367|CDD_MYCTU Cytidine deaminase OS=Mycobacterium tuberculosis GN=cdd PE=1 SV=1	1	2	2	2	1	1	2	1	0	1	1	1	1	1	1	1	1	1	1	1	1	1	2	1	0	1	1	1	1	1	1	1	1	1	1	1	1	1	2	1	0	1
O53374	O53374	2	2	2			>tr|O53374|O53374_MYCTU Possible methyltransferase OS=Mycobacterium tuberculosis GN=MT3423 PE=4 SV=1	1	2	2	2	0	0	0	0	2	2	2	2	0	0	0	0	0	0	0	0	0	0	0	0	2	2	2	2	0	0	0	0	0	0	0	0	0	0	0	0	2	2
O53426	O53426	3	3	3	Proline-rich antigen homolog	pra	>sp|O53426|PRA_MYCTU Proline-rich antigen homolog OS=Mycobacterium tuberculosis GN=pra PE=4 SV=1	1	3	3	3	3	3	3	3	3	3	2	2	3	3	3	3	3	3	3	3	3	3	3	3	3	3	2	2	3	3	3	3	3	3	3	3	3	3	3	3	3	3
O53434	O53434	3	3	3	(2Z,6E)-farnesyl diphosphate synthase		>sp|O53434|ZFPP_MYCTU (2Z,6E)-farnesyl diphosphate synthase OS=Mycobacterium tuberculosis GN=Rv1086 PE=1 SV=1	1	3	3	3	2	2	2	2	2	2	1	0	2	2	2	2	2	3	2	2	2	2	2	2	2	2	1	0	2	2	2	2	2	3	2	2	2	2	2	2	2	2
O53441	O53441	21	21	21	Serine hydroxymethyltransferase 1	glyA1	>sp|O53441|GLYA1_MYCTU Serine hydroxymethyltransferase 1 OS=Mycobacterium tuberculosis GN=glyA1 PE=1 SV=1	1	21	21	21	19	20	20	20	19	18	18	17	18	20	19	19	18	20	18	19	19	20	20	20	19	18	18	17	18	20	19	19	18	20	18	19	19	20	20	20	19	18
O53442	O53442	17	17	17	Putative acyl-[acyl-carrier-protein] desaturase desA2	desA2	>sp|O53442|DESA2_MYCTU Putative acyl-[acyl-carrier-protein] desaturase desA2 OS=Mycobacterium tuberculosis GN=desA2 PE=1 SV=1	1	17	17	17	16	16	17	16	13	14	9	11	15	15	13	13	16	16	14	16	16	16	17	16	13	14	9	11	15	15	13	13	16	16	14	16	16	16	17	16	13	14
O53446	O53446	20	20	20	Fumarate hydratase class II	fumC	>sp|O53446|FUMC_MYCTU Fumarate hydratase class II OS=Mycobacterium tuberculosis GN=fumC PE=1 SV=1	1	20	20	20	18	19	19	19	18	18	17	15	19	18	20	17	19	18	20	17	18	19	19	19	18	18	17	15	19	18	20	17	19	18	20	17	18	19	19	19	18	18
O53447	O53447	19	19	19	Fructose-1,6-bisphosphatase class 2	glpX	>sp|O53447|GLPX_MYCTU Fructose-1,6-bisphosphatase class 2 OS=Mycobacterium tuberculosis GN=glpX PE=1 SV=2	1	19	19	19	17	16	15	16	16	14	12	10	14	14	15	14	15	16	15	12	17	16	15	16	16	14	12	10	14	14	15	14	15	16	15	12	17	16	15	16	16	14
O53449	O53449	2	2	2	UPF0118 membrane protein Rv1101c/MT1133		>sp|O53449|Y1101_MYCTU UPF0118 membrane protein Rv1101c/MT1133 OS=Mycobacterium tuberculosis GN=Rv1101c PE=3 SV=1	1	2	2	2	1	1	1	1	1	1	1	1	1	1	1	2	1	1	1	1	1	1	1	1	1	1	1	1	1	1	1	2	1	1	1	1	1	1	1	1	1	1
O53451	O53451	1	1	1	Antitoxin MazE3	mazE3	>sp|O53451|MAZE3_MYCTU Antitoxin MazE3 OS=Mycobacterium tuberculosis GN=mazE3 PE=1 SV=1	1	1	1	1	1	1	1	1	1	1	1	1	1	1	1	1	1	1	1	1	1	1	1	1	1	1	1	1	1	1	1	1	1	1	1	1	1	1	1	1	1	1
O53454	O53454	7	7	7	3 beta-hydroxysteroid dehydrogenase/Delta 5-->4-isomerase;3-beta-hydroxy-Delta(5)-steroid dehydrogenase;Steroid Delta-isomerase		>sp|O53454|3BHS_MYCTU 3 beta-hydroxysteroid dehydrogenase/Delta 5-->4-isomerase OS=Mycobacterium tuberculosis GN=Rv1106c PE=1 SV=1	1	7	7	7	6	6	5	3	5	6	3	3	5	4	4	3	6	7	4	3	6	6	5	3	5	6	3	3	5	4	4	3	6	7	4	3	6	6	5	3	5	6
O53457	O53457	4	4	4	Uncharacterized protein Rv1109c/MT1140		>sp|O53457|Y1109_MYCTU Uncharacterized protein Rv1109c/MT1140 OS=Mycobacterium tuberculosis GN=Rv1109c PE=1 SV=1	1	4	4	4	3	3	3	2	3	3	2	1	3	3	3	4	3	3	3	2	3	3	3	2	3	3	2	1	3	3	3	4	3	3	3	2	3	3	3	2	3	3
O53473	O53473	7	7	6	Hypoxia sensor histidine kinase response regulator DosT	dosT	>sp|O53473|DOST_MYCTU Hypoxia sensor histidine kinase response regulator DosT OS=Mycobacterium tuberculosis GN=dosT PE=1 SV=1	1	7	7	6	2	2	3	3	4	2	2	2	3	3	3	3	4	3	2	5	2	2	3	3	4	2	2	2	3	3	3	3	4	3	2	5	2	2	3	3	4	2
O53476	O53476	3	3	3	Putative NAD(P)H nitroreductase acg	acg	>sp|O53476|ACG_MYCTU Putative NAD(P)H nitroreductase acg OS=Mycobacterium tuberculosis GN=acg PE=2 SV=3	1	3	3	3	2	2	1	2	2	0	0	0	2	0	0	0	3	2	2	0	2	2	1	2	2	0	0	0	2	0	0	0	3	2	2	0	2	2	1	2	2	0
O53502	O53502	2	2	2	Putative antitoxin VapB37	vapB37	>sp|O53502|VPB37_MYCTU Putative antitoxin VapB37 OS=Mycobacterium tuberculosis GN=vapB37 PE=4 SV=1	1	2	2	2	1	0	1	1	0	1	0	0	2	1	1	1	0	1	0	1	1	0	1	1	0	1	0	0	2	1	1	1	0	1	0	1	1	0	1	1	0	1
O53508	O53508	2	2	2	Alpha-(1->6)-mannopyranosyltransferase A	mptA	>sp|O53508|MPTA_MYCTU Alpha-(1->6)-mannopyranosyltransferase A OS=Mycobacterium tuberculosis GN=mptA PE=3 SV=1	1	2	2	2	2	2	1	1	2	2	1	0	1	2	2	2	1	2	2	1	2	2	1	1	2	2	1	0	1	2	2	2	1	2	2	1	2	2	1	1	2	2
O53509	O53509	8	8	8	DNA-binding protein Rv2175c	Rv2175c	>sp|O53509|Y2175_MYCTU DNA-binding protein Rv2175c OS=Mycobacterium tuberculosis GN=Rv2175c PE=1 SV=3	1	8	8	8	4	3	3	3	5	4	5	5	4	4	4	3	4	4	4	3	4	3	3	3	5	4	5	5	4	4	4	3	4	4	4	3	4	3	3	3	5	4
O53512	O53512	25	25	25	Phospho-2-dehydro-3-deoxyheptonate aldolase AroG	aroG	>sp|O53512|AROG_MYCTU Phospho-2-dehydro-3-deoxyheptonate aldolase AroG OS=Mycobacterium tuberculosis GN=aroG PE=1 SV=1	1	25	25	25	20	19	20	20	18	18	12	15	21	21	20	20	20	21	20	21	20	19	20	20	18	18	12	15	21	21	20	20	20	21	20	21	20	19	20	20	18	18
O53515	O53515	2	2	2	Polyprenol-phosphate-mannose-dependent alpha-(1-2)-phosphatidylinositol mannoside mannosyltransferase		>sp|O53515|PIMG_MYCTU Polyprenol-phosphate-mannose-dependent alpha-(1-2)-phosphatidylinositol mannoside mannosyltransferase OS=Mycobacterium tuberculosis GN=Rv2181 PE=1 SV=1	1	2	2	2	1	0	0	0	0	1	1	1	0	1	1	1	1	0	1	1	1	0	0	0	0	1	1	1	0	1	1	1	1	0	1	1	1	0	0	0	0	1
O53521	O53521	26	26	26	Long-chain-fatty-acid--CoA ligase FadD15	fadD15	>sp|O53521|FAC15_MYCTU Long-chain-fatty-acid--CoA ligase FadD15 OS=Mycobacterium tuberculosis GN=fadD15 PE=1 SV=3	1	26	26	26	20	21	21	21	21	19	16	15	21	23	20	21	24	20	19	18	20	21	21	21	21	19	16	15	21	23	20	21	24	20	19	18	20	21	21	21	21	19
O53526	O53526	2	2	2	Diacylglycerol kinase	dagK	>sp|O53526|DAGK_MYCTU Diacylglycerol kinase OS=Mycobacterium tuberculosis GN=dagK PE=1 SV=1	1	2	2	2	1	1	1	1	2	2	2	1	0	1	1	1	1	0	1	2	1	1	1	1	2	2	2	1	0	1	1	1	1	0	1	2	1	1	1	1	2	2
O53539	O53539	2	2	2		mce4F	>tr|O53539|O53539_MYCTU MCE family protein 4F OS=Mycobacterium tuberculosis GN=mce4F PE=4 SV=1	1	2	2	2	0	0	0	0	1	1	2	1	0	0	0	0	0	1	1	0	0	0	0	0	1	1	2	1	0	0	0	0	0	1	1	0	0	0	0	0	1	1
O53541	O53541	2	2	2		mce4D	>tr|O53541|O53541_MYCTU MCE family protein 4D OS=Mycobacterium tuberculosis GN=mce4D PE=4 SV=1	1	2	2	2	2	1	1	1	2	2	2	2	2	2	2	2	2	1	2	1	2	1	1	1	2	2	2	2	2	2	2	2	2	1	2	1	2	1	1	1	2	2
O53542	O53542	2	2	2		mce4C	>tr|O53542|O53542_MYCTU MCE family protein 4C OS=Mycobacterium tuberculosis GN=mce4C PE=4 SV=1	1	2	2	2	0	0	0	0	0	0	1	0	0	0	1	1	0	1	1	2	0	0	0	0	0	0	1	0	0	0	1	1	0	1	1	2	0	0	0	0	0	0
O53543	O53543	2	2	2		mce4B	>tr|O53543|O53543_MYCTU Mce-family protein Mce4B OS=Mycobacterium tuberculosis GN=mce4B PE=4 SV=1	1	2	2	2	1	1	1	1	2	2	2	1	1	1	1	1	1	1	2	2	1	1	1	1	2	2	2	1	1	1	1	1	1	1	2	2	1	1	1	1	2	2
O53547	O53547	6	6	6		Rv3502c	>tr|O53547|O53547_MYCTU Probable short-chain type dehydrogenase/reductase. Possible 17-beta-hydroxysteroid dehydrogenase OS=Mycobacterium tuberculosis GN=Rv3502c PE=3 SV=1	1	6	6	6	3	4	5	4	3	4	3	2	4	4	5	3	4	4	4	3	3	4	5	4	3	4	3	2	4	4	5	3	4	4	4	3	3	4	5	4	3	4
O53548	O53548	2	2	2		fdxD	>tr|O53548|O53548_MYCTU Ferredoxin OS=Mycobacterium tuberculosis GN=fdxD PE=4 SV=1	1	2	2	2	1	2	1	1	1	1	1	1	1	1	1	1	1	1	1	1	1	2	1	1	1	1	1	1	1	1	1	1	1	1	1	1	1	2	1	1	1	1
O53549	O53549	3	3	3		fadE26	>tr|O53549|O53549_MYCTU Acyl-CoA dehydrogenase, putative OS=Mycobacterium tuberculosis GN=fadE26 PE=3 SV=1	1	3	3	3	2	1	0	2	0	2	0	0	3	1	2	2	3	2	2	2	2	1	0	2	0	2	0	0	3	1	2	2	3	2	2	2	2	1	0	2	0	2
O53550	O53550	1	1	1		fadE27	>tr|O53550|O53550_MYCTU Acyl-CoA dehydrogenase, putative OS=Mycobacterium tuberculosis GN=fadE27 PE=4 SV=1	1	1	1	1	1	1	0	0	0	0	0	0	0	0	0	0	0	0	0	1	1	1	0	0	0	0	0	0	0	0	0	0	0	0	0	1	1	1	0	0	0	0
O53554	O53554	18	18	18	Putative acetolactate synthase large subunit IlvX	ilvX	>sp|O53554|ILVX_MYCTU Putative acetolactate synthase large subunit IlvX OS=Mycobacterium tuberculosis GN=ilvX PE=2 SV=1	1	18	18	18	14	13	13	13	14	13	10	15	12	14	15	14	12	12	13	13	14	13	13	13	14	13	10	15	12	14	15	14	12	12	13	13	14	13	13	13	14	13
O53555	O53555	2	2	2			>tr|O53555|O53555_MYCTU Conserved protein OS=Mycobacterium tuberculosis GN=MT3614 PE=4 SV=1	1	2	2	2	1	1	0	1	0	1	1	1	0	0	0	0	0	0	0	0	1	1	0	1	0	1	1	1	0	0	0	0	0	0	0	0	1	1	0	1	0	1
O53561	O53561	3	3	3		echA19	>tr|O53561|O53561_MYCTU Possible enoyl-CoA hydratase EchA19 (Enoyl hydrase) (Unsaturated acyl-CoA hydratase) (Crotonase) OS=Mycobacterium tuberculosis GN=echA19 PE=4 SV=1	1	3	3	3	0	0	1	1	0	1	2	2	1	1	1	2	0	0	1	1	0	0	1	1	0	1	2	2	1	1	1	2	0	0	1	1	0	0	1	1	0	1
O53563	O53563	2	2	2	Putative cytochrome P450 142	cyp142	>sp|O53563|CP142_MYCTU Putative cytochrome P450 142 OS=Mycobacterium tuberculosis GN=cyp142 PE=1 SV=1	1	2	2	2	1	2	1	1	0	0	0	0	2	2	1	2	2	2	2	2	1	2	1	1	0	0	0	0	2	2	1	2	2	2	2	2	1	2	1	1	0	0
O53564	O53564	13	13	13		Rv3519	>tr|O53564|O53564_MYCTU Uncharacterized protein OS=Mycobacterium tuberculosis GN=Rv3519 PE=4 SV=1	1	13	13	13	9	9	9	7	1	0	1	2	10	9	8	6	9	8	7	7	9	9	9	7	1	0	1	2	10	9	8	6	9	8	7	7	9	9	9	7	1	0
O53565	O53565	14	14	14	Putative coenzyme F420-dependent oxidoreductase Rv3520c	Rv3520c	>sp|O53565|Y3520_MYCTU Putative coenzyme F420-dependent oxidoreductase Rv3520c OS=Mycobacterium tuberculosis GN=Rv3520c PE=4 SV=1	1	14	14	14	13	12	13	12	14	13	11	13	11	13	10	11	13	13	13	12	13	12	13	12	14	13	11	13	11	13	10	11	13	13	13	12	13	12	13	12	14	13
O53568	O53568	7	7	7	RNA polymerase-binding transcription factor CarD	carD	>sp|O53568|CARD_MYCTU RNA polymerase-binding transcription factor CarD OS=Mycobacterium tuberculosis GN=carD PE=1 SV=2	1	7	7	7	5	5	5	7	6	6	6	6	6	5	6	6	5	5	6	6	5	5	5	7	6	6	6	6	6	5	6	6	5	5	6	6	5	5	5	7	6	6
O53571	O53571	4	4	4	DNA integrity scanning protein DisA	disA	>sp|O53571|DISA_MYCTU DNA integrity scanning protein DisA OS=Mycobacterium tuberculosis GN=disA PE=1 SV=1	1	4	4	4	1	2	1	1	1	2	1	1	3	3	2	2	2	2	1	2	1	2	1	1	1	2	1	1	3	3	2	2	2	2	1	2	1	2	1	1	1	2
O53572	O53572	7	7	7		Rv3587c	>tr|O53572|O53572_MYCTU Probable conserved membrane protein OS=Mycobacterium tuberculosis GN=Rv3587c PE=4 SV=3	1	7	7	7	7	7	7	6	6	6	6	6	7	6	6	6	5	7	7	5	7	7	7	6	6	6	6	6	7	6	6	6	5	7	7	5	7	7	7	6	6	6
O53573	O53573	3	3	3	Carbonic anhydrase 2	mtcA2	>sp|O53573|MTCA2_MYCTU Carbonic anhydrase 2 OS=Mycobacterium tuberculosis GN=mtcA2 PE=1 SV=1	1	3	3	3	2	1	1	1	2	2	0	0	1	2	1	0	2	1	1	0	2	1	1	1	2	2	0	0	1	2	1	0	2	1	1	0	2	1	1	1	2	2
O53579	O53579	68	68	68		pks13	>tr|O53579|O53579_MYCTU Polyketide synthase OS=Mycobacterium tuberculosis GN=pks13 PE=1 SV=1	1	68	68	68	58	56	56	55	57	61	41	47	61	58	55	51	61	56	51	54	58	56	56	55	57	61	41	47	61	58	55	51	61	56	51	54	58	56	56	55	57	61
O53580	O53580	34	34	34	Long-chain-fatty-acid--AMP ligase FadD32	fadD32	>sp|O53580|FAA32_MYCTU Long-chain-fatty-acid--AMP ligase FadD32 OS=Mycobacterium tuberculosis GN=fadD32 PE=1 SV=1	1	34	34	34	28	28	27	28	28	26	23	22	27	27	25	25	28	29	27	25	28	28	27	28	28	26	23	22	27	27	25	25	28	29	27	25	28	28	27	28	28	26
O53582	O53582	8	8	8	Terminal beta-(1->2)-arabinofuranosyltransferase	aftB	>sp|O53582|AFTB_MYCTU Terminal beta-(1->2)-arabinofuranosyltransferase OS=Mycobacterium tuberculosis GN=aftB PE=3 SV=3	1	8	8	8	5	3	4	3	3	5	3	2	6	5	3	4	6	5	5	4	5	3	4	3	3	5	3	2	6	5	3	4	6	5	5	4	5	3	4	3	3	5
O53583	O53583	3	3	3	Decaprenyl-phosphate phosphoribosyltransferase		>sp|O53583|DPPRS_MYCTU Decaprenyl-phosphate phosphoribosyltransferase OS=Mycobacterium tuberculosis GN=Rv3806c PE=1 SV=1	1	3	3	3	2	2	2	1	2	2	1	1	2	2	2	1	2	1	1	1	2	2	2	1	2	2	1	1	2	2	2	1	2	1	1	1	2	2	2	1	2	2
O53584	O53584	1	1	1	Putative decaprenylphosphoryl-5-phosphoribose phosphatase Rv3807c		>sp|O53584|DPRP_MYCTU Putative decaprenylphosphoryl-5-phosphoribose phosphatase Rv3807c OS=Mycobacterium tuberculosis GN=Rv3807c PE=3 SV=1	1	1	1	1	1	1	1	1	1	1	1	1	1	1	1	1	1	1	1	1	1	1	1	1	1	1	1	1	1	1	1	1	1	1	1	1	1	1	1	1	1	1
O53585	O53585	13	13	13	Galactofuranosyl transferase GlfT2	glfT2	>sp|O53585|GLFT2_MYCTU Galactofuranosyl transferase GlfT2 OS=Mycobacterium tuberculosis GN=glfT2 PE=1 SV=1	1	13	13	13	8	8	9	7	7	7	6	3	9	8	8	7	7	10	7	5	8	8	9	7	7	7	6	3	9	8	8	7	7	10	7	5	8	8	9	7	7	7
O53597	O53597	1	1	1	Ribosomal RNA small subunit methyltransferase G	rsmG	>sp|O53597|RSMG_MYCTU Ribosomal RNA small subunit methyltransferase G OS=Mycobacterium tuberculosis GN=rsmG PE=3 SV=2	1	1	1	1	1	1	1	1	1	1	1	1	1	1	1	1	1	1	1	1	1	1	1	1	1	1	1	1	1	1	1	1	1	1	1	1	1	1	1	1	1	1
O53610	O53610	2	2	2	Probable ribonuclease VapC1	vapC1	>sp|O53610|VAPC1_MYCTU Probable ribonuclease VapC1 OS=Mycobacterium tuberculosis GN=vapC1 PE=3 SV=1	1	2	2	2	0	0	0	0	1	0	1	1	0	0	0	0	0	0	0	0	0	0	0	0	1	0	1	1	0	0	0	0	0	0	0	0	0	0	0	0	1	0
O53615	O53615	6	6	6	Serine hydroxymethyltransferase 2	glyA2	>sp|O53615|GLYA2_MYCTU Serine hydroxymethyltransferase 2 OS=Mycobacterium tuberculosis GN=glyA2 PE=1 SV=1	1	6	6	6	3	3	3	3	4	5	1	2	3	3	3	1	2	3	3	1	3	3	3	3	4	5	1	2	3	3	3	1	2	3	3	1	3	3	3	3	4	5
O53617	O53617	8	8	8	Uncharacterized ABC transporter permease Rv0072/MT0078		>sp|O53617|Y072_MYCTU Uncharacterized ABC transporter permease Rv0072/MT0078 OS=Mycobacterium tuberculosis GN=Rv0072 PE=3 SV=1	1	8	8	8	3	4	5	3	3	3	1	0	6	5	4	5	5	4	4	4	3	4	5	3	3	3	1	0	6	5	4	5	5	4	4	4	3	4	5	3	3	3
O53618	O53618	5	3	3	Uncharacterized ABC transporter ATP-binding protein Rv0073/MT0079		>sp|O53618|Y073_MYCTU Uncharacterized ABC transporter ATP-binding protein Rv0073/MT0079 OS=Mycobacterium tuberculosis GN=Rv0073 PE=1 SV=1	1	5	3	3	3	2	3	3	2	1	2	3	3	3	2	4	3	4	3	3	3	2	3	3	2	1	1	2	3	3	2	3	3	3	2	2	3	2	3	3	2	1
O53624	O53624	3	3	3	Uncharacterized protein Rv0079/MT0086		>sp|O53624|Y0079_MYCTU Uncharacterized protein Rv0079/MT0086 OS=Mycobacterium tuberculosis GN=Rv0079 PE=2 SV=1	1	3	3	3	0	0	0	0	0	0	0	0	0	0	0	0	1	0	3	1	0	0	0	0	0	0	0	0	0	0	0	0	1	0	3	1	0	0	0	0	0	0
O53626	O53626	2	2	2	Uncharacterized HTH-type transcriptional regulator Rv0081/MT0088		>sp|O53626|Y0081_MYCTU Uncharacterized HTH-type transcriptional regulator Rv0081/MT0088 OS=Mycobacterium tuberculosis GN=Rv0081 PE=1 SV=1	1	2	2	2	2	2	0	1	1	1	1	0	0	0	1	1	0	1	1	1	2	2	0	1	1	1	1	0	0	0	1	1	0	1	1	1	2	2	0	1	1	1
O53647	O53647	3	3	3	Uncharacterized HTH-type transcriptional regulator Rv0196/MT0206		>sp|O53647|Y196_MYCTU Uncharacterized HTH-type transcriptional regulator Rv0196/MT0206 OS=Mycobacterium tuberculosis GN=Rv0196 PE=4 SV=1	1	3	3	3	2	2	2	1	2	2	2	1	2	2	2	2	2	2	2	2	2	2	2	1	2	2	2	1	2	2	2	2	2	2	2	2	2	2	2	1	2	2
O53649	O53649	15	15	15		zmp1	>tr|O53649|O53649_MYCTU Endopeptidase, peptidase family M13 OS=Mycobacterium tuberculosis GN=zmp1 PE=1 SV=1	1	15	15	15	10	11	10	12	11	10	8	8	12	9	10	10	11	11	10	9	10	11	10	12	11	10	8	8	12	9	10	10	11	11	10	9	10	11	10	12	11	10
O53657	O53657	24	24	24	Putative membrane protein mmpL3	mmpL3	>sp|O53657|MMPL3_MYCTU Putative membrane protein mmpL3 OS=Mycobacterium tuberculosis GN=mmpL3 PE=3 SV=2	1	24	24	24	17	17	19	15	17	17	11	10	20	19	19	15	19	18	18	14	17	17	19	15	17	17	11	10	20	19	19	15	19	18	18	14	17	17	19	15	17	17
O53663	O53663	1	1	1	Probable ribonuclease VapC24	vapC24	>sp|O53663|VPC24_MYCTU Probable ribonuclease VapC24 OS=Mycobacterium tuberculosis GN=vapC24 PE=3 SV=1	1	1	1	1	1	1	1	1	1	1	1	0	1	0	1	1	1	0	0	1	1	1	1	1	1	1	1	0	1	0	1	1	1	0	0	1	1	1	1	1	1	1
O53665	O53665	29	29	29		fabG-1	>tr|O53665|O53665_MYCTU 3-oxoacyl-(Acyl-carrier-protein) reductase OS=Mycobacterium tuberculosis GN=fabG-1 PE=1 SV=1	1	29	29	29	23	23	24	22	21	22	20	22	24	21	24	23	22	24	22	23	23	23	24	22	21	22	20	22	24	21	24	23	22	24	22	23	23	23	24	22	21	22
O53672	O53672	11	11	11	Uncharacterized protein Rv0250c	Rv0250c	>sp|O53672|Y250_MYCTU Uncharacterized protein Rv0250c OS=Mycobacterium tuberculosis GN=Rv0250c PE=1 SV=1	1	11	11	11	8	7	9	10	8	7	7	8	10	9	8	9	9	10	7	9	8	7	9	10	8	7	7	8	10	9	8	9	9	10	7	9	8	7	9	10	8	7
O53686	O53686	16	16	16	Putative S-adenosyl-L-methionine-dependent methyltransferase Rv0281/MT0293		>sp|O53686|Y293_MYCTU Putative S-adenosyl-L-methionine-dependent methyltransferase Rv0281/MT0293 OS=Mycobacterium tuberculosis GN=Rv0281 PE=3 SV=1	1	16	16	16	13	13	15	15	13	14	12	9	14	13	15	13	13	14	15	14	13	13	15	15	13	14	12	9	14	13	15	13	13	14	15	14	13	13	15	15	13	14
O53687	O53687	26	26	26	ESX-3 secretion system protein EccA3	eccA3	>sp|O53687|ECCA3_MYCTU ESX-3 secretion system protein EccA3 OS=Mycobacterium tuberculosis GN=eccA3 PE=3 SV=1	1	26	26	26	24	23	23	24	22	22	19	20	25	23	22	21	24	24	23	23	24	23	23	24	22	22	19	20	25	23	22	21	24	24	23	23	24	23	23	24	22	22
O53688	O53688	19	19	19	ESX-3 secretion system protein eccB3	eccB3	>sp|O53688|ECCB3_MYCTU ESX-3 secretion system protein eccB3 OS=Mycobacterium tuberculosis GN=eccB3 PE=3 SV=1	1	19	19	19	15	14	15	15	16	15	13	12	15	16	16	11	12	13	13	15	15	14	15	15	16	15	13	12	15	16	16	11	12	13	13	15	15	14	15	15	16	15
O53689	O53689	40	40	40	ESX-3 secretion system protein EccC3	eccC3	>sp|O53689|ECCC3_MYCTU ESX-3 secretion system protein EccC3 OS=Mycobacterium tuberculosis GN=eccC3 PE=3 SV=1	1	40	40	40	32	30	33	26	31	30	30	24	29	31	31	29	31	32	30	29	32	30	33	26	31	30	30	24	29	31	31	29	31	32	30	29	32	30	33	26	31	30
O53694	O53694	4	4	4	ESX-3 secretion-associated protein EspG3	espG3	>sp|O53694|ESPG3_MYCTU ESX-3 secretion-associated protein EspG3 OS=Mycobacterium tuberculosis GN=espG3 PE=3 SV=1	1	4	4	4	2	2	2	2	3	4	3	2	2	3	1	1	2	3	3	0	2	2	2	2	3	4	3	2	2	3	1	1	2	3	3	0	2	2	2	2	3	4
O53696	O53696	9	9	9	ESX-3 secretion system protein EccE3	eccE3	>sp|O53696|ECCE3_MYCTU ESX-3 secretion system protein EccE3 OS=Mycobacterium tuberculosis GN=eccE3 PE=3 SV=1	1	9	9	9	7	6	6	8	6	7	5	5	8	6	8	9	6	5	9	9	7	6	6	8	6	7	5	5	8	6	8	9	6	5	9	9	7	6	6	8	6	7
O53725	O53725	3	3	3	Molybdopterin molybdenumtransferase 2	moaE2	>sp|O53725|MOEA2_MYCTU Molybdopterin molybdenumtransferase 2 OS=Mycobacterium tuberculosis GN=moaE2 PE=3 SV=1	1	3	3	3	2	3	2	3	3	3	3	1	3	3	3	1	2	3	2	1	2	3	2	3	3	3	3	1	3	3	3	1	2	3	2	1	2	3	2	3	3	3
O53729	O53729	7	7	7	Anti-sigma-K factor RskA	rskA	>sp|O53729|RSKA_MYCTU Anti-sigma-K factor RskA OS=Mycobacterium tuberculosis GN=rskA PE=1 SV=1	1	7	7	7	6	6	5	4	3	5	4	3	3	6	6	5	5	5	3	6	6	6	5	4	3	5	4	3	3	6	6	5	5	5	3	6	6	6	5	4	3	5
O53730	O53730	3	3	3	RNA polymerase sigma factor SigK	sigK	>sp|O53730|SIGK_MYCTU ECF RNA polymerase sigma factor SigK OS=Mycobacterium tuberculosis GN=sigK PE=1 SV=1	1	3	3	3	2	3	2	2	2	2	3	1	2	2	2	2	2	2	3	2	2	3	2	2	2	2	3	1	2	2	2	2	2	2	3	2	2	3	2	2	2	2
O53753	O53753	16	16	16	3-hydroxybutyryl-CoA dehydrogenase	fadB2	>sp|O53753|FADB2_MYCTU 3-hydroxybutyryl-CoA dehydrogenase OS=Mycobacterium tuberculosis GN=fadB2 PE=1 SV=1	1	16	16	16	14	14	13	14	14	15	14	11	13	15	12	13	14	15	14	14	14	14	13	14	14	15	14	11	13	15	12	13	14	15	14	14	14	14	13	14	14	15
O53757	O53757	4	4	4	Uncharacterized HTH-type transcriptional regulator Rv0472c/MT0489		>sp|O53757|Y472_MYCTU Uncharacterized HTH-type transcriptional regulator Rv0472c/MT0489 OS=Mycobacterium tuberculosis GN=Rv0472c PE=4 SV=3	1	4	4	4	4	4	4	4	4	3	4	4	4	4	2	3	4	4	4	3	4	4	4	4	4	3	4	4	4	4	2	3	4	4	4	3	4	4	4	4	4	3
O53759	O53759	1	1	1	Uncharacterized HTH-type transcriptional regulator Rv0474/MT0491		>sp|O53759|Y474_MYCTU Uncharacterized HTH-type transcriptional regulator Rv0474/MT0491 OS=Mycobacterium tuberculosis GN=Rv0474 PE=4 SV=1	1	1	1	1	1	1	1	1	1	1	1	1	1	1	1	1	1	1	1	1	1	1	1	1	1	1	1	1	1	1	1	1	1	1	1	1	1	1	1	1	1	1
O53766	O53766	2	2	2	Uncharacterized protein Rv0569/MT0595		>sp|O53766|Y0569_MYCTU Uncharacterized protein Rv0569/MT0595 OS=Mycobacterium tuberculosis GN=Rv0569 PE=1 SV=3	1	2	2	2	2	2	1	2	2	0	1	0	2	1	2	1	2	2	1	1	2	2	1	2	2	0	1	0	2	1	2	1	2	2	1	1	2	2	1	2	2	0
O53768	O53768	1	1	1	Putative phosphoribosyl transferase Rv0571c/MT0597		>sp|O53768|Y0571_MYCTU Putative phosphoribosyl transferase Rv0571c/MT0597 OS=Mycobacterium tuberculosis GN=Rv0571c PE=2 SV=3	1	1	1	1	0	0	0	0	0	0	0	0	0	0	0	0	1	0	0	0	0	0	0	0	0	0	0	0	0	0	0	0	1	0	0	0	0	0	0	0	0	0
O53784	O53784	2	2	2	Putative membrane protein mmpL5	mmpL5	>sp|O53784|MMPL5_MYCTU Putative membrane protein mmpL5 OS=Mycobacterium tuberculosis GN=mmpL5 PE=3 SV=1	1	2	2	2	1	1	1	0	0	1	1	0	2	1	1	1	1	1	1	0	1	1	1	0	0	1	1	0	2	1	1	1	1	1	1	0	1	1	1	0	0	1
O53786	O53786	2	2	2			>tr|O53786|O53786_MYCTU Conserved protein OS=Mycobacterium tuberculosis GN=MT0706.1 PE=4 SV=1	1	2	2	2	0	0	0	0	1	1	0	0	1	0	1	0	0	0	0	0	0	0	0	0	1	1	0	0	1	0	1	0	0	0	0	0	0	0	0	0	1	1
O53788	O53788	1	1	1			>tr|O53788|O53788_MYCTU Probable conserved transmembrane protein OS=Mycobacterium tuberculosis GN=MT0708 PE=4 SV=1	1	1	1	1	0	0	1	1	0	0	0	0	0	0	0	0	0	0	0	0	0	0	1	1	0	0	0	0	0	0	0	0	0	0	0	0	0	0	1	1	0	0
O53789	O53789	4	4	4		Rv0681	>tr|O53789|O53789_MYCTU Probable transcriptional regulatory protein (Possibly TetR-family) OS=Mycobacterium tuberculosis GN=Rv0681 PE=4 SV=3	1	4	4	4	1	3	3	4	4	4	1	2	4	3	2	4	3	2	1	3	1	3	3	4	4	4	1	2	4	3	2	4	3	2	1	3	1	3	3	4	4	4
O53793	O53793	1	1	1		xylB	>tr|O53793|O53793_MYCTU Carbohydrate kinase, FGGY family OS=Mycobacterium tuberculosis GN=xylB PE=4 SV=1	1	1	1	1	0	0	0	0	0	0	0	0	1	0	0	1	0	0	1	1	0	0	0	0	0	0	0	0	1	0	0	1	0	0	1	1	0	0	0	0	0	0
O53801	O53801	8	8	8	Uncharacterized protein Rv0738/MT0763		>sp|O53801|Y738_MYCTU Uncharacterized protein Rv0738/MT0763 OS=Mycobacterium tuberculosis GN=Rv0738 PE=1 SV=1	1	8	8	8	5	5	4	5	6	6	4	6	5	6	5	6	5	6	6	4	5	5	4	5	6	6	4	6	5	6	5	6	5	6	6	4	5	5	4	5	6	6
O53803;O53813	O53803	3;1	3;1	3;1		Rv0740	>tr|O53803|O53803_MYCTU Uncharacterized protein OS=Mycobacterium tuberculosis GN=Rv0740 PE=4 SV=1	2	3	3	3	1	2	1	1	2	1	2	2	2	2	1	2	2	2	2	2	1	2	1	1	2	1	2	2	2	2	1	2	2	2	2	2	1	2	1	1	2	1
O53815	O53815	2	2	2		fadE9	>tr|O53815|O53815_MYCTU Acyl-CoA dehydrogenase OS=Mycobacterium tuberculosis GN=fadE9 PE=3 SV=1	1	2	2	2	0	0	0	1	0	0	1	0	0	0	0	0	0	0	0	0	0	0	0	1	0	0	1	0	0	0	0	0	0	0	0	0	0	0	0	1	0	0
O53816	O53816	13	13	13		mmsA	>tr|O53816|O53816_MYCTU Probable methylmalonate-semialdehyde dehydrogenase MmsA (Methylmalonic acid semialdehyde dehydrogenase) (MMSDH) OS=Mycobacterium tuberculosis GN=mmsA PE=3 SV=1	1	13	13	13	10	12	10	12	0	2	3	1	7	8	9	9	9	10	9	10	10	12	10	12	0	2	3	1	7	8	9	9	9	10	9	10	10	12	10	12	0	2
O53823	O53823	8	8	8	Phosphoribosylformylglycinamidine cyclo-ligase	purM	>tr|O53823|O53823_MYCTU Phosphoribosylformylglycinamidine cyclo-ligase OS=Mycobacterium tuberculosis GN=purM PE=3 SV=1	1	8	8	8	6	7	8	7	7	7	6	8	7	7	8	8	7	7	7	8	6	7	8	7	7	7	6	8	7	7	8	8	7	7	7	8	6	7	8	7	7	7
O53824	O53824	4	4	4			>tr|O53824|O53824_MYCTU Uncharacterized protein OS=Mycobacterium tuberculosis GN=MT0831 PE=4 SV=1	1	4	4	4	3	3	3	3	4	4	3	3	3	3	3	3	3	4	4	3	3	3	3	3	4	4	3	3	3	3	3	3	3	4	4	3	3	3	3	3	4	4
O53825	O53825	5	5	5			>tr|O53825|O53825_MYCTU Conserved protein OS=Mycobacterium tuberculosis GN=MT0832 PE=3 SV=1	1	5	5	5	4	4	4	4	4	4	4	4	4	4	4	4	3	3	3	4	4	4	4	4	4	4	4	4	4	4	4	4	3	3	3	4	4	4	4	4	4	4
O53827	O53827	6	6	6	UPF0678 fatty acid-binding protein-like protein Rv0813c/MT0834		>sp|O53827|Y813_MYCTU UPF0678 fatty acid-binding protein-like protein Rv0813c/MT0834 OS=Mycobacterium tuberculosis GN=Rv0813c PE=1 SV=1	1	6	6	6	4	4	4	4	5	4	4	5	3	4	3	4	4	5	4	4	4	4	4	4	5	4	4	5	3	4	3	4	4	5	4	4	4	4	4	4	5	4
O53829	O53829	3	3	3			>tr|O53829|O53829_MYCTU Probable conserved exported protein OS=Mycobacterium tuberculosis GN=MT0839 PE=4 SV=1	1	3	3	3	1	1	1	1	1	1	1	0	2	3	1	1	2	1	0	2	1	1	1	1	1	1	1	0	2	3	1	1	2	1	0	2	1	1	1	1	1	1
O53830;Q10808	O53830	9;1	9;1	9;1		Rv0818	>tr|O53830|O53830_MYCTU Transcriptional regulatory protein OS=Mycobacterium tuberculosis GN=Rv0818 PE=4 SV=3	2	9	9	9	7	9	7	8	7	7	4	5	6	7	6	7	7	8	6	6	7	9	7	8	7	7	4	5	6	7	6	7	7	8	6	6	7	9	7	8	7	7
O53831	O53831	4	4	4	Mycothiol acetyltransferase	mshD	>sp|O53831|MSHD_MYCTU Mycothiol acetyltransferase OS=Mycobacterium tuberculosis GN=mshD PE=1 SV=1	1	4	4	4	3	3	3	3	3	3	3	2	3	3	2	3	4	3	1	1	3	3	3	3	3	3	3	2	3	3	2	3	4	3	1	1	3	3	3	3	3	3
O53832	O53832	6	6	6	Phosphate import ATP-binding protein PstB 1	pstB1	>sp|O53832|PSTB1_MYCTU Phosphate import ATP-binding protein PstB 1 OS=Mycobacterium tuberculosis GN=pstB1 PE=3 SV=1	1	6	6	6	2	3	4	2	4	4	2	3	4	2	4	2	5	4	4	2	2	3	4	2	4	4	2	3	4	2	4	2	5	4	4	2	2	3	4	2	4	4
O53836	O53836	6	6	6		Rv0825c	>tr|O53836|O53836_MYCTU Conserved protein OS=Mycobacterium tuberculosis GN=Rv0825c PE=4 SV=3	1	6	6	6	4	3	5	6	0	0	1	1	3	4	4	4	4	4	4	2	4	3	5	6	0	0	1	1	3	4	4	4	4	4	4	2	4	3	5	6	0	0
O53841	O53841	9	8	8	Putative S-adenosyl-L-methionine-dependent methyltransferase Rv0830/MT0851		>sp|O53841|Y851_MYCTU Putative S-adenosyl-L-methionine-dependent methyltransferase Rv0830/MT0851 OS=Mycobacterium tuberculosis GN=Rv0830 PE=3 SV=1	1	9	8	8	7	4	3	2	6	4	5	6	3	4	3	4	4	4	6	5	6	4	3	2	5	3	4	5	3	3	3	4	3	4	5	5	6	4	3	2	5	3
O53842	O53842	17	17	17		Rv0831c	>tr|O53842|O53842_MYCTU Conserved protein OS=Mycobacterium tuberculosis GN=Rv0831c PE=4 SV=3	1	17	17	17	14	14	15	14	14	14	14	11	14	15	14	13	14	14	14	14	14	14	15	14	14	14	14	11	14	15	14	13	14	14	14	14	14	14	15	14	14	14
O53846	O53846	1	1	1		lpqQ	>tr|O53846|O53846_MYCTU Possible lipoprotein LpqQ OS=Mycobacterium tuberculosis GN=lpqQ PE=4 SV=3	1	1	1	1	1	1	1	1	1	1	0	0	0	1	0	0	0	1	0	0	1	1	1	1	1	1	0	0	0	1	0	0	0	1	0	0	1	1	1	1	1	1
O53851	O53851	4	4	4			>tr|O53851|O53851_MYCTU Methyltransferase, UbiE/COQ5 family OS=Mycobacterium tuberculosis GN=MT0861 PE=4 SV=1	1	4	4	4	0	1	1	1	2	2	2	4	1	0	0	0	1	1	1	1	0	1	1	1	2	2	2	4	1	0	0	0	1	1	1	1	0	1	1	1	2	2
O53856	O53856	7	7	7	Probable transcriptional regulatory protein NarL	narL	>sp|O53856|NARL_MYCTU Probable transcriptional regulatory protein NarL OS=Mycobacterium tuberculosis GN=narL PE=1 SV=1	1	7	7	7	5	5	5	5	4	4	2	2	3	3	3	3	4	2	4	4	5	5	5	5	4	4	2	2	3	3	3	3	4	2	4	4	5	5	5	5	4	4
O53857	O53857	2	2	2	Probable sensor histidine kinase NarS	narS	>sp|O53857|NARS_MYCTU Probable sensor histidine kinase NarS OS=Mycobacterium tuberculosis GN=narS PE=3 SV=3	1	2	2	2	0	0	0	1	0	1	1	1	1	0	0	0	1	1	0	0	0	0	0	1	0	1	1	1	1	0	0	0	1	1	0	0	0	0	0	1	0	1
O53865	O53865	14	14	14	Alpha-keto-acid decarboxylase	kdc	>sp|O53865|KDC_MYCTU Alpha-keto-acid decarboxylase OS=Mycobacterium tuberculosis GN=kdc PE=1 SV=1	1	14	14	14	8	10	11	11	6	7	2	5	9	8	9	9	10	10	8	11	8	10	11	11	6	7	2	5	9	8	9	9	10	10	8	11	8	10	11	11	6	7
O53866	O53866	4	4	4			>tr|O53866|O53866_MYCTU Conserved protein OS=Mycobacterium tuberculosis GN=MT0877 PE=4 SV=1	1	4	4	4	4	4	3	4	2	2	1	1	3	1	4	4	2	3	2	4	4	4	3	4	2	2	1	1	3	1	4	4	2	3	2	4	4	4	3	4	2	2
O53869	O53869	3	3	3			>tr|O53869|O53869_MYCTU Uncharacterized protein OS=Mycobacterium tuberculosis GN=MT0880 PE=4 SV=2	1	3	3	3	2	2	2	1	1	2	3	3	2	2	2	1	2	2	1	1	2	2	2	1	1	2	3	3	2	2	2	1	2	2	1	1	2	2	2	1	1	2
O53870	O53870	5	5	5	Probable N-succinyldiaminopimelate aminotransferase DapC	dapC	>sp|O53870|DAPC_MYCTU Probable N-succinyldiaminopimelate aminotransferase DapC OS=Mycobacterium tuberculosis GN=dapC PE=1 SV=1	1	5	5	5	1	2	2	1	2	1	1	3	2	1	3	2	2	1	1	3	1	2	2	1	2	1	1	3	2	1	3	2	2	1	1	3	1	2	2	1	2	1
O53871	O53871	20	20	20	Putative acyltransferase Rv0859	fadA	>sp|O53871|Y0859_MYCTU Putative acyltransferase Rv0859 OS=Mycobacterium tuberculosis GN=fadA PE=1 SV=1	1	20	20	20	15	16	15	17	18	17	15	15	19	18	17	16	16	17	16	18	15	16	15	17	18	17	15	15	19	18	17	16	16	17	16	18	15	16	15	17	18	17
O53872	O53872	40	40	40		fadB	>tr|O53872|O53872_MYCTU Probable fatty oxidation protein FadB OS=Mycobacterium tuberculosis GN=fadB PE=1 SV=1	1	40	40	40	34	37	35	34	34	35	35	33	34	35	34	33	38	34	32	30	34	37	35	34	34	35	35	33	34	35	34	33	38	34	32	30	34	37	35	34	34	35
O53873	O53873	5	5	5		ercc3	>tr|O53873|O53873_MYCTU DNA helicase Ercc3 OS=Mycobacterium tuberculosis GN=ercc3 PE=4 SV=1	1	5	5	5	3	2	2	2	2	1	3	2	3	3	3	3	3	3	2	1	3	2	2	2	2	1	3	2	3	3	3	3	3	3	2	1	3	2	2	2	2	1
O53874	O53874	2	2	2		Rv0862c	>tr|O53874|O53874_MYCTU Conserved protein OS=Mycobacterium tuberculosis GN=Rv0862c PE=4 SV=1	1	2	2	2	1	0	1	0	0	0	0	1	1	1	1	1	1	0	2	0	1	0	1	0	0	0	0	1	1	1	1	1	1	0	2	0	1	0	1	0	0	0
O53875	O53875	2	2	2			>tr|O53875|O53875_MYCTU Uncharacterized protein OS=Mycobacterium tuberculosis GN=MT0886 PE=4 SV=1	1	2	2	2	2	2	2	2	2	2	2	2	2	2	2	2	2	2	2	2	2	2	2	2	2	2	2	2	2	2	2	2	2	2	2	2	2	2	2	2	2	2
O53877	O53877	2	2	2		mog	>tr|O53877|O53877_MYCTU Molybdopterin biosynthesis Mog protein OS=Mycobacterium tuberculosis GN=mog PE=1 SV=1	1	2	2	2	2	2	2	2	2	2	2	1	2	2	2	1	2	2	2	1	2	2	2	2	2	2	2	1	2	2	2	1	2	2	2	1	2	2	2	2	2	2
O53878	O53878	1	1	1	Molybdopterin synthase catalytic subunit 2	moaE2	>sp|O53878|MOAE2_MYCTU Molybdopterin synthase catalytic subunit 2 OS=Mycobacterium tuberculosis GN=moaE2 PE=3 SV=1	1	1	1	1	1	1	1	1	1	1	1	1	1	1	1	1	1	1	0	1	1	1	1	1	1	1	1	1	1	1	1	1	1	1	0	1	1	1	1	1	1	1
O53883	O53883	10	10	10		cspB	>tr|O53883|O53883_MYCTU Cold-shock domain family protein OS=Mycobacterium tuberculosis GN=cspB PE=3 SV=1	1	10	10	10	7	8	7	8	7	7	5	5	7	7	7	6	7	8	7	7	7	8	7	8	7	7	5	5	7	7	7	6	7	8	7	7	7	8	7	8	7	7
O53894	O53894	8	8	7	Response regulator MprA	mprA	>sp|O53894|MPRA_MYCTU Response regulator MprA OS=Mycobacterium tuberculosis GN=mprA PE=1 SV=1	1	8	8	7	4	5	4	5	4	4	4	4	3	4	6	5	3	4	4	5	4	5	4	5	4	4	4	4	3	4	6	5	3	4	4	5	3	4	3	4	3	3
O53895	O53895	2	2	2	Signal transduction histidine-protein kinase/phosphatase MprB	mprB	>sp|O53895|MPRB_MYCTU Signal transduction histidine-protein kinase/phosphatase MprB OS=Mycobacterium tuberculosis GN=mprB PE=1 SV=1	1	2	2	2	0	0	0	0	0	0	0	0	1	1	1	1	1	0	1	2	0	0	0	0	0	0	0	0	1	1	1	1	1	0	1	2	0	0	0	0	0	0
O53896	O53896	11	11	11		pepD	>tr|O53896|O53896_MYCTU Probable serine protease PepD (Serine proteinase) (MTB32B) OS=Mycobacterium tuberculosis GN=pepD PE=1 SV=1	1	11	11	11	10	8	11	9	10	10	7	5	9	9	10	9	8	9	9	8	10	8	11	9	10	10	7	5	9	9	10	9	8	9	9	8	10	8	11	9	10	10
O53899	O53899	5	5	5	Uncharacterized ABC transporter ATP-binding protein Rv0986/MT1014		>sp|O53899|Y986_MYCTU Uncharacterized ABC transporter ATP-binding protein Rv0986/MT1014 OS=Mycobacterium tuberculosis GN=Rv0986 PE=2 SV=1	1	5	5	5	3	4	3	3	3	4	4	3	3	3	3	3	3	2	3	3	3	4	3	3	3	4	4	3	3	3	3	3	3	2	3	3	3	4	3	3	3	4
O53908	O53908	4	4	4	Imidazole glycerol phosphate synthase subunit HisF	hisF	>sp|O53908|HIS6_MYCTU Imidazole glycerol phosphate synthase subunit HisF OS=Mycobacterium tuberculosis GN=hisF PE=3 SV=1	1	4	4	4	4	3	3	3	3	4	4	4	4	4	4	3	3	3	3	3	4	3	3	3	3	4	4	4	4	4	4	3	3	3	3	3	4	3	3	3	3	4
O53911	O53911	5	5	5	Putative peroxiredoxin Rv1608c/MT1643	bcpB	>sp|O53911|BCPB_MYCTU Putative peroxiredoxin Rv1608c/MT1643 OS=Mycobacterium tuberculosis GN=bcpB PE=3 SV=1	1	5	5	5	4	5	3	5	4	2	4	4	4	1	3	3	3	4	3	4	4	5	3	5	4	2	4	4	4	1	3	3	3	4	3	4	4	5	3	5	4	2
O53924	O53924	4	4	4		dsbF	>tr|O53924|O53924_MYCTU Probable conserved lipoprotein DsbF OS=Mycobacterium tuberculosis GN=dsbF PE=1 SV=1	1	4	4	4	3	2	2	3	3	3	2	1	2	4	3	3	3	3	3	3	3	2	2	3	3	3	2	1	2	4	3	3	3	3	3	3	3	2	2	3	3	3
O53933	O53933	14	14	14	ESX-5 secretion system protein eccB5	eccB5	>sp|O53933|ECCB5_MYCTU ESX-5 secretion system protein eccB5 OS=Mycobacterium tuberculosis GN=eccB5 PE=3 SV=1	1	14	14	14	9	10	11	10	9	9	7	5	10	10	10	11	8	9	10	12	9	10	11	10	9	9	7	5	10	10	10	11	8	9	10	12	9	10	11	10	9	9
O53944	O53944	7	7	7	ESX-5 secretion system protein eccD5	eccD5	>sp|O53944|ECCD5_MYCTU ESX-5 secretion system protein eccD5 OS=Mycobacterium tuberculosis GN=eccD5 PE=3 SV=1	1	7	7	7	4	4	5	6	3	4	3	2	6	4	6	5	4	4	4	5	4	4	5	6	3	4	3	2	6	4	6	5	4	4	4	5	4	4	5	6	3	4
O53946	O53946	10	10	10	ESX-5 secretion system protein EccE5	eccE5	>sp|O53946|ECCE5_MYCTU ESX-5 secretion system protein EccE5 OS=Mycobacterium tuberculosis GN=eccE5 PE=3 SV=1	1	10	10	10	10	9	8	7	8	9	5	2	9	7	10	6	10	7	7	8	10	9	8	7	8	9	5	2	9	7	10	6	10	7	7	8	10	9	8	7	8	9
O65934	O65934	14	14	14	ABC transporter ATP-binding/permease protein Rv1747	Rv1747	>sp|O65934|ABC1_MYCTU ABC transporter ATP-binding/permease protein Rv1747 OS=Mycobacterium tuberculosis GN=Rv1747 PE=1 SV=1	1	14	14	14	11	9	11	9	11	11	6	5	12	9	10	11	11	11	11	7	11	9	11	9	11	11	6	5	12	9	10	11	11	11	11	7	11	9	11	9	11	11
O69629	O69629	4	4	4	Uncharacterized protein Rv3661/MT3761		>sp|O69629|Y3661_MYCTU Uncharacterized protein Rv3661/MT3761 OS=Mycobacterium tuberculosis GN=Rv3661 PE=3 SV=1	1	4	4	4	4	4	3	2	3	4	2	2	4	3	3	3	4	3	3	3	4	4	3	2	3	4	2	2	4	3	3	3	4	3	3	3	4	4	3	2	3	4
O69630	O69630	1	1	1			>tr|O69630|O69630_MYCTU Uncharacterized protein OS=Mycobacterium tuberculosis GN=MT3763 PE=4 SV=1	1	1	1	1	1	0	0	1	0	1	1	1	1	0	1	1	0	0	0	0	1	0	0	1	0	1	1	1	1	0	1	1	0	0	0	0	1	0	0	1	0	1
O69634	O69634	2	2	2		dppA	>tr|O69634|O69634_MYCTU Peptide ABC transporter, peptide-binding protein OS=Mycobacterium tuberculosis GN=dppA PE=4 SV=1	1	2	2	2	0	1	0	0	0	0	0	0	0	1	0	0	0	0	0	0	0	1	0	0	0	0	0	0	0	1	0	0	0	0	0	0	0	1	0	0	0	0
O69635	O69635	13	13	13	Acetyl-coenzyme A synthetase	acsA	>sp|O69635|ACSA_MYCTU Acetyl-coenzyme A synthetase OS=Mycobacterium tuberculosis GN=acsA PE=1 SV=1	1	13	13	13	9	8	8	7	9	6	9	6	9	10	7	7	9	10	8	8	9	8	8	7	9	6	9	6	9	10	7	7	9	10	8	8	9	8	8	7	9	6
O69637	O69637	8	8	8		Rv3669	>tr|O69637|O69637_MYCTU Probable conserved transmembrane protein OS=Mycobacterium tuberculosis GN=Rv3669 PE=4 SV=1	1	8	8	8	4	5	6	6	5	5	3	3	6	8	4	5	6	5	5	6	4	5	6	6	5	5	3	3	6	8	4	5	6	5	5	6	4	5	6	6	5	5
O69639	O69639	6	6	6	Serine protease Rv3671c		>sp|O69639|Y3671_MYCTU Serine protease Rv3671c OS=Mycobacterium tuberculosis GN=Rv3671c PE=1 SV=1	1	6	6	6	4	4	5	5	5	5	4	4	5	4	5	4	4	4	5	4	4	4	5	5	5	5	4	4	5	4	5	4	4	4	5	4	4	4	5	5	5	5
O69640	O69640	6	6	6			>tr|O69640|O69640_MYCTU Uncharacterized protein OS=Mycobacterium tuberculosis GN=MT3773 PE=4 SV=1	1	6	6	6	4	5	4	2	3	4	2	2	3	2	3	3	4	3	4	3	4	5	4	2	3	4	2	2	3	2	3	3	4	3	4	3	4	5	4	2	3	4
O69641	O69641	1	1	1			>tr|O69641|O69641_MYCTU Possible membrane-anchored thioredoxin-like protein (Thiol-disulfide interchange related protein) OS=Mycobacterium tuberculosis GN=MT3774 PE=4 SV=1	1	1	1	1	1	1	1	0	0	1	1	1	1	1	1	0	1	1	1	0	1	1	1	0	0	1	1	1	1	1	1	0	1	1	1	0	1	1	1	0	0	1
O69644	O69644	12	12	12	cAMP receptor protein	crp	>sp|O69644|CRP_MYCTU cAMP receptor protein OS=Mycobacterium tuberculosis GN=crp PE=1 SV=1	1	12	12	12	11	10	11	10	11	10	11	11	11	11	11	11	11	11	12	11	11	10	11	10	11	10	11	11	11	11	11	11	11	11	12	11	11	10	11	10	11	10
O69645	O69645	1	1	1			>tr|O69645|O69645_MYCTU Metallo-beta-lactamase superfamily protein OS=Mycobacterium tuberculosis GN=MT3778 PE=4 SV=1	1	1	1	1	1	1	1	1	1	1	1	1	1	1	1	1	1	1	1	1	1	1	1	1	1	1	1	1	1	1	1	1	1	1	1	1	1	1	1	1	1	1
O69646	O69646	5	5	5			>tr|O69646|O69646_MYCTU Conserved protein OS=Mycobacterium tuberculosis GN=MT3779 PE=4 SV=1	1	5	5	5	5	5	5	4	5	5	5	5	5	5	5	5	5	5	5	5	5	5	5	4	5	5	5	5	5	5	5	5	5	5	5	5	5	5	5	4	5	5
O69648	O69648	14	14	14			>tr|O69648|O69648_MYCTU Probable anion transporter ATPase OS=Mycobacterium tuberculosis GN=MT3782 PE=4 SV=1	1	14	14	14	10	8	10	10	11	10	8	7	13	10	9	10	9	10	11	9	10	8	10	10	11	10	8	7	13	10	9	10	9	10	11	9	10	8	10	10	11	10
O69651	O69651	13	13	13			>tr|O69651|O69651_MYCTU Conserved protein OS=Mycobacterium tuberculosis GN=MT3785 PE=4 SV=1	1	13	13	13	11	7	9	7	9	8	7	3	10	7	9	10	10	5	9	8	11	7	9	7	9	8	7	3	10	7	9	10	10	5	9	8	11	7	9	7	9	8
O69652	O69652	8	8	8		Rv3684	>tr|O69652|O69652_MYCTU Probable lyase OS=Mycobacterium tuberculosis GN=Rv3684 PE=4 SV=3	1	8	8	8	4	4	3	5	4	5	4	6	5	5	5	4	5	5	5	4	4	4	3	5	4	5	4	6	5	5	5	4	5	5	5	4	4	4	3	5	4	5
O69655	O69655	2	2	2		rsfB	>sp|O69655|RSFB_MYCTU Anti-sigma-F factor antagonist RsfB OS=Mycobacterium tuberculosis GN=rsfB PE=1 SV=1	1	2	2	2	1	1	1	1	2	1	1	1	1	1	1	1	1	1	1	0	1	1	1	1	2	1	1	1	1	1	1	1	1	1	1	0	1	1	1	1	2	1
O69656	O69656	6	6	6			>tr|O69656|O69656_MYCTU Conserved protein OS=Mycobacterium tuberculosis GN=MT3790 PE=4 SV=1	1	6	6	6	4	3	4	5	4	4	2	1	4	4	4	4	3	2	3	5	4	3	4	5	4	4	2	1	4	4	4	4	3	2	3	5	4	3	4	5	4	4
O69657	O69657	1	1	1			>tr|O69657|O69657_MYCTU Probable conserved transmembrane protein OS=Mycobacterium tuberculosis GN=MT3791 PE=4 SV=1	1	1	1	1	1	1	1	0	1	0	0	0	1	1	1	1	1	0	1	0	1	1	1	0	1	0	0	0	1	1	1	1	1	0	1	0	1	1	1	0	1	0
O69659	O69659	3	3	3	Uncharacterized membrane protein Rv3691	Rv3691	>sp|O69659|Y3691_MYCTU Uncharacterized membrane protein Rv3691 OS=Mycobacterium tuberculosis GN=Rv3691 PE=4 SV=4	1	3	3	3	1	1	2	0	1	1	0	0	1	1	2	1	1	1	1	1	1	1	2	0	1	1	0	0	1	1	2	1	1	1	1	1	1	1	2	0	1	1
O69660	O69660	20	19	19		moxR2	>tr|O69660|O69660_MYCTU Magnesium chelatase, putative OS=Mycobacterium tuberculosis GN=moxR2 PE=4 SV=1	1	20	19	19	18	18	18	19	17	15	15	12	18	16	18	17	19	17	16	17	17	17	17	18	16	14	14	11	17	15	17	16	18	16	15	16	17	17	17	18	16	14
O69661	O69661	2	2	2		Rv3693	>tr|O69661|O69661_MYCTU Possible conserved membrane protein OS=Mycobacterium tuberculosis GN=Rv3693 PE=4 SV=1	1	2	2	2	1	1	1	0	0	1	0	1	1	1	1	1	1	1	2	1	1	1	1	0	0	1	0	1	1	1	1	1	1	1	2	1	1	1	1	0	0	1
O69663	O69663	1	1	1		Rv3695	>tr|O69663|O69663_MYCTU Possible conserved membrane protein OS=Mycobacterium tuberculosis GN=Rv3695 PE=4 SV=1	1	1	1	1	1	1	1	1	1	1	1	1	1	1	1	1	1	1	1	1	1	1	1	1	1	1	1	1	1	1	1	1	1	1	1	1	1	1	1	1	1	1
O69664	O69664	7	7	7	Glycerol kinase	glpK	>sp|O69664|GLPK_MYCTU Glycerol kinase OS=Mycobacterium tuberculosis GN=glpK PE=3 SV=1	1	7	7	7	2	3	3	3	2	1	2	0	2	1	2	2	2	0	2	1	2	3	3	3	2	1	2	0	2	1	2	2	2	0	2	1	2	3	3	3	2	1
O69667	O69667	9	9	9		Rv3699	>tr|O69667|O69667_MYCTU Conserved protein OS=Mycobacterium tuberculosis GN=Rv3699 PE=4 SV=3	1	9	9	9	5	6	6	8	6	7	5	5	8	7	7	8	7	7	7	8	5	6	6	8	6	7	5	5	8	7	7	8	7	7	7	8	5	6	6	8	6	7
O69668	O69668	4	4	4	Pyridoxal-phosphate-dependent protein EgtE	egtE	>sp|O69668|EGTE_MYCTU Pyridoxal-phosphate-dependent protein EgtE OS=Mycobacterium tuberculosis GN=egtE PE=3 SV=3	1	4	4	4	1	0	1	0	1	2	1	1	0	0	1	1	1	1	0	1	1	0	1	0	1	2	1	1	0	0	1	1	1	1	0	1	1	0	1	0	1	2
O69669	O69669	3	3	3	Histidine-specific methyltransferase EgtD	egtD	>sp|O69669|EGTD_MYCTU Histidine-specific methyltransferase EgtD OS=Mycobacterium tuberculosis GN=egtD PE=3 SV=1	1	3	3	3	0	0	1	0	1	0	1	0	0	0	0	1	1	1	1	0	0	0	1	0	1	0	1	0	0	0	0	1	1	1	1	0	0	0	1	0	1	0
O69672	O69672	3	3	2	Glutamate--cysteine ligase GshA	gshA	>sp|O69672|GSHA_MYCTU Glutamate--cysteine ligase GshA OS=Mycobacterium tuberculosis GN=gshA PE=1 SV=1	1	3	3	2	2	2	2	2	0	1	1	2	0	2	0	1	1	1	0	2	2	2	2	2	0	1	1	2	0	2	0	1	1	1	0	2	1	1	1	1	0	0
O69679	O69679	2	2	2			>tr|O69679|O69679_MYCTU Mur ligase family protein OS=Mycobacterium tuberculosis GN=MT3815 PE=4 SV=1	1	2	2	2	2	1	1	1	2	1	0	0	1	2	0	2	2	1	2	0	2	1	1	1	2	1	0	0	1	2	0	2	2	1	2	0	2	1	1	1	2	1
O69680	O69680	3	3	3		cobQ-2	>tr|O69680|O69680_MYCTU Cobyric acid synthase OS=Mycobacterium tuberculosis GN=cobQ-2 PE=4 SV=1	1	3	3	3	1	1	1	1	1	1	1	3	1	1	1	1	1	1	2	1	1	1	1	1	1	1	1	3	1	1	1	1	1	1	2	1	1	1	1	1	1	1
O69685	O69685	7	7	7			>tr|O69685|O69685_MYCTU Conserved protein OS=Mycobacterium tuberculosis GN=MT3821 PE=4 SV=1	1	7	7	7	6	6	6	6	7	6	5	5	6	6	7	6	7	7	5	7	6	6	6	6	7	6	5	5	6	6	7	6	7	7	5	7	6	6	6	6	7	6
O69686	O69686	6	6	6		Rv3719	>tr|O69686|O69686_MYCTU Conserved protein OS=Mycobacterium tuberculosis GN=Rv3719 PE=4 SV=1	1	6	6	6	3	3	4	3	2	2	2	0	3	2	4	2	3	2	3	2	3	3	4	3	2	2	2	0	3	2	4	2	3	2	3	2	3	3	4	3	2	2
O69687	O69687	16	16	16		Rv3720	>tr|O69687|O69687_MYCTU Possible fatty acid synthase OS=Mycobacterium tuberculosis GN=Rv3720 PE=4 SV=3	1	16	16	16	13	11	12	12	9	11	9	7	12	12	11	12	14	11	14	11	13	11	12	12	9	11	9	7	12	12	11	12	14	11	14	11	13	11	12	12	9	11
O69711	O69711	2	2	2	HTH-type transcriptional regulator NmtR	nmtR	>sp|O69711|NMTR_MYCTU HTH-type transcriptional regulator NmtR OS=Mycobacterium tuberculosis GN=nmtR PE=1 SV=3	1	2	2	2	2	2	2	1	2	2	2	1	0	2	1	0	1	0	1	1	2	2	2	1	2	2	2	1	0	2	1	0	1	0	1	1	2	2	2	1	2	2
O69726	O69726	2	2	2	Uncharacterized membrane protein Rv3760	Rv3760	>sp|O69726|Y3760_MYCTU Uncharacterized membrane protein Rv3760 OS=Mycobacterium tuberculosis GN=Rv3760 PE=4 SV=4	1	2	2	2	1	1	1	1	1	1	1	1	1	1	2	1	1	1	1	1	1	1	1	1	1	1	1	1	1	1	2	1	1	1	1	1	1	1	1	1	1	1
O69729	O69729	2	2	2	Probable sensor histidine kinase TcrY	tcrY	>sp|O69729|TCRY_MYCTU Probable sensor histidine kinase TcrY OS=Mycobacterium tuberculosis GN=tcrY PE=1 SV=1	1	2	2	2	1	0	0	0	0	0	0	0	0	0	0	0	0	1	0	0	1	0	0	0	0	0	0	0	0	0	0	0	0	1	0	0	1	0	0	0	0	0
O69730	O69730	1	1	1	Probable transcriptional regulatory protein TcrX	tcrX	>sp|O69730|TCRX_MYCTU Probable transcriptional regulatory protein TcrX OS=Mycobacterium tuberculosis GN=tcrX PE=1 SV=3	1	1	1	1	1	0	1	1	0	0	1	0	1	0	1	1	1	1	0	0	1	0	1	1	0	0	1	0	1	0	1	1	1	1	0	0	1	0	1	1	0	0
O69732	O69732	5	5	5	ESX-1 secretion-associated protein EspH	espH	>sp|O69732|ESPH_MYCTU ESX-1 secretion-associated protein EspH OS=Mycobacterium tuberculosis GN=espH PE=4 SV=1	1	5	5	5	3	3	3	3	3	3	3	2	3	3	5	4	3	3	2	4	3	3	3	3	3	3	3	2	3	3	5	4	3	3	2	4	3	3	3	3	3	3
O69733	O69733	18	18	18	ESX-1 secretion system protein EccA1	eccA1	>sp|O69733|ECCA1_MYCTU ESX-1 secretion system protein EccA1 OS=Mycobacterium tuberculosis GN=eccA1 PE=1 SV=1	1	18	18	18	12	14	14	13	12	13	10	12	13	15	13	11	11	14	11	13	12	14	14	13	12	13	10	12	13	15	13	11	11	14	11	13	12	14	14	13	12	13
O69734	O69734	9	9	9	ESX-1 secretion system protein eccB1	eccB1	>sp|O69734|ECCB1_MYCTU ESX-1 secretion system protein eccB1 OS=Mycobacterium tuberculosis GN=eccB1 PE=1 SV=1	1	9	9	9	6	5	6	6	5	3	2	2	7	4	5	4	6	5	6	4	6	5	6	6	5	3	2	2	7	4	5	4	6	5	6	4	6	5	6	6	5	3
O69735	O69735	6	6	6	ESX-1 secretion system protein EccCa1	eccCa1	>sp|O69735|ECC1A_MYCTU ESX-1 secretion system protein EccCa1 OS=Mycobacterium tuberculosis GN=eccCa1 PE=1 SV=1	1	6	6	6	2	2	2	1	2	3	4	1	4	3	4	1	3	2	2	1	2	2	2	1	2	3	4	1	4	3	4	1	3	2	2	1	2	2	2	1	2	3
O69736	O69736	13	13	13	ESX-1 secretion system protein EccCb1	eccCb1	>sp|O69736|ECC1B_MYCTU ESX-1 secretion system protein EccCb1 OS=Mycobacterium tuberculosis GN=eccCb1 PE=1 SV=1	1	13	13	13	7	9	7	9	8	9	6	5	10	8	6	8	7	9	8	8	7	9	7	9	8	9	6	5	10	8	6	8	7	9	8	8	7	9	7	9	8	9
O69740	O69740	13	13	13	ESX-1 secretion-associated protein EspI	espI	>sp|O69740|ESPI_MYCTU ESX-1 secretion-associated protein EspI OS=Mycobacterium tuberculosis GN=espI PE=4 SV=1	1	13	13	13	10	8	9	9	9	10	8	5	10	9	9	8	10	8	9	9	10	8	9	9	9	10	8	5	10	9	9	8	10	8	9	9	10	8	9	9	9	10
O69741	O69741	6	6	6	ESX-1 secretion system protein eccD1	eccD1	>sp|O69741|ECCD1_MYCTU ESX-1 secretion system protein eccD1 OS=Mycobacterium tuberculosis GN=eccD1 PE=1 SV=1	1	6	6	6	2	2	2	2	3	5	2	1	2	5	2	3	1	3	4	3	2	2	2	2	3	5	2	1	2	5	2	3	1	3	4	3	2	2	2	2	3	5
O69742	O69742	4	4	4	ESX-1 secretion-associated protein EspJ	espJ	>sp|O69742|ESPJ_MYCTU ESX-1 secretion-associated protein EspJ OS=Mycobacterium tuberculosis GN=espJ PE=4 SV=1	1	4	4	4	3	3	4	3	4	4	4	4	3	4	3	3	3	3	4	3	3	3	4	3	4	4	4	4	3	4	3	3	3	3	4	3	3	3	4	3	4	4
O69743	O69743	18	18	18	ESX-1 secretion-associated protein EspK	espK	>sp|O69743|ESPK_MYCTU ESX-1 secretion-associated protein EspK OS=Mycobacterium tuberculosis GN=espK PE=1 SV=1	1	18	18	18	11	11	12	7	12	11	8	12	13	10	11	11	11	12	10	13	11	11	12	7	12	11	8	12	13	10	11	11	11	12	10	13	11	11	12	7	12	11
O69744	O69744	7	7	7	ESX-1 secretion-associated protein EspL	espL	>sp|O69744|ESPL_MYCTU ESX-1 secretion-associated protein EspL OS=Mycobacterium tuberculosis GN=espL PE=4 SV=1	1	7	7	7	6	7	7	7	7	5	4	4	7	7	7	6	7	7	6	7	6	7	7	7	7	5	4	4	7	7	7	6	7	7	6	7	6	7	7	7	7	5
O86317	O86317	5	5	5		Rv2680	>tr|O86317|O86317_MYCTU Conserved protein OS=Mycobacterium tuberculosis GN=Rv2680 PE=4 SV=1	1	5	5	5	3	2	1	2	3	4	5	4	2	2	1	3	2	1	1	3	3	2	1	2	3	4	5	4	2	2	1	3	2	1	1	3	3	2	1	2	3	4
O86325	O86325	4	4	4	Chorismate--pyruvate lyase		>sp|O86325|PHBS_MYCTU Chorismate--pyruvate lyase OS=Mycobacterium tuberculosis GN=Rv2949c PE=1 SV=3	1	4	4	4	1	2	2	1	2	3	2	2	3	1	3	1	3	2	1	1	1	2	2	1	2	3	2	2	3	1	3	1	3	2	1	1	1	2	2	1	2	3
O86328	O86328	2	2	2	Probable nicotinate-nucleotide adenylyltransferase	nadD	>sp|O86328|NADD_MYCTU Probable nicotinate-nucleotide adenylyltransferase OS=Mycobacterium tuberculosis GN=nadD PE=3 SV=1	1	2	2	2	0	0	0	0	1	0	0	1	0	0	0	0	0	0	0	0	0	0	0	0	1	0	0	1	0	0	0	0	0	0	0	0	0	0	0	0	1	0
O86350	O86350	2	2	2	NADH-quinone oxidoreductase subunit L	nuoL	>sp|O86350|NUOL_MYCTU NADH-quinone oxidoreductase subunit L OS=Mycobacterium tuberculosis GN=nuoL PE=3 SV=1	1	2	2	2	0	0	0	0	1	0	0	0	0	0	0	1	0	0	0	0	0	0	0	0	1	0	0	0	0	0	0	1	0	0	0	0	0	0	0	0	1	0
O86359	O86359	5	5	5	Putative S-adenosyl-L-methionine-dependent methyltransferase Rv3767c/MT3874		>sp|O86359|Y3874_MYCTU Putative S-adenosyl-L-methionine-dependent methyltransferase Rv3767c/MT3874 OS=Mycobacterium tuberculosis GN=Rv3767c PE=3 SV=1	1	5	5	5	5	4	5	5	3	3	3	3	5	3	4	4	4	4	4	4	5	4	5	5	3	3	3	3	5	3	4	4	4	4	4	4	5	4	5	5	3	3
O86362	O86362	7	7	7	ESX-3 secretion system protein eccD3	eccD3	>sp|O86362|ECCD3_MYCTU ESX-3 secretion system protein eccD3 OS=Mycobacterium tuberculosis GN=eccD3 PE=3 SV=1	1	7	7	7	6	4	4	3	5	5	3	3	4	4	4	4	5	3	5	5	6	4	4	3	5	5	3	3	4	4	4	4	5	3	5	5	6	4	4	3	5	5
O86368	O86368	16	16	16		fadE8	>tr|O86368|O86368_MYCTU Acyl-CoA dehydrogenase, putative OS=Mycobacterium tuberculosis GN=fadE8 PE=3 SV=1	1	16	16	16	9	6	10	10	9	7	11	10	7	5	6	5	7	8	7	6	9	6	10	10	9	7	11	10	7	5	6	5	7	8	7	6	9	6	10	10	9	7
O86369	O86369	3	3	3		echA4	>tr|O86369|O86369_MYCTU Enoyl-CoA hydratase/isomerase family protein OS=Mycobacterium tuberculosis GN=echA4 PE=4 SV=1	1	3	3	3	1	0	0	1	1	0	1	1	0	0	0	0	0	0	1	0	1	0	0	1	1	0	1	1	0	0	0	0	0	0	1	0	1	0	0	1	1	0
P09621	P09621	14	14	14	10 kDa chaperonin	groS	>sp|P09621|CH10_MYCTU 10 kDa chaperonin OS=Mycobacterium tuberculosis GN=groS PE=1 SV=3	1	14	14	14	11	12	12	12	12	12	13	13	12	12	12	12	12	13	12	12	11	12	12	12	12	12	13	13	12	12	12	12	12	13	12	12	11	12	12	12	12	12
P0A4V2	P0A4V2	13	13	12	Diacylglycerol acyltransferase/mycolyltransferase Ag85A	fbpA	>sp|P0A4V2|A85A_MYCTU Diacylglycerol acyltransferase/mycolyltransferase Ag85A OS=Mycobacterium tuberculosis GN=fbpA PE=1 SV=1	1	13	13	12	12	12	12	12	11	12	10	10	11	12	13	13	13	10	11	11	12	12	12	12	11	12	10	10	11	12	13	13	13	10	11	11	11	11	11	11	11	11
P0A4V4	P0A4V4	8	8	8	Diacylglycerol acyltransferase/mycolyltransferase Ag85C	fbpC	>sp|P0A4V4|A85C_MYCTU Diacylglycerol acyltransferase/mycolyltransferase Ag85C OS=Mycobacterium tuberculosis GN=fbpC PE=1 SV=1	1	8	8	8	7	7	7	7	7	7	4	5	7	7	7	8	7	7	7	8	7	7	7	7	7	7	4	5	7	7	7	8	7	7	7	8	7	7	7	7	7	7
P0A4V6	P0A4V6	6	6	6	MPT51/MPB51 antigen	mpt51	>sp|P0A4V6|MPT51_MYCTU MPT51/MPB51 antigen OS=Mycobacterium tuberculosis GN=mpt51 PE=1 SV=1	1	6	6	6	6	6	6	6	6	6	6	6	5	6	6	6	6	6	6	6	6	6	6	6	6	6	6	6	5	6	6	6	6	6	6	6	6	6	6	6	6	6
P0A4W0	P0A4W0	2	2	2	L-asparagine permease 2	ansP2	>sp|P0A4W0|ANSP2_MYCTU L-asparagine permease 2 OS=Mycobacterium tuberculosis GN=ansP2 PE=3 SV=1	1	2	2	2	0	0	0	0	0	0	0	1	0	0	2	0	0	0	1	1	0	0	0	0	0	0	0	1	0	0	2	0	0	0	1	1	0	0	0	0	0	0
P0A4W2	P0A4W2	2	2	2	Sulfate/thiosulfate import ATP-binding protein CysA	cysA	>sp|P0A4W2|CYSA_MYCTU Sulfate/thiosulfate import ATP-binding protein CysA OS=Mycobacterium tuberculosis GN=cysA PE=1 SV=1	1	2	2	2	1	1	1	1	1	1	1	1	1	1	1	1	2	1	2	1	1	1	1	1	1	1	1	1	1	1	1	1	2	1	2	1	1	1	1	1	1	1
P0A4W6	P0A4W6	7	7	7	Meromycolate extension acyl carrier protein	acpM	>sp|P0A4W6|ACPM_MYCTU Meromycolate extension acyl carrier protein OS=Mycobacterium tuberculosis GN=acpM PE=1 SV=1	1	7	7	7	6	7	7	7	7	7	7	7	7	7	6	7	7	7	7	7	6	7	7	7	7	7	7	7	7	7	6	7	7	7	7	7	6	7	7	7	7	7
P0A4W8	P0A4W8	2	2	2	Holo-[acyl-carrier-protein] synthase	acpS	>sp|P0A4W8|ACPS_MYCTU Holo-[acyl-carrier-protein] synthase OS=Mycobacterium tuberculosis GN=acpS PE=1 SV=1	1	2	2	2	2	2	2	2	2	2	2	2	2	2	2	2	2	2	2	2	2	2	2	2	2	2	2	2	2	2	2	2	2	2	2	2	2	2	2	2	2	2
P0A4X0	P0A4X0	16	16	16	NADP-dependent alcohol dehydrogenase C	adhC	>sp|P0A4X0|ADHC_MYCTU NADP-dependent alcohol dehydrogenase C OS=Mycobacterium tuberculosis GN=adhC PE=1 SV=1	1	16	16	16	15	16	15	15	13	15	11	11	15	14	15	13	15	15	14	14	15	16	15	15	13	15	11	11	15	14	15	13	15	15	14	14	15	16	15	15	13	15
P0A4X2	P0A4X2	4	4	4	Alanine racemase	alr	>sp|P0A4X2|ALR_MYCTU Alanine racemase OS=Mycobacterium tuberculosis GN=alr PE=1 SV=1	1	4	4	4	4	3	3	4	4	4	2	4	4	4	4	4	3	3	4	4	4	3	3	4	4	4	2	4	4	4	4	4	3	3	4	4	4	3	3	4	4	4
P0A4X4	P0A4X4	1	1	1	8-amino-7-oxononanoate synthase 1	bioF1	>sp|P0A4X4|BIOF1_MYCTU 8-amino-7-oxononanoate synthase 1 OS=Mycobacterium tuberculosis GN=bioF1 PE=1 SV=1	1	1	1	1	0	0	1	0	0	0	0	0	0	0	1	0	0	0	0	0	0	0	1	0	0	0	0	0	0	0	1	0	0	0	0	0	0	0	1	0	0	0
P0A4X8	P0A4X8	1	1	1	Long-chain-fatty-acid--[acyl-carrier-protein] ligase MbtM	mbtM	>sp|P0A4X8|MBTM_MYCTU Long-chain-fatty-acid--[acyl-carrier-protein] ligase MbtM OS=Mycobacterium tuberculosis GN=mbtM PE=2 SV=1	1	1	1	1	1	0	1	0	1	0	1	0	0	1	0	0	1	0	1	1	1	0	1	0	1	0	1	0	0	1	0	0	1	0	1	1	1	0	1	0	1	0
P0A4Y0	P0A4Y0	3	3	3	Adenylate cyclase	cya	>sp|P0A4Y0|CYA1_MYCTU Adenylate cyclase OS=Mycobacterium tuberculosis GN=cya PE=1 SV=1	1	3	3	3	1	1	1	1	2	1	0	0	2	1	1	0	2	1	2	0	1	1	1	1	2	1	0	0	2	1	1	0	2	1	2	0	1	1	1	1	2	1
P0A4Y2	P0A4Y2	1	1	1	Uncharacterized protein Rv1319c/MT1361		>sp|P0A4Y2|Y1319_MYCTU Uncharacterized protein Rv1319c/MT1361 OS=Mycobacterium tuberculosis GN=Rv1319c PE=3 SV=1	1	1	1	1	0	1	0	0	1	1	1	1	0	0	0	0	0	0	0	0	0	1	0	0	1	1	1	1	0	0	0	0	0	0	0	0	0	1	0	0	1	1
P0A4Y4	P0A4Y4	1	1	1	Glycogen operon protein GlgX homolog	glgX	>sp|P0A4Y4|GLGX_MYCTU Glycogen operon protein GlgX homolog OS=Mycobacterium tuberculosis GN=glgX PE=3 SV=1	1	1	1	1	0	1	1	1	1	1	0	1	1	0	1	1	1	1	1	0	0	1	1	1	1	1	0	1	1	0	1	1	1	1	1	0	0	1	1	1	1	1
P0A4Y6	P0A4Y6	10	10	10	Acetylglutamate kinase	argB	>sp|P0A4Y6|ARGB_MYCTU Acetylglutamate kinase OS=Mycobacterium tuberculosis GN=argB PE=1 SV=1	1	10	10	10	7	7	7	6	5	5	6	4	7	6	7	7	6	6	5	6	7	7	7	6	5	5	6	4	7	6	7	7	6	6	5	6	7	7	7	6	5	5
P0A4Y8	P0A4Y8	2	2	2	Arginine repressor	argR	>sp|P0A4Y8|ARGR_MYCTU Arginine repressor OS=Mycobacterium tuberculosis GN=argR PE=1 SV=1	1	2	2	2	1	0	0	1	2	1	1	2	1	1	0	1	1	0	1	1	1	0	0	1	2	1	1	2	1	1	0	1	1	0	1	1	1	0	0	1	2	1
P0A4Z0	P0A4Z0	8	8	8	Argininosuccinate lyase	argH	>sp|P0A4Z0|ARLY_MYCTU Argininosuccinate lyase OS=Mycobacterium tuberculosis GN=argH PE=3 SV=1	1	8	8	8	6	6	7	7	4	6	4	4	8	6	6	5	6	6	5	7	6	6	7	7	4	6	4	4	8	6	6	5	6	6	5	7	6	6	7	7	4	6
P0A4Z2	P0A4Z2	1	1	1	Shikimate kinase	aroK	>sp|P0A4Z2|AROK_MYCTU Shikimate kinase OS=Mycobacterium tuberculosis GN=aroK PE=1 SV=1	1	1	1	1	0	0	0	0	0	1	1	0	1	1	0	0	0	1	1	0	0	0	0	0	0	1	1	0	1	1	0	0	0	1	1	0	0	0	0	0	0	1
P0A4Z4	P0A4Z4	4	4	4	3-dehydroquinate synthase	aroB	>sp|P0A4Z4|AROB_MYCTU 3-dehydroquinate synthase OS=Mycobacterium tuberculosis GN=aroB PE=1 SV=1	1	4	4	4	3	3	3	4	4	4	4	4	4	3	3	4	4	4	3	4	3	3	3	4	4	4	4	4	4	3	3	4	4	4	3	4	3	3	3	4	4	4
P0A4Z6	P0A4Z6	1	1	1	3-dehydroquinate dehydratase	aroQ	>sp|P0A4Z6|AROQ_MYCTU 3-dehydroquinate dehydratase OS=Mycobacterium tuberculosis GN=aroQ PE=1 SV=2	1	1	1	1	0	1	1	1	1	1	1	1	1	1	1	1	0	1	1	0	0	1	1	1	1	1	1	1	1	1	1	1	0	1	1	0	0	1	1	1	1	1
P0A4Z8	P0A4Z8	13	13	7	Aspartokinase	ask	>sp|P0A4Z8|AK_MYCTU Aspartokinase OS=Mycobacterium tuberculosis GN=ask PE=1 SV=1	1	13	13	7	10	9	10	10	9	8	7	7	9	11	10	10	8	9	8	8	10	9	10	10	9	8	7	7	9	11	10	10	8	9	8	8	4	3	4	4	4	3
P0A4Z8-2	P0A4Z8-2	7	1	1			>sp|P0A4Z8-2|AK_MYCTU Isoform Beta of Aspartokinase OS=Mycobacterium tuberculosis GN=ask	1	7	1	1	7	7	7	7	6	6	5	5	6	6	6	7	5	6	6	6	1	1	1	1	1	1	1	1	1	1	1	1	1	1	1	1	1	1	1	1	1	1
P0A500	P0A500	16	16	16	ATP synthase subunit b-delta;ATP synthase subunit b;ATP synthase subunit delta	atpFH	>sp|P0A500|ATPFD_MYCTU ATP synthase subunit b-delta OS=Mycobacterium tuberculosis GN=atpFH PE=3 SV=1	1	16	16	16	15	15	15	15	14	15	13	12	15	16	15	14	16	15	15	14	15	15	15	15	14	15	13	12	15	16	15	14	16	15	15	14	15	15	15	15	14	15
P0A502	P0A502	24	24	24	Probable cation-transporting P-type ATPase C	ctpC	>sp|P0A502|CTPC_MYCTU Probable manganese/zinc-exporting P-type ATPase OS=Mycobacterium tuberculosis GN=ctpC PE=3 SV=1	1	24	24	24	16	18	15	11	14	13	12	8	16	14	13	14	19	12	14	10	16	18	15	11	14	13	12	8	16	14	13	14	19	12	14	10	16	18	15	11	14	13
P0A504	P0A504	3	3	3	Probable cation-transporting ATPase E	ctpE	>sp|P0A504|CTPE_MYCTU Probable cation-transporting ATPase E OS=Mycobacterium tuberculosis GN=ctpE PE=3 SV=1	1	3	3	3	2	2	1	1	1	1	0	0	2	3	1	1	2	1	1	1	2	2	1	1	1	1	0	0	2	3	1	1	2	1	1	1	2	2	1	1	1	1
P0A506	P0A506	9	9	9	Biotin synthase	bioB	>sp|P0A506|BIOB_MYCTU Biotin synthase OS=Mycobacterium tuberculosis GN=bioB PE=3 SV=1	1	9	9	9	7	7	7	7	7	8	8	8	8	8	6	6	8	8	8	6	7	7	7	7	7	8	8	8	8	8	6	6	8	8	8	6	7	7	7	7	7	8
P0A508	P0A508	4	4	4	Acetyl-/propionyl-coenzyme A carboxylase alpha chain;Biotin carboxylase;Biotin carboxyl carrier protein	accA1	>sp|P0A508|BCCA_MYCTU Acetyl-/propionyl-coenzyme A carboxylase alpha chain OS=Mycobacterium tuberculosis GN=accA1 PE=1 SV=1	1	4	4	4	1	1	0	0	0	1	0	0	2	2	0	1	1	1	0	1	1	1	0	0	0	1	0	0	2	2	0	1	1	1	0	1	1	1	0	0	0	1
P0A514	P0A514	1	1	1	Cytochrome P450 121	cyp121	>sp|P0A514|CP121_MYCTU Mycocyclosin synthase OS=Mycobacterium tuberculosis GN=cyp121 PE=1 SV=1	1	1	1	1	0	0	0	0	1	1	0	0	1	0	0	0	1	0	0	0	0	0	0	0	1	1	0	0	1	0	0	0	1	0	0	0	0	0	0	0	1	1
P0A518	P0A518	34	33	33	60 kDa chaperonin 1	groEL1	>sp|P0A518|CH601_MYCTU 60 kDa chaperonin 1 OS=Mycobacterium tuberculosis GN=groEL1 PE=1 SV=1	1	34	33	33	29	27	29	30	28	29	31	31	27	30	25	26	30	29	28	28	28	26	28	29	27	28	30	30	26	29	24	25	29	28	27	27	28	26	28	29	27	28
P0A520	P0A520	43	43	42	60 kDa chaperonin 2	groEL2	>sp|P0A520|CH602_MYCTU 60 kDa chaperonin 2 OS=Mycobacterium tuberculosis GN=groEL2 PE=1 SV=2	1	43	43	42	39	40	40	40	41	42	42	43	41	41	39	39	40	43	41	39	39	40	40	40	41	42	42	43	41	41	39	39	40	43	41	39	38	39	39	39	40	41
102190;102191;102192;102193;102194;102195;102196;102197;102198;102199;102200;102201;102202;102203;102204;102205;102206;102207;102208;102209;102210;102211;102212;102213;102214;102215;102216;102217;102218;102219;102220;102221;102222;102223;102224;102225;102226;102227;102228;102229;102230;102231;102232;102233;102234;102235;102236;102237;102238;102239;102240;102241;102242;102243;102244;102245;102246;…	2028;2095;5229;5255;10149;11124;11167;17333;19287;24606;27511;30388;30399;37859;41652;41783;43655;46944;55095;56225;56578;56608;57218;59158;72667;74096;74123;75360;76728;76789;76850;77237;81102;81245;89543;92218;92272;98174;100941;102007;107011;108759;110061	43;44;45	164;286;290
P0A522	P0A522	50	50	48	Probable ATP-dependent Clp protease ATP-binding subunit	clpC	>sp|P0A522|CLPC1_MYCTU ATP-dependent Clp protease ATP-binding subunit ClpC1 OS=Mycobacterium tuberculosis GN=clpC1 PE=1 SV=1	1	50	50	48	41	40	42	42	40	40	34	34	43	42	41	37	42	42	41	40	41	40	42	42	40	40	34	34	43	42	41	37	42	42	41	40	39	38	40	40	38	38
P0A524	P0A524	3	3	3	Uncharacterized protein Rv2667/MT2741		>sp|P0A524|Y2667_MYCTU Uncharacterized protein Rv2667/MT2741 OS=Mycobacterium tuberculosis GN=Rv2667 PE=3 SV=1	1	3	3	3	2	2	2	2	3	2	2	1	1	3	2	2	2	2	3	3	2	2	2	2	3	2	2	1	1	3	2	2	2	2	3	3	2	2	2	2	3	2
P0A526	P0A526	7	7	7	ATP-dependent Clp protease proteolytic subunit 1	clpP1	>sp|P0A526|CLPP1_MYCTU ATP-dependent Clp protease proteolytic subunit 1 OS=Mycobacterium tuberculosis GN=clpP1 PE=1 SV=1	1	7	7	7	6	7	7	6	6	4	5	6	7	6	6	6	7	6	6	6	6	7	7	6	6	4	5	6	7	6	6	6	7	6	6	6	6	7	7	6	6	4
P0A528	P0A528	9	9	9	ATP-dependent Clp protease ATP-binding subunit ClpX	clpX	>sp|P0A528|CLPX_MYCTU ATP-dependent Clp protease ATP-binding subunit ClpX OS=Mycobacterium tuberculosis GN=clpX PE=1 SV=1	1	9	9	9	7	9	8	8	7	9	4	6	7	7	8	6	7	6	8	7	7	9	8	8	7	9	4	6	7	7	8	6	7	6	8	7	7	9	8	8	7	9
P0A530	P0A530	2	2	2	Phosphopantetheine adenylyltransferase	coaD	>sp|P0A530|COAD_MYCTU Phosphopantetheine adenylyltransferase OS=Mycobacterium tuberculosis GN=coaD PE=1 SV=1	1	2	2	2	0	1	1	1	1	1	1	1	0	0	2	1	0	1	0	1	0	1	1	1	1	1	1	1	0	0	2	1	0	1	0	1	0	1	1	1	1	1
P0A534	P0A534	8	8	8	O-acetylserine sulfhydrylase	cysK1	>sp|P0A534|CYSK_MYCTU O-acetylserine sulfhydrylase OS=Mycobacterium tuberculosis GN=cysK1 PE=1 SV=1	1	8	8	8	7	6	7	7	7	7	6	7	6	6	8	7	6	6	7	6	7	6	7	7	7	7	6	7	6	6	8	7	6	6	7	6	7	6	7	7	7	7
P0A540	P0A540	7	7	7	Deoxyguanosinetriphosphate triphosphohydrolase-like protein	dgt	>sp|P0A540|DGTL1_MYCTU Deoxyguanosinetriphosphate triphosphohydrolase-like protein OS=Mycobacterium tuberculosis GN=dgt PE=3 SV=1	1	7	7	7	4	5	5	2	6	6	2	4	4	4	4	2	4	4	4	1	4	5	5	2	6	6	2	4	4	4	4	2	4	4	4	1	4	5	5	2	6	6
P0A542	P0A542	13	13	13	Aspartate-semialdehyde dehydrogenase	asd	>sp|P0A542|DHAS_MYCTU Aspartate-semialdehyde dehydrogenase OS=Mycobacterium tuberculosis GN=asd PE=1 SV=1	1	13	13	13	11	11	9	11	11	11	9	9	12	9	11	9	10	9	10	8	11	11	9	11	11	11	9	9	12	9	11	9	10	9	10	8	11	11	9	11	11	11
P0A544	P0A544	32	32	32	D-3-phosphoglycerate dehydrogenase	serA	>sp|P0A544|SERA_MYCTU D-3-phosphoglycerate dehydrogenase OS=Mycobacterium tuberculosis GN=serA PE=1 SV=1	1	32	32	32	27	26	27	29	28	29	22	23	28	29	27	26	28	28	29	25	27	26	27	29	28	29	22	23	28	29	27	26	28	28	29	25	27	26	27	29	28	29
P0A546	P0A546	2	2	2	Dihydrofolate reductase	folA	>sp|P0A546|DYR_MYCTU Dihydrofolate reductase OS=Mycobacterium tuberculosis GN=folA PE=1 SV=1	1	2	2	2	1	0	0	1	1	1	2	1	0	0	1	1	0	0	1	1	1	0	0	1	1	1	2	1	0	0	1	1	0	0	1	1	1	0	0	1	1	1
P0A548	P0A548	19	19	19	Chaperone protein DnaJ 1	dnaJ1	>sp|P0A548|DNAJ1_MYCTU Chaperone protein DnaJ 1 OS=Mycobacterium tuberculosis GN=dnaJ1 PE=3 SV=1	1	19	19	19	14	17	15	17	16	17	13	14	16	15	16	13	17	18	16	15	14	17	15	17	16	17	13	14	16	15	16	13	17	18	16	15	14	17	15	17	16	17
P0A550	P0A550	21	21	21	DNA polymerase I	polA	>sp|P0A550|DPO1_MYCTU DNA polymerase I OS=Mycobacterium tuberculosis GN=polA PE=3 SV=1	1	21	21	21	11	10	10	10	13	8	8	7	12	13	10	8	12	8	10	10	11	10	10	10	13	8	8	7	12	13	10	8	12	8	10	10	11	10	10	10	13	8
P0A552	P0A552	7	7	7	Deoxyuridine 5-triphosphate nucleotidohydrolase	dut	>sp|P0A552|DUT_MYCTU Deoxyuridine 5-triphosphate nucleotidohydrolase OS=Mycobacterium tuberculosis GN=dut PE=1 SV=1	1	7	7	7	4	5	4	6	5	5	5	4	5	4	5	4	5	4	5	3	4	5	4	6	5	5	5	4	5	4	5	4	5	4	5	3	4	5	4	6	5	5
P0A554	P0A554	11	11	11	1-deoxy-D-xylulose-5-phosphate synthase	dxs	>sp|P0A554|DXS_MYCTU 1-deoxy-D-xylulose-5-phosphate synthase OS=Mycobacterium tuberculosis GN=dxs PE=3 SV=1	1	11	11	11	6	6	6	7	7	7	7	7	6	6	6	6	7	6	6	6	6	6	6	7	7	7	7	7	6	6	6	6	7	6	6	6	6	6	6	7	7	7
P0A556	P0A556	36	36	36	Elongation factor G	fusA	>sp|P0A556|EFG_MYCTU Elongation factor G OS=Mycobacterium tuberculosis GN=fusA PE=1 SV=1	1	36	36	36	34	35	35	34	32	33	22	23	33	33	34	33	35	34	31	31	34	35	35	34	32	33	22	23	33	33	34	33	35	34	31	31	34	35	35	34	32	33
P0A558	P0A558	27	27	27	Elongation factor Tu	tuf	>sp|P0A558|EFTU_MYCTU Elongation factor Tu OS=Mycobacterium tuberculosis GN=tuf PE=3 SV=1	1	27	27	27	25	25	26	24	26	25	21	21	25	24	24	23	25	24	25	24	25	25	26	24	26	25	21	21	25	24	24	23	25	24	25	24	25	25	26	24	26	25
P0A560	P0A560	17	17	17	Probable arabinosyltransferase A	embA	>sp|P0A560|EMBA_MYCTU Probable arabinosyltransferase A OS=Mycobacterium tuberculosis GN=embA PE=2 SV=1	1	17	17	17	13	14	13	12	13	13	7	8	13	13	14	12	14	13	10	8	13	14	13	12	13	13	7	8	13	13	14	12	14	13	10	8	13	14	13	12	13	13
P0A562	P0A562	1	1	1	GTPase Era	era	>sp|P0A562|ERA_MYCTU GTPase Era OS=Mycobacterium tuberculosis GN=era PE=2 SV=1	1	1	1	1	0	0	0	0	0	0	0	0	0	0	0	0	1	0	0	0	0	0	0	0	0	0	0	0	0	0	0	0	1	0	0	0	0	0	0	0	0	0
P0A564	P0A564	4	4	4	6 kDa early secretory antigenic target	esxA	>sp|P0A564|ESXA_MYCTU 6 kDa early secretory antigenic target OS=Mycobacterium tuberculosis GN=esxA PE=1 SV=2	1	4	4	4	3	3	3	3	4	4	3	3	3	3	3	3	3	3	3	3	3	3	3	3	4	4	3	3	3	3	3	3	3	3	3	3	3	3	3	3	4	4
P0A566	P0A566	7	7	7	ESAT-6-like protein EsxB	esxB	>sp|P0A566|ESXB_MYCTU ESAT-6-like protein EsxB OS=Mycobacterium tuberculosis GN=esxB PE=1 SV=2	1	7	7	7	7	7	7	7	7	7	7	7	7	7	7	6	7	7	7	5	7	7	7	7	7	7	7	7	7	7	7	6	7	7	7	5	7	7	7	7	7	7
P0A570;P96364	P0A570;P96364	4;3	1;0	1;0	ESAT-6-like protein EsxN;ESAT-6-like protein EsxI	esxN	>sp|P0A570|ESXN_MYCTU ESAT-6-like protein EsxN OS=Mycobacterium tuberculosis GN=esxN PE=3 SV=1;>sp|P96364|ESXI_MYCTU ESAT-6-like protein EsxI OS=Mycobacterium tuberculosis GN=Rv1037c PE=1 SV=1	2	4	1	1	3	3	2	3	4	3	3	3	3	2	3	3	2	2	2	2	1	1	1	1	1	1	1	1	1	1	1	1	1	1	1	1	1	1	1	1	1	1
P0A572	P0A572	8	8	8	Uncharacterized protein Rv2715/MT2788		>sp|P0A572|Y2715_MYCTU Uncharacterized protein Rv2715/MT2788 OS=Mycobacterium tuberculosis GN=Rv2715 PE=3 SV=1	1	8	8	8	5	6	5	3	2	5	5	4	6	4	5	6	7	6	5	5	5	6	5	3	2	5	5	4	6	4	5	6	7	6	5	5	5	6	5	3	2	5
P0A574	P0A574	7	7	7	3-oxoacyl-[acyl-carrier-protein] synthase 3	fabH	>sp|P0A574|FABH_MYCTU 3-oxoacyl-[acyl-carrier-protein] synthase 3 OS=Mycobacterium tuberculosis GN=fabH PE=1 SV=1	1	7	7	7	4	4	4	5	3	4	3	3	4	5	4	5	4	3	3	4	4	4	4	5	3	4	3	3	4	5	4	5	4	3	3	4	4	4	4	5	3	4
P0A576	P0A576	2	2	2	Ferrochelatase	hemH	>sp|P0A576|HEMH_MYCTU Ferrochelatase OS=Mycobacterium tuberculosis GN=hemH PE=1 SV=1	1	2	2	2	0	1	0	2	1	0	2	1	0	1	0	0	0	1	0	0	0	1	0	2	1	0	2	1	0	1	0	0	0	1	0	0	0	1	0	2	1	0
P0A578	P0A578	3	3	3	Dihydropteroate synthase 1	folP1	>sp|P0A578|DHPS1_MYCTU Dihydropteroate synthase 1 OS=Mycobacterium tuberculosis GN=folP1 PE=1 SV=1	1	3	3	3	3	3	2	3	2	2	3	3	3	3	3	3	3	3	2	2	3	3	2	3	2	2	3	3	3	3	3	3	3	3	2	2	3	3	2	3	2	2
P0A582	P0A582	3	3	3	Transcriptional regulator FurA	furA	>sp|P0A582|FURA_MYCTU Transcriptional regulator FurA OS=Mycobacterium tuberculosis GN=furA PE=1 SV=1	1	3	3	3	2	3	2	2	1	0	0	1	1	3	3	1	2	2	3	1	2	3	2	2	1	0	0	1	1	3	3	1	2	2	3	1	2	3	2	2	1	0
P0A584	P0A584	5	5	5	Glucose-6-phosphate 1-dehydrogenase	zwf	>sp|P0A584|G6PD2_MYCTU Glucose-6-phosphate 1-dehydrogenase 2 OS=Mycobacterium tuberculosis GN=zwf2 PE=3 SV=1	1	5	5	5	2	3	2	1	2	2	2	1	2	2	3	2	2	2	1	1	2	3	2	1	2	2	2	1	2	2	3	2	2	2	1	1	2	3	2	1	2	2
P0A586	P0A586	2	2	2	Probable glucose-6-phosphate 1-dehydrogenase	zwf2	>sp|P0A586|G6PD1_MYCTU Glucose-6-phosphate 1-dehydrogenase 1 OS=Mycobacterium tuberculosis GN=zwf1 PE=3 SV=1	1	2	2	2	1	0	0	0	0	0	0	0	0	0	1	0	0	0	0	0	1	0	0	0	0	0	0	0	0	0	1	0	0	0	0	0	1	0	0	0	0	0
P0A588	P0A588	14	14	14	Glutamine--fructose-6-phosphate aminotransferase [isomerizing]	glmS	>sp|P0A588|GLMS_MYCTU Glutamine--fructose-6-phosphate aminotransferase [isomerizing] OS=Mycobacterium tuberculosis GN=glmS PE=3 SV=2	1	14	14	14	8	8	10	10	9	10	9	8	10	10	12	10	11	12	10	10	8	8	10	10	9	10	9	8	10	10	12	10	11	12	10	10	8	8	10	10	9	10
P0A590	P0A590	31	31	31	Glutamine synthetase 1	glnA1	>sp|P0A590|GLNA1_MYCTU Glutamine synthetase 1 OS=Mycobacterium tuberculosis GN=glnA1 PE=1 SV=1	1	31	31	31	28	27	28	29	28	26	24	24	27	26	29	29	26	29	28	28	28	27	28	29	28	26	24	24	27	26	29	29	26	29	28	28	28	27	28	29	28	26
P0A595	P0A595	2	2	2	Group 2 truncated hemoglobin GlbO	glbO	>sp|P0A595|TRHBO_MYCTU Group 2 truncated hemoglobin GlbO OS=Mycobacterium tuberculosis GN=glbO PE=1 SV=1	1	2	2	2	0	1	1	1	1	0	1	1	2	1	1	1	1	1	1	0	0	1	1	1	1	0	1	1	2	1	1	1	1	1	1	0	0	1	1	1	1	0
P0A597	P0A597	2	2	2	Uncharacterized glycosyltransferase Rv0539/MT0564		>sp|P0A597|Y539_MYCTU Uncharacterized glycosyltransferase Rv0539/MT0564 OS=Mycobacterium tuberculosis GN=Rv0539 PE=3 SV=1	1	2	2	2	1	1	0	1	1	0	0	0	1	1	1	2	2	0	0	1	1	1	0	1	1	0	0	0	1	1	1	2	2	0	0	1	1	1	0	1	1	0
P0A5A1	P0A5A1	16	16	16	GMP synthase [glutamine-hydrolyzing]	guaA	>sp|P0A5A1|GUAA_MYCTU GMP synthase [glutamine-hydrolyzing] OS=Mycobacterium tuberculosis GN=guaA PE=1 SV=1	1	16	16	16	12	15	14	15	10	13	10	10	12	13	14	13	12	11	13	12	12	15	14	15	10	13	10	10	12	13	14	13	12	11	13	12	12	15	14	15	10	13
P0A5A3	P0A5A3	9	9	9	ATP-dependent DNA helicase UvrD1	uvrD1	>sp|P0A5A3|UVRD1_MYCTU ATP-dependent DNA helicase UvrD1 OS=Mycobacterium tuberculosis GN=uvrD1 PE=1 SV=1	1	9	9	9	4	2	3	1	3	5	2	1	5	5	5	3	5	4	5	4	4	2	3	1	3	5	2	1	5	5	5	3	5	4	5	4	4	2	3	1	3	5
P0A5A7	P0A5A7	3	3	3	Protoporphyrinogen oxidase	hemY	>sp|P0A5A7|PPOX_MYCTU Protoporphyrinogen oxidase OS=Mycobacterium tuberculosis GN=hemY PE=3 SV=1	1	3	3	3	1	0	1	1	0	0	0	2	1	0	0	1	1	0	0	0	1	0	1	1	0	0	0	2	1	0	0	1	1	0	0	0	1	0	1	1	0	0
P0A5A9	P0A5A9	7	7	7	Protein Rv2204c/MT2260		>sp|P0A5A9|Y2204_MYCTU Protein Rv2204c/MT2260 OS=Mycobacterium tuberculosis GN=Rv2204c PE=1 SV=1	1	7	7	7	7	7	7	7	7	7	6	5	7	7	7	7	6	7	6	6	7	7	7	7	7	7	6	5	7	7	7	7	6	7	6	6	7	7	7	7	7	7
P0A5B1	P0A5B1	3	3	3	Phosphoribosyl-ATP pyrophosphatase	hisE	>sp|P0A5B1|HIS2_MYCTU Phosphoribosyl-ATP pyrophosphatase OS=Mycobacterium tuberculosis GN=hisE PE=1 SV=1	1	3	3	3	2	2	2	2	3	2	3	2	2	3	3	2	2	2	2	2	2	2	2	2	3	2	3	2	2	3	3	2	2	2	2	2	2	2	2	2	3	2
P0A5B5	P0A5B5	2	2	2	Uncharacterized HIT-like protein Rv0759c/MT0784		>sp|P0A5B5|YHI1_MYCTU Uncharacterized HIT-like protein Rv0759c/MT0784 OS=Mycobacterium tuberculosis GN=Rv0759c PE=4 SV=1	1	2	2	2	1	1	1	1	1	1	1	2	1	1	1	0	0	1	1	1	1	1	1	1	1	1	1	2	1	1	1	0	0	1	1	1	1	1	1	1	1	1
P0A5B7	P0A5B7	9	9	9	Alpha-crystallin	hspX	>sp|P0A5B7|ACR_MYCTU Alpha-crystallin OS=Mycobacterium tuberculosis GN=hspX PE=1 SV=2	1	9	9	9	7	7	7	7	8	6	7	6	8	6	6	6	7	8	9	6	7	7	7	7	8	6	7	6	8	6	6	6	7	8	9	6	7	7	7	7	8	6
P0A5B9	P0A5B9	40	40	40	Chaperone protein DnaK	dnaK	>sp|P0A5B9|DNAK_MYCTU Chaperone protein DnaK OS=Mycobacterium tuberculosis GN=dnaK PE=2 SV=2	1	40	40	40	36	34	38	37	38	37	35	35	37	37	36	33	37	38	38	35	36	34	38	37	38	37	35	35	37	37	36	33	37	38	38	35	36	34	38	37	38	37
P0A5C3	P0A5C3	11	11	11	Uncharacterized protein Rv0088/MT0096		>sp|P0A5C3|Y088_MYCTU Uncharacterized protein Rv0088/MT0096 OS=Mycobacterium tuberculosis GN=Rv0088 PE=4 SV=1	1	11	11	11	9	9	9	9	0	0	1	2	9	10	9	9	10	9	9	8	9	9	9	9	0	0	1	2	9	10	9	9	10	9	9	8	9	9	9	9	0	0
P0A5C5	P0A5C5	1	1	1	Putative secreted protein Rv0236.1/MT0250		>sp|P0A5C5|Y236A_MYCTU Putative secreted protein Rv0236.1/MT0250 OS=Mycobacterium tuberculosis GN=Rv0236.1 PE=4 SV=1	1	1	1	1	1	1	1	1	1	1	1	1	1	1	1	1	1	1	1	1	1	1	1	1	1	1	1	1	1	1	1	1	1	1	1	1	1	1	1	1	1	1
P0A5C7	P0A5C7	2	2	2	Uncharacterized protein Rv0441c/MT0457		>sp|P0A5C7|Y441_MYCTU Uncharacterized protein Rv0441c/MT0457 OS=Mycobacterium tuberculosis GN=Rv0441c PE=4 SV=1	1	2	2	2	1	0	0	0	0	1	1	1	1	1	0	1	0	1	0	0	1	0	0	0	0	1	1	1	1	1	0	1	0	1	0	0	1	0	0	0	0	1
P0A5D1	P0A5D1	5	5	5	Uncharacterized protein Rv0501/MT0522		>sp|P0A5D1|Y501_MYCTU Uncharacterized protein Rv0501/MT0522 OS=Mycobacterium tuberculosis GN=Rv0501 PE=3 SV=1	1	5	5	5	0	1	0	1	2	3	1	0	1	2	2	2	2	1	2	0	0	1	0	1	2	3	1	0	1	2	2	2	2	1	2	0	0	1	0	1	2	3
P0A5D7	P0A5D7	3	3	3	Uncharacterized protein Rv0959/MT0986		>sp|P0A5D7|Y959_MYCTU Uncharacterized protein Rv0959/MT0986 OS=Mycobacterium tuberculosis GN=Rv0959 PE=4 SV=1	1	3	3	3	2	2	2	0	3	3	1	1	2	2	2	0	0	0	0	1	2	2	2	0	3	3	1	1	2	2	2	0	0	0	0	1	2	2	2	0	3	3
P95269;P0A5D9	P95269;P0A5D9	1;1	1;1	1;1	Uncharacterized protein Rv1945/MT1995;Uncharacterized protein Rv1148c/MT1183		>sp|P95269|Y1945_MYCTU Uncharacterized protein Rv1945/MT1995 OS=Mycobacterium tuberculosis GN=Rv1945 PE=3 SV=1;>sp|P0A5D9|Y1148_MYCTU Uncharacterized protein Rv1148c/MT1183 OS=Mycobacterium tuberculosis GN=Rv1148c PE=3 SV=1	2	1	1	1	1	1	1	0	1	0	0	0	1	1	0	0	1	1	0	0	1	1	1	0	1	0	0	0	1	1	0	0	1	1	0	0	1	1	1	0	1	0
P0A5E1	P0A5E1	3	3	3	Protein Rv1269c/MT1307		>sp|P0A5E1|Y1269_MYCTU Protein Rv1269c/MT1307 OS=Mycobacterium tuberculosis GN=Rv1269c PE=1 SV=1	1	3	3	3	2	1	1	2	1	2	1	1	1	1	1	2	1	1	1	2	2	1	1	2	1	2	1	1	1	1	1	2	1	1	1	2	2	1	1	2	1	2
P0A5E3	P0A5E3	2	2	2	Uncharacterized protein Rv1290c/MT1328		>sp|P0A5E3|Y1290_MYCTU Uncharacterized protein Rv1290c/MT1328 OS=Mycobacterium tuberculosis GN=Rv1290c PE=4 SV=1	1	2	2	2	1	1	1	1	1	1	0	0	1	2	1	2	1	0	1	1	1	1	1	1	1	1	0	0	1	2	1	2	1	0	1	1	1	1	1	1	1	1
P0A5E7	P0A5E7	2	2	2	Uncharacterized protein Rv1342c/MT1383		>sp|P0A5E7|Y1342_MYCTU Uncharacterized protein Rv1342c/MT1383 OS=Mycobacterium tuberculosis GN=Rv1342c PE=4 SV=1	1	2	2	2	2	2	2	2	2	2	1	0	1	2	2	2	2	2	2	2	2	2	2	2	2	2	1	0	1	2	2	2	2	2	2	2	2	2	2	2	2	2
P0A5E9	P0A5E9	2	2	2	Probable antitoxin MazE4	mazE4	>sp|P0A5E9|MAZE4_MYCTU Probable antitoxin MazE4 OS=Mycobacterium tuberculosis GN=mazE4 PE=1 SV=1	1	2	2	2	2	2	0	1	1	1	0	0	1	1	1	1	1	1	1	2	2	2	0	1	1	1	0	0	1	1	1	1	1	1	1	2	2	2	0	1	1	1
P0A5F3	P0A5F3	3	3	3	Uncharacterized protein Rv1591/MT1626		>sp|P0A5F3|Y1591_MYCTU Uncharacterized protein Rv1591/MT1626 OS=Mycobacterium tuberculosis GN=Rv1591 PE=4 SV=1	1	3	3	3	3	2	2	2	1	2	0	0	2	2	2	3	2	2	0	3	3	2	2	2	1	2	0	0	2	2	2	3	2	2	0	3	3	2	2	2	1	2
P0A5F5	P0A5F5	1	1	1	Putative serine esterase Rv1835c/MT1883		>sp|P0A5F5|Y1835_MYCTU Putative serine esterase Rv1835c/MT1883 OS=Mycobacterium tuberculosis GN=Rv1835c PE=3 SV=1	1	1	1	1	1	0	1	0	0	0	0	0	0	0	1	1	1	1	0	1	1	0	1	0	0	0	0	0	0	0	1	1	1	1	0	1	1	0	1	0	0	0
P0A5F7	P0A5F7	2	2	2	Universal stress protein Rv1996/MT2052		>sp|P0A5F7|Y1996_MYCTU Universal stress protein Rv1996/MT2052 OS=Mycobacterium tuberculosis GN=Rv1996 PE=1 SV=1	1	2	2	2	0	0	0	1	1	0	1	0	0	0	0	0	1	0	0	0	0	0	0	1	1	0	1	0	0	0	0	0	1	0	0	0	0	0	0	1	1	0
P0A5G1	P0A5G1	9	9	9	Uncharacterized protein Rv2067c/MT2127		>sp|P0A5G1|Y2067_MYCTU Uncharacterized protein Rv2067c/MT2127 OS=Mycobacterium tuberculosis GN=Rv2067c PE=4 SV=1	1	9	9	9	7	6	7	8	6	6	4	5	7	8	8	7	6	7	8	6	7	6	7	8	6	6	4	5	7	8	8	7	6	7	8	6	7	6	7	8	6	6
P0A5G5	P0A5G5	4	4	4	Uncharacterized protein Rv2569c/MT2645		>sp|P0A5G5|Y2569_MYCTU Uncharacterized protein Rv2569c/MT2645 OS=Mycobacterium tuberculosis GN=Rv2569c PE=4 SV=1	1	4	4	4	4	4	3	3	4	4	3	2	3	3	3	4	3	3	2	2	4	4	3	3	4	4	3	2	3	3	3	4	3	3	2	2	4	4	3	3	4	4
P0A5G7	P0A5G7	5	5	5	Uncharacterized protein Rv2716/MT2789		>sp|P0A5G7|Y2716_MYCTU Uncharacterized protein Rv2716/MT2789 OS=Mycobacterium tuberculosis GN=Rv2716 PE=4 SV=1	1	5	5	5	2	3	2	2	1	3	3	4	2	2	3	2	2	2	1	2	2	3	2	2	1	3	3	4	2	2	3	2	2	2	1	2	2	3	2	2	1	3
P0A5H1	P0A5H1	4	4	4	Uncharacterized protein Rv3786c/MT3894		>sp|P0A5H1|Y3786_MYCTU Uncharacterized protein Rv3786c/MT3894 OS=Mycobacterium tuberculosis GN=Rv3786c PE=4 SV=1	1	4	4	4	3	4	4	4	3	4	2	2	4	3	3	4	3	4	4	3	3	4	4	4	3	4	2	2	4	3	3	4	3	4	4	3	3	4	4	4	3	4
P0A5H3	P0A5H3	23	23	23	Isocitrate lyase	icl	>sp|P0A5H3|ACEA_MYCTU Isocitrate lyase OS=Mycobacterium tuberculosis GN=icl PE=1 SV=1	1	23	23	23	21	21	21	19	20	21	16	16	21	22	21	18	21	21	21	17	21	21	21	19	20	21	16	16	21	22	21	18	21	21	21	17	21	21	21	19	20	21
P0A5H5	P0A5H5	5	5	5	Translation initiation factor IF-1	infA	>sp|P0A5H5|IF1_MYCTU Translation initiation factor IF-1 OS=Mycobacterium tuberculosis GN=infA PE=1 SV=2	1	5	5	5	4	3	5	5	4	5	5	4	5	5	4	4	4	4	4	4	4	3	5	5	4	5	5	4	5	5	4	4	4	4	4	4	4	3	5	5	4	5
P0A5H8	P0A5H8	2	2	2	(2E,6E)-farnesyl diphosphate synthase		>sp|P0A5H8|EFPP_MYCTU (2E,6E)-farnesyl diphosphate synthase OS=Mycobacterium tuberculosis GN=Rv3398c PE=1 SV=1	1	2	2	2	1	2	1	1	0	1	1	0	1	1	1	1	1	1	2	1	1	2	1	1	0	1	1	0	1	1	1	1	1	1	2	1	1	2	1	1	0	1
P0A5I0	P0A5I0	5	5	5	4-hydroxy-3-methylbut-2-enyl diphosphate reductase 1	ispH1	>sp|P0A5I0|ISPH1_MYCTU 4-hydroxy-3-methylbut-2-enyl diphosphate reductase 1 OS=Mycobacterium tuberculosis GN=ispH1 PE=3 SV=1	1	5	5	5	3	3	3	4	4	2	2	1	3	2	4	3	2	4	2	3	3	3	3	4	4	2	2	1	3	2	4	3	2	4	2	3	3	3	3	4	4	2
P0A5I4	P0A5I4	2	2	2	Guanylate kinase	gmk	>sp|P0A5I4|KGUA_MYCTU Guanylate kinase OS=Mycobacterium tuberculosis GN=gmk PE=1 SV=1	1	2	2	2	0	0	0	1	1	1	1	0	1	1	1	0	1	1	0	0	0	0	0	1	1	1	1	0	1	1	1	0	1	1	0	0	0	0	0	1	1	1
P0A5I8	P0A5I8	8	8	8	Lipoprotein LprG	lprG	>sp|P0A5I8|LPRG_MYCTU Lipoprotein LprG OS=Mycobacterium tuberculosis GN=lprG PE=1 SV=1	1	8	8	8	6	6	6	6	6	6	6	6	6	7	6	5	6	5	7	6	6	6	6	6	6	6	6	6	6	7	6	5	6	5	7	6	6	6	6	6	6	6
P0A5J0	P0A5J0	2	2	2	Lipoprotein LpqH	lpqH	>sp|P0A5J0|LPQH_MYCTU Lipoprotein LpqH OS=Mycobacterium tuberculosis GN=lpqH PE=3 SV=1	1	2	2	2	2	2	2	2	0	0	0	0	2	2	2	2	2	2	2	2	2	2	2	2	0	0	0	0	2	2	2	2	2	2	2	2	2	2	2	2	0	0
P0A5J2	P0A5J2	7	7	7	Methionine aminopeptidase 2	map	>sp|P0A5J2|MAP12_MYCTU Methionine aminopeptidase 2 OS=Mycobacterium tuberculosis GN=map PE=1 SV=1	1	7	7	7	5	5	5	5	5	6	4	3	6	5	6	4	5	6	5	4	5	5	5	5	5	6	4	3	6	5	6	4	5	6	5	4	5	5	5	5	5	6
P0A5J4	P0A5J4	37	37	37	Malate synthase G	glcB	>sp|P0A5J4|MASZ_MYCTU Malate synthase G OS=Mycobacterium tuberculosis GN=glcB PE=1 SV=2	1	37	37	37	30	31	33	31	30	29	26	27	34	30	31	31	30	30	33	32	30	31	33	31	30	29	26	27	34	30	31	31	30	30	33	32	30	31	33	31	30	29
P0A5J6	P0A5J6	17	17	17	Malate dehydrogenase	mdh	>sp|P0A5J6|MDH_MYCTU Malate dehydrogenase OS=Mycobacterium tuberculosis GN=mdh PE=3 SV=1	1	17	17	17	14	16	15	16	15	15	13	14	16	15	17	16	16	16	15	17	14	16	15	16	15	15	13	14	16	15	17	16	16	16	15	17	14	16	15	16	15	15
P0A5K2	P0A5K2	2	2	2	Putative membrane protein mmpS4	mmpS4	>sp|P0A5K2|MMPS4_MYCTU Putative membrane protein mmpS4 OS=Mycobacterium tuberculosis GN=mmpS4 PE=1 SV=1	1	2	2	2	2	2	2	2	2	2	1	0	2	2	2	2	1	2	2	1	2	2	2	2	2	2	1	0	2	2	2	2	1	2	2	1	2	2	2	2	2	2
P0A5K8	P0A5K8	2	2	2	Large-conductance mechanosensitive channel	mscL	>sp|P0A5K8|MSCL_MYCTU Large-conductance mechanosensitive channel OS=Mycobacterium tuberculosis GN=mscL PE=3 SV=1	1	2	2	2	2	1	1	1	1	2	1	0	1	1	1	0	0	2	1	0	2	1	1	1	1	2	1	0	1	1	1	0	0	2	1	0	2	1	1	1	1	2
P0A5L0	P0A5L0	4	4	4	Peptide methionine sulfoxide reductase MsrA	msrA	>sp|P0A5L0|MSRA_MYCTU Peptide methionine sulfoxide reductase MsrA OS=Mycobacterium tuberculosis GN=msrA PE=1 SV=1	1	4	4	4	0	2	1	3	1	2	3	4	0	2	2	0	0	1	2	1	0	2	1	3	1	2	3	4	0	2	2	0	0	1	2	1	0	2	1	3	1	2
P0A5L2	P0A5L2	5	5	5	UDP-N-acetylglucosamine 1-carboxyvinyltransferase	murA	>sp|P0A5L2|MURA_MYCTU UDP-N-acetylglucosamine 1-carboxyvinyltransferase OS=Mycobacterium tuberculosis GN=murA PE=1 SV=1	1	5	5	5	4	3	4	4	2	3	1	1	3	4	4	5	4	4	3	3	4	3	4	4	2	3	1	1	3	4	4	5	4	4	3	3	4	3	4	4	2	3
P0A5L4	P0A5L4	11	11	11	UDP-N-acetylmuramoyl-tripeptide--D-alanyl-D-alanine ligase	murF	>sp|P0A5L4|MURF_MYCTU UDP-N-acetylmuramoyl-tripeptide--D-alanyl-D-alanine ligase OS=Mycobacterium tuberculosis GN=murF PE=3 SV=1	1	11	11	11	6	8	7	7	7	5	6	5	8	6	7	6	9	7	8	7	6	8	7	7	7	5	6	5	8	6	7	6	9	7	8	7	6	8	7	7	7	5
P0A5L6	P0A5L6	13	13	13	Glutamine-dependent NAD(+) synthetase	nadE	>sp|P0A5L6|NADE_MYCTU Glutamine-dependent NAD(+) synthetase OS=Mycobacterium tuberculosis GN=nadE PE=1 SV=1	1	13	13	13	9	9	10	8	5	8	4	5	9	10	8	9	9	10	8	10	9	9	10	8	5	8	4	5	9	10	8	9	9	10	8	10	9	9	10	8	5	8
P0A5M0	P0A5M0	3	3	3	NADH-quinone oxidoreductase subunit N	nuoN	>sp|P0A5M0|NUON_MYCTU NADH-quinone oxidoreductase subunit N OS=Mycobacterium tuberculosis GN=nuoN PE=3 SV=1	1	3	3	3	3	3	3	3	3	3	3	3	3	3	3	3	3	3	3	2	3	3	3	3	3	3	3	3	3	3	3	3	3	3	3	2	3	3	3	3	3	3
P0A5M2	P0A5M2	10	10	10	Transcription termination/antitermination protein NusA	nusA	>sp|P0A5M2|NUSA_MYCTU Transcription termination/antitermination protein NusA OS=Mycobacterium tuberculosis GN=nusA PE=1 SV=1	1	10	10	10	8	7	6	5	7	5	2	2	6	7	5	5	7	7	6	5	8	7	6	5	7	5	2	2	6	7	5	5	7	7	6	5	8	7	6	5	7	5
P0A5M4	P0A5M4	12	12	12	Diaminopimelate decarboxylase	lysA	>sp|P0A5M4|DCDA_MYCTU Diaminopimelate decarboxylase OS=Mycobacterium tuberculosis GN=lysA PE=1 SV=1	1	12	12	12	7	6	7	7	6	6	1	5	7	8	6	7	7	8	8	6	7	6	7	7	6	6	1	5	7	8	6	7	7	8	8	6	7	6	7	7	6	6
P0A5M6	P0A5M6	1	1	1	Orotidine 5-phosphate decarboxylase	pyrF	>sp|P0A5M6|PYRF_MYCTU Orotidine 5-phosphate decarboxylase OS=Mycobacterium tuberculosis GN=pyrF PE=3 SV=1	1	1	1	1	1	1	1	1	0	0	0	1	1	0	0	1	1	0	1	1	1	1	1	1	0	0	0	1	1	0	0	1	1	0	1	1	1	1	1	1	0	0
P0A5M8	P0A5M8	2	2	2	Ornithine carbamoyltransferase	argF	>sp|P0A5M8|OTC_MYCTU Ornithine carbamoyltransferase OS=Mycobacterium tuberculosis GN=argF PE=1 SV=1	1	2	2	2	2	2	2	2	2	2	2	1	2	2	2	2	2	2	2	2	2	2	2	2	2	2	2	1	2	2	2	2	2	2	2	2	2	2	2	2	2	2
P0A5N2	P0A5N2	15	15	15	Cell wall synthesis protein Wag31	wag31	>sp|P0A5N2|WAG31_MYCTU Cell wall synthesis protein Wag31 OS=Mycobacterium tuberculosis GN=wag31 PE=1 SV=1	1	15	15	15	14	14	14	14	15	14	15	15	14	13	14	14	15	13	14	15	14	14	14	14	15	14	15	15	14	13	14	14	15	13	14	15	14	14	14	14	15	14
P0A5N4	P0A5N4	7	7	7	Alkyl hydroperoxide reductase AhpD	ahpD	>sp|P0A5N4|AHPD_MYCTU Alkyl hydroperoxide reductase AhpD OS=Mycobacterium tuberculosis GN=ahpD PE=1 SV=1	1	7	7	7	5	6	7	4	2	4	4	2	7	7	5	6	6	4	6	5	5	6	7	4	2	4	4	2	7	7	5	6	6	4	6	5	5	6	7	4	2	4
P0A5N6	P0A5N6	1	1	1	Cadmium-induced protein CadI	cadI	>sp|P0A5N6|CADI_MYCTU Cadmium-induced protein CadI OS=Mycobacterium tuberculosis GN=cadI PE=1 SV=2	1	1	1	1	1	1	1	1	1	1	0	0	1	1	1	1	1	1	0	1	1	1	1	1	1	1	0	0	1	1	1	1	1	1	0	1	1	1	1	1	1	1
P0A5N8	P0A5N8	5	5	5	27 kDa antigen Cfp30B	cfp30B	>sp|P0A5N8|CF30_MYCTU 27 kDa antigen Cfp30B OS=Mycobacterium tuberculosis GN=cfp30B PE=1 SV=2	1	5	5	5	5	5	5	5	5	5	5	4	5	5	4	5	5	5	5	5	5	5	5	5	5	5	5	4	5	5	4	5	5	5	5	5	5	5	5	5	5	5
P0A5P0	P0A5P0	20	20	20	Cyclopropane mycolic acid synthase 2	cmaA2	>sp|P0A5P0|CMAS2_MYCTU Cyclopropane mycolic acid synthase 2 OS=Mycobacterium tuberculosis GN=cmaA2 PE=1 SV=1	1	20	20	20	16	17	17	18	18	17	17	15	17	17	18	15	16	17	18	14	16	17	17	18	18	17	17	15	17	17	18	15	16	17	18	14	16	17	17	18	18	17
P0A5P2	P0A5P2	1	1	1	Low molecular weight protein antigen 6	cfp6	>sp|P0A5P2|CFP6_MYCTU Low molecular weight protein antigen 6 OS=Mycobacterium tuberculosis GN=cfp6 PE=1 SV=1	1	1	1	1	1	1	1	1	1	1	1	1	1	1	1	1	1	1	1	1	1	1	1	1	1	1	1	1	1	1	1	1	1	1	1	1	1	1	1	1	1	1
P0A5P6	P0A5P6	14	14	14	Heparin-binding hemagglutinin	hbhA	>sp|P0A5P6|HBHA_MYCTU Heparin-binding hemagglutinin OS=Mycobacterium tuberculosis GN=hbhA PE=1 SV=2	1	14	14	14	12	12	12	11	13	13	10	13	12	13	11	11	12	12	12	12	12	12	12	11	13	13	10	13	12	13	11	11	12	12	12	12	12	12	12	11	13	13
P0A5P8	P0A5P8	3	3	3	Low molecular weight antigen MTB12	mtb12	>sp|P0A5P8|MTB12_MYCTU Low molecular weight antigen MTB12 OS=Mycobacterium tuberculosis GN=mtb12 PE=1 SV=1	1	3	3	3	3	3	3	3	0	0	1	1	1	3	3	2	3	3	2	3	3	3	3	3	0	0	1	1	1	3	3	2	3	3	2	3	3	3	3	3	0	0
P0A5Q2	P0A5Q2	3	3	3	Immunogenic protein MPT63	mpt63	>sp|P0A5Q2|MP63_MYCTU Immunogenic protein MPT63 OS=Mycobacterium tuberculosis GN=mpt63 PE=1 SV=1	1	3	3	3	2	1	2	3	1	1	0	0	1	1	2	3	1	2	1	2	2	1	2	3	1	1	0	0	1	1	2	3	1	2	1	2	2	1	2	3	1	1
P0A5Q4	P0A5Q4	11	11	11	Immunogenic protein MPT64	mpt64	>sp|P0A5Q4|MP64_MYCTU Immunogenic protein MPT64 OS=Mycobacterium tuberculosis GN=mpt64 PE=1 SV=1	1	11	11	11	10	10	10	10	10	9	9	9	10	10	10	10	10	10	9	9	10	10	10	10	10	9	9	9	10	10	10	10	10	10	9	9	10	10	10	10	10	9
P0A5Q8	P0A5Q8	1	1	1	3-methyl-2-oxobutanoate hydroxymethyltransferase	panB	>sp|P0A5Q8|PANB_MYCTU 3-methyl-2-oxobutanoate hydroxymethyltransferase OS=Mycobacterium tuberculosis GN=panB PE=1 SV=1	1	1	1	1	1	1	1	1	1	1	0	1	1	1	1	1	1	1	1	1	1	1	1	1	1	1	0	1	1	1	1	1	1	1	1	1	1	1	1	1	1	1
P0A5R0	P0A5R0	5	5	5	Pantothenate synthetase	panC	>sp|P0A5R0|PANC_MYCTU Pantothenate synthetase OS=Mycobacterium tuberculosis GN=panC PE=1 SV=1	1	5	5	5	4	4	4	3	3	4	3	3	4	4	3	4	4	3	4	4	4	4	4	3	3	4	3	3	4	4	3	4	4	3	4	4	4	4	4	3	3	4
P0A5R2	P0A5R2	12	12	12	Probable chromosome-partitioning protein ParB	parB	>sp|P0A5R2|PARB_MYCTU Probable chromosome-partitioning protein ParB OS=Mycobacterium tuberculosis GN=parB PE=3 SV=1	1	12	12	12	9	10	8	9	9	9	8	8	8	9	9	8	9	10	8	8	9	10	8	9	9	9	8	8	8	9	9	8	9	10	8	8	9	10	8	9	9	9
P0A5R4	P0A5R4	2	2	2	Pyrrolidone-carboxylate peptidase	pcp	>sp|P0A5R4|PCP_MYCTU Pyrrolidone-carboxylate peptidase OS=Mycobacterium tuberculosis GN=pcp PE=3 SV=1	1	2	2	2	1	0	1	0	1	0	2	1	0	1	0	0	0	1	1	1	1	0	1	0	1	0	2	1	0	1	0	0	0	1	1	1	1	0	1	0	1	0
P0A5R6	P0A5R6	15	15	15	2,3-bisphosphoglycerate-dependent phosphoglycerate mutase	gpmA	>sp|P0A5R6|GPMA_MYCTU 2,3-bisphosphoglycerate-dependent phosphoglycerate mutase OS=Mycobacterium tuberculosis GN=gpmA PE=1 SV=1	1	15	15	15	12	11	12	10	11	13	14	11	11	11	11	10	12	11	12	11	12	11	12	10	11	13	14	11	11	11	11	10	12	11	12	11	12	11	12	10	11	13
P0A5S2	P0A5S2	2	2	2	Putative pterin-4-alpha-carbinolamine dehydratase		>sp|P0A5S2|PHS_MYCTU Putative pterin-4-alpha-carbinolamine dehydratase OS=Mycobacterium tuberculosis GN=Rv1159.1 PE=3 SV=1	1	2	2	2	1	1	2	1	1	2	1	1	1	1	1	2	1	2	1	1	1	1	2	1	1	2	1	1	1	1	1	2	1	2	1	1	1	1	2	1	1	2
P0A5S4	P0A5S4	11	11	11	Serine/threonine-protein kinase PknB	pknB	>sp|P0A5S4|PKNB_MYCTU Serine/threonine-protein kinase PknB OS=Mycobacterium tuberculosis GN=pknB PE=1 SV=1	1	11	11	11	8	7	8	6	10	8	4	3	8	8	6	7	8	9	10	7	8	7	8	6	10	8	4	3	8	8	6	7	8	9	10	7	8	7	8	6	10	8
P0A5S6	P0A5S6	4	4	4	Inorganic polyphosphate/ATP-NAD kinase	ppnK	>sp|P0A5S6|PPNK_MYCTU Inorganic polyphosphate/ATP-NAD kinase OS=Mycobacterium tuberculosis GN=ppnK PE=1 SV=1	1	4	4	4	4	4	3	4	3	2	3	3	2	3	3	4	4	4	3	4	4	4	3	4	3	2	3	3	2	3	3	4	4	4	3	4	4	4	3	4	3	2
P0A5S8	P0A5S8	4	4	4	Uncharacterized zinc protease Rv2782c/MT2852		>sp|P0A5S8|Y2782_MYCTU Uncharacterized zinc protease Rv2782c/MT2852 OS=Mycobacterium tuberculosis GN=Rv2782c PE=3 SV=1	1	4	4	4	1	0	0	0	0	0	0	0	1	1	1	1	1	0	0	0	1	0	0	0	0	0	0	0	1	1	1	1	1	0	0	0	1	0	0	0	0	0
P0A5T0	P0A5T0	2	2	2	Hypoxanthine-guanine phosphoribosyltransferase	hpt	>sp|P0A5T0|HPRT_MYCTU Hypoxanthine-guanine phosphoribosyltransferase OS=Mycobacterium tuberculosis GN=hpt PE=3 SV=1	1	2	2	2	2	2	2	2	2	2	2	1	2	2	2	2	2	1	2	2	2	2	2	2	2	2	2	1	2	2	2	2	2	1	2	2	2	2	2	2	2	2
P0A5T4	P0A5T4	13	13	13	Phosphoribosylaminoimidazole-succinocarboxamide synthase	purC	>sp|P0A5T4|PUR7_MYCTU Phosphoribosylaminoimidazole-succinocarboxamide synthase OS=Mycobacterium tuberculosis GN=purC PE=3 SV=1	1	13	13	13	6	9	8	9	8	7	9	10	8	7	8	8	9	8	10	8	6	9	8	9	8	7	9	10	8	7	8	8	9	8	10	8	6	9	8	9	8	7
P0A5T8	P0A5T8	26	26	26	Phosphoribosylformylglycinamidine synthase 2	purL	>sp|P0A5T8|PURL_MYCTU Phosphoribosylformylglycinamidine synthase 2 OS=Mycobacterium tuberculosis GN=purL PE=3 SV=1	1	26	26	26	19	18	18	24	18	14	10	11	15	17	20	17	16	16	15	19	19	18	18	24	18	14	10	11	15	17	20	17	16	16	15	19	19	18	18	24	18	14
P0A5U0	P0A5U0	3	3	3	Orotate phosphoribosyltransferase	pyrE	>sp|P0A5U0|PYRE_MYCTU Orotate phosphoribosyltransferase OS=Mycobacterium tuberculosis GN=pyrE PE=3 SV=1	1	3	3	3	1	1	1	1	2	2	2	2	2	2	1	2	1	1	2	0	1	1	1	1	2	2	2	2	2	2	1	2	1	1	2	0	1	1	1	1	2	2
P0A5U2	P0A5U2	15	15	15	CTP synthase	pyrG	>sp|P0A5U2|PYRG_MYCTU CTP synthase OS=Mycobacterium tuberculosis GN=pyrG PE=3 SV=1	1	15	15	15	7	5	7	6	8	7	9	8	7	6	3	3	4	5	7	6	7	5	7	6	8	7	9	8	7	6	3	3	4	5	7	6	7	5	7	6	8	7
P0A5U4	P0A5U4	11	11	11	Protein RecA;Endonuclease PI-MtuI	recA	>sp|P0A5U4|RECA_MYCTU Protein RecA OS=Mycobacterium tuberculosis GN=recA PE=1 SV=1	1	11	11	11	4	4	4	2	5	5	7	5	5	5	2	4	4	4	6	1	4	4	4	2	5	5	7	5	5	5	2	4	4	4	6	1	4	4	4	2	5	5
P0A5U6	P0A5U6	1	1	1	DNA repair protein RecN	recN	>sp|P0A5U6|RECN_MYCTU DNA repair protein RecN OS=Mycobacterium tuberculosis GN=recN PE=3 SV=1	1	1	1	1	0	0	0	0	0	0	0	0	1	1	0	0	1	1	0	0	0	0	0	0	0	0	0	0	1	1	0	0	1	1	0	0	0	0	0	0	0	0
P0A5V0	P0A5V0	9	9	9	Riboflavin biosynthesis protein RibBA;3,4-dihydroxy-2-butanone 4-phosphate synthase;GTP cyclohydrolase-2	ribBA	>sp|P0A5V0|RIBBA_MYCTU Riboflavin biosynthesis protein RibBA OS=Mycobacterium tuberculosis GN=ribBA PE=3 SV=1	1	9	9	9	7	7	6	6	7	7	5	5	8	6	7	6	7	6	8	8	7	7	6	6	7	7	5	5	8	6	7	6	7	6	8	8	7	7	6	6	7	7
P0A5V2	P0A5V2	8	8	8	50S ribosomal protein L7/L12	rplL	>sp|P0A5V2|RL7_MYCTU 50S ribosomal protein L7/L12 OS=Mycobacterium tuberculosis GN=rplL PE=3 SV=1	1	8	8	8	7	6	7	7	7	7	8	8	7	7	7	7	7	7	6	7	7	6	7	7	7	7	8	8	7	7	7	7	7	7	6	7	7	6	7	7	7	7
P0A5V4	P0A5V4	11	11	11	50S ribosomal protein L17	rplQ	>sp|P0A5V4|RL17_MYCTU 50S ribosomal protein L17 OS=Mycobacterium tuberculosis GN=rplQ PE=3 SV=1	1	11	11	11	8	8	8	9	8	8	8	8	9	9	9	9	10	10	9	9	8	8	8	9	8	8	8	8	9	9	9	9	10	10	9	9	8	8	8	9	8	8
P0A5V8	P0A5V8	3	3	3	50S ribosomal protein L32	rpmF	>sp|P0A5V8|RL32_MYCTU 50S ribosomal protein L32 OS=Mycobacterium tuberculosis GN=rpmF PE=3 SV=1	1	3	3	3	3	3	3	3	3	3	3	3	3	3	3	2	3	3	3	2	3	3	3	3	3	3	3	3	3	3	3	2	3	3	3	2	3	3	3	3	3	3
P0A5W2	P0A5W2	3	3	3	50S ribosomal protein L33 2	rpmG2	>sp|P0A5W2|RL332_MYCTU 50S ribosomal protein L33 2 OS=Mycobacterium tuberculosis GN=rpmG2 PE=3 SV=1	1	3	3	3	2	2	2	2	3	2	2	2	2	2	2	3	2	2	2	3	2	2	2	2	3	2	2	2	2	2	2	3	2	2	2	3	2	2	2	2	3	2
P0A5W4	P0A5W4	1	1	1	50S ribosomal protein L34	rpmH	>sp|P0A5W4|RL34_MYCTU 50S ribosomal protein L34 OS=Mycobacterium tuberculosis GN=rpmH PE=3 SV=1	1	1	1	1	1	1	1	1	1	1	0	0	1	1	1	1	1	1	0	0	1	1	1	1	1	1	0	0	1	1	1	1	1	1	0	0	1	1	1	1	1	1
P0A5W6	P0A5W6	3	3	3	50S ribosomal protein L36	rpmJ	>sp|P0A5W6|RL36_MYCTU 50S ribosomal protein L36 OS=Mycobacterium tuberculosis GN=rpmJ PE=3 SV=1	1	3	3	3	1	1	1	1	1	1	2	3	1	1	2	1	1	1	2	1	1	1	1	1	1	1	2	3	1	1	2	1	1	1	2	1	1	1	1	1	1	1
P0A5W8	P0A5W8	24	24	23	Ribonucleoside-diphosphate reductase subunit alpha	nrdE	>sp|P0A5W8|RIR1_MYCTU Ribonucleoside-diphosphate reductase subunit alpha OS=Mycobacterium tuberculosis GN=nrdE PE=1 SV=1	1	24	24	23	17	17	16	11	19	17	15	14	17	16	14	11	20	16	16	13	17	17	16	11	19	17	15	14	17	16	14	11	20	16	16	13	17	17	16	11	19	17
P0A5X0	P0A5X0	9	9	9	30S ribosomal protein S10	rpsJ	>sp|P0A5X0|RS10_MYCTU 30S ribosomal protein S10 OS=Mycobacterium tuberculosis GN=rpsJ PE=3 SV=1	1	9	9	9	7	7	7	7	6	6	7	6	6	6	7	6	7	7	4	7	7	7	7	7	6	6	7	6	6	6	7	6	7	7	4	7	7	7	7	7	6	6
P0A5X2	P0A5X2	1	1	1	30S ribosomal protein S14 type Z	rpsZ	>sp|P0A5X2|RS14Z_MYCTU 30S ribosomal protein S14 type Z OS=Mycobacterium tuberculosis GN=rpsZ PE=3 SV=1	1	1	1	1	1	1	1	1	1	1	1	1	1	1	1	1	1	1	1	1	1	1	1	1	1	1	1	1	1	1	1	1	1	1	1	1	1	1	1	1	1	1
P0A5X4	P0A5X4	8	8	8	30S ribosomal protein S19	rpsS	>sp|P0A5X4|RS19_MYCTU 30S ribosomal protein S19 OS=Mycobacterium tuberculosis GN=rpsS PE=3 SV=1	1	8	8	8	5	5	5	5	6	6	6	7	5	5	5	3	5	5	6	5	5	5	5	5	6	6	6	7	5	5	5	3	5	5	6	5	5	5	5	5	6	6
P0A5X6	P0A5X6	18	18	18	30S ribosomal protein S3	rpsC	>sp|P0A5X6|RS3_MYCTU 30S ribosomal protein S3 OS=Mycobacterium tuberculosis GN=rpsC PE=3 SV=2	1	18	18	18	14	17	17	15	14	15	11	10	16	16	16	16	14	15	16	16	14	17	17	15	14	15	11	10	16	16	16	16	14	15	16	16	14	17	17	15	14	15
P0A5Y2	P0A5Y2	5	5	5	Phosphate-binding protein PstS 3	pstS3	>sp|P0A5Y2|PSTS3_MYCTU Phosphate-binding protein PstS 3 OS=Mycobacterium tuberculosis GN=pstS3 PE=1 SV=1	1	5	5	5	2	3	4	3	1	3	1	1	4	3	3	2	3	4	3	3	2	3	4	3	1	3	1	1	4	3	3	2	3	4	3	3	2	3	4	3	1	3
P0A5Y4	P0A5Y4	10	10	10	3-oxoacyl-[acyl-carrier-protein] reductase FabG1	fabG1	>sp|P0A5Y4|FABG_MYCTU 3-oxoacyl-[acyl-carrier-protein] reductase FabG1 OS=Mycobacterium tuberculosis GN=fabG1 PE=1 SV=1	1	10	10	10	10	10	10	10	10	10	8	6	10	9	10	8	10	10	10	9	10	10	10	10	10	10	8	6	10	9	10	8	10	10	10	9	10	10	10	10	10	10
P0A5Y6	P0A5Y6	11	11	11	Enoyl-[acyl-carrier-protein] reductase [NADH]	inhA	>sp|P0A5Y6|INHA_MYCTU Enoyl-[acyl-carrier-protein] reductase [NADH] OS=Mycobacterium tuberculosis GN=inhA PE=1 SV=1	1	11	11	11	8	9	7	9	9	10	10	9	10	8	10	9	10	10	10	8	8	9	7	9	9	10	10	9	10	8	10	9	10	10	10	8	8	9	7	9	9	10
P0A5Y8	P0A5Y8	37	37	37	Protein translocase subunit SecA 1	secA1	>sp|P0A5Y8|SECA1_MYCTU Protein translocase subunit SecA 1 OS=Mycobacterium tuberculosis GN=secA1 PE=1 SV=1	1	37	37	37	28	26	27	25	27	27	19	20	26	25	27	23	26	27	25	22	28	26	27	25	27	27	19	20	26	25	27	23	26	27	25	22	28	26	27	25	27	27
P0A5Z0	P0A5Z0	2	2	2	Probable preprotein translocase subunit SecE	secE	>sp|P0A5Z0|SECE_MYCTU Protein translocase subunit SecE OS=Mycobacterium tuberculosis GN=secE PE=3 SV=1	1	2	2	2	2	2	2	2	2	2	0	0	2	2	2	2	2	2	2	2	2	2	2	2	2	2	0	0	2	2	2	2	2	2	2	2	2	2	2	2	2	2
P0A5Z2	P0A5Z2	7	7	7	Protein translocase subunit SecY	secY	>sp|P0A5Z2|SECY_MYCTU Protein translocase subunit SecY OS=Mycobacterium tuberculosis GN=secY PE=3 SV=1	1	7	7	7	4	5	5	4	6	5	2	0	5	6	6	4	5	6	4	4	4	5	5	4	6	5	2	0	5	6	6	4	5	6	4	4	4	5	5	4	6	5
P0A5Z4	P0A5Z4	12	12	12	DNA-binding response regulator MtrA	mtrA	>sp|P0A5Z4|MTRA_MYCTU DNA-binding response regulator MtrA OS=Mycobacterium tuberculosis GN=mtrA PE=1 SV=2	1	12	12	12	11	11	12	10	9	10	10	9	12	11	11	11	12	10	10	11	11	11	12	10	9	10	10	9	12	11	11	11	12	10	10	11	11	11	12	10	9	10
P0A5Z6	P0A5Z6	7	7	7	Transcriptional regulatory protein PrrA	prrA	>sp|P0A5Z6|PRRA_MYCTU Transcriptional regulatory protein PrrA OS=Mycobacterium tuberculosis GN=prrA PE=1 SV=1	1	7	7	7	7	7	7	7	5	7	4	4	7	6	6	7	7	6	6	6	7	7	7	7	5	7	4	4	7	6	6	7	7	6	6	6	7	7	7	7	5	7
P0A5Z8	P0A5Z8	5	5	5	Sensor-type histidine kinase PrrB	prrB	>sp|P0A5Z8|PRRB_MYCTU Sensor-type histidine kinase PrrB OS=Mycobacterium tuberculosis GN=prrB PE=1 SV=1	1	5	5	5	4	3	3	3	3	4	2	3	3	4	3	3	3	3	3	3	4	3	3	3	3	4	2	3	3	4	3	3	3	3	3	3	4	3	3	3	3	4
P0A600	P0A600	3	3	3	Sensor-like histidine kinase senX3	senX3	>sp|P0A600|SENX3_MYCTU Sensor-like histidine kinase senX3 OS=Mycobacterium tuberculosis GN=senX3 PE=3 SV=1	1	3	3	3	2	2	2	2	2	2	2	2	3	3	3	1	1	1	2	2	2	2	2	2	2	2	2	2	3	3	3	1	1	1	2	2	2	2	2	2	2	2
P0A602	P0A602	17	17	16	RNA polymerase sigma factor RpoD	rpoD	>sp|P0A602|SIGA_MYCTU RNA polymerase sigma factor SigA OS=Mycobacterium tuberculosis GN=sigA PE=1 SV=1	1	17	17	16	13	15	13	13	13	12	12	10	14	14	15	13	13	15	12	13	13	15	13	13	13	12	12	10	14	14	15	13	13	15	12	13	12	14	12	12	12	12
P0A608	P0A608	5	5	5	Superoxide dismutase [Cu-Zn]	sodC	>sp|P0A608|SODC_MYCTU Superoxide dismutase [Cu-Zn] OS=Mycobacterium tuberculosis GN=sodC PE=1 SV=1	1	5	5	5	5	4	5	4	4	5	5	4	5	5	4	4	4	4	4	5	5	4	5	4	4	5	5	4	5	5	4	4	4	4	4	5	5	4	5	4	4	5
P0A610	P0A610	7	7	7	Single-stranded DNA-binding protein	ssb	>sp|P0A610|SSB_MYCTU Single-stranded DNA-binding protein OS=Mycobacterium tuberculosis GN=ssb PE=1 SV=1	1	7	7	7	5	5	6	6	5	4	3	3	6	5	6	7	6	4	4	6	5	5	6	6	5	4	3	3	6	5	6	7	6	4	4	6	5	5	6	6	5	4
P0A616	P0A616	6	6	6	Thioredoxin	trxA	>sp|P0A616|THIO_MYCTU Thioredoxin OS=Mycobacterium tuberculosis GN=trxA PE=1 SV=2	1	6	6	6	5	5	5	5	5	5	4	4	5	5	5	4	5	5	5	5	5	5	5	5	5	5	4	4	5	5	5	4	5	5	5	5	5	5	5	5	5	5
P0A618	P0A618	3	3	3	Soluble secreted antigen MPT53	mpt53	>sp|P0A618|MPT53_MYCTU Soluble secreted antigen MPT53 OS=Mycobacterium tuberculosis GN=mpt53 PE=1 SV=1	1	3	3	3	1	1	2	2	2	0	2	3	1	0	1	2	0	2	0	1	1	1	2	2	2	0	2	3	1	0	1	2	0	2	0	1	1	1	2	2	2	0
P0A620	P0A620	36	36	36	DNA topoisomerase 1	topA	>sp|P0A620|TOP1_MYCTU DNA topoisomerase 1 OS=Mycobacterium tuberculosis GN=topA PE=1 SV=1	1	36	36	36	28	28	28	28	24	26	19	21	30	26	28	24	28	28	26	24	28	28	28	28	24	26	19	21	30	26	28	24	28	28	26	24	28	28	28	28	24	26
P0A622	P0A622	15	15	15	Acetolactate synthase large subunit IlvB1	ilvB1	>sp|P0A622|ILVB1_MYCTU Acetolactate synthase large subunit IlvB1 OS=Mycobacterium tuberculosis GN=ilvB1 PE=1 SV=1	1	15	15	15	10	8	10	11	12	9	8	7	10	11	10	12	8	10	9	11	10	8	10	11	12	9	8	7	10	11	10	12	8	10	9	11	10	8	10	11	12	9
P0A626	P0A626	1	1	1	Phosphate transport system permease protein PstA 2	pstA2	>sp|P0A626|PSTA2_MYCTU Phosphate transport system permease protein PstA 2 OS=Mycobacterium tuberculosis GN=pstA2 PE=3 SV=1	1	1	1	1	1	1	1	0	0	0	0	0	1	1	1	0	0	0	1	1	1	1	1	0	0	0	0	0	1	1	1	0	0	0	1	1	1	1	1	0	0	0
P0A628	P0A628	1	1	1	Phosphate transport system permease protein PstC 1	pstC1	>sp|P0A628|PSTC1_MYCTU Phosphate transport system permease protein PstC 1 OS=Mycobacterium tuberculosis GN=pstC1 PE=3 SV=1	1	1	1	1	1	1	1	1	1	1	0	0	1	1	1	1	1	1	1	1	1	1	1	1	1	1	0	0	1	1	1	1	1	1	1	1	1	1	1	1	1	1
P0A632	P0A632	14	14	14	Indole-3-glycerol phosphate synthase	trpC	>sp|P0A632|TRPC_MYCTU Indole-3-glycerol phosphate synthase OS=Mycobacterium tuberculosis GN=trpC PE=1 SV=1	1	14	14	14	8	9	11	11	9	10	8	9	9	12	9	8	10	12	10	6	8	9	11	11	9	10	8	9	9	12	9	8	10	12	10	6	8	9	11	11	9	10
P0A634	P0A634	15	15	15	Cysteine--tRNA ligase	cysS	>sp|P0A634|SYC_MYCTU Cysteine--tRNA ligase OS=Mycobacterium tuberculosis GN=cysS PE=3 SV=1	1	15	15	15	11	11	10	11	12	10	8	5	11	11	11	11	10	10	11	9	11	11	10	11	12	10	8	5	11	11	11	11	10	10	11	9	11	11	10	11	12	10
P0A636	P0A636	17	17	17	Glutamate--tRNA ligase	gltX	>sp|P0A636|SYE_MYCTU Glutamate--tRNA ligase OS=Mycobacterium tuberculosis GN=gltX PE=1 SV=1	1	17	17	17	15	17	17	15	13	13	13	11	17	14	16	14	16	15	13	16	15	17	17	15	13	13	13	11	17	14	16	14	16	15	13	16	15	17	17	15	13	13
P0A638	P0A638	4	4	4	Demethylmenaquinone methyltransferase	ubiE	>sp|P0A638|UBIE_MYCTU Demethylmenaquinone methyltransferase OS=Mycobacterium tuberculosis GN=ubiE PE=3 SV=1	1	4	4	4	3	4	4	3	3	3	2	1	4	4	3	2	4	3	4	2	3	4	4	3	3	3	2	1	4	4	3	2	4	3	4	2	3	4	4	3	3	3
P0A640	P0A640	4	4	3	Ribosomal RNA small subunit methyltransferase I	rsmI	>sp|P0A640|RSMI_MYCTU Ribosomal RNA small subunit methyltransferase I OS=Mycobacterium tuberculosis GN=rsmI PE=2 SV=1	1	4	4	3	3	2	2	2	2	2	2	1	2	1	2	3	2	2	1	2	3	2	2	2	2	2	2	1	2	1	2	3	2	2	1	2	3	2	2	2	2	2
P0A642	P0A642	8	8	8	Uncharacterized NTE family protein Rv2565/MT2641		>sp|P0A642|Y2565_MYCTU Uncharacterized NTE family protein Rv2565/MT2641 OS=Mycobacterium tuberculosis GN=Rv2565 PE=3 SV=1	1	8	8	8	7	7	8	6	5	5	2	3	8	6	8	8	8	8	7	8	7	7	8	6	5	5	2	3	8	6	8	8	8	8	7	8	7	7	8	6	5	5
P0A646	P0A646	4	4	4	Sulfur carrier protein CysO	cysO	>sp|P0A646|CYSO_MYCTU Sulfur carrier protein CysO OS=Mycobacterium tuberculosis GN=cysO PE=1 SV=2	1	4	4	4	2	2	2	3	4	2	2	2	1	2	4	4	2	2	4	4	2	2	2	3	4	2	2	2	1	2	4	4	2	2	4	4	2	2	2	3	4	2
P0A648	P0A648	4	4	4	Uncharacterized HTH-type transcriptional regulator Rv3095/MT3179		>sp|P0A648|Y3095_MYCTU Uncharacterized HTH-type transcriptional regulator Rv3095/MT3179 OS=Mycobacterium tuberculosis GN=Rv3095 PE=4 SV=1	1	4	4	4	2	2	2	2	2	2	1	2	2	2	2	1	2	1	3	1	2	2	2	2	2	2	1	2	2	2	2	1	2	1	3	1	2	2	2	2	2	2
P0A650	P0A650	6	6	6	Probable diacyglycerol O-acyltransferase tgs1	tgs1	>sp|P0A650|TGS1_MYCTU Probable diacyglycerol O-acyltransferase tgs1 OS=Mycobacterium tuberculosis GN=tgs1 PE=1 SV=1	1	6	6	6	3	3	2	1	5	1	1	0	6	2	1	3	6	5	5	1	3	3	2	1	5	1	1	0	6	2	1	3	6	5	5	1	3	3	2	1	5	1
P0A654	P0A654	4	4	4	Nucleoid-associated protein Rv3716c/MT3819		>sp|P0A654|Y3716_MYCTU Nucleoid-associated protein Rv3716c/MT3819 OS=Mycobacterium tuberculosis GN=Rv3716c PE=1 SV=1	1	4	4	4	4	4	4	4	4	4	4	4	3	4	4	4	4	4	4	4	4	4	4	4	4	4	4	4	3	4	4	4	4	4	4	4	4	4	4	4	4	4
P0A656	P0A656	8	8	8	UPF0135 protein Rv2230c/MT2289		>sp|P0A656|GTPC1_MYCTU Putative GTP cyclohydrolase 1 type 2 OS=Mycobacterium tuberculosis GN=Rv2230c PE=3 SV=1	1	8	8	8	5	5	6	6	6	6	4	4	5	4	3	4	6	7	6	5	5	5	6	6	6	6	4	4	5	4	3	4	6	7	6	5	5	5	6	6	6	6
P0A658	P0A658	3	3	3	Uracil phosphoribosyltransferase	upp	>sp|P0A658|UPP_MYCTU Uracil phosphoribosyltransferase OS=Mycobacterium tuberculosis GN=upp PE=3 SV=1	1	3	3	3	2	2	2	2	1	1	0	1	2	2	2	2	2	1	2	3	2	2	2	2	1	1	0	1	2	2	2	2	2	1	2	3	2	2	2	2	1	1
P0A660	P0A660	1	1	1	Urease subunit alpha	ureC	>sp|P0A660|URE1_MYCTU Urease subunit alpha OS=Mycobacterium tuberculosis GN=ureC PE=1 SV=3	1	1	1	1	0	0	0	0	0	0	0	0	0	0	0	0	0	1	0	0	0	0	0	0	0	0	0	0	0	0	0	0	0	1	0	0	0	0	0	0	0	0
P0A664	P0A664	7	7	7	Urease accessory protein UreG	ureG	>sp|P0A664|UREG_MYCTU Urease accessory protein UreG OS=Mycobacterium tuberculosis GN=ureG PE=1 SV=1	1	7	7	7	6	6	6	6	5	6	3	5	6	5	6	6	6	5	5	7	6	6	6	6	5	6	3	5	6	5	6	6	6	5	5	7	6	6	6	6	5	6
P0A666	P0A666	6	6	6	Putative regulator of ribonuclease activity	rraA	>sp|P0A666|RRAAH_MYCTU Putative regulator of ribonuclease activity OS=Mycobacterium tuberculosis GN=rraA PE=1 SV=1	1	6	6	6	5	4	5	5	5	4	2	3	6	5	4	5	6	5	4	6	5	4	5	5	5	4	2	3	6	5	4	5	6	5	4	6	5	4	5	5	5	4
P0A668	P0A668	1	1	1	Immunogenic protein MPT70	mpt70	>sp|P0A668|MP70_MYCTU Immunogenic protein MPT70 OS=Mycobacterium tuberculosis GN=mpt70 PE=1 SV=1	1	1	1	1	0	0	0	0	0	0	0	0	0	0	0	0	0	0	0	1	0	0	0	0	0	0	0	0	0	0	0	0	0	0	0	1	0	0	0	0	0	0
P0A670	P0A670	5	5	5	Cell surface lipoprotein MPT83	mpt83	>sp|P0A670|MP83_MYCTU Cell surface lipoprotein MPT83 OS=Mycobacterium tuberculosis GN=mpt83 PE=4 SV=1	1	5	5	5	4	4	4	5	4	5	3	3	3	4	5	5	4	3	3	5	4	4	4	5	4	5	3	3	3	4	5	5	4	3	3	5	4	4	4	5	4	5
P0A672	P0A672	12	12	12	Iron-dependent repressor IdeR	ideR	>sp|P0A672|IDER_MYCTU Iron-dependent repressor IdeR OS=Mycobacterium tuberculosis GN=ideR PE=1 SV=1	1	12	12	12	9	10	12	11	10	11	9	8	11	9	11	11	10	11	11	10	9	10	12	11	10	11	9	8	11	9	11	11	10	11	11	10	9	10	12	11	10	11
P0A674	P0A674	83	83	83	DNA-directed RNA polymerase subunit beta	rpoC	>sp|P0A674|RPOC_MYCTU DNA-directed RNA polymerase subunit beta OS=Mycobacterium tuberculosis GN=rpoC PE=1 SV=1	1	83	83	83	73	70	70	73	72	69	62	61	71	72	74	74	67	67	70	71	73	70	70	73	72	69	62	61	71	72	74	74	67	67	70	71	73	70	70	73	72	69
P0A676	P0A676	1	1	1	Urease subunit gamma	ureA	>sp|P0A676|URE3_MYCTU Urease subunit gamma OS=Mycobacterium tuberculosis GN=ureA PE=1 SV=1	1	1	1	1	0	0	0	0	0	0	1	1	0	0	0	0	0	0	0	0	0	0	0	0	0	0	1	1	0	0	0	0	0	0	0	0	0	0	0	0	0	0
P0A678	P0A678	15	15	15	Histidinol-phosphate aminotransferase	hisC	>sp|P0A678|HIS8_MYCTU Histidinol-phosphate aminotransferase OS=Mycobacterium tuberculosis GN=hisC PE=3 SV=1	1	15	15	15	12	12	12	11	11	11	9	8	12	10	9	10	11	11	9	12	12	12	12	11	11	11	9	8	12	10	9	10	11	11	9	12	12	12	12	11	11	11
P0A680	P0A680	63	63	63	DNA-directed RNA polymerase subunit beta	rpoB	>sp|P0A680|RPOB_MYCTU DNA-directed RNA polymerase subunit beta OS=Mycobacterium tuberculosis GN=rpoB PE=1 SV=1	1	63	63	63	57	55	58	52	57	53	49	45	60	55	54	51	57	53	52	52	57	55	58	52	57	53	49	45	60	55	54	51	57	53	52	52	57	55	58	52	57	53
P0A682	P0A682	1	1	1	Uncharacterized PE family protein PE15	PE15	>sp|P0A682|PE15_MYCTU Uncharacterized PE family protein PE15 OS=Mycobacterium tuberculosis GN=PE15 PE=3 SV=1	1	1	1	1	1	1	1	1	1	1	0	0	1	0	1	0	1	1	1	0	1	1	1	1	1	1	0	0	1	0	1	0	1	1	1	0	1	1	1	1	1	1
P0A696	P0A696	1	1	1	Methylated-DNA--protein-cysteine methyltransferase	ogt	>sp|P0A696|OGT_MYCTU Methylated-DNA--protein-cysteine methyltransferase OS=Mycobacterium tuberculosis GN=ogt PE=1 SV=1	1	1	1	1	0	0	1	0	1	1	0	0	0	0	0	0	0	0	0	0	0	0	1	0	1	1	0	0	0	0	0	0	0	0	0	0	0	0	1	0	1	1
P0C5B9	P0C5B9	8	7	7	Diacylglycerol acyltransferase/mycolyltransferase Ag85B	fbpB	>sp|P0C5B9|A85B_MYCTU Diacylglycerol acyltransferase/mycolyltransferase Ag85B OS=Mycobacterium tuberculosis GN=fbpB PE=1 SV=1	1	8	7	7	7	7	7	7	7	7	7	7	7	7	7	7	7	6	7	7	6	6	6	6	7	6	7	7	6	6	6	6	6	6	6	6	6	6	6	6	7	6
P0C5C0	P0C5C0	14	14	14	ATP-dependent zinc metalloprotease FtsH	ftsH	>sp|P0C5C0|FTSH_MYCTU ATP-dependent zinc metalloprotease FtsH OS=Mycobacterium tuberculosis GN=ftsH PE=1 SV=1	1	14	14	14	11	12	7	8	8	8	6	5	8	11	9	6	9	9	8	5	11	12	7	8	8	8	6	5	8	11	9	6	9	9	8	5	11	12	7	8	8	8
P0C5C1	P0C5C1	10	10	10	Beta-lactamase	blaA	>sp|P0C5C1|BLAC_MYCTU Beta-lactamase OS=Mycobacterium tuberculosis GN=blaA PE=1 SV=1	1	10	10	10	6	7	7	6	8	9	8	5	6	8	8	7	7	7	7	8	6	7	7	6	8	9	8	5	6	8	8	7	7	7	7	8	6	7	7	6	8	9
P0C5C2	P0C5C2	12	7	7	Cyclopropane mycolic acid synthase 1	cmaA1	>sp|P0C5C2|CMAS1_MYCTU Cyclopropane mycolic acid synthase 1 OS=Mycobacterium tuberculosis GN=cmaA1 PE=1 SV=1	1	12	7	7	10	11	11	10	5	8	4	4	11	11	11	9	10	11	11	10	5	6	6	5	0	3	0	0	6	6	6	6	5	6	6	7	5	6	6	5	0	3
P0C5C3	P0C5C3	11	10	10	Mycolic acid methyltransferase MmaA1	mmaA1	>sp|P0C5C3|MMAA1_MYCTU Mycolic acid methyltransferase MmaA1 OS=Mycobacterium tuberculosis GN=mmaA1 PE=1 SV=1	1	11	10	10	4	6	5	7	6	5	4	3	5	5	6	6	6	4	6	6	3	5	4	6	5	4	3	3	4	4	5	5	5	3	5	5	3	5	4	6	5	4
P0C5C4	P0C5C4	14	14	14	35 kDa protein		>sp|P0C5C4|35KD_MYCTU 35 kDa protein OS=Mycobacterium tuberculosis GN=Rv2744c PE=3 SV=1	1	14	14	14	11	11	11	11	11	12	12	12	11	12	11	11	11	12	11	12	11	11	11	11	11	12	12	12	11	12	11	11	11	12	11	12	11	11	11	11	11	12
P0C5C5	P0C5C5	28	28	27	DNA gyrase subunit B	gyrB	>sp|P0C5C5|GYRB_MYCTU DNA gyrase subunit B OS=Mycobacterium tuberculosis GN=gyrB PE=1 SV=1	1	28	28	27	24	25	24	22	21	21	14	17	25	24	23	24	24	24	22	22	24	25	24	22	21	21	14	17	25	24	23	24	24	24	22	22	24	25	24	22	21	21
P0C5G9	P0C5G9	7	7	7	Insertion element IS6110 uncharacterized 12.0 kDa protein		>sp|P0C5G9|YIA4_MYCTU Insertion element IS6110 uncharacterized 12.0 kDa protein OS=Mycobacterium tuberculosis GN=Rv0795 PE=3 SV=1	1	7	7	7	6	6	6	7	5	4	2	3	6	6	5	4	6	6	6	6	6	6	6	7	5	4	2	3	6	6	5	4	6	6	6	6	6	6	6	7	5	4
P0CG96;P0CG95	P0CG96;P0CG95	7;7	7;7	7;7	Uncharacterized protein Rv3118;Uncharacterized protein Rv0814c	sseC1;sseC2	>sp|P0CG96|Y3118_MYCTU Uncharacterized protein Rv3118 OS=Mycobacterium tuberculosis GN=sseC1 PE=1 SV=1;>sp|P0CG95|Y814_MYCTU Uncharacterized protein Rv0814c OS=Mycobacterium tuberculosis GN=sseC2 PE=1 SV=1	2	7	7	7	6	7	7	7	7	6	7	7	7	7	7	6	7	7	7	6	6	7	7	7	7	6	7	7	7	7	7	6	7	7	7	6	6	7	7	7	7	6
P0CH91	P0CH91	15	14	13	Methoxy mycolic acid synthase MmaA3	mmaA3	>sp|P0CH91|MMAA3_MYCTU Methoxy mycolic acid synthase MmaA3 OS=Mycobacterium tuberculosis GN=mmaA3 PE=1 SV=1	1	15	14	13	12	11	14	12	11	12	10	10	11	12	12	12	12	12	10	11	12	11	14	12	10	12	10	10	11	12	12	12	12	12	10	11	11	10	13	11	9	11
P0CI28	P0CI28	2	2	2	Metallothionein	mymT	>sp|P0CI28|MYMT_MYCTU Metallothionein OS=Mycobacterium tuberculosis GN=mymT PE=1 SV=1	1	2	2	2	2	2	2	2	2	2	2	2	2	2	2	2	2	2	2	2	2	2	2	2	2	2	2	2	2	2	2	2	2	2	2	2	2	2	2	2	2	2
P0CL62	P0CL62	2	2	2	mRNA interferase MazF7	mazF7	>sp|P0CL62|MAZF7_MYCTU mRNA interferase MazF7 OS=Mycobacterium tuberculosis GN=mazF7 PE=1 SV=1	1	2	2	2	1	1	1	1	1	1	1	2	1	1	1	1	1	1	1	1	1	1	1	1	1	1	1	2	1	1	1	1	1	1	1	1	1	1	1	1	1	1
P0CW28	P0CW28	1	1	1	Antitoxin VapB35	vapB35	>sp|P0CW28|VPB35_MYCTU Antitoxin VapB35 OS=Mycobacterium tuberculosis GN=vapB35 PE=1 SV=1	1	1	1	1	1	1	1	1	1	1	0	0	1	1	0	0	0	0	1	0	1	1	1	1	1	1	0	0	1	1	0	0	0	0	1	0	1	1	1	1	1	1
P0CW29	P0CW29	1	1	1	Putative antitoxin VapB1	vapB1	>sp|P0CW29|VAPB1_MYCTU Putative antitoxin VapB1 OS=Mycobacterium tuberculosis GN=vapB1 PE=4 SV=1	1	1	1	1	0	0	0	0	1	1	1	1	0	0	0	0	0	0	0	0	0	0	0	0	1	1	1	1	0	0	0	0	0	0	0	0	0	0	0	0	1	1
P0CW30	P0CW30	1	1	1	Putative antitoxin VapB9	vapB9	>sp|P0CW30|VAPB9_MYCTU Putative antitoxin VapB9 OS=Mycobacterium tuberculosis GN=vapB9 PE=4 SV=1	1	1	1	1	1	1	1	1	1	1	1	1	1	1	1	0	0	1	0	1	1	1	1	1	1	1	1	1	1	1	1	0	0	1	0	1	1	1	1	1	1	1
P0CW35	P0CW35	3	3	3	Putative antitoxin VapB36	vapB36	>sp|P0CW35|VPB36_MYCTU Putative antitoxin VapB36 OS=Mycobacterium tuberculosis GN=vapB36 PE=4 SV=2	1	3	3	3	2	1	0	1	2	2	3	2	0	1	1	1	0	1	2	0	2	1	0	1	2	2	3	2	0	1	1	1	0	1	2	0	2	1	0	1	2	2
P15712	P15712	9	9	9	Phosphate-binding protein PstS 1	pstS1	>sp|P15712|PSTS1_MYCTU Phosphate-binding protein PstS 1 OS=Mycobacterium tuberculosis GN=pstS1 PE=1 SV=1	1	9	9	9	8	8	8	8	9	8	6	4	9	9	9	8	9	8	8	8	8	8	8	8	9	8	6	4	9	9	9	8	9	8	8	8	8	8	8	8	9	8
P17670	P17670	8	8	8	Superoxide dismutase [Fe]	sodB	>sp|P17670|SODF_MYCTU Superoxide dismutase [Fe] OS=Mycobacterium tuberculosis GN=sodB PE=1 SV=1	1	8	8	8	8	8	7	7	7	8	7	6	8	8	8	7	8	8	8	8	8	8	7	7	7	8	7	6	8	8	8	7	8	8	8	8	8	8	7	7	7	8
P22487	P22487	12	12	12	3-phosphoshikimate 1-carboxyvinyltransferase	aroA	>sp|P22487|AROA_MYCTU 3-phosphoshikimate 1-carboxyvinyltransferase OS=Mycobacterium tuberculosis GN=aroA PE=1 SV=1	1	12	12	12	6	6	6	8	7	8	6	4	5	7	5	4	6	7	5	4	6	6	6	8	7	8	6	4	5	7	5	4	6	7	5	4	6	6	6	8	7	8
P30234	P30234	7	7	7	Alanine dehydrogenase	ald	>sp|P30234|DHA_MYCTU Alanine dehydrogenase OS=Mycobacterium tuberculosis GN=ald PE=1 SV=2	1	7	7	7	6	6	6	5	4	5	1	2	6	6	6	5	6	5	4	4	6	6	6	5	4	5	1	2	6	6	6	5	6	5	4	4	6	6	6	5	4	5
P32724	P32724	13	13	13	Protein GrpE	grpE	>sp|P32724|GRPE_MYCTU Protein GrpE OS=Mycobacterium tuberculosis GN=grpE PE=3 SV=2	1	13	13	13	11	11	12	11	10	11	10	9	11	11	11	12	10	10	11	12	11	11	12	11	10	11	10	9	11	11	11	12	10	10	11	12	11	11	12	11	10	11
P41194	P41194	10	10	10	30S ribosomal protein S7	rpsG	>sp|P41194|RS7_MYCTU 30S ribosomal protein S7 OS=Mycobacterium tuberculosis GN=rpsG PE=3 SV=3	1	10	10	10	10	10	10	10	8	8	8	6	10	9	10	10	10	10	9	10	10	10	10	10	8	8	8	6	10	9	10	10	10	10	9	10	10	10	10	10	8	8
P41196	P41196	4	4	4	30S ribosomal protein S12	rpsL	>sp|P41196|RS12_MYCTU 30S ribosomal protein S12 OS=Mycobacterium tuberculosis GN=rpsL PE=3 SV=1	1	4	4	4	4	3	3	4	4	4	2	2	3	4	3	2	3	4	4	2	4	3	3	4	4	4	2	2	3	4	3	2	3	4	4	2	4	3	3	4	4	4
P49993	P49993	11	11	11	Chromosomal replication initiator protein DnaA	dnaA	>sp|P49993|DNAA_MYCTU Chromosomal replication initiator protein DnaA OS=Mycobacterium tuberculosis GN=dnaA PE=1 SV=2	1	11	11	11	6	7	6	7	5	4	4	3	7	6	6	7	6	6	6	6	6	7	6	7	5	4	4	3	7	6	6	7	6	6	6	6	6	7	6	7	5	4
P52214	P52214	11	11	11	Thioredoxin reductase	trxB	>sp|P52214|TRXB_MYCTU Thioredoxin reductase OS=Mycobacterium tuberculosis GN=trxB PE=1 SV=2	1	11	11	11	9	8	8	6	10	9	10	9	7	9	8	9	10	8	8	7	9	8	8	6	10	9	10	9	7	9	8	9	10	8	8	7	9	8	8	6	10	9
P57689	P57689	10	10	10	Carbamoyl-phosphate synthase large chain	carB	>sp|P57689|CARB_MYCTU Carbamoyl-phosphate synthase large chain OS=Mycobacterium tuberculosis GN=carB PE=3 SV=1	1	10	10	10	9	7	6	8	6	6	5	4	8	6	8	5	7	7	7	5	9	7	6	8	6	6	5	4	8	6	8	5	7	7	7	5	9	7	6	8	6	6
P60176	P60176	26	26	26	Adenosylhomocysteinase	ahcY	>sp|P60176|SAHH_MYCTU Adenosylhomocysteinase OS=Mycobacterium tuberculosis GN=ahcY PE=1 SV=2	1	26	26	26	22	23	24	23	24	23	23	23	23	23	22	21	22	23	24	22	22	23	24	23	24	23	23	23	23	23	22	21	22	23	24	22	22	23	24	23	24	23
P60442	P60442	11	11	11	50S ribosomal protein L3	rplC	>sp|P60442|RL3_MYCTU 50S ribosomal protein L3 OS=Mycobacterium tuberculosis GN=rplC PE=3 SV=1	1	11	11	11	10	10	10	10	11	11	8	8	10	9	10	10	9	9	10	10	10	10	10	10	11	11	8	8	10	9	10	10	9	9	10	10	10	10	10	10	11	11
P60479	P60479	1	1	1	Decaprenyl diphosphate synthase	uppS	>sp|P60479|DPDS_MYCTU Decaprenyl diphosphate synthase OS=Mycobacterium tuberculosis GN=uppS PE=1 SV=1	1	1	1	1	1	1	1	1	1	1	1	0	1	1	1	1	1	1	1	1	1	1	1	1	1	1	1	0	1	1	1	1	1	1	1	1	1	1	1	1	1	1
P60578	P60578	9	9	9	Phosphoribosyl isomerase A	priA	>sp|P60578|HIS4_MYCTU Phosphoribosyl isomerase A OS=Mycobacterium tuberculosis GN=priA PE=1 SV=1	1	9	9	9	8	8	8	8	8	9	6	6	8	9	7	8	8	8	8	8	8	8	8	8	8	9	6	6	8	9	7	8	8	8	8	8	8	8	8	8	8	9
P60627	P60627	5	5	5	50S ribosomal protein L24	rplX	>sp|P60627|RL24_MYCTU 50S ribosomal protein L24 OS=Mycobacterium tuberculosis GN=rplX PE=3 SV=1	1	5	5	5	3	3	4	4	3	3	3	3	4	3	4	5	3	4	3	4	3	3	4	4	3	3	3	3	4	3	4	5	3	4	3	4	3	3	4	4	3	3
P60729	P60729	8	8	8	50S ribosomal protein L4	rplD	>sp|P60729|RL4_MYCTU 50S ribosomal protein L4 OS=Mycobacterium tuberculosis GN=rplD PE=3 SV=1	1	8	8	8	8	8	8	8	8	8	8	6	8	8	8	7	8	8	7	8	8	8	8	8	8	8	8	6	8	8	8	7	8	8	7	8	8	8	8	8	8	8
P60759	P60759	11	11	11	ATP phosphoribosyltransferase	hisG	>sp|P60759|HIS1_MYCTU ATP phosphoribosyltransferase OS=Mycobacterium tuberculosis GN=hisG PE=1 SV=1	1	11	11	11	7	6	7	7	5	7	7	6	7	6	8	6	8	7	6	8	7	6	7	7	5	7	7	6	7	6	8	6	8	7	6	8	7	6	7	7	5	7
P60796	P60796	12	12	12	Pyridoxal biosynthesis lyase PdxS	pdxS	>sp|P60796|PDXS_MYCTU Pyridoxal biosynthesis lyase PdxS OS=Mycobacterium tuberculosis GN=pdxS PE=1 SV=1	1	12	12	12	10	10	11	11	9	8	6	7	10	9	10	10	9	10	9	10	10	10	11	11	9	8	6	7	10	9	10	10	9	10	9	10	10	10	11	11	9	8
P61181	P61181	6	6	6	50S ribosomal protein L22	rplV	>sp|P61181|RL22_MYCTU 50S ribosomal protein L22 OS=Mycobacterium tuberculosis GN=rplV PE=3 SV=1	1	6	6	6	6	6	6	6	5	5	5	5	6	6	6	5	5	6	6	4	6	6	6	6	5	5	5	5	6	6	6	5	5	6	6	4	6	6	6	6	5	5
P62190	P62190	4	4	4	tRNA pseudouridine synthase B	truB	>sp|P62190|TRUB_MYCTU tRNA pseudouridine synthase B OS=Mycobacterium tuberculosis GN=truB PE=1 SV=1	1	4	4	4	3	3	3	2	3	2	0	2	4	2	2	2	2	1	2	3	3	3	3	2	3	2	0	2	4	2	2	2	2	1	2	3	3	3	3	2	3	2
P62403	P62403	10	10	10	50S ribosomal protein L5	rplE	>sp|P62403|RL5_MYCTU 50S ribosomal protein L5 OS=Mycobacterium tuberculosis GN=rplE PE=3 SV=1	1	10	10	10	8	8	8	6	9	8	6	6	9	9	8	8	9	8	7	9	8	8	8	6	9	8	6	6	9	9	8	8	9	8	7	9	8	8	8	6	9	8
P63288	P63288	44	42	42	Chaperone protein ClpB	clpB	>sp|P63288|CLPB_MYCTU Chaperone protein ClpB OS=Mycobacterium tuberculosis GN=clpB PE=2 SV=1	1	44	42	42	31	33	31	34	33	34	30	31	30	33	30	27	32	31	33	29	29	31	29	32	31	32	29	29	28	31	28	25	30	29	31	27	29	31	29	32	31	32
P63338	P63338	8	8	8	6-phosphogluconolactonase	pgl	>sp|P63338|6PGL_MYCTU 6-phosphogluconolactonase OS=Mycobacterium tuberculosis GN=pgl PE=1 SV=1	1	8	8	8	5	6	6	4	4	4	4	3	5	6	5	5	5	5	6	6	5	6	6	4	4	4	4	3	5	6	5	5	5	5	6	6	5	6	6	4	4	4
P63345	P63345	24	24	23	Proteasome-associated ATPase	mpa	>sp|P63345|ARC_MYCTU Proteasome-associated ATPase OS=Mycobacterium tuberculosis GN=mpa PE=1 SV=1	1	24	24	23	14	14	15	13	16	17	17	14	14	16	17	16	17	17	18	14	14	14	15	13	16	17	17	14	14	16	17	16	17	17	18	14	14	14	15	13	16	16
P63357	P63357	13	13	13	Probable ribonucleotide transport ATP-binding protein mkl	mkl	>sp|P63357|MKL_MYCTU Probable ribonucleotide transport ATP-binding protein mkl OS=Mycobacterium tuberculosis GN=mkl PE=3 SV=1	1	13	13	13	11	9	10	11	11	10	10	11	11	11	9	9	11	11	11	10	11	9	10	11	11	10	10	11	11	11	9	9	11	11	11	10	11	9	10	11	11	10
P63380	P63380	26	26	26	UvrABC system protein A	uvrA	>sp|P63380|UVRA_MYCTU UvrABC system protein A OS=Mycobacterium tuberculosis GN=uvrA PE=1 SV=1	1	26	26	26	13	17	12	15	14	17	10	9	14	13	15	13	15	13	11	13	13	17	12	15	14	17	10	9	14	13	15	13	15	13	11	13	13	17	12	15	14	17
P63395	P63395	6	6	6	Uncharacterized ABC transporter ATP-binding protein Rv1281c/MT1318		>sp|P63395|Y1281_MYCTU Uncharacterized ABC transporter ATP-binding protein Rv1281c/MT1318 OS=Mycobacterium tuberculosis GN=Rv1281c PE=3 SV=1	1	6	6	6	4	6	4	3	5	5	5	3	5	5	5	5	4	4	5	6	4	6	4	3	5	5	5	3	5	5	5	5	4	4	5	6	4	6	4	3	5	5
P63399;Q7D5V5	P63399	5;1	5;1	5;1	Uncharacterized ABC transporter ATP-binding protein Rv2326c/MT2388		>sp|P63399|Y2326_MYCTU Uncharacterized ABC transporter ATP-binding protein Rv2326c/MT2388 OS=Mycobacterium tuberculosis GN=Rv2326c PE=3 SV=1	2	5	5	5	3	3	3	3	3	3	3	3	4	3	3	3	1	4	2	4	3	3	3	3	3	3	3	3	4	3	3	3	1	4	2	4	3	3	3	3	3	3
P63401	P63401	12	12	10	Uncharacterized ABC transporter ATP-binding protein Rv2564/MT2640		>sp|P63401|Y2564_MYCTU Uncharacterized ABC transporter ATP-binding protein Rv2564/MT2640 OS=Mycobacterium tuberculosis GN=Rv2564 PE=3 SV=1	1	12	12	10	7	7	8	6	7	8	8	8	7	7	7	9	7	9	8	6	7	7	8	6	7	8	8	8	7	7	7	9	7	9	8	6	7	7	8	6	7	8
P63405	P63405	4	4	4	Putative acetyl-coenzyme A carboxylase carboxyl transferase subunit beta	accD3	>sp|P63405|ACCD_MYCTU Putative acetyl-coenzyme A carboxylase carboxyl transferase subunit beta OS=Mycobacterium tuberculosis GN=accD3 PE=3 SV=1	1	4	4	4	2	1	2	0	2	3	2	1	0	1	2	2	3	3	2	2	2	1	2	0	2	3	2	1	0	1	2	2	3	3	2	2	2	1	2	0	2	3
P63407	P63407	21	21	21	Probable propionyl-CoA carboxylase beta chain 6	accD6	>sp|P63407|PCC6_MYCTU Probable propionyl-CoA carboxylase beta chain 6 OS=Mycobacterium tuberculosis GN=accD6 PE=1 SV=1	1	21	21	21	14	12	15	12	15	14	11	13	12	14	12	14	16	13	14	12	14	12	15	12	15	14	11	13	12	14	12	14	16	13	14	12	14	12	15	12	15	14
P63427	P63427	22	22	22	Probable acyl-CoA dehydrogenase fadE25	fadE25	>sp|P63427|ACDP_MYCTU Probable acyl-CoA dehydrogenase fadE25 OS=Mycobacterium tuberculosis GN=fadE25 PE=3 SV=1	1	22	22	22	18	18	18	19	18	18	19	16	18	17	18	18	17	19	20	17	18	18	18	19	18	18	19	16	18	17	18	18	17	19	20	17	18	18	18	19	18	18
P63429	P63429	33	33	33	Probable acyl-CoA dehydrogenase FadE10	fadE10	>sp|P63429|Y873_MYCTU Probable acyl-CoA dehydrogenase FadE10 OS=Mycobacterium tuberculosis GN=fadE10 PE=3 SV=1	1	33	33	33	26	25	26	27	22	22	18	17	21	24	26	25	24	25	23	25	26	25	26	27	22	22	18	17	21	24	26	25	24	25	23	25	26	25	26	27	22	22
P63454	P63454	19	19	19	3-oxoacyl-[acyl-carrier-protein] synthase 1	kasA	>sp|P63454|FAB1_MYCTU 3-oxoacyl-[acyl-carrier-protein] synthase 1 OS=Mycobacterium tuberculosis GN=kasA PE=1 SV=1	1	19	19	19	17	17	18	17	17	17	15	14	18	18	18	16	18	18	17	16	17	17	18	17	17	17	15	14	18	18	18	16	18	18	17	16	17	17	18	17	17	17
P63456	P63456	19	19	19	3-oxoacyl-[acyl-carrier-protein] synthase 2	kasB	>sp|P63456|FAB2_MYCTU 3-oxoacyl-[acyl-carrier-protein] synthase 2 OS=Mycobacterium tuberculosis GN=kasB PE=1 SV=1	1	19	19	19	18	18	17	17	19	17	18	17	17	17	16	16	18	17	18	18	18	18	17	17	19	17	18	17	17	17	16	16	18	17	18	18	18	18	17	17	19	17
P63458	P63458	8	8	8	Malonyl CoA-acyl carrier protein transacylase	fabD	>sp|P63458|FABD_MYCTU Malonyl CoA-acyl carrier protein transacylase OS=Mycobacterium tuberculosis GN=fabD PE=1 SV=1	1	8	8	8	5	6	5	6	6	6	6	6	5	5	6	6	5	5	5	5	5	6	5	6	6	6	6	6	5	5	6	6	5	5	5	5	5	6	5	6	6	6
P63460	P63460	15	15	15	Probable thioesterase TesA	tesA	>sp|P63460|TESA_MYCTU Probable thioesterase TesA OS=Mycobacterium tuberculosis GN=tesA PE=3 SV=1	1	15	15	15	13	13	13	10	14	13	10	11	13	13	14	10	13	12	12	13	13	13	13	10	14	13	10	11	13	13	14	10	13	12	12	13	13	13	13	10	14	13
P63484	P63484	13	13	13	Uncharacterized oxidoreductase Rv2298/MT2355		>sp|P63484|Y2298_MYCTU Uncharacterized oxidoreductase Rv2298/MT2355 OS=Mycobacterium tuberculosis GN=Rv2298 PE=3 SV=1	1	13	13	13	9	9	9	10	9	10	9	6	9	9	10	8	9	10	10	9	9	9	9	10	9	10	9	6	9	9	10	8	9	10	10	9	9	9	9	10	9	10
P63490	P63490	11	11	11	Putative amidase AmiA2	amiA2	>sp|P63490|AMIA2_MYCTU Putative amidase AmiA2 OS=Mycobacterium tuberculosis GN=amiA2 PE=3 SV=1	1	11	11	11	7	7	6	6	7	8	6	4	7	8	8	6	8	6	8	7	7	7	6	6	7	8	6	4	7	8	8	6	8	6	8	7	7	7	6	6	7	8
P63492;P63496	P63492	7;1	7;1	7;1	Putative amidase AmiB2	amiB2	>sp|P63492|AMIB2_MYCTU Putative amidase AmiB2 OS=Mycobacterium tuberculosis GN=amiB2 PE=3 SV=1	2	7	7	7	4	4	3	3	3	3	1	1	5	5	5	5	3	2	4	4	4	4	3	3	3	3	1	1	5	5	5	5	3	2	4	4	4	4	3	3	3	3
P63494	P63494	17	17	17	Putative amidase AmiC	amiC	>sp|P63494|AMI3_MYCTU Putative amidase AmiC OS=Mycobacterium tuberculosis GN=amiC PE=3 SV=1	1	17	17	17	13	10	13	12	13	11	6	8	12	12	14	14	10	12	14	10	13	10	13	12	13	11	6	8	12	12	14	14	10	12	14	10	13	10	13	12	13	11
P63498	P63498	4	4	4	Probable aspartate aminotransferase	aspC	>sp|P63498|AAT_MYCTU Probable aspartate aminotransferase OS=Mycobacterium tuberculosis GN=aspC PE=3 SV=1	1	4	4	4	3	3	2	1	3	3	2	2	2	3	1	2	3	4	3	2	3	3	2	1	3	3	2	2	2	3	1	2	3	4	3	2	3	3	2	1	3	3
P63500	P63500	1	1	1	Uncharacterized aminotransferase Rv2231c/MT2290		>sp|P63500|Y2231_MYCTU Uncharacterized aminotransferase Rv2231c/MT2290 OS=Mycobacterium tuberculosis GN=Rv2231c PE=3 SV=1	1	1	1	1	1	1	1	1	1	1	0	1	1	1	1	1	1	1	1	0	1	1	1	1	1	1	0	1	1	1	1	1	1	1	1	0	1	1	1	1	1	1
P63502	P63502	18	18	18	Putative cystathionine beta-lyase		>sp|P63502|CBL_MYCTU Putative cystathionine beta-lyase OS=Mycobacterium tuberculosis GN=Rv2294 PE=3 SV=1	1	18	18	18	15	14	13	15	14	14	11	5	15	15	15	15	15	14	15	14	15	14	13	15	14	14	11	5	15	15	15	15	15	14	15	14	15	14	13	15	14	14
P63504	P63504	9	9	9	4-aminobutyrate aminotransferase	gabT	>sp|P63504|GABT_MYCTU 4-aminobutyrate aminotransferase OS=Mycobacterium tuberculosis GN=gabT PE=3 SV=1	1	9	9	9	6	6	6	6	7	5	5	5	6	6	6	6	5	5	7	5	6	6	6	6	7	5	5	5	6	6	6	6	5	5	7	5	6	6	6	6	7	5
P63506	P63506	14	14	14	Glutamate-1-semialdehyde 2,1-aminomutase	hemL	>sp|P63506|GSA_MYCTU Glutamate-1-semialdehyde 2,1-aminomutase OS=Mycobacterium tuberculosis GN=hemL PE=3 SV=1	1	14	14	14	12	12	12	12	13	12	12	11	11	11	10	11	11	11	12	11	12	12	12	12	13	12	12	11	11	11	10	11	11	11	12	11	12	12	12	12	13	12
P63509	P63509	3	3	3	Probable L-lysine-epsilon aminotransferase	lat	>sp|P63509|LAT_MYCTU Probable L-lysine-epsilon aminotransferase OS=Mycobacterium tuberculosis GN=lat PE=1 SV=1	1	3	3	3	1	0	1	1	1	0	0	0	1	1	0	1	1	1	1	3	1	0	1	1	1	0	0	0	1	1	0	1	1	1	1	3	1	0	1	1	1	0
P63514	P63514	15	15	14	Phosphoserine aminotransferase	serC	>sp|P63514|SERC_MYCTU Phosphoserine aminotransferase OS=Mycobacterium tuberculosis GN=serC PE=1 SV=1	1	15	15	14	12	13	14	14	14	14	12	11	13	14	11	12	13	14	14	13	12	13	14	14	14	14	12	11	13	14	11	12	13	14	14	13	12	13	14	14	14	14
P63516	P63516	12	12	12	Probable cysteine desulfurase	csd	>sp|P63516|CSD_MYCTU Probable cysteine desulfurase OS=Mycobacterium tuberculosis GN=csd PE=3 SV=1	1	12	12	12	10	11	11	9	10	11	9	8	11	11	10	9	11	12	11	10	10	11	11	9	10	11	9	8	11	11	10	9	11	12	11	10	10	11	11	9	10	11
P63523	P63523	22	22	22	Putative fatty-acid--CoA ligase fadD21	fadD21	>sp|P63523|FAD21_MYCTU Putative fatty-acid--CoA ligase fadD21 OS=Mycobacterium tuberculosis GN=fadD21 PE=1 SV=1	1	22	22	22	18	18	18	17	15	15	10	12	19	19	18	14	17	20	17	16	18	18	18	17	15	15	10	12	19	19	18	14	17	20	17	16	18	18	18	17	15	15
P63531	P63531	12	12	12	Alpha-1,4-glucan:maltose-1-phosphate maltosyltransferase	glgE	>sp|P63531|GLGE_MYCTU Alpha-1,4-glucan:maltose-1-phosphate maltosyltransferase OS=Mycobacterium tuberculosis GN=glgE PE=1 SV=1	1	12	12	12	7	8	9	8	6	8	1	5	8	7	7	10	8	7	6	9	7	8	9	8	6	8	1	5	8	7	7	10	8	7	6	9	7	8	9	8	6	8
P63535	P63535	14	14	14	Probable endonuclease 4	end	>sp|P63535|END4_MYCTU Probable endonuclease 4 OS=Mycobacterium tuberculosis GN=end PE=2 SV=1	1	14	14	14	11	10	10	11	9	9	10	11	10	10	8	9	11	11	10	9	11	10	10	11	9	9	10	11	10	10	8	9	11	11	10	9	11	10	10	11	9	9
P63540	P63540	5	5	5	Endonuclease III	nth	>sp|P63540|END3_MYCTU Endonuclease III OS=Mycobacterium tuberculosis GN=nth PE=3 SV=1	1	5	5	5	4	4	4	4	3	3	3	3	4	3	4	3	4	3	4	4	4	4	4	4	3	3	3	3	4	3	4	3	4	3	4	4	4	4	4	4	3	3
P63551	P63551	11	11	11	Arginine deiminase	arcA	>sp|P63551|ARCA_MYCTU Arginine deiminase OS=Mycobacterium tuberculosis GN=arcA PE=3 SV=1	1	11	11	11	6	7	8	6	5	7	3	5	6	6	6	7	7	6	7	7	6	7	8	6	5	7	3	5	6	6	6	7	7	6	7	7	6	7	8	6	5	7
P63562	P63562	9	9	9	N-acetyl-gamma-glutamyl-phosphate reductase	argC	>sp|P63562|ARGC_MYCTU N-acetyl-gamma-glutamyl-phosphate reductase OS=Mycobacterium tuberculosis GN=argC PE=1 SV=1	1	9	9	9	6	6	5	5	4	5	6	4	6	5	4	4	6	6	4	4	6	6	5	5	4	5	6	4	6	5	4	4	6	6	4	4	6	6	5	5	4	5
P63568	P63568	8	8	8	Acetylornithine aminotransferase	argD	>sp|P63568|ARGD_MYCTU Acetylornithine aminotransferase OS=Mycobacterium tuberculosis GN=argD PE=1 SV=1	1	8	8	8	6	6	6	6	6	5	5	5	5	5	5	6	6	6	5	7	6	6	6	6	6	5	5	5	5	5	5	6	6	6	5	7	6	6	6	6	6	5
P63571	P63571	3	3	3	Arginine biosynthesis bifunctional protein ArgJ;Glutamate N-acetyltransferase;Amino-acid acetyltransferase;Arginine biosynthesis bifunctional protein ArgJ alpha chain;Arginine biosynthesis bifunctional protein ArgJ beta chain	argJ	>sp|P63571|ARGJ_MYCTU Arginine biosynthesis bifunctional protein ArgJ OS=Mycobacterium tuberculosis GN=argJ PE=1 SV=1	1	3	3	3	1	1	0	1	1	1	1	1	1	1	0	1	1	2	0	0	1	1	0	1	1	1	1	1	1	1	0	1	1	2	0	0	1	1	0	1	1	1
P63577	P63577	1	1	1	Probable GTPase Rv1496/MT1543		>sp|P63577|Y1496_MYCTU Probable GTPase Rv1496/MT1543 OS=Mycobacterium tuberculosis GN=Rv1496 PE=1 SV=1	1	1	1	1	1	1	1	1	1	1	1	1	1	1	1	1	1	1	1	1	1	1	1	1	1	1	1	1	1	1	1	1	1	1	1	1	1	1	1	1	1	1
P63611	P63611	13	13	13	Chorismate synthase	aroC	>sp|P63611|AROC_MYCTU Chorismate synthase OS=Mycobacterium tuberculosis GN=aroC PE=1 SV=1	1	13	13	13	11	9	9	9	10	11	6	7	11	9	8	10	12	11	11	9	11	9	9	9	10	11	6	7	11	9	8	10	12	11	11	9	11	9	9	9	10	11
P63627	P63627	4	4	4	Probable L-asparaginase	ansA	>sp|P63627|ASPG_MYCTU Probable L-asparaginase OS=Mycobacterium tuberculosis GN=ansA PE=3 SV=1	1	4	4	4	2	2	2	2	2	2	2	3	2	1	3	3	2	2	2	3	2	2	2	2	2	2	2	3	2	1	3	3	2	2	2	3	2	2	2	2	2	2
P63629	P63629	13	13	13	Homoserine dehydrogenase	hom	>sp|P63629|DHOM_MYCTU Homoserine dehydrogenase OS=Mycobacterium tuberculosis GN=hom PE=3 SV=1	1	13	13	13	10	9	7	8	10	8	9	8	8	9	9	10	10	9	11	11	10	9	7	8	10	8	9	8	8	9	9	10	10	9	11	11	10	9	7	8	10	8
P63635	P63635	3	3	3	Glutamate racemase	murI	>sp|P63635|MURI_MYCTU Glutamate racemase OS=Mycobacterium tuberculosis GN=murI PE=3 SV=1	1	3	3	3	1	1	1	2	1	1	2	1	2	1	1	1	1	1	1	1	1	1	1	2	1	1	2	1	2	1	1	1	1	1	1	1	1	1	1	2	1	1
P63642	P63642	19	19	19	Argininosuccinate synthase	argG	>sp|P63642|ASSY_MYCTU Argininosuccinate synthase OS=Mycobacterium tuberculosis GN=argG PE=3 SV=1	1	19	19	19	14	13	14	14	15	15	10	12	11	13	13	14	15	12	15	12	14	13	14	14	15	15	10	12	11	13	13	14	15	12	15	12	14	13	14	14	15	15
P63648	P63648	3	3	3	Probable succinyl-CoA:3-ketoacid coenzyme A transferase subunit A	scoA	>sp|P63648|SCOA_MYCTU Probable succinyl-CoA:3-ketoacid coenzyme A transferase subunit A OS=Mycobacterium tuberculosis GN=scoA PE=3 SV=1	1	3	3	3	3	2	3	3	3	3	2	1	3	3	3	3	3	3	2	3	3	2	3	3	3	3	2	1	3	3	3	3	3	3	2	3	3	2	3	3	3	3
P63650	P63650	1	1	1	Probable succinyl-CoA:3-ketoacid coenzyme A transferase subunit B	scoB	>sp|P63650|SCOB_MYCTU Probable succinyl-CoA:3-ketoacid coenzyme A transferase subunit B OS=Mycobacterium tuberculosis GN=scoB PE=3 SV=1	1	1	1	1	1	1	1	1	0	0	1	1	1	1	1	1	0	1	0	1	1	1	1	1	0	0	1	1	1	1	1	1	0	1	0	1	1	1	1	1	0	0
P63652	P63652	2	2	2	Putative CoA-transferase subunit beta Rv3552/MT3656		>sp|P63652|Y3552_MYCTU Putative CoA-transferase subunit beta Rv3552/MT3656 OS=Mycobacterium tuberculosis GN=Rv3552 PE=3 SV=1	1	2	2	2	0	0	0	0	1	0	0	0	0	1	0	0	0	0	0	0	0	0	0	0	1	0	0	0	0	1	0	0	0	0	0	0	0	0	0	0	1	0
P63654	P63654	8	8	7	ATP synthase subunit a	atpB	>sp|P63654|ATP6_MYCTU ATP synthase subunit a OS=Mycobacterium tuberculosis GN=atpB PE=3 SV=1	1	8	8	7	4	4	4	4	4	2	2	1	5	5	6	3	3	3	3	4	4	4	4	4	4	2	2	1	5	5	6	3	3	3	3	4	4	4	4	4	4	2
P63656	P63656	7	7	7	ATP synthase subunit b	atpF	>sp|P63656|ATPF_MYCTU ATP synthase subunit b OS=Mycobacterium tuberculosis GN=atpF PE=3 SV=1	1	7	7	7	6	6	6	5	6	6	6	4	6	6	6	5	6	6	6	5	6	6	6	5	6	6	6	4	6	6	6	5	6	6	6	5	6	6	6	5	6	6
P63662	P63662	3	3	3	ATP synthase epsilon chain	atpC	>sp|P63662|ATPE_MYCTU ATP synthase epsilon chain OS=Mycobacterium tuberculosis GN=atpC PE=1 SV=1	1	3	3	3	3	3	3	3	3	3	3	3	3	2	3	3	3	3	3	3	3	3	3	3	3	3	3	3	3	2	3	3	3	3	3	3	3	3	3	3	3	3
P63671	P63671	19	19	19	ATP synthase gamma chain	atpG	>sp|P63671|ATPG_MYCTU ATP synthase gamma chain OS=Mycobacterium tuberculosis GN=atpG PE=3 SV=1	1	19	19	19	14	15	14	16	14	14	13	12	16	14	16	17	14	15	15	16	14	15	14	16	14	14	13	12	16	14	16	17	14	15	15	16	14	15	14	16	14	14
P63673	P63673	35	35	35	ATP synthase subunit alpha	atpA	>sp|P63673|ATPA_MYCTU ATP synthase subunit alpha OS=Mycobacterium tuberculosis GN=atpA PE=1 SV=1	1	35	35	35	32	32	32	32	31	29	28	27	32	33	32	29	32	31	32	30	32	32	32	32	31	29	28	27	32	33	32	29	32	31	32	30	32	32	32	32	31	29
P63677	P63677	35	35	35	ATP synthase subunit beta	atpD	>sp|P63677|ATPB_MYCTU ATP synthase subunit beta OS=Mycobacterium tuberculosis GN=atpD PE=3 SV=1	1	35	35	35	31	31	31	31	31	31	33	29	31	32	30	30	31	32	32	31	31	31	31	31	31	31	33	29	31	32	30	30	31	32	32	31	31	31	31	31	31	31
P63693	P63693	16	16	16	Uncharacterized protein Rv1488/MT1533.2		>sp|P63693|Y1488_MYCTU Uncharacterized protein Rv1488/MT1533.2 OS=Mycobacterium tuberculosis GN=Rv1488 PE=3 SV=1	1	16	16	16	13	12	14	14	12	12	13	11	13	14	13	14	14	13	11	14	13	12	14	14	12	12	13	11	13	14	13	14	14	13	11	14	13	12	14	14	12	12
P63697	P63697	1	1	1	Bacterioferritin	bfr	>sp|P63697|BFR_MYCTU Bacterioferritin OS=Mycobacterium tuberculosis GN=bfr PE=1 SV=1	1	1	1	1	1	1	0	1	1	0	1	1	1	1	1	1	0	1	0	1	1	1	0	1	1	0	1	1	1	1	1	1	0	1	0	1	1	1	0	1	1	0
P63709	P63709	4	4	4	Steroid C26-monooxygenase	cyp125	>sp|P63709|CP125_MYCTU Steroid C26-monooxygenase OS=Mycobacterium tuberculosis GN=cyp125 PE=1 SV=1	1	4	4	4	2	2	2	2	2	2	3	3	2	2	2	2	2	2	2	2	2	2	2	2	2	2	3	3	2	2	2	2	2	2	2	2	2	2	2	2	2	2
P63711	P63711	7	7	7	Putative cytochrome P450 126	cyp126	>sp|P63711|CP126_MYCTU Putative cytochrome P450 126 OS=Mycobacterium tuberculosis GN=cyp126 PE=3 SV=1	1	7	7	7	4	4	3	4	3	3	3	3	4	4	5	4	4	4	2	5	4	4	3	4	3	3	3	3	4	4	5	4	4	4	2	5	4	4	3	4	3	3
P63715	P63715	9	9	9	Putative cytochrome P450 135B1	cyp135B1	>sp|P63715|C135B_MYCTU Putative cytochrome P450 135B1 OS=Mycobacterium tuberculosis GN=cyp135B1 PE=3 SV=1	1	9	9	9	7	7	8	6	7	8	2	4	8	8	8	6	8	6	8	5	7	7	8	6	7	8	2	4	8	8	8	6	8	6	8	5	7	7	8	6	7	8
P63721	P63721	9	9	9	Putative cytochrome P450 140	cyp140	>sp|P63721|CP140_MYCTU Putative cytochrome P450 140 OS=Mycobacterium tuberculosis GN=cyp140 PE=3 SV=1	1	9	9	9	4	5	6	5	5	3	3	1	6	4	3	5	8	4	4	4	4	5	6	5	5	3	3	1	6	4	3	5	8	4	4	4	4	5	6	5	5	3
P63723	P63723	3	3	3	Putative cytochrome P450 143	cyp143	>sp|P63723|CP143_MYCTU Putative cytochrome P450 143 OS=Mycobacterium tuberculosis GN=cyp143 PE=3 SV=1	1	3	3	3	1	0	1	0	1	0	0	0	0	1	0	0	0	1	0	0	1	0	1	0	1	0	0	0	0	1	0	0	0	1	0	0	1	0	1	0	1	0
P63744	P63744	4	4	4	ESX-5 secretion system protein EccA5	eccA5	>sp|P63744|ECCA5_MYCTU ESX-5 secretion system protein EccA5 OS=Mycobacterium tuberculosis GN=eccA5 PE=3 SV=1	1	4	4	4	2	1	1	1	1	1	1	2	1	2	3	2	1	1	1	2	2	1	1	1	1	1	1	2	1	2	3	2	1	1	1	2	2	1	1	1	1	1
P63749	P63749	1	1	1	Uncharacterized protein Rv2242/MT2302		>sp|P63749|Y2242_MYCTU Uncharacterized protein Rv2242/MT2302 OS=Mycobacterium tuberculosis GN=Rv2242 PE=3 SV=1	1	1	1	1	1	1	1	1	1	1	0	0	1	1	1	1	1	1	0	1	1	1	1	1	1	1	0	0	1	1	1	1	1	1	0	1	1	1	1	1	1	1
P63751	P63751	10	10	10	Probable CDP-diacylglycerol pyrophosphatase	cdh	>sp|P63751|CDH_MYCTU Probable CDP-diacylglycerol pyrophosphatase OS=Mycobacterium tuberculosis GN=cdh PE=3 SV=1	1	10	10	10	9	9	9	9	5	6	5	3	10	8	9	8	8	9	7	8	9	9	9	9	5	6	5	3	10	8	9	8	8	9	7	8	9	9	9	9	5	6
P63753	P63753	1	1	1	Putative CDP-diacylglycerol--glycerol-3-phosphate 3-phosphatidyl-transferase 1	pgsA1	>sp|P63753|PGSA1_MYCTU Putative CDP-diacylglycerol--glycerol-3-phosphate 3-phosphatidyl-transferase 1 OS=Mycobacterium tuberculosis GN=pgsA1 PE=3 SV=1	1	1	1	1	1	1	1	0	1	1	0	0	1	1	1	1	1	1	1	1	1	1	1	0	1	1	0	0	1	1	1	1	1	1	1	1	1	1	1	0	1	1
P63758	P63758	1	1	1	Phosphatidate cytidylyltransferase	cdsA	>sp|P63758|CDSA_MYCTU Phosphatidate cytidylyltransferase OS=Mycobacterium tuberculosis GN=cdsA PE=3 SV=1	1	1	1	1	1	1	1	1	0	1	0	0	1	1	1	1	1	0	0	1	1	1	1	1	0	1	0	0	1	1	1	1	1	0	0	1	1	1	1	1	0	1
P63775	P63775	8	8	8	CinA-like protein	cinA	>sp|P63775|CINAL_MYCTU CinA-like protein OS=Mycobacterium tuberculosis GN=cinA PE=3 SV=1	1	8	8	8	5	5	6	5	5	4	4	3	4	5	6	3	6	6	5	2	5	5	6	5	5	4	4	3	4	5	6	3	6	6	5	2	5	5	6	5	5	4
P63777	P63777	11	10	10	Putative citrate synthase 2	citA	>sp|P63777|CISY2_MYCTU Putative citrate synthase 2 OS=Mycobacterium tuberculosis GN=citA PE=3 SV=1	1	11	10	10	9	7	7	8	7	6	9	9	7	7	5	9	7	6	9	7	8	6	6	7	6	5	8	8	6	6	4	8	6	5	8	6	8	6	6	7	6	5
P63783	P63783	9	9	9	ATP-dependent Clp protease proteolytic subunit 2	clpP2	>sp|P63783|CLPP2_MYCTU ATP-dependent Clp protease proteolytic subunit 2 OS=Mycobacterium tuberculosis GN=clpP2 PE=1 SV=1	1	9	9	9	7	8	7	8	6	8	5	4	7	8	7	8	7	9	8	7	7	8	7	8	6	8	5	4	7	8	7	8	7	9	8	7	7	8	7	8	6	8
P63803	P63803	3	3	3	Cytidylate kinase	cmk	>sp|P63803|KCY_MYCTU Cytidylate kinase OS=Mycobacterium tuberculosis GN=cmk PE=1 SV=1	1	3	3	3	2	1	1	1	3	2	2	1	2	0	1	2	1	2	1	1	2	1	1	1	3	2	2	1	2	0	1	2	1	2	1	1	2	1	1	1	3	2
P63810	P63810	2	2	2	Pantothenate kinase	coaA	>sp|P63810|COAA_MYCTU Pantothenate kinase OS=Mycobacterium tuberculosis GN=coaA PE=1 SV=1	1	2	2	2	2	2	1	1	2	2	1	1	2	2	2	2	2	2	2	1	2	2	1	1	2	2	1	1	2	2	2	2	2	2	2	1	2	2	1	1	2	2
P63826	P63826	6	6	6	Dephospho-CoA kinase	coaE	>sp|P63826|COAE_MYCTU Dephospho-CoA kinase OS=Mycobacterium tuberculosis GN=coaE PE=3 SV=1	1	6	6	6	5	3	3	4	5	5	2	3	3	5	5	4	4	5	5	4	5	3	3	4	5	5	2	3	3	5	5	4	4	5	5	4	5	3	3	4	5	5
P63839	P63839	3	3	3	Precorrin-8X methylmutase	cobH	>sp|P63839|COBH_MYCTU Precorrin-8X methylmutase OS=Mycobacterium tuberculosis GN=cobH PE=3 SV=1	1	3	3	3	1	2	2	2	1	1	2	2	2	0	2	3	2	1	2	3	1	2	2	2	1	1	2	2	2	0	2	3	2	1	2	3	1	2	2	2	1	1
P63841	P63841	6	6	6	Nicotinate-nucleotide--dimethylbenzimidazole phosphoribosyltransferase	cobT	>sp|P63841|COBT_MYCTU Nicotinate-nucleotide--dimethylbenzimidazole phosphoribosyltransferase OS=Mycobacterium tuberculosis GN=cobT PE=3 SV=1	1	6	6	6	3	4	3	4	4	3	5	6	4	3	4	3	3	4	5	3	3	4	3	4	4	3	5	6	4	3	4	3	3	4	5	3	3	4	3	4	4	3
P63848	P63848	3	3	3	Probable cold shock protein A	cspA	>sp|P63848|CSPA_MYCTU Probable cold shock protein A OS=Mycobacterium tuberculosis GN=cspA PE=3 SV=1	1	3	3	3	3	3	3	3	3	3	3	3	3	3	3	3	3	3	3	3	3	3	3	3	3	3	3	3	3	3	3	3	3	3	3	3	3	3	3	3	3	3
P63852	P63852	8	8	8	Probable cytochrome c oxidase subunit 1	ctaD	>sp|P63852|COX1_MYCTU Probable cytochrome c oxidase subunit 1 OS=Mycobacterium tuberculosis GN=ctaD PE=3 SV=1	1	8	8	8	7	7	6	5	6	7	5	4	7	7	7	7	7	5	6	6	7	7	6	5	6	7	5	4	7	7	7	7	7	5	6	6	7	7	6	5	6	7
P63854	P63854	15	15	15	Cytochrome c oxidase subunit 2	ctaC	>sp|P63854|COX2_MYCTU Cytochrome c oxidase subunit 2 OS=Mycobacterium tuberculosis GN=ctaC PE=3 SV=1	1	15	15	15	11	12	10	10	9	11	7	7	10	12	12	12	11	11	9	8	11	12	10	10	9	11	7	7	10	12	12	12	11	11	9	8	11	12	10	10	9	11
P63856	P63856	1	1	1	Probable cytochrome c oxidase subunit 3	ctaE	>sp|P63856|COX3_MYCTU Probable cytochrome c oxidase subunit 3 OS=Mycobacterium tuberculosis GN=ctaE PE=3 SV=1	1	1	1	1	1	1	1	1	1	1	0	0	1	1	1	1	1	1	1	0	1	1	1	1	1	1	0	0	1	1	1	1	1	1	1	0	1	1	1	1	1	1
P63873	P63873	4	4	4	O-phosphoserine sulfhydrylase	cysM	>sp|P63873|CYSM_MYCTU O-phosphoserine sulfhydrylase OS=Mycobacterium tuberculosis GN=cysM PE=1 SV=1	1	4	4	4	2	3	2	2	3	1	3	3	3	3	2	1	3	3	3	2	2	3	2	2	3	1	3	3	3	3	2	1	3	3	3	2	2	3	2	2	3	1
P63879	P63879	5	5	5	Probable cutinase Rv1984c/MT2037		>sp|P63879|CUT1_MYCTU Probable cutinase Rv1984c/MT2037 OS=Mycobacterium tuberculosis GN=Rv1984c PE=3 SV=1	1	5	5	5	4	3	4	5	3	3	1	0	4	2	3	3	4	4	3	2	4	3	4	5	3	3	1	0	4	2	3	3	4	4	3	2	4	3	4	5	3	3
P63881	P63881	2	2	2	Probable cutinase cut2	cut2	>sp|P63881|CUT2_MYCTU Probable cutinase cut2 OS=Mycobacterium tuberculosis GN=cut2 PE=3 SV=1	1	2	2	2	2	2	2	2	2	1	2	2	2	2	2	2	2	2	2	2	2	2	2	2	2	1	2	2	2	2	2	2	2	2	2	2	2	2	2	2	2	1
P63885	P63885	10	10	10	Ubiquinol-cytochrome c reductase cytochrome b subunit	qcrB	>sp|P63885|QCRB_MYCTU Ubiquinol-cytochrome c reductase cytochrome b subunit OS=Mycobacterium tuberculosis GN=qcrB PE=3 SV=1	1	10	10	10	7	7	8	8	10	9	7	6	8	9	7	6	7	8	8	6	7	7	8	8	10	9	7	6	8	9	7	6	7	8	8	6	7	7	8	8	10	9
P63887	P63887	6	6	6	Ubiquinol-cytochrome c reductase cytochrome c subunit	qcrC	>sp|P63887|QCRC_MYCTU Ubiquinol-cytochrome c reductase cytochrome c subunit OS=Mycobacterium tuberculosis GN=qcrC PE=4 SV=1	1	6	6	6	4	3	3	5	4	4	5	5	4	5	4	4	4	3	3	4	4	3	3	5	4	4	5	5	4	5	4	4	4	3	3	4	4	3	3	5	4	4
P63897	P63897	5	5	5	Diaminopimelate epimerase	dapF	>sp|P63897|DAPF_MYCTU Diaminopimelate epimerase OS=Mycobacterium tuberculosis GN=dapF PE=1 SV=1	1	5	5	5	2	1	1	2	1	2	1	1	2	1	1	3	2	1	1	2	2	1	1	2	1	2	1	1	2	1	1	3	2	1	1	2	2	1	1	2	1	2
P63907	P63907	3	3	3	Adenosine deaminase	add	>sp|P63907|ADD_MYCTU Adenosine deaminase OS=Mycobacterium tuberculosis GN=add PE=3 SV=1	1	3	3	3	3	2	2	1	1	1	2	2	2	2	2	2	3	3	2	2	3	2	2	1	1	1	2	2	2	2	2	2	3	3	2	2	3	2	2	1	1	1
P63911	P63911	1	1	1	Uncharacterized membrane protein Rv2637/MT2715		>sp|P63911|Y2637_MYCTU Uncharacterized membrane protein Rv2637/MT2715 OS=Mycobacterium tuberculosis GN=Rv2637 PE=3 SV=1	1	1	1	1	0	0	0	0	0	0	0	0	1	0	0	0	0	0	0	0	0	0	0	0	0	0	0	0	1	0	0	0	0	0	0	0	0	0	0	0	0	0
P63929	P63929	2	2	2	Deoxyribose-phosphate aldolase	deoC	>sp|P63929|DEOC_MYCTU Deoxyribose-phosphate aldolase OS=Mycobacterium tuberculosis GN=deoC PE=3 SV=1	1	2	2	2	1	1	1	1	1	1	0	1	1	1	1	1	1	2	1	1	1	1	1	1	1	1	0	1	1	1	1	1	1	2	1	1	1	1	1	1	1	1
P63935	P63935	3	3	3	Probable 3-hydroxyisobutyrate dehydrogenase	mmsB	>sp|P63935|MMSB_MYCTU Probable 3-hydroxyisobutyrate dehydrogenase OS=Mycobacterium tuberculosis GN=mmsB PE=3 SV=1	1	3	3	3	2	1	1	2	1	1	0	0	2	1	2	2	2	1	1	2	2	1	1	2	1	1	0	0	2	1	2	2	2	1	1	2	2	1	1	2	1	1
P63937	P63937	11	11	11	Probable aldehyde dehydrogenase		>sp|P63937|ALDH_MYCTU Probable aldehyde dehydrogenase OS=Mycobacterium tuberculosis GN=Rv0458 PE=3 SV=1	1	11	11	11	4	4	6	8	6	5	7	7	5	5	4	7	6	6	4	8	4	4	6	8	6	5	7	7	5	5	4	7	6	6	4	8	4	4	6	8	6	5
P63945	P63945	10	10	10	4-hydroxy-tetrahydrodipicolinate synthase	dapA	>sp|P63945|DAPA_MYCTU 4-hydroxy-tetrahydrodipicolinate synthase OS=Mycobacterium tuberculosis GN=dapA PE=1 SV=1	1	10	10	10	7	7	7	7	7	6	4	8	7	6	7	7	7	7	8	7	7	7	7	7	7	6	4	8	7	6	7	7	7	7	8	7	7	7	7	7	7	6
P63950	P63950	7	7	7	Histidinol dehydrogenase	hisD	>sp|P63950|HISX_MYCTU Histidinol dehydrogenase OS=Mycobacterium tuberculosis GN=hisD PE=1 SV=1	1	7	7	7	4	5	6	5	5	5	6	4	7	5	6	5	4	6	4	6	4	5	6	5	5	5	6	4	7	5	6	5	4	6	4	6	4	5	6	5	5	5
P63962	P63962	2	2	2	DNA primase	dnaG	>sp|P63962|DNAG_MYCTU DNA primase OS=Mycobacterium tuberculosis GN=dnaG PE=3 SV=1	1	2	2	2	1	2	2	1	2	2	2	1	1	2	2	2	1	1	2	2	1	2	2	1	2	2	2	1	1	2	2	2	1	1	2	2	1	2	2	1	2	2
P63966	P63966	12	12	12	Chaperone protein DnaJ 2	dnaJ2	>sp|P63966|DNAJ2_MYCTU Chaperone protein DnaJ 2 OS=Mycobacterium tuberculosis GN=dnaJ2 PE=3 SV=1	1	12	12	12	9	10	10	9	9	11	8	7	10	9	9	8	11	10	10	7	9	10	10	9	9	11	8	7	10	9	9	8	11	10	10	7	9	10	10	9	9	11
P63973	P63973	15	15	15	DNA ligase	ligA	>sp|P63973|DNLJ_MYCTU DNA ligase OS=Mycobacterium tuberculosis GN=ligA PE=1 SV=1	1	15	15	15	5	7	5	3	6	6	4	6	4	6	5	4	6	6	7	6	5	7	5	3	6	6	4	6	4	6	5	4	6	6	7	6	5	7	5	3	6	6
P63975	P63975	15	15	15	DNA polymerase III subunit gamma/tau	dnaX	>sp|P63975|DPO3X_MYCTU DNA polymerase III subunit gamma/tau OS=Mycobacterium tuberculosis GN=dnaX PE=3 SV=1	1	15	15	15	11	9	7	7	10	11	7	7	9	9	8	8	9	10	9	9	11	9	7	7	10	11	7	7	9	9	8	8	9	10	9	9	11	9	7	7	10	11
P63977	P63977	9	9	9	DNA polymerase III subunit alpha	dnaE1	>sp|P63977|DPO3A_MYCTU DNA polymerase III subunit alpha OS=Mycobacterium tuberculosis GN=dnaE1 PE=3 SV=1	1	9	9	9	4	3	3	2	3	4	3	1	5	3	3	3	3	3	5	2	4	3	3	2	3	4	3	1	5	3	3	3	3	3	5	2	4	3	3	2	3	4
P64012	P64012	4	4	4	1-deoxy-D-xylulose 5-phosphate reductoisomerase	dxr	>sp|P64012|DXR_MYCTU 1-deoxy-D-xylulose 5-phosphate reductoisomerase OS=Mycobacterium tuberculosis GN=dxr PE=1 SV=1	1	4	4	4	2	3	2	4	2	2	1	1	2	3	2	3	4	3	2	3	2	3	2	4	2	2	1	1	2	3	2	3	4	3	2	3	2	3	2	4	2	2
P64014	P64014	10	10	10	Probable enoyl-CoA hydratase echA6	echA6	>sp|P64014|ECHA6_MYCTU Probable enoyl-CoA hydratase echA6 OS=Mycobacterium tuberculosis GN=echA6 PE=1 SV=1	1	10	10	10	7	6	9	7	7	8	7	6	7	7	7	7	8	8	7	8	7	6	9	7	7	8	7	6	7	7	7	7	8	8	7	8	7	6	9	7	7	8
P64016;L0TCK7	P64016	10;1	10;1	10;1	Probable enoyl-CoA hydratase echA8	echA8	>sp|P64016|ECHA8_MYCTU Probable enoyl-CoA hydratase echA8 OS=Mycobacterium tuberculosis GN=echA8 PE=1 SV=1	2	10	10	10	7	5	6	7	10	6	7	6	6	6	8	6	6	8	7	6	7	5	6	7	10	6	7	6	6	6	8	6	6	8	7	6	7	5	6	7	10	6
P64018	P64018	6	6	6	Probable enoyl-CoA hydratase echA14	echA14	>sp|P64018|ECH14_MYCTU Probable enoyl-CoA hydratase echA14 OS=Mycobacterium tuberculosis GN=echA14 PE=3 SV=1	1	6	6	6	3	2	1	2	2	2	1	1	3	2	2	1	3	4	2	1	3	2	1	2	2	2	1	1	3	2	2	1	3	4	2	1	3	2	1	2	2	2
P64034	P64034	11	11	11	Elongation factor P	efp	>sp|P64034|EFP_MYCTU Elongation factor P OS=Mycobacterium tuberculosis GN=efp PE=3 SV=1	1	11	11	11	4	5	5	7	6	4	6	6	4	6	5	7	5	5	4	7	4	5	5	7	6	4	6	6	4	6	5	7	5	5	4	7	4	5	5	7	6	4
P64057	P64057	5	5	5	GTPase Der	der	>sp|P64057|DER_MYCTU GTPase Der OS=Mycobacterium tuberculosis GN=der PE=3 SV=1	1	5	5	5	3	3	3	2	3	3	3	3	3	4	3	3	3	2	3	2	3	3	3	2	3	3	3	3	3	4	3	3	3	2	3	2	3	3	3	2	3	3
P64097	P64097	17	17	17	Electron transfer flavoprotein subunit beta	etfB	>sp|P64097|ETFB_MYCTU Electron transfer flavoprotein subunit beta OS=Mycobacterium tuberculosis GN=etfB PE=3 SV=1	1	17	17	17	15	15	15	15	15	17	13	13	16	15	16	13	15	14	12	13	15	15	15	15	15	17	13	13	16	15	16	13	15	14	12	13	15	15	15	15	15	17
P64122	P64122	2	2	2	Ferredoxin	fdxA	>sp|P64122|FER_MYCTU Ferredoxin OS=Mycobacterium tuberculosis GN=fdxA PE=2 SV=2	1	2	2	2	2	2	2	2	2	2	0	1	2	2	1	2	2	2	2	1	2	2	2	2	2	2	0	1	2	2	1	2	2	2	2	1	2	2	2	2	2	2
P64134	P64134	3	3	3	Methionyl-tRNA formyltransferase	fmt	>sp|P64134|FMT_MYCTU Methionyl-tRNA formyltransferase OS=Mycobacterium tuberculosis GN=fmt PE=3 SV=1	1	3	3	3	2	2	2	2	1	2	1	1	1	1	1	2	2	1	1	1	2	2	2	2	1	2	1	1	1	1	1	2	2	1	1	1	2	2	2	2	1	2
P64139	P64139	4	4	4	Inactive dihydropteroate synthase 2	folP2	>sp|P64139|DHPS2_MYCTU Inactive dihydropteroate synthase 2 OS=Mycobacterium tuberculosis GN=folP2 PE=1 SV=1	1	4	4	4	4	3	3	3	3	3	3	3	3	3	3	3	3	2	3	3	4	3	3	3	3	3	3	3	3	3	3	3	3	2	3	3	4	3	3	3	3	3
P64158	P64158	2	2	2	Endonuclease 8 1	nei1	>sp|P64158|END8A_MYCTU Endonuclease 8 1 OS=Mycobacterium tuberculosis GN=nei1 PE=1 SV=3	1	2	2	2	0	1	0	0	0	0	0	0	0	0	0	0	1	0	0	0	0	1	0	0	0	0	0	0	0	0	0	0	1	0	0	0	0	1	0	0	0	0
P64168	P64168	7	7	7	Cell division protein FtsQ	ftsQ	>sp|P64168|FTSQ_MYCTU Cell division protein FtsQ OS=Mycobacterium tuberculosis GN=ftsQ PE=1 SV=1	1	7	7	7	2	4	3	2	3	2	2	2	5	3	3	4	4	4	3	2	2	4	3	2	3	2	2	2	5	3	3	4	4	4	3	2	2	4	3	2	3	2
P64170	P64170	14	14	14	Cell division protein FtsZ	ftsZ	>sp|P64170|FTSZ_MYCTU Cell division protein FtsZ OS=Mycobacterium tuberculosis GN=ftsZ PE=1 SV=1	1	14	14	14	11	12	12	10	13	12	10	10	11	13	11	10	11	12	11	10	11	12	12	10	13	12	10	10	11	13	11	10	11	12	11	10	11	12	12	10	13	12
P64178	P64178	17	17	17	Glyceraldehyde-3-phosphate dehydrogenase	gap	>sp|P64178|G3P_MYCTU Glyceraldehyde-3-phosphate dehydrogenase OS=Mycobacterium tuberculosis GN=gap PE=3 SV=1	1	17	17	17	16	17	17	17	17	17	15	14	17	17	17	15	15	17	15	17	16	17	17	17	17	17	15	14	17	17	17	15	15	17	15	17	16	17	17	17	17	17
P64182	P64182	4	4	4	Glycerol-3-phosphate dehydrogenase 1	glpD1	>sp|P64182|GLPD1_MYCTU Glycerol-3-phosphate dehydrogenase 1 OS=Mycobacterium tuberculosis GN=glpD1 PE=3 SV=1	1	4	4	4	2	1	2	0	2	2	0	1	0	1	1	0	0	1	2	1	2	1	2	0	2	2	0	1	0	1	1	0	0	1	2	1	2	1	2	0	2	2
P64184	P64184	15	15	15	Glycerol-3-phosphate dehydrogenase 2	glpD2	>sp|P64184|GLPD2_MYCTU Glycerol-3-phosphate dehydrogenase 2 OS=Mycobacterium tuberculosis GN=glpD2 PE=3 SV=1	1	15	15	15	10	8	7	8	9	9	6	7	8	8	8	7	10	8	9	7	10	8	7	8	9	9	6	7	8	8	8	7	10	8	9	7	10	8	7	8	9	9
P64188	P64188	5	5	5	Probable glycerol-3-phosphate dehydrogenase 2 [NAD(P)+]	gpsA2	>sp|P64188|GPDA2_MYCTU Probable glycerol-3-phosphate dehydrogenase 2 [NAD(P)+] OS=Mycobacterium tuberculosis GN=gpsA2 PE=3 SV=1	1	5	5	5	3	4	3	3	1	2	0	0	4	3	3	3	4	3	4	2	3	4	3	3	1	2	0	0	4	3	3	3	4	3	4	2	3	4	3	3	1	2
P64192	P64192	14	14	14	Glucose-6-phosphate isomerase	pgi	>sp|P64192|G6PI_MYCTU Glucose-6-phosphate isomerase OS=Mycobacterium tuberculosis GN=pgi PE=1 SV=1	1	14	14	14	10	11	13	12	10	11	10	11	10	10	10	12	9	7	11	11	10	11	13	12	10	11	10	11	10	10	10	12	9	7	11	11	10	11	13	12	10	11
P64199	P64199	23	23	23	Aspartyl/glutamyl-tRNA(Asn/Gln) amidotransferase subunit B	gatB	>sp|P64199|GATB_MYCTU Aspartyl/glutamyl-tRNA(Asn/Gln) amidotransferase subunit B OS=Mycobacterium tuberculosis GN=gatB PE=3 SV=1	1	23	23	23	13	15	15	15	14	15	11	12	15	18	16	17	14	13	15	17	13	15	15	15	14	15	11	12	15	18	16	17	14	13	15	17	13	15	15	15	14	15
P64205	P64205	5	5	5	Glutamyl-tRNA(Gln) amidotransferase subunit C	gatC	>sp|P64205|GATC_MYCTU Glutamyl-tRNA(Gln) amidotransferase subunit C OS=Mycobacterium tuberculosis GN=gatC PE=3 SV=1	1	5	5	5	4	4	4	4	3	3	3	3	4	3	4	4	3	3	3	3	4	4	4	4	3	3	3	3	4	3	4	4	3	3	3	3	4	4	4	4	3	3
P64207	P64207	3	3	3	GTP cyclohydrolase 1	folE	>sp|P64207|GCH1_MYCTU GTP cyclohydrolase 1 OS=Mycobacterium tuberculosis GN=folE PE=3 SV=1	1	3	3	3	1	1	1	1	1	1	3	1	1	1	1	1	1	1	1	1	1	1	1	1	1	1	3	1	1	1	1	1	1	1	1	1	1	1	1	1	1	1
P64220	P64220	8	8	7	Aminomethyltransferase	gcvT	>sp|P64220|GCST_MYCTU Aminomethyltransferase OS=Mycobacterium tuberculosis GN=gcvT PE=3 SV=1	1	8	8	7	7	7	7	7	7	7	7	6	7	7	7	7	7	6	7	8	7	7	7	7	7	7	7	6	7	7	7	7	7	6	7	8	7	7	7	7	7	7
P64241	P64241	2	2	2	Glucose-1-phosphate adenylyltransferase	glgC	>sp|P64241|GLGC_MYCTU Glucose-1-phosphate adenylyltransferase OS=Mycobacterium tuberculosis GN=glgC PE=1 SV=1	1	2	2	2	1	1	1	1	1	1	1	0	1	1	1	1	1	1	0	2	1	1	1	1	1	1	1	0	1	1	1	1	1	1	0	2	1	1	1	1	1	1
P64245	P64245	15	15	15	Probable glutamine synthetase 2	glnA2	>sp|P64245|GLNA2_MYCTU Probable glutamine synthetase 2 OS=Mycobacterium tuberculosis GN=glnA2 PE=1 SV=1	1	15	15	15	12	12	12	12	11	12	11	11	12	11	12	11	12	11	10	13	12	12	12	12	11	12	11	11	12	11	12	11	12	11	10	13	12	12	12	12	11	12
P64249	P64249	4	4	4	Nitrogen regulatory protein P-II	glnB	>sp|P64249|GLNB_MYCTU Nitrogen regulatory protein P-II OS=Mycobacterium tuberculosis GN=glnB PE=1 SV=1	1	4	4	4	2	2	2	2	0	1	2	1	2	2	1	1	2	2	4	3	2	2	2	2	0	1	2	1	2	2	1	1	2	2	4	3	2	2	2	2	0	1
P64259	P64259	1	1	1	Phospho-N-acetylmuramoyl-pentapeptide-transferase	mraY	>sp|P64259|MRAY_MYCTU Phospho-N-acetylmuramoyl-pentapeptide-transferase OS=Mycobacterium tuberculosis GN=mraY PE=3 SV=1	1	1	1	1	1	1	1	1	1	1	1	1	1	1	1	1	1	1	1	1	1	1	1	1	1	1	1	1	1	1	1	1	1	1	1	1	1	1	1	1	1	1
P64261	P64261	6	6	6	Uncharacterized protein Rv2581c/MT2658		>sp|P64261|Y2581_MYCTU Uncharacterized protein Rv2581c/MT2658 OS=Mycobacterium tuberculosis GN=Rv2581c PE=3 SV=1	1	6	6	6	4	3	3	4	4	4	3	1	3	3	3	3	3	3	3	3	4	3	3	4	4	4	3	1	3	3	3	3	3	3	3	3	4	3	3	4	4	4
P64263	P64263	4	4	3	Uncharacterized GMC-type oxidoreductase Rv1279/MT1316		>sp|P64263|Y1279_MYCTU Uncharacterized GMC-type oxidoreductase Rv1279/MT1316 OS=Mycobacterium tuberculosis GN=Rv1279 PE=3 SV=1	1	4	4	3	0	1	0	1	0	1	0	0	0	1	1	1	1	2	0	1	0	1	0	1	0	1	0	0	0	1	1	1	1	2	0	1	0	1	0	1	0	1
P64265	P64265	6	6	6	Uncharacterized protein Rv2212/MT2268		>sp|P64265|Y2212_MYCTU Uncharacterized protein Rv2212/MT2268 OS=Mycobacterium tuberculosis GN=Rv2212 PE=3 SV=1	1	6	6	6	2	4	3	3	3	3	2	3	3	2	4	3	3	3	4	3	2	4	3	3	3	3	2	3	3	2	4	3	3	3	4	3	2	4	3	3	3	3
P64279	P64279	12	12	12	Transcription elongation factor GreA	greA	>sp|P64279|GREA_MYCTU Transcription elongation factor GreA OS=Mycobacterium tuberculosis GN=greA PE=1 SV=1	1	12	12	12	10	10	10	10	10	10	9	9	9	11	10	9	10	11	10	10	10	10	10	10	10	10	9	9	9	11	10	9	10	11	10	10	10	10	10	10	10	10
P64301	P64301	16	16	16	Haloalkane dehalogenase 1	dhmA1	>sp|P64301|DHMA1_MYCTU Haloalkane dehalogenase 1 OS=Mycobacterium tuberculosis GN=dhmA1 PE=3 SV=1	1	16	16	16	16	14	15	14	15	16	14	10	13	15	15	15	15	13	16	14	16	14	15	14	15	16	14	10	13	15	15	15	15	13	16	14	16	14	15	14	15	16
P64303	P64303	5	5	5	Haloalkane dehalogenase 2	dhmA2	>sp|P64303|DHMA2_MYCTU Haloalkane dehalogenase 2 OS=Mycobacterium tuberculosis GN=dhmA2 PE=3 SV=1	1	5	5	5	3	3	3	2	3	3	4	2	2	3	3	3	3	3	4	3	3	3	3	2	3	3	4	2	2	3	3	3	3	3	4	3	3	3	3	2	3	3
P64307	P64307	3	3	3	Non-canonical purine NTP pyrophosphatase		>sp|P64307|NTPA_MYCTU Non-canonical purine NTP pyrophosphatase OS=Mycobacterium tuberculosis GN=Rv1341 PE=3 SV=1	1	3	3	3	2	2	2	2	2	2	3	1	2	0	2	2	2	2	2	1	2	2	2	2	2	2	3	1	2	0	2	2	2	2	2	1	2	2	2	2	2	2
P64314	P64314	1	1	1	Probable ATP-dependent helicase DinG homolog	dinG	>sp|P64314|DING_MYCTU Probable ATP-dependent helicase DinG homolog OS=Mycobacterium tuberculosis GN=dinG PE=3 SV=1	1	1	1	1	1	1	1	0	0	1	1	0	1	1	1	1	1	1	1	1	1	1	1	0	0	1	1	0	1	1	1	1	1	1	1	1	1	1	1	0	0	1
P64320	P64320	2	2	2	ATP-dependent DNA helicase UvrD2	uvrD2	>sp|P64320|UVRD2_MYCTU ATP-dependent DNA helicase UvrD2 OS=Mycobacterium tuberculosis GN=uvrD2 PE=1 SV=1	1	2	2	2	1	0	0	0	1	0	0	0	2	1	1	1	1	1	1	1	1	0	0	0	1	0	0	0	2	1	1	1	1	1	1	1	1	0	0	0	1	0
P64326	P64326	5	5	5	Transcription-repair-coupling factor	mfd	>sp|P64326|MFD_MYCTU Transcription-repair-coupling factor OS=Mycobacterium tuberculosis GN=mfd PE=1 SV=1	1	5	5	5	2	1	1	1	2	2	2	1	1	3	2	3	2	0	2	1	2	1	1	1	2	2	2	1	1	3	2	3	2	0	2	1	2	1	1	1	2	2
P64328	P64328	4	4	4	Glutamyl-tRNA reductase	hemA	>sp|P64328|HEM1_MYCTU Glutamyl-tRNA reductase OS=Mycobacterium tuberculosis GN=hemA PE=3 SV=1	1	4	4	4	1	1	3	2	3	3	1	0	3	2	2	1	1	1	3	1	1	1	3	2	3	3	1	0	3	2	2	1	1	1	3	1	1	1	3	2	3	3
P64336	P64336	4	4	4	Porphobilinogen deaminase	hemC	>sp|P64336|HEM3_MYCTU Porphobilinogen deaminase OS=Mycobacterium tuberculosis GN=hemC PE=3 SV=1	1	4	4	4	3	2	4	3	2	3	2	1	3	2	2	2	3	2	2	2	3	2	4	3	2	3	2	1	3	2	2	2	3	2	2	2	3	2	4	3	2	3
P64368	P64368	5	5	5	Imidazoleglycerol-phosphate dehydratase	hisB	>sp|P64368|HIS7_MYCTU Imidazoleglycerol-phosphate dehydratase OS=Mycobacterium tuberculosis GN=hisB PE=1 SV=1	1	5	5	5	2	5	4	5	4	4	0	1	4	4	4	4	4	5	2	5	2	5	4	5	4	4	0	1	4	4	4	4	4	5	2	5	2	5	4	5	4	4
P64398	P64398	5	5	5	Heat-inducible transcription repressor HrcA	hrcA	>sp|P64398|HRCA_MYCTU Heat-inducible transcription repressor HrcA OS=Mycobacterium tuberculosis GN=hrcA PE=3 SV=1	1	5	5	5	4	2	2	3	1	2	1	1	3	1	3	4	4	2	2	4	4	2	2	3	1	2	1	1	3	1	3	4	4	2	2	4	4	2	2	3	1	2
P64411	P64411	33	33	33	Chaperone protein HtpG	htpG	>sp|P64411|HTPG_MYCTU Chaperone protein HtpG OS=Mycobacterium tuberculosis GN=htpG PE=3 SV=1	1	33	33	33	28	30	29	31	29	29	23	22	29	28	28	27	29	29	28	29	28	30	29	31	29	29	23	22	29	28	28	27	29	29	28	29	28	30	29	31	29	29
P64673	P64673	3	3	3	Uncharacterized protein Rv0034/MT0039		>sp|P64673|Y034_MYCTU Uncharacterized protein Rv0034/MT0039 OS=Mycobacterium tuberculosis GN=Rv0034 PE=4 SV=1	1	3	3	3	1	1	1	1	1	2	3	2	1	1	1	1	1	1	2	1	1	1	1	1	1	2	3	2	1	1	1	1	1	1	2	1	1	1	1	1	1	2
P64675	P64675	13	13	13	Uncharacterized protein Rv0036c/MT0041		>sp|P64675|Y036_MYCTU Uncharacterized protein Rv0036c/MT0041 OS=Mycobacterium tuberculosis GN=Rv0036c PE=4 SV=1	1	13	13	13	13	13	13	13	11	12	12	13	13	10	12	12	13	12	11	12	13	13	13	13	11	12	12	13	13	10	12	12	13	12	11	12	13	13	13	13	11	12
P64685	P64685	1	1	1	Uncharacterized protein Rv0098/MT0107		>sp|P64685|Y098_MYCTU Uncharacterized protein Rv0098/MT0107 OS=Mycobacterium tuberculosis GN=Rv0098 PE=1 SV=1	1	1	1	1	1	0	1	1	0	1	1	1	0	1	1	1	1	1	1	1	1	0	1	1	0	1	1	1	0	1	1	1	1	1	1	1	1	0	1	1	0	1
P64689	P64689	2	2	2	Uncharacterized protein Rv0102/MT0111		>sp|P64689|Y102_MYCTU Uncharacterized protein Rv0102/MT0111 OS=Mycobacterium tuberculosis GN=Rv0102 PE=4 SV=1	1	2	2	2	1	0	0	1	0	0	0	0	1	1	2	2	2	1	1	1	1	0	0	1	0	0	0	0	1	1	2	2	2	1	1	1	1	0	0	1	0	0
P64693	P64693	7	7	7	Carboxylate-amine ligase Rv0433/MT0448		>sp|P64693|CAAL_MYCTU Carboxylate-amine ligase Rv0433/MT0448 OS=Mycobacterium tuberculosis GN=Rv0433 PE=3 SV=1	1	7	7	7	4	3	5	4	4	4	3	4	4	2	5	4	4	3	4	4	4	3	5	4	4	4	3	4	4	2	5	4	4	3	4	4	4	3	5	4	4	4
P64699	P64699	13	13	12	Uncharacterized protein Rv0479c/MT0497		>sp|P64699|Y479_MYCTU Uncharacterized protein Rv0479c/MT0497 OS=Mycobacterium tuberculosis GN=Rv0479c PE=4 SV=1	1	13	13	12	11	11	10	12	10	10	7	6	12	11	9	10	10	10	9	10	11	11	10	12	10	10	7	6	12	11	9	10	10	10	9	10	10	10	10	12	10	10
P64703	P64703	3	3	3	Putative L,D-transpeptidase Rv0483/MT0501		>sp|P64703|Y483_MYCTU Putative L,D-transpeptidase Rv0483/MT0501 OS=Mycobacterium tuberculosis GN=Rv0483 PE=3 SV=1	1	3	3	3	3	2	3	2	2	2	1	1	2	3	2	3	3	2	2	3	3	2	3	2	2	2	1	1	2	3	2	3	3	2	2	3	3	2	3	2	2	2
P64705	P64705	1	1	1	Uncharacterized protein Rv0485/MT0503		>sp|P64705|Y485_MYCTU Uncharacterized protein Rv0485/MT0503 OS=Mycobacterium tuberculosis GN=Rv0485 PE=4 SV=1	1	1	1	1	0	0	0	0	0	0	0	0	0	0	0	0	1	0	0	0	0	0	0	0	0	0	0	0	0	0	0	0	1	0	0	0	0	0	0	0	0	0
P64707	P64707	2	2	2	D-inositol 3-phosphate glycosyltransferase	mshA	>sp|P64707|MSHA_MYCTU D-inositol 3-phosphate glycosyltransferase OS=Mycobacterium tuberculosis GN=mshA PE=3 SV=1	1	2	2	2	0	0	0	1	0	0	0	0	2	0	0	0	0	0	0	0	0	0	0	1	0	0	0	0	2	0	0	0	0	0	0	0	0	0	0	1	0	0
P64713	P64713	5	5	5	Uncharacterized protein Rv0495c/MT0515		>sp|P64713|Y495_MYCTU Uncharacterized protein Rv0495c/MT0515 OS=Mycobacterium tuberculosis GN=Rv0495c PE=4 SV=1	1	5	5	5	4	4	5	3	4	4	3	3	2	3	3	3	4	2	4	3	4	4	5	3	4	4	3	3	2	3	3	3	4	2	4	3	4	4	5	3	4	4
P64715	P64715	9	9	9	Uncharacterized protein Rv0497/MT0517		>sp|P64715|Y497_MYCTU Uncharacterized protein Rv0497/MT0517 OS=Mycobacterium tuberculosis GN=Rv0497 PE=4 SV=1	1	9	9	9	7	6	7	7	8	8	5	4	8	6	8	6	8	7	6	5	7	6	7	7	8	8	5	4	8	6	8	6	8	7	6	5	7	6	7	7	8	8
P64717	P64717	3	3	3	Uncharacterized protein Rv0498/MT0518		>sp|P64717|Y498_MYCTU Uncharacterized protein Rv0498/MT0518 OS=Mycobacterium tuberculosis GN=Rv0498 PE=4 SV=1	1	3	3	3	0	1	0	0	0	0	1	1	0	0	1	1	0	0	0	2	0	1	0	0	0	0	1	1	0	0	1	1	0	0	0	2	0	1	0	0	0	0
P64723	P64723	5	5	5	Uncharacterized protein Rv0502/MT0523		>sp|P64723|Y502_MYCTU Uncharacterized protein Rv0502/MT0523 OS=Mycobacterium tuberculosis GN=Rv0502 PE=4 SV=1	1	5	5	5	2	3	3	1	4	3	3	2	3	1	1	2	3	3	2	1	2	3	3	1	4	3	3	2	3	1	1	2	3	3	2	1	2	3	3	1	4	3
P64725	P64725	6	6	6	UPF0336 protein Rv0504c/MT0525.1		>sp|P64725|Y504_MYCTU UPF0336 protein Rv0504c/MT0525.1 OS=Mycobacterium tuberculosis GN=Rv0504c PE=3 SV=1	1	6	6	6	6	6	5	6	5	5	5	5	6	5	6	6	6	6	6	5	6	6	5	6	5	5	5	5	6	5	6	6	6	6	6	5	6	6	5	6	5	5
P64727	P64727	1	1	1	Uncharacterized protein Rv0508/MT0529		>sp|P64727|Y508_MYCTU Uncharacterized protein Rv0508/MT0529 OS=Mycobacterium tuberculosis GN=Rv0508 PE=4 SV=1	1	1	1	1	1	1	1	1	1	1	0	1	1	1	1	1	1	1	1	1	1	1	1	1	1	1	0	1	1	1	1	1	1	1	1	1	1	1	1	1	1	1
P64733	P64733	5	5	5	Uncharacterized protein Rv0877/MT0900		>sp|P64733|Y877_MYCTU Uncharacterized protein Rv0877/MT0900 OS=Mycobacterium tuberculosis GN=Rv0877 PE=4 SV=1	1	5	5	5	4	5	5	5	4	4	2	2	5	4	4	5	4	4	4	5	4	5	5	5	4	4	2	2	5	4	4	5	4	4	4	5	4	5	5	5	4	4
P64739	P64739	2	2	2	Uncharacterized protein Rv0883c/MT0906		>sp|P64739|Y883_MYCTU Uncharacterized protein Rv0883c/MT0906 OS=Mycobacterium tuberculosis GN=Rv0883c PE=4 SV=1	1	2	2	2	1	2	2	1	1	1	1	1	1	1	2	1	1	1	2	1	1	2	2	1	1	1	1	1	1	1	2	1	1	1	2	1	1	2	2	1	1	1
P64741	P64741	1	1	1	Uncharacterized protein Rv0887c/MT0910		>sp|P64741|Y887_MYCTU Uncharacterized protein Rv0887c/MT0910 OS=Mycobacterium tuberculosis GN=Rv0887c PE=4 SV=1	1	1	1	1	0	0	0	0	0	0	0	0	0	0	0	0	1	0	0	0	0	0	0	0	0	0	0	0	0	0	0	0	1	0	0	0	0	0	0	0	0	0
P64743	P64743	4	4	4	Uncharacterized protein Rv0888/MT0911		>sp|P64743|Y888_MYCTU Uncharacterized protein Rv0888/MT0911 OS=Mycobacterium tuberculosis GN=Rv0888 PE=4 SV=1	1	4	4	4	1	1	1	2	1	0	0	0	2	1	4	2	2	0	2	2	1	1	1	2	1	0	0	0	2	1	4	2	2	0	2	2	1	1	1	2	1	0
P64753	P64753	3	3	3	Uncharacterized protein Rv0898c/MT0921.1		>sp|P64753|Y898_MYCTU Uncharacterized protein Rv0898c/MT0921.1 OS=Mycobacterium tuberculosis GN=Rv0898c PE=4 SV=1	1	3	3	3	2	3	2	3	3	3	3	3	3	2	3	3	2	2	3	3	2	3	2	3	3	3	3	3	3	2	3	3	2	2	3	3	2	3	2	3	3	3
P64757	P64757	4	4	4	Uncharacterized membrane protein ArfC	arfC	>sp|P64757|ARFC_MYCTU Uncharacterized membrane protein ArfC OS=Mycobacterium tuberculosis GN=arfC PE=2 SV=1	1	4	4	4	1	2	2	0	0	1	1	1	4	2	1	2	2	2	0	3	1	2	2	0	0	1	1	1	4	2	1	2	2	2	0	3	1	2	2	0	0	1
P64759	P64759	5	5	5	Uncharacterized protein Rv0906/MT0929		>sp|P64759|Y906_MYCTU Uncharacterized protein Rv0906/MT0929 OS=Mycobacterium tuberculosis GN=Rv0906 PE=4 SV=1	1	5	5	5	4	3	4	3	3	3	1	2	3	3	3	2	2	2	2	1	4	3	4	3	3	3	1	2	3	3	3	2	2	2	2	1	4	3	4	3	3	3
P64761	P64761	4	4	4	Uncharacterized protein Rv0940c/MT0967		>sp|P64761|Y940_MYCTU Uncharacterized protein Rv0940c/MT0967 OS=Mycobacterium tuberculosis GN=Rv0940c PE=4 SV=1	1	4	4	4	2	0	1	1	0	0	2	1	1	1	1	1	0	1	0	0	2	0	1	1	0	0	2	1	1	1	1	1	0	1	0	0	2	0	1	1	0	0
P64767	P64767	1	1	1	Intracellular chorismate mutase		>sp|P64767|CHMU_MYCTU Intracellular chorismate mutase OS=Mycobacterium tuberculosis GN=Rv0948c PE=1 SV=1	1	1	1	1	1	1	1	0	1	0	0	0	1	1	1	1	1	1	1	1	1	1	1	0	1	0	0	0	1	1	1	1	1	1	1	1	1	1	1	0	1	0
P64771	P64771	2	2	2	Uncharacterized protein Rv0955/MT0982		>sp|P64771|Y955_MYCTU Uncharacterized protein Rv0955/MT0982 OS=Mycobacterium tuberculosis GN=Rv0955 PE=4 SV=1	1	2	2	2	2	2	1	2	1	2	1	0	2	2	2	2	2	1	0	2	2	2	1	2	1	2	1	0	2	2	2	2	2	1	0	2	2	2	1	2	1	2
P64773	P64773	1	1	1	Probable ribonuclease VapC9	vapC9	>sp|P64773|VAPC9_MYCTU Probable ribonuclease VapC9 OS=Mycobacterium tuberculosis GN=vapC9 PE=3 SV=1	1	1	1	1	0	0	0	0	0	0	0	0	0	0	0	0	0	0	1	0	0	0	0	0	0	0	0	0	0	0	0	0	0	0	1	0	0	0	0	0	0	0
P64785	P64785	2	2	2	Uncharacterized protein Rv1259/MT1297.1		>sp|P64785|Y1259_MYCTU Uncharacterized protein Rv1259/MT1297.1 OS=Mycobacterium tuberculosis GN=Rv1259 PE=4 SV=1	1	2	2	2	1	1	1	0	2	0	0	0	1	1	0	0	1	1	1	0	1	1	1	0	2	0	0	0	1	1	0	0	1	1	1	0	1	1	1	0	2	0
P64787	P64787	4	4	4	Putative nitroreductase Rv1261c/MT1299		>sp|P64787|Y1261_MYCTU Putative nitroreductase Rv1261c/MT1299 OS=Mycobacterium tuberculosis GN=Rv1261c PE=3 SV=1	1	4	4	4	2	3	2	1	1	2	0	0	2	2	2	1	2	1	0	1	2	3	2	1	1	2	0	0	2	2	2	1	2	1	0	1	2	3	2	1	1	2
P64789	P64789	6	6	6	Uncharacterized protein Rv1265/MT1303		>sp|P64789|Y1265_MYCTU Uncharacterized protein Rv1265/MT1303 OS=Mycobacterium tuberculosis GN=Rv1265 PE=4 SV=1	1	6	6	6	2	2	2	3	3	3	2	2	3	3	3	4	3	3	3	4	2	2	2	3	3	3	2	2	3	3	3	4	3	3	3	4	2	2	2	3	3	3
P64795	P64795	1	1	1	Uncharacterized protein Rv1278/MT1315		>sp|P64795|Y1278_MYCTU Uncharacterized protein Rv1278/MT1315 OS=Mycobacterium tuberculosis GN=Rv1278 PE=4 SV=1	1	1	1	1	1	1	1	0	1	1	1	1	1	1	1	0	1	1	1	1	1	1	1	0	1	1	1	1	1	1	1	0	1	1	1	1	1	1	1	0	1	1
P64797	P64797	10	10	10	Beta-carbonic anhydrase 1	mtcA1	>sp|P64797|MTCA1_MYCTU Beta-carbonic anhydrase 1 OS=Mycobacterium tuberculosis GN=mtcA1 PE=1 SV=1	1	10	10	10	9	8	9	8	6	9	5	7	8	7	8	9	9	10	9	9	9	8	9	8	6	9	5	7	8	7	8	9	9	10	9	9	9	8	9	8	6	9
P64799	P64799	2	2	2	Uncharacterized protein Rv1289/MT1327		>sp|P64799|Y1289_MYCTU Uncharacterized protein Rv1289/MT1327 OS=Mycobacterium tuberculosis GN=Rv1289 PE=4 SV=1	1	2	2	2	1	1	1	1	0	1	1	1	0	1	1	1	1	0	1	2	1	1	1	1	0	1	1	1	0	1	1	1	1	0	1	2	1	1	1	1	0	1
P64801	P64801	2	2	2	Uncharacterized protein Rv1303/MT1343		>sp|P64801|Y1303_MYCTU Uncharacterized protein Rv1303/MT1343 OS=Mycobacterium tuberculosis GN=Rv1303 PE=4 SV=1	1	2	2	2	1	1	1	1	1	1	1	1	1	1	1	2	1	1	1	1	1	1	1	1	1	1	1	1	1	1	1	2	1	1	1	1	1	1	1	1	1	1
P64803	P64803	8	8	8	Cob(I)yrinic acid a,c-diamide adenosyltransferase		>sp|P64803|PDUO_MYCTU Cob(I)yrinic acid a,c-diamide adenosyltransferase OS=Mycobacterium tuberculosis GN=Rv1314c PE=1 SV=1	1	8	8	8	6	5	5	6	4	5	4	4	4	4	6	5	5	6	3	6	6	5	5	6	4	5	4	4	4	4	6	5	5	6	3	6	6	5	5	6	4	5
P64807	P64807	16	16	16	Uncharacterized protein Rv1324/MT1366		>sp|P64807|Y1324_MYCTU Uncharacterized protein Rv1324/MT1366 OS=Mycobacterium tuberculosis GN=Rv1324 PE=4 SV=1	1	16	16	16	12	12	13	12	12	12	12	14	12	12	12	11	12	13	12	12	12	12	13	12	12	12	12	14	12	12	12	11	12	13	12	12	12	12	13	12	12	12
P64809	P64809	9	9	9	Uncharacterized protein Rv1332/MT1374		>sp|P64809|Y1332_MYCTU Uncharacterized protein Rv1332/MT1374 OS=Mycobacterium tuberculosis GN=Rv1332 PE=4 SV=1	1	9	9	9	5	6	5	7	5	5	3	4	7	4	6	6	5	7	4	5	5	6	5	7	5	5	3	4	7	4	6	6	5	7	4	5	5	6	5	7	5	5
P64811	P64811	2	2	2	Uncharacterized protein Rv1333/MT1375		>sp|P64811|Y1333_MYCTU Uncharacterized protein Rv1333/MT1375 OS=Mycobacterium tuberculosis GN=Rv1333 PE=4 SV=1	1	2	2	2	2	2	2	2	2	2	2	2	2	2	1	2	2	2	2	1	2	2	2	2	2	2	2	2	2	2	1	2	2	2	2	1	2	2	2	2	2	2
P64813	P64813	6	6	6	CysO-cysteine peptidase	mec	>sp|P64813|MEC_MYCTU CysO-cysteine peptidase OS=Mycobacterium tuberculosis GN=mec PE=1 SV=1	1	6	6	6	4	4	4	3	4	4	3	3	4	3	5	2	4	4	4	3	4	4	4	3	4	4	3	3	4	3	5	2	4	4	4	3	4	4	4	3	4	4
P64819	P64819	2	2	2	Lysine N-acyltransferase MbtK	mbtK	>sp|P64819|MBTK_MYCTU Lysine N-acyltransferase MbtK OS=Mycobacterium tuberculosis GN=mbtK PE=1 SV=1	1	2	2	2	2	2	2	2	2	2	0	0	2	2	2	1	2	2	1	2	2	2	2	2	2	2	0	0	2	2	2	1	2	2	1	2	2	2	2	2	2	2
P64831	P64831	3	3	3	Uncharacterized protein Rv1360/MT1405		>sp|P64831|Y1360_MYCTU Uncharacterized protein Rv1360/MT1405 OS=Mycobacterium tuberculosis GN=Rv1360 PE=4 SV=1	1	3	3	3	2	2	2	2	2	2	1	1	0	2	2	2	2	3	2	2	2	2	2	2	2	2	1	1	0	2	2	2	2	3	2	2	2	2	2	2	2	2
P64835	P64835	4	4	4	Putative antitoxin VapB10	vapB10	>sp|P64835|VPB10_MYCTU Putative antitoxin VapB10 OS=Mycobacterium tuberculosis GN=vapB10 PE=4 SV=1	1	4	4	4	2	2	3	2	2	3	2	2	2	4	4	1	3	4	3	3	2	2	3	2	2	3	2	2	2	4	4	1	3	4	3	3	2	2	3	2	2	3
P64849	P64849	3	3	3	Uncharacterized protein Rv1419/MT1462		>sp|P64849|Y1419_MYCTU Uncharacterized protein Rv1419/MT1462 OS=Mycobacterium tuberculosis GN=Rv1419 PE=4 SV=1	1	3	3	3	3	3	3	3	3	1	2	2	2	2	3	3	2	3	3	3	3	3	3	3	3	1	2	2	2	2	3	3	2	3	3	3	3	3	3	3	3	1
P64853	P64853	10	10	10	Uncharacterized protein Rv1480/MT1527		>sp|P64853|Y1480_MYCTU Uncharacterized protein Rv1480/MT1527 OS=Mycobacterium tuberculosis GN=Rv1480 PE=4 SV=1	1	10	10	10	8	8	9	5	7	8	6	5	6	8	6	7	7	7	7	5	8	8	9	5	7	8	6	5	6	8	6	7	7	7	7	5	8	8	9	5	7	8
P64855	P64855	5	5	5	UPF0353 protein Rv1481/MT1528		>sp|P64855|Y1481_MYCTU UPF0353 protein Rv1481/MT1528 OS=Mycobacterium tuberculosis GN=Rv1481 PE=3 SV=1	1	5	5	5	2	3	1	2	2	3	2	1	3	3	2	1	1	3	4	1	2	3	1	2	2	3	2	1	3	3	2	1	1	3	4	1	2	3	1	2	2	3
P64859	P64859	1	1	1	mRNA interferase MazF4	mazF4	>sp|P64859|MAZF4_MYCTU mRNA interferase MazF4 OS=Mycobacterium tuberculosis GN=mazF4 PE=1 SV=1	1	1	1	1	1	1	1	1	1	1	1	1	1	1	1	1	1	1	1	1	1	1	1	1	1	1	1	1	1	1	1	1	1	1	1	1	1	1	1	1	1	1
P64865	P64865	2	2	2	Uncharacterized glycosyltransferase Rv1524/MT1575		>sp|P64865|Y1524_MYCTU Uncharacterized glycosyltransferase Rv1524/MT1575 OS=Mycobacterium tuberculosis GN=Rv1524 PE=3 SV=1	1	2	2	2	2	2	2	2	2	2	2	2	2	2	2	2	2	2	2	2	2	2	2	2	2	2	2	2	2	2	2	2	2	2	2	2	2	2	2	2	2	2
P64873	P64873	3	3	3	Uncharacterized protein Rv1546/MT1597		>sp|P64873|Y1546_MYCTU Uncharacterized protein Rv1546/MT1597 OS=Mycobacterium tuberculosis GN=Rv1546 PE=4 SV=1	1	3	3	3	3	3	3	3	2	2	2	1	3	2	3	2	2	2	1	2	3	3	3	3	2	2	2	1	3	2	3	2	2	2	1	2	3	3	3	3	2	2
P64875	P64875	10	10	10	Putative nitroreductase Rv1558/MT1609		>sp|P64875|Y1558_MYCTU Putative nitroreductase Rv1558/MT1609 OS=Mycobacterium tuberculosis GN=Rv1558 PE=1 SV=1	1	10	10	10	7	9	9	7	7	8	5	5	8	7	8	7	8	8	7	7	7	9	9	7	7	8	5	5	8	7	8	7	8	8	7	7	7	9	9	7	7	8
P64881	P64881	3	3	3	Uncharacterized protein Rv1590/MT1625		>sp|P64881|Y1590_MYCTU Uncharacterized protein Rv1590/MT1625 OS=Mycobacterium tuberculosis GN=Rv1590 PE=4 SV=1	1	3	3	3	2	2	2	2	2	2	2	2	2	2	2	3	2	2	2	2	2	2	2	2	2	2	2	2	2	2	2	3	2	2	2	2	2	2	2	2	2	2
P64883	P64883	5	5	5	Copper transporter MctB	mctB	>sp|P64883|MCTB_MYCTU Copper transporter MctB OS=Mycobacterium tuberculosis GN=mctB PE=1 SV=1	1	5	5	5	2	3	3	3	3	3	3	2	3	3	4	3	3	3	2	3	2	3	3	3	3	3	3	2	3	3	4	3	3	3	2	3	2	3	3	3	3	3
P64887	P64887	2	2	2	Uncharacterized protein Rv1738/MT1780		>sp|P64887|Y1738_MYCTU Uncharacterized protein Rv1738/MT1780 OS=Mycobacterium tuberculosis GN=Rv1738 PE=2 SV=1	1	2	2	2	2	1	1	1	2	1	1	1	1	1	1	1	1	1	1	1	2	1	1	1	2	1	1	1	1	1	1	1	1	1	1	1	2	1	1	1	2	1
P64891	P64891	4	4	4	UPF0749 protein Rv1823/MT1871		>sp|P64891|Y1823_MYCTU UPF0749 protein Rv1823/MT1871 OS=Mycobacterium tuberculosis GN=Rv1823 PE=3 SV=1	1	4	4	4	1	0	1	0	1	1	2	1	1	1	2	0	2	1	1	1	1	0	1	0	1	1	2	1	1	1	2	0	2	1	1	1	1	0	1	0	1	1
P64895	P64895	5	5	5	UPF0749 protein Rv1825/MT1873		>sp|P64895|Y1825_MYCTU UPF0749 protein Rv1825/MT1873 OS=Mycobacterium tuberculosis GN=Rv1825 PE=1 SV=1	1	5	5	5	5	4	4	4	5	5	5	3	5	4	2	4	4	4	3	2	5	4	4	4	5	5	5	3	5	4	2	4	4	4	3	2	5	4	4	4	5	5
P64897	P64897	11	11	11	Glycogen accumulation regulator GarA	garA	>sp|P64897|GARA_MYCTU Glycogen accumulation regulator GarA OS=Mycobacterium tuberculosis GN=garA PE=1 SV=1	1	11	11	11	8	7	9	9	8	7	7	7	8	8	7	7	9	8	7	7	8	7	9	9	8	7	7	7	8	8	7	7	9	8	7	7	8	7	9	9	8	7
P64901	P64901	2	2	2	Probable ribonuclease VapC13	vapC13	>sp|P64901|VPC13_MYCTU Probable ribonuclease VapC13 OS=Mycobacterium tuberculosis GN=vapC13 PE=3 SV=1	1	2	2	2	2	2	2	2	2	1	0	0	2	0	1	1	2	0	2	0	2	2	2	2	2	1	0	0	2	0	1	1	2	0	2	0	2	2	2	2	2	1
P64909	P64909	2	2	2	Uncharacterized protein Rv1990c/MT2044		>sp|P64909|Y1990_MYCTU Uncharacterized protein Rv1990c/MT2044 OS=Mycobacterium tuberculosis GN=Rv1990c PE=4 SV=1	1	2	2	2	2	2	1	2	2	1	0	2	1	1	1	2	0	0	1	1	2	2	1	2	2	1	0	2	1	1	1	2	0	0	1	1	2	2	1	2	2	1
P64913	P64913	2	2	2	Uncharacterized protein Rv1993c/MT2049		>sp|P64913|Y1993_MYCTU Uncharacterized protein Rv1993c/MT2049 OS=Mycobacterium tuberculosis GN=Rv1993c PE=4 SV=1	1	2	2	2	1	2	1	0	0	2	0	0	2	2	2	2	2	2	0	2	1	2	1	0	0	2	0	0	2	2	2	2	2	2	0	2	1	2	1	0	0	2
P64917	P64917	5	5	5	Uncharacterized protein Rv2000/MT2056		>sp|P64917|Y2000_MYCTU Uncharacterized protein Rv2000/MT2056 OS=Mycobacterium tuberculosis GN=Rv2000 PE=4 SV=1	1	5	5	5	3	3	3	3	2	3	1	1	4	3	4	3	4	3	2	3	3	3	3	3	2	3	1	1	4	3	4	3	4	3	2	3	3	3	3	3	2	3
P64921	P64921	2	2	2	Universal stress protein Rv2005c/MT2061		>sp|P64921|Y2005_MYCTU Universal stress protein Rv2005c/MT2061 OS=Mycobacterium tuberculosis GN=Rv2005c PE=1 SV=1	1	2	2	2	2	1	1	1	2	0	1	1	1	1	1	1	2	1	1	1	2	1	1	1	2	0	1	1	1	1	1	1	2	1	1	1	2	1	1	1	2	0
P64923	P64923	6	6	6	Uncharacterized protein Rv2008c/MT2064		>sp|P64923|Y2008_MYCTU Uncharacterized protein Rv2008c/MT2064 OS=Mycobacterium tuberculosis GN=Rv2008c PE=4 SV=1	1	6	6	6	5	5	5	5	5	5	4	2	5	5	4	5	5	5	5	5	5	5	5	5	5	5	4	2	5	5	4	5	5	5	5	5	5	5	5	5	5	5
P64939	P64939	3	3	3	Uncharacterized protein Rv2091c/MT2152		>sp|P64939|Y2091_MYCTU Uncharacterized protein Rv2091c/MT2152 OS=Mycobacterium tuberculosis GN=Rv2091c PE=4 SV=1	1	3	3	3	3	3	3	3	3	3	1	1	3	3	3	3	3	3	3	3	3	3	3	3	3	3	1	1	3	3	3	3	3	3	3	3	3	3	3	3	3	3
P64941	P64941	9	9	9	Protein PafB	pafB	>sp|P64941|PAFB_MYCTU Protein PafB OS=Mycobacterium tuberculosis GN=pafB PE=1 SV=1	1	9	9	9	5	4	4	5	5	5	4	4	5	4	4	6	4	6	5	5	5	4	4	5	5	5	4	4	5	4	4	6	4	6	5	5	5	4	4	5	5	5
P64943	P64943	12	12	12	Pup--protein ligase	pafA	>sp|P64943|PAFA_MYCTU Pup--protein ligase OS=Mycobacterium tuberculosis GN=pafA PE=1 SV=1	1	12	12	12	9	8	9	8	9	8	6	6	9	9	8	8	9	8	9	7	9	8	9	8	9	8	6	6	9	9	8	8	9	8	9	7	9	8	9	8	9	8
P64945	P64945	1	1	1	Uncharacterized protein Rv2100/MT2160		>sp|P64945|Y2100_MYCTU Uncharacterized protein Rv2100/MT2160 OS=Mycobacterium tuberculosis GN=Rv2100 PE=4 SV=1	1	1	1	1	1	1	1	1	1	1	1	1	1	1	1	1	1	1	1	0	1	1	1	1	1	1	1	1	1	1	1	1	1	1	1	0	1	1	1	1	1	1
P64949	P64949	3	3	3	Uncharacterized protein Rv2203/MT2259		>sp|P64949|Y2203_MYCTU Uncharacterized protein Rv2203/MT2259 OS=Mycobacterium tuberculosis GN=Rv2203 PE=4 SV=1	1	3	3	3	2	2	2	1	2	2	3	1	1	2	1	0	3	2	2	0	2	2	2	1	2	2	3	1	1	2	1	0	3	2	2	0	2	2	2	1	2	2
P64951	P64951	2	2	2	Uncharacterized protein Rv2206/MT2262		>sp|P64951|Y2206_MYCTU Uncharacterized protein Rv2206/MT2262 OS=Mycobacterium tuberculosis GN=Rv2206 PE=4 SV=1	1	2	2	2	2	1	2	2	1	1	0	0	2	2	2	2	1	1	2	1	2	1	2	2	1	1	0	0	2	2	2	2	1	1	2	1	2	1	2	2	1	1
P64955	P64955	5	5	5	Uncharacterized protein Rv2228c/MT2287		>sp|P64955|Y2228_MYCTU Uncharacterized protein Rv2228c/MT2287 OS=Mycobacterium tuberculosis GN=Rv2228c PE=1 SV=1	1	5	5	5	3	3	3	4	3	4	3	3	3	3	4	5	3	3	3	5	3	3	3	4	3	4	3	3	3	3	4	5	3	3	3	5	3	3	3	4	3	4
P64957	P64957	2	2	2	Uncharacterized protein Rv2237/MT2296		>sp|P64957|Y2237_MYCTU Uncharacterized protein Rv2237/MT2296 OS=Mycobacterium tuberculosis GN=Rv2237 PE=4 SV=1	1	2	2	2	2	2	2	2	2	2	2	2	2	2	2	2	2	2	2	2	2	2	2	2	2	2	2	2	2	2	2	2	2	2	2	2	2	2	2	2	2	2
P64959	P64959	4	4	4	Uncharacterized protein Rv2239c/MT2299		>sp|P64959|Y2239_MYCTU Uncharacterized protein Rv2239c/MT2299 OS=Mycobacterium tuberculosis GN=Rv2239c PE=4 SV=1	1	4	4	4	3	4	4	3	3	4	3	4	3	3	4	4	3	3	3	3	3	4	4	3	3	4	3	4	3	3	4	4	3	3	3	3	3	4	4	3	3	4
P64967	P64967	2	2	2	Uncharacterized protein Rv2271/MT2332		>sp|P64967|Y2271_MYCTU Uncharacterized protein Rv2271/MT2332 OS=Mycobacterium tuberculosis GN=Rv2271 PE=4 SV=1	1	2	2	2	1	1	2	2	2	2	2	2	2	2	2	2	2	2	2	2	1	1	2	2	2	2	2	2	2	2	2	2	2	2	2	2	1	1	2	2	2	2
P64969	P64969	1	1	1	Uncharacterized protein Rv2272/MT2333		>sp|P64969|Y2272_MYCTU Uncharacterized protein Rv2272/MT2333 OS=Mycobacterium tuberculosis GN=Rv2272 PE=4 SV=1	1	1	1	1	1	1	1	1	1	1	0	0	1	1	1	1	1	1	1	1	1	1	1	1	1	1	0	0	1	1	1	1	1	1	1	1	1	1	1	1	1	1
P64979	P64979	2	2	2	Uncharacterized protein Rv2297/MT2354		>sp|P64979|Y2297_MYCTU Uncharacterized protein Rv2297/MT2354 OS=Mycobacterium tuberculosis GN=Rv2297 PE=4 SV=1	1	2	2	2	1	2	2	2	2	2	2	2	2	2	1	2	2	2	2	2	1	2	2	2	2	2	2	2	2	2	1	2	2	2	2	2	1	2	2	2	2	2
P64981	P64981	1	1	1	Uncharacterized protein Rv2300c/MT2357		>sp|P64981|Y2300_MYCTU Uncharacterized protein Rv2300c/MT2357 OS=Mycobacterium tuberculosis GN=Rv2300c PE=4 SV=1	1	1	1	1	1	0	0	1	1	0	0	0	0	1	1	1	0	0	0	0	1	0	0	1	1	0	0	0	0	1	1	1	0	0	0	0	1	0	0	1	1	0
P64983	P64983	4	4	4	Uncharacterized protein Rv2302/MT2359		>sp|P64983|Y2302_MYCTU Uncharacterized protein Rv2302/MT2359 OS=Mycobacterium tuberculosis GN=Rv2302 PE=1 SV=1	1	4	4	4	4	4	4	4	4	4	3	4	4	4	3	4	4	4	4	3	4	4	4	4	4	4	3	4	4	4	3	4	4	4	4	3	4	4	4	4	4	4
P65001	P65001	15	15	15	Uncharacterized protein Rv2411c/MT2484		>sp|P65001|Y2411_MYCTU Uncharacterized protein Rv2411c/MT2484 OS=Mycobacterium tuberculosis GN=Rv2411c PE=4 SV=1	1	15	15	15	9	8	8	9	8	10	6	6	9	7	9	10	8	8	8	9	9	8	8	9	8	10	6	6	9	7	9	10	8	8	8	9	9	8	8	9	8	10
P65007	P65007	7	7	7	Uncharacterized ABC transporter permease Rv2563/MT2639		>sp|P65007|Y2563_MYCTU Uncharacterized ABC transporter permease Rv2563/MT2639 OS=Mycobacterium tuberculosis GN=Rv2563 PE=3 SV=1	1	7	7	7	4	5	4	3	4	4	4	3	5	5	4	4	5	4	5	5	4	5	4	3	4	4	4	3	5	5	4	4	5	4	5	5	4	5	4	3	4	4
P65009	P65009	7	7	7	Uncharacterized protein Rv2568c/MT2644		>sp|P65009|Y2568_MYCTU Uncharacterized protein Rv2568c/MT2644 OS=Mycobacterium tuberculosis GN=Rv2568c PE=4 SV=1	1	7	7	7	3	3	2	3	5	4	2	3	2	2	3	5	3	2	4	3	3	3	2	3	5	4	2	3	2	2	3	5	3	2	4	3	3	3	2	3	5	4
P65015	P65015	4	4	4	Uncharacterized protein Rv2571c/MT2647		>sp|P65015|Y2571_MYCTU Uncharacterized protein Rv2571c/MT2647 OS=Mycobacterium tuberculosis GN=Rv2571c PE=4 SV=1	1	4	4	4	2	2	3	2	3	3	4	0	2	2	3	3	3	3	3	1	2	2	3	2	3	3	4	0	2	2	3	3	3	3	3	1	2	2	3	2	3	3
P65017	P65017	4	4	4	Uncharacterized protein Rv2574/MT2650		>sp|P65017|Y2574_MYCTU Uncharacterized protein Rv2574/MT2650 OS=Mycobacterium tuberculosis GN=Rv2574 PE=4 SV=1	1	4	4	4	3	3	3	2	2	4	3	3	3	4	3	3	4	4	4	3	3	3	3	2	2	4	3	3	3	4	3	3	4	4	4	3	3	3	3	2	2	4
P65019	P65019	4	4	4	Uncharacterized protein Rv2575/MT2651		>sp|P65019|Y2575_MYCTU Uncharacterized protein Rv2575/MT2651 OS=Mycobacterium tuberculosis GN=Rv2575 PE=4 SV=1	1	4	4	4	4	4	3	4	4	3	3	3	4	3	4	3	4	4	3	3	4	4	3	4	4	3	3	3	4	3	4	3	4	4	3	3	4	4	3	4	4	3
P65025	P65025	4	4	4	Uncharacterized protein Rv2588c/MT2665		>sp|P65025|Y2588_MYCTU Uncharacterized protein Rv2588c/MT2665 OS=Mycobacterium tuberculosis GN=Rv2588c PE=4 SV=1	1	4	4	4	4	3	4	3	3	3	2	2	3	2	3	3	3	3	2	3	4	3	4	3	3	3	2	2	3	2	3	3	3	3	2	3	4	3	4	3	3	3
P65027	P65027	1	1	1	Antitoxin VapB40	vapB40	>sp|P65027|VPB40_MYCTU Antitoxin VapB40 OS=Mycobacterium tuberculosis GN=vapB40 PE=1 SV=1	1	1	1	1	1	1	1	1	1	1	1	1	1	1	1	1	1	1	1	1	1	1	1	1	1	1	1	1	1	1	1	1	1	1	1	1	1	1	1	1	1	1
P65029	P65029	3	3	3	Uncharacterized protein Rv2597/MT2673		>sp|P65029|Y2597_MYCTU Uncharacterized protein Rv2597/MT2673 OS=Mycobacterium tuberculosis GN=Rv2597 PE=4 SV=1	1	3	3	3	2	2	3	2	2	1	0	0	2	0	2	2	2	2	1	1	2	2	3	2	2	1	0	0	2	0	2	2	2	2	1	1	2	2	3	2	2	1
P65033	P65033	3	3	3	Uncharacterized protein Rv2632c/MT2708		>sp|P65033|Y2632_MYCTU Uncharacterized protein Rv2632c/MT2708 OS=Mycobacterium tuberculosis GN=Rv2632c PE=1 SV=1	1	3	3	3	3	2	2	2	2	2	2	3	2	2	2	2	2	2	2	2	3	2	2	2	2	2	2	3	2	2	2	2	2	2	2	2	3	2	2	2	2	2
P65043	P65043	1	1	1	Probable ribonuclease VapC43	vapC43	>sp|P65043|VPC43_MYCTU Probable ribonuclease VapC43 OS=Mycobacterium tuberculosis GN=vapC43 PE=1 SV=1	1	1	1	1	1	1	1	0	1	1	1	1	1	1	1	1	1	1	1	1	1	1	1	0	1	1	1	1	1	1	1	1	1	1	1	1	1	1	1	0	1	1
P65049	P65049	7	7	7	Uncharacterized protein Rv2895c/MT2963		>sp|P65049|Y2895_MYCTU Uncharacterized protein Rv2895c/MT2963 OS=Mycobacterium tuberculosis GN=Rv2895c PE=4 SV=1	1	7	7	7	3	4	4	5	4	4	3	5	4	2	4	4	4	4	3	3	3	4	4	5	4	4	3	5	4	2	4	4	4	4	3	3	3	4	4	5	4	4
P65051	P65051	2	2	2	Uncharacterized protein Rv2901c/MT2969		>sp|P65051|Y2901_MYCTU Uncharacterized protein Rv2901c/MT2969 OS=Mycobacterium tuberculosis GN=Rv2901c PE=4 SV=1	1	2	2	2	1	1	2	1	1	1	1	1	2	1	1	1	2	1	1	2	1	1	2	1	1	1	1	1	2	1	1	1	2	1	1	2	1	1	2	1	1	1
P65055	P65055	2	2	2	Uncharacterized protein Rv2923c/MT2992		>sp|P65055|Y2923_MYCTU Uncharacterized protein Rv2923c/MT2992 OS=Mycobacterium tuberculosis GN=Rv2923c PE=4 SV=1	1	2	2	2	2	2	2	2	2	2	2	2	2	2	2	2	2	2	2	2	2	2	2	2	2	2	2	2	2	2	2	2	2	2	2	2	2	2	2	2	2	2
P65057	P65057	2	2	2	Uncharacterized protein Rv2926c/MT2996		>sp|P65057|Y2926_MYCTU Uncharacterized protein Rv2926c/MT2996 OS=Mycobacterium tuberculosis GN=Rv2926c PE=4 SV=1	1	2	2	2	1	2	1	1	2	2	0	0	1	2	2	2	2	2	1	1	1	2	1	1	2	2	0	0	1	2	2	2	2	2	1	1	1	2	1	1	2	2
P65059	P65059	13	13	13	Uncharacterized protein Rv2927c/MT2997		>sp|P65059|Y2927_MYCTU Uncharacterized protein Rv2927c/MT2997 OS=Mycobacterium tuberculosis GN=Rv2927c PE=4 SV=1	1	13	13	13	10	8	7	6	7	7	3	5	7	8	7	7	7	7	8	6	10	8	7	6	7	7	3	5	7	8	7	7	7	7	8	6	10	8	7	6	7	7
P65065	P65065	14	14	14	Uncharacterized protein Rv3292/MT3391		>sp|P65065|Y3292_MYCTU Uncharacterized protein Rv3292/MT3391 OS=Mycobacterium tuberculosis GN=Rv3292 PE=4 SV=1	1	14	14	14	9	11	10	9	9	8	10	10	10	11	11	9	10	10	8	9	9	11	10	9	9	8	10	10	10	11	11	9	10	10	8	9	9	11	10	9	9	8
P65067	P65067	3	3	3	Antitoxin RelJ	relJ	>sp|P65067|RELJ_MYCTU Antitoxin RelJ OS=Mycobacterium tuberculosis GN=relJ PE=1 SV=1	1	3	3	3	1	1	2	1	1	1	1	1	1	1	1	2	2	1	2	3	1	1	2	1	1	1	1	1	1	1	1	2	2	1	2	3	1	1	2	1	1	1
P65069	P65069	11	11	11	Uncharacterized protein Rv3400/MT3508		>sp|P65069|Y3400_MYCTU Uncharacterized protein Rv3400/MT3508 OS=Mycobacterium tuberculosis GN=Rv3400 PE=4 SV=1	1	11	11	11	8	7	9	8	7	5	5	6	7	7	9	7	8	7	7	7	8	7	9	8	7	5	5	6	7	7	9	7	8	7	7	7	8	7	9	8	7	5
P65073	P65073	8	8	8	Uncharacterized protein Rv3404c/MT3512		>sp|P65073|Y3404_MYCTU Uncharacterized protein Rv3404c/MT3512 OS=Mycobacterium tuberculosis GN=Rv3404c PE=4 SV=1	1	8	8	8	2	3	5	4	3	4	4	4	2	3	1	2	3	5	3	3	2	3	5	4	3	4	4	4	2	3	1	2	3	5	3	3	2	3	5	4	3	4
P65075	P65075	1	1	1	Uncharacterized dioxygenase Rv3406/MT3514		>sp|P65075|Y3406_MYCTU Uncharacterized dioxygenase Rv3406/MT3514 OS=Mycobacterium tuberculosis GN=Rv3406 PE=1 SV=1	1	1	1	1	0	0	0	0	1	1	0	1	0	1	0	0	1	1	1	0	0	0	0	0	1	1	0	1	0	1	0	0	1	1	1	0	0	0	0	0	1	1
P65077	P65077	6	6	6	Antitoxin VapB47	vapB47	>sp|P65077|VPB47_MYCTU Antitoxin VapB47 OS=Mycobacterium tuberculosis GN=vapB47 PE=1 SV=1	1	6	6	6	6	6	6	6	3	1	3	2	6	6	6	5	6	6	6	5	6	6	6	6	3	1	3	2	6	6	6	5	6	6	6	5	6	6	6	6	3	1
P65079	P65079	2	2	2	Uncharacterized protein Rv3412/MT3521		>sp|P65079|Y3412_MYCTU Uncharacterized protein Rv3412/MT3521 OS=Mycobacterium tuberculosis GN=Rv3412 PE=4 SV=1	1	2	2	2	1	1	1	1	1	1	1	1	1	1	1	1	1	2	1	1	1	1	1	1	1	1	1	1	1	1	1	1	1	2	1	1	1	1	1	1	1	1
P65087	P65087	1	1	1	ESX-1 secretion-associated protein EspC	espC	>sp|P65087|ESPC_MYCTU ESX-1 secretion-associated protein EspC OS=Mycobacterium tuberculosis GN=espC PE=1 SV=1	1	1	1	1	1	1	1	1	1	1	1	1	1	1	1	1	1	1	1	1	1	1	1	1	1	1	1	1	1	1	1	1	1	1	1	1	1	1	1	1	1	1
P65089	P65089	10	10	10	Putative ATPase Rv3679/MT3781		>sp|P65089|Y3679_MYCTU Putative ATPase Rv3679/MT3781 OS=Mycobacterium tuberculosis GN=Rv3679 PE=4 SV=1	1	10	10	10	8	6	8	8	7	8	5	4	7	8	7	7	9	7	6	5	8	6	8	8	7	8	5	4	7	8	7	7	9	7	6	5	8	6	8	8	7	8
P65091	P65091	11	11	11	Uncharacterized protein Rv3780/MT3889		>sp|P65091|Y3780_MYCTU Uncharacterized protein Rv3780/MT3889 OS=Mycobacterium tuberculosis GN=Rv3780 PE=4 SV=1	1	11	11	11	6	7	7	9	7	6	10	8	10	9	7	5	7	9	8	6	6	7	7	9	7	6	10	8	10	9	7	5	7	9	8	6	6	7	7	9	7	6
P65095;REV__P66653	P65095	7;1	7;1	7;1	Uncharacterized protein Rv3788/MT3896		>sp|P65095|Y3788_MYCTU Uncharacterized protein Rv3788/MT3896 OS=Mycobacterium tuberculosis GN=Rv3788 PE=4 SV=1	2	7	7	7	5	6	6	5	6	5	6	6	5	5	6	6	5	5	6	5	5	6	6	5	6	5	6	6	5	5	6	6	5	5	6	5	5	6	6	5	6	5
P65097	P65097	2	2	2	Isocitrate dehydrogenase [NADP]	icd	>sp|P65097|IDH_MYCTU Isocitrate dehydrogenase [NADP] OS=Mycobacterium tuberculosis GN=icd PE=1 SV=1	1	2	2	2	1	1	1	0	1	1	2	1	2	1	0	0	2	2	1	1	1	1	1	0	1	1	2	1	2	1	0	0	2	2	1	1	1	1	1	0	1	1
P65131	P65131	31	31	31	Translation initiation factor IF-2	infB	>sp|P65131|IF2_MYCTU Translation initiation factor IF-2 OS=Mycobacterium tuberculosis GN=infB PE=3 SV=1	1	31	31	31	20	18	23	25	21	20	21	20	22	21	24	22	20	20	24	23	20	18	23	25	21	20	21	20	22	21	24	22	20	20	24	23	20	18	23	25	21	20
P65135	P65135	11	11	11	Translation initiation factor IF-3	infC	>sp|P65135|IF3_MYCTU Translation initiation factor IF-3 OS=Mycobacterium tuberculosis GN=infC PE=3 SV=1	1	11	11	11	7	7	8	8	8	8	6	5	8	7	8	6	9	7	9	6	7	7	8	8	8	8	6	5	8	7	8	6	9	7	9	6	7	7	8	8	8	8
P65149	P65149	17	17	17	Ketol-acid reductoisomerase	ilvC	>sp|P65149|ILVC_MYCTU Ketol-acid reductoisomerase OS=Mycobacterium tuberculosis GN=ilvC PE=3 SV=1	1	17	17	17	17	17	17	16	17	17	14	13	17	16	15	17	15	16	16	15	17	17	17	16	17	17	14	13	17	16	15	17	15	16	16	15	17	17	17	16	17	17
P65154	P65154	11	11	11	Dihydroxy-acid dehydratase	ilvD	>sp|P65154|ILVD_MYCTU Dihydroxy-acid dehydratase OS=Mycobacterium tuberculosis GN=ilvD PE=3 SV=1	1	11	11	11	10	11	10	10	9	11	10	8	10	10	10	9	10	10	9	9	10	11	10	10	9	11	10	8	10	10	10	9	10	10	9	9	10	11	10	10	9	11
P65161	P65161	9	9	9	Putative acetolactate synthase small subunit	ilvH	>sp|P65161|ILVH_MYCTU Putative acetolactate synthase small subunit OS=Mycobacterium tuberculosis GN=ilvH PE=1 SV=1	1	9	9	9	5	6	6	6	6	6	3	2	5	7	5	4	7	7	5	5	5	6	6	6	6	6	3	2	5	7	5	4	7	7	5	5	5	6	6	6	6	6
P65163	P65163	8	8	8	3-phosphoadenosine 5-phosphate phosphatase	cysQ	>sp|P65163|CYSQ_MYCTU 3-phosphoadenosine 5-phosphate phosphatase OS=Mycobacterium tuberculosis GN=cysQ PE=1 SV=1	1	8	8	8	6	6	6	7	6	6	6	5	8	6	7	7	6	6	7	7	6	6	6	7	6	6	6	5	8	6	7	7	6	6	7	7	6	6	6	7	6	6
P65165	P65165	5	5	5	Inositol-1-monophosphatase SuhB	suhB	>sp|P65165|SUHB_MYCTU Inositol-1-monophosphatase SuhB OS=Mycobacterium tuberculosis GN=suhB PE=1 SV=1	1	5	5	5	3	4	5	4	3	2	1	1	3	3	3	3	3	3	2	3	3	4	5	4	3	2	1	1	3	3	3	3	3	3	2	3	3	4	5	4	3	2
P65167	P65167	27	27	27	Inosine-5-monophosphate dehydrogenase	guaB	>sp|P65167|IMDH_MYCTU Inosine-5-monophosphate dehydrogenase OS=Mycobacterium tuberculosis GN=guaB PE=1 SV=1	1	27	27	27	22	22	22	23	22	21	21	21	23	21	21	21	20	22	21	21	22	22	22	23	22	21	21	21	23	21	21	21	20	22	21	21	22	22	22	23	22	21
P65170	P65170	9	9	9	Uncharacterized oxidoreductase Rv3410c/MT3518	guaB3	>sp|P65170|Y3410_MYCTU Uncharacterized oxidoreductase Rv3410c/MT3518 OS=Mycobacterium tuberculosis GN=guaB3 PE=3 SV=1	1	9	9	9	5	5	5	7	5	5	6	6	5	5	7	7	5	5	5	8	5	5	5	7	5	5	6	6	5	5	7	7	5	5	5	8	5	5	5	7	5	5
P65172	P65172	18	18	18	Uncharacterized oxidoreductase Rv1843c/MT1891	guaB1	>sp|P65172|Y1843_MYCTU Uncharacterized oxidoreductase Rv1843c/MT1891 OS=Mycobacterium tuberculosis GN=guaB1 PE=3 SV=1	1	18	18	18	15	16	16	16	13	14	14	15	14	13	16	13	14	14	13	12	15	16	16	16	13	14	14	15	14	13	16	13	14	14	13	12	15	16	16	16	13	14
P65178	P65178	2	2	2	4-diphosphocytidyl-2-C-methyl-D-erythritol kinase	ispE	>sp|P65178|ISPE_MYCTU 4-diphosphocytidyl-2-C-methyl-D-erythritol kinase OS=Mycobacterium tuberculosis GN=ispE PE=1 SV=1	1	2	2	2	0	0	0	0	0	0	0	0	1	0	0	0	0	0	0	1	0	0	0	0	0	0	0	0	1	0	0	0	0	0	0	1	0	0	0	0	0	0
P65183	P65183	1	1	1	2-C-methyl-D-erythritol 2,4-cyclodiphosphate synthase	ispF	>sp|P65183|ISPF_MYCTU 2-C-methyl-D-erythritol 2,4-cyclodiphosphate synthase OS=Mycobacterium tuberculosis GN=ispF PE=1 SV=1	1	1	1	1	1	1	1	1	1	1	0	0	1	1	1	1	1	1	1	1	1	1	1	1	1	1	0	0	1	1	1	1	1	1	1	1	1	1	1	1	1	1
P65224	P65224	6	6	6	Homoserine kinase	thrB	>sp|P65224|KHSE_MYCTU Homoserine kinase OS=Mycobacterium tuberculosis GN=thrB PE=3 SV=1	1	6	6	6	4	4	4	4	4	4	4	3	4	4	4	4	4	5	3	5	4	4	4	4	4	4	4	3	4	4	4	4	4	5	3	5	4	4	4	4	4	4
P65232	P65232	18	18	18	Ribose-phosphate pyrophosphokinase	prs	>sp|P65232|KPRS_MYCTU Ribose-phosphate pyrophosphokinase OS=Mycobacterium tuberculosis GN=prs PE=1 SV=1	1	18	18	18	15	15	17	16	16	18	15	16	14	15	15	15	16	15	16	14	15	15	17	16	16	18	15	16	14	15	15	15	16	15	16	14	15	15	17	16	16	18
P65262	P65262	1	1	1	Lipoprotein signal peptidase	lspA	>sp|P65262|LSPA_MYCTU Lipoprotein signal peptidase OS=Mycobacterium tuberculosis GN=lspA PE=3 SV=1	1	1	1	1	1	1	1	1	1	1	0	0	1	1	1	1	1	1	1	1	1	1	1	1	1	1	0	0	1	1	1	1	1	1	1	1	1	1	1	1	1	1
P65269	P65269	7	7	7	Elongation factor 4	lepA	>sp|P65269|LEPA_MYCTU Elongation factor 4 OS=Mycobacterium tuberculosis GN=lepA PE=3 SV=1	1	7	7	7	3	3	4	2	3	6	3	1	4	3	2	3	6	3	6	3	3	3	4	2	3	6	3	1	4	3	2	3	6	3	6	3	3	3	4	2	3	6
P65277	P65277	11	11	11	3-isopropylmalate dehydratase small subunit	leuD	>sp|P65277|LEUD_MYCTU 3-isopropylmalate dehydratase small subunit OS=Mycobacterium tuberculosis GN=leuD PE=1 SV=1	1	11	11	11	6	7	6	6	9	9	9	9	5	7	7	5	5	6	7	6	6	7	6	6	9	9	9	9	5	7	7	5	5	6	7	6	6	7	6	6	9	9
P65306	P65306	10	10	10	Putative lipoprotein LppX	lppX	>sp|P65306|LPPX_MYCTU Putative lipoprotein LppX OS=Mycobacterium tuberculosis GN=lppX PE=1 SV=1	1	10	10	10	7	7	6	8	7	7	4	4	8	8	9	8	7	7	7	7	7	7	6	8	7	7	4	4	8	8	9	8	7	7	7	7	7	7	6	8	7	7
P65308	P65308	8	8	8	Putative lipoprotein LpqE	lpqE	>sp|P65308|LPQE_MYCTU Putative lipoprotein LpqE OS=Mycobacterium tuberculosis GN=lpqE PE=4 SV=1	1	8	8	8	6	7	8	8	7	7	5	4	7	6	8	7	6	7	6	6	6	7	8	8	7	7	5	4	7	6	8	7	6	7	6	6	6	7	8	8	7	7
P65327	P65327	7	7	7	Riboflavin synthase	ribE	>sp|P65327|RISA_MYCTU Riboflavin synthase OS=Mycobacterium tuberculosis GN=ribE PE=3 SV=1	1	7	7	7	3	4	2	5	4	5	3	3	4	2	4	3	4	4	3	5	3	4	2	5	4	5	3	3	4	2	4	3	4	4	3	5	3	4	2	5	4	5
P65340	P65340	47	47	47	5-methyltetrahydropteroyltriglutamate--homocysteine methyltransferase	metE	>sp|P65340|METE_MYCTU 5-methyltetrahydropteroyltriglutamate--homocysteine methyltransferase OS=Mycobacterium tuberculosis GN=metE PE=3 SV=1	1	47	47	47	44	44	44	43	42	45	43	42	44	46	41	42	43	47	44	41	44	44	44	43	42	45	43	42	44	46	41	42	43	47	44	41	44	44	44	43	42	45
P65348	P65348	2	2	2	Uncharacterized methyltransferase Rv3342/MT3445		>sp|P65348|Y3342_MYCTU Uncharacterized methyltransferase Rv3342/MT3445 OS=Mycobacterium tuberculosis GN=Rv3342 PE=3 SV=1	1	2	2	2	2	2	2	2	2	2	2	2	2	2	2	2	2	2	2	2	2	2	2	2	2	2	2	2	2	2	2	2	2	2	2	2	2	2	2	2	2	2
P65370	P65370	8	8	8	Putative membrane protein mmpL7	mmpL7	>sp|P65370|MMPL7_MYCTU Putative membrane protein mmpL7 OS=Mycobacterium tuberculosis GN=mmpL7 PE=3 SV=1	1	8	8	8	6	5	5	4	5	5	4	2	6	7	5	4	5	4	5	5	6	5	5	4	5	5	4	2	6	7	5	4	5	4	5	5	6	5	5	4	5	5
P65374	P65374	7	7	7	Putative membrane protein mmpL11	mmpL11	>sp|P65374|MMPLB_MYCTU Putative membrane protein mmpL11 OS=Mycobacterium tuberculosis GN=mmpL11 PE=3 SV=1	1	7	7	7	4	5	5	4	5	5	2	2	4	5	5	4	3	2	4	1	4	5	5	4	5	5	2	2	4	5	5	4	3	2	4	1	4	5	5	4	5	5
P65378	P65378	7	7	7	Putative membrane protein mmpS3	mmpS3	>sp|P65378|MMPS3_MYCTU Putative membrane protein mmpS3 OS=Mycobacterium tuberculosis GN=mmpS3 PE=3 SV=1	1	7	7	7	7	6	6	5	6	7	4	3	7	7	5	5	6	6	5	5	7	6	6	5	6	7	4	3	7	7	5	5	6	6	5	5	7	6	6	5	6	7
P65380	P65380	1	1	1	Putative membrane protein mmpS5	mmpS5	>sp|P65380|MMPS5_MYCTU Putative membrane protein mmpS5 OS=Mycobacterium tuberculosis GN=mmpS5 PE=3 SV=1	1	1	1	1	1	1	1	1	1	1	1	1	1	1	1	1	1	1	1	1	1	1	1	1	1	1	1	1	1	1	1	1	1	1	1	1	1	1	1	1	1	1
P65392	P65392	4	4	4	Cyclic pyranopterin monophosphate synthase accessory protein 3	moaC3	>sp|P65392|MOAC3_MYCTU Cyclic pyranopterin monophosphate synthase accessory protein 3 OS=Mycobacterium tuberculosis GN=moaC3 PE=3 SV=1	1	4	4	4	0	0	0	0	2	2	2	4	0	0	0	0	0	0	0	0	0	0	0	0	2	2	2	4	0	0	0	0	0	0	0	0	0	0	0	0	2	2
P65402	P65402	11	11	11	Probable molybdenum cofactor guanylyltransferase	mobA	>sp|P65402|MOBA_MYCTU Probable molybdenum cofactor guanylyltransferase OS=Mycobacterium tuberculosis GN=mobA PE=3 SV=1	1	11	11	11	7	6	6	6	5	5	4	3	7	5	7	7	6	5	9	6	7	6	6	6	5	5	4	3	7	5	7	7	6	5	9	6	7	6	6	6	5	5
P65412	P65412	2	2	2	Putative 3-methyladenine DNA glycosylase		>sp|P65412|3MGH_MYCTU Putative 3-methyladenine DNA glycosylase OS=Mycobacterium tuberculosis GN=Rv1688 PE=3 SV=1	1	2	2	2	1	1	1	1	1	1	1	0	1	1	1	1	1	1	1	1	1	1	1	1	1	1	1	0	1	1	1	1	1	1	1	1	1	1	1	1	1	1
P65419	P65419	5	5	5	Probable malate:quinone oxidoreductase	mqo	>sp|P65419|MQO_MYCTU Probable malate:quinone oxidoreductase OS=Mycobacterium tuberculosis GN=mqo PE=3 SV=1	1	5	5	5	4	4	4	3	3	4	3	3	5	4	4	4	4	4	4	3	4	4	4	3	3	4	3	3	5	4	4	4	4	4	4	3	4	4	4	3	3	4
P65436	P65436	3	3	3	Protein MraZ	mraZ	>sp|P65436|MRAZ_MYCTU Protein MraZ OS=Mycobacterium tuberculosis GN=mraZ PE=3 SV=1	1	3	3	3	3	3	2	2	2	2	1	1	1	3	2	2	2	2	1	2	3	3	2	2	2	2	1	1	1	3	2	2	2	2	1	2	3	3	2	2	2	2
P65441	P65441	9	9	9	Protein mrp homolog	mrp	>sp|P65441|MRP_MYCTU Protein mrp homolog OS=Mycobacterium tuberculosis GN=mrp PE=3 SV=1	1	9	9	9	6	5	5	6	6	5	4	4	7	6	6	5	6	4	5	5	6	5	5	6	6	5	4	4	7	6	6	5	6	4	5	5	6	5	5	6	6	5
P65460	P65460	5	5	5	UDP-N-acetylenolpyruvoylglucosamine reductase	murB	>sp|P65460|MURB_MYCTU UDP-N-acetylenolpyruvoylglucosamine reductase OS=Mycobacterium tuberculosis GN=murB PE=3 SV=1	1	5	5	5	2	2	2	2	2	3	3	1	3	1	2	1	2	2	2	1	2	2	2	2	2	3	3	1	3	1	2	1	2	2	2	1	2	2	2	2	2	3
P65472	P65472	3	3	3	UDP-N-acetylmuramate--L-alanine ligase	murC	>sp|P65472|MURC_MYCTU UDP-N-acetylmuramate--L-alanine ligase OS=Mycobacterium tuberculosis GN=murC PE=3 SV=1	1	3	3	3	1	0	1	2	0	1	1	1	0	0	2	1	1	0	2	1	1	0	1	2	0	1	1	1	0	0	2	1	1	0	2	1	1	0	1	2	0	1
P65477	P65477	10	10	10	UDP-N-acetylmuramoyl-L-alanyl-D-glutamate--2,6-diaminopimelate ligase	murE	>sp|P65477|MURE_MYCTU UDP-N-acetylmuramoyl-L-alanyl-D-glutamate--2,6-diaminopimelate ligase OS=Mycobacterium tuberculosis GN=murE PE=1 SV=1	1	10	10	10	6	8	5	8	8	7	3	4	7	6	6	8	6	7	5	6	6	8	5	8	8	7	3	4	7	6	6	8	6	7	5	6	6	8	5	8	8	7
P65485	P65485	1	1	1	Probable methylmalonyl-CoA mutase small subunit	mutA	>sp|P65485|MUTA_MYCTU Probable methylmalonyl-CoA mutase small subunit OS=Mycobacterium tuberculosis GN=mutA PE=3 SV=1	1	1	1	1	1	1	1	1	1	1	0	0	1	1	1	1	1	1	1	1	1	1	1	1	1	1	0	0	1	1	1	1	1	1	1	1	1	1	1	1	1	1
P65487	P65487	2	2	2	Probable methylmalonyl-CoA mutase large subunit	mutB	>sp|P65487|MUTB_MYCTU Probable methylmalonyl-CoA mutase large subunit OS=Mycobacterium tuberculosis GN=mutB PE=3 SV=1	1	2	2	2	2	1	2	2	1	2	2	1	1	0	1	1	2	2	2	2	2	1	2	2	1	2	2	1	1	0	1	1	2	2	2	2	2	1	2	2	1	2
P65497	P65497	14	14	14	Quinolinate synthase A	nadA	>sp|P65497|NADA_MYCTU Quinolinate synthase A OS=Mycobacterium tuberculosis GN=nadA PE=3 SV=1	1	14	14	14	13	14	13	12	12	12	10	10	11	13	13	10	12	11	12	10	13	14	13	12	12	12	10	10	11	13	13	10	12	11	12	10	13	14	13	12	12	12
P65499	P65499	3	3	3	L-aspartate oxidase	nadB	>sp|P65499|NADB_MYCTU L-aspartate oxidase OS=Mycobacterium tuberculosis GN=nadB PE=3 SV=1	1	3	3	3	2	2	2	1	2	2	1	1	2	3	2	2	2	2	2	0	2	2	2	1	2	2	1	1	2	3	2	2	2	2	2	0	2	2	2	1	2	2
P65530	P65530	5	5	5	Uncharacterized protein Rv2913c/MT2981		>sp|P65530|Y2913_MYCTU Uncharacterized protein Rv2913c/MT2981 OS=Mycobacterium tuberculosis GN=Rv2913c PE=3 SV=1	1	5	5	5	2	2	2	2	3	3	2	1	2	2	2	1	2	1	2	2	2	2	2	2	3	3	2	1	2	2	2	1	2	1	2	2	2	2	2	2	3	3
P65561	P65561	2	2	2	NADH-quinone oxidoreductase subunit H	nuoH	>sp|P65561|NUOH_MYCTU NADH-quinone oxidoreductase subunit H OS=Mycobacterium tuberculosis GN=nuoH PE=3 SV=1	1	2	2	2	2	0	0	1	0	1	0	0	0	0	1	1	1	1	0	1	2	0	0	1	0	1	0	0	0	0	1	1	1	1	0	1	2	0	0	1	0	1
P65563	P65563	2	2	2	NADH-quinone oxidoreductase subunit A	nuoA	>sp|P65563|NUOA_MYCTU NADH-quinone oxidoreductase subunit A OS=Mycobacterium tuberculosis GN=nuoA PE=3 SV=1	1	2	2	2	2	2	2	2	2	2	2	2	2	2	2	1	2	2	2	1	2	2	2	2	2	2	2	2	2	2	2	1	2	2	2	1	2	2	2	2	2	2
P65567	P65567	11	11	11	NADH-quinone oxidoreductase subunit F	nuoF	>sp|P65567|NUOF_MYCTU NADH-quinone oxidoreductase subunit F OS=Mycobacterium tuberculosis GN=nuoF PE=3 SV=1	1	11	11	11	7	7	9	7	8	6	8	8	6	8	6	8	7	7	8	8	7	7	9	7	8	6	8	8	6	8	6	8	7	7	8	8	7	7	9	7	8	6
P65569	P65569	16	16	16	NADH-quinone oxidoreductase subunit D	nuoD	>sp|P65569|NUOD_MYCTU NADH-quinone oxidoreductase subunit D OS=Mycobacterium tuberculosis GN=nuoD PE=3 SV=1	1	16	16	16	10	10	9	8	11	11	8	8	12	10	9	11	11	11	8	12	10	10	9	8	11	11	8	8	12	10	9	11	11	11	8	12	10	10	9	8	11	11
P65571	P65571	13	13	13	NADH-quinone oxidoreductase subunit C	nuoC	>sp|P65571|NUOC_MYCTU NADH-quinone oxidoreductase subunit C OS=Mycobacterium tuberculosis GN=nuoC PE=3 SV=1	1	13	13	13	10	10	10	11	8	8	7	5	11	9	10	11	7	11	9	11	10	10	10	11	8	8	7	5	11	9	10	11	7	11	9	11	10	10	10	11	8	8
P65573	P65573	7	7	7	NADH-quinone oxidoreductase subunit E	nuoE	>sp|P65573|NUOE_MYCTU NADH-quinone oxidoreductase subunit E OS=Mycobacterium tuberculosis GN=nuoE PE=1 SV=1	1	7	7	7	6	6	6	6	6	6	6	6	6	6	6	6	6	6	6	6	6	6	6	6	6	6	6	6	6	6	6	6	6	6	6	6	6	6	6	6	6	6
P65575	P65575	3	3	3	NADH-quinone oxidoreductase subunit B	nuoB	>sp|P65575|NUOB_MYCTU NADH-quinone oxidoreductase subunit B OS=Mycobacterium tuberculosis GN=nuoB PE=3 SV=1	1	3	3	3	1	2	3	2	2	1	2	2	2	1	2	1	1	2	1	2	1	2	3	2	2	1	2	2	2	1	2	1	1	2	1	2	1	2	3	2	2	1
P65589	P65589	11	11	11	Transcription termination/antitermination protein NusG	nusG	>sp|P65589|NUSG_MYCTU Transcription termination/antitermination protein NusG OS=Mycobacterium tuberculosis GN=nusG PE=1 SV=1	1	11	11	11	10	10	9	10	10	10	8	8	10	10	10	9	10	10	10	9	10	10	9	10	10	10	8	8	10	10	10	9	10	10	10	9	10	10	9	10	10	10
P65593	P65593	4	4	4	Peptidoglycan-binding protein ArfA	arfA	>sp|P65593|ARFA_MYCTU Peptidoglycan-binding protein ArfA OS=Mycobacterium tuberculosis GN=arfA PE=1 SV=1	1	4	4	4	0	0	2	1	1	1	2	1	0	1	1	0	1	0	1	2	0	0	2	1	1	1	2	1	0	1	1	0	1	0	1	2	0	0	2	1	1	1
P65597	P65597	5	5	5	Oligoribonuclease	orn	>sp|P65597|ORN_MYCTU Oligoribonuclease OS=Mycobacterium tuberculosis GN=orn PE=3 SV=1	1	5	5	5	3	4	4	5	4	3	3	3	3	4	3	3	3	4	4	4	3	4	4	5	4	3	3	3	3	4	3	3	3	4	4	4	3	4	4	5	4	3
P65613	P65613	3	3	3	Aspartate carbamoyltransferase	pyrB	>sp|P65613|PYRB_MYCTU Aspartate carbamoyltransferase OS=Mycobacterium tuberculosis GN=pyrB PE=3 SV=1	1	3	3	3	0	1	1	1	2	1	0	1	1	1	1	0	0	0	1	0	0	1	1	1	2	1	0	1	1	1	1	0	0	0	1	0	0	1	1	1	2	1
P65626	P65626	6	6	6	Membrane protein insertase YidC	yidC	>sp|P65626|YIDC_MYCTU Membrane protein insertase YidC OS=Mycobacterium tuberculosis GN=yidC PE=3 SV=1	1	6	6	6	5	6	6	5	4	5	3	2	6	6	6	5	5	5	5	4	5	6	6	5	4	5	3	2	6	6	6	5	5	5	5	4	5	6	6	5	4	5
P65633	P65633	33	33	33	Dihydrolipoyllysine-residue acetyltransferase component of pyruvate dehydrogenase complex	dlaT	>sp|P65633|ODP2_MYCTU Dihydrolipoyllysine-residue acetyltransferase component of pyruvate dehydrogenase complex OS=Mycobacterium tuberculosis GN=dlaT PE=1 SV=1	1	33	33	33	28	26	29	30	28	28	23	22	28	27	31	28	27	27	28	27	28	26	29	30	28	28	23	22	28	27	31	28	27	27	28	27	28	26	29	30	28	28
P65637	P65637	2	2	2	34 kDa antigenic protein homolog		>sp|P65637|34KD_MYCTU 34 kDa antigenic protein homolog OS=Mycobacterium tuberculosis GN=Rv0954 PE=4 SV=1	1	2	2	2	2	2	2	2	2	2	1	1	2	2	2	2	2	2	2	2	2	2	2	2	2	2	1	1	2	2	2	2	2	2	2	2	2	2	2	2	2	2
P65648	P65648	4	4	4	Nucleoid-associated protein Lsr2	lsr2	>sp|P65648|LSR2_MYCTU Nucleoid-associated protein Lsr2 OS=Mycobacterium tuberculosis GN=lsr2 PE=1 SV=1	1	4	4	4	3	3	3	3	3	3	4	3	3	3	3	3	3	3	3	3	3	3	3	3	3	3	4	3	3	3	3	3	3	3	3	3	3	3	3	3	3	3
P65668	P65668	10	10	10	Probable phosphoadenosine phosphosulfate reductase	cysH	>sp|P65668|CYSH_MYCTU Probable phosphoadenosine phosphosulfate reductase OS=Mycobacterium tuberculosis GN=cysH PE=3 SV=1	1	10	10	10	7	7	8	8	7	6	5	6	6	6	7	6	7	9	6	8	7	7	8	8	7	6	5	6	6	6	7	6	7	9	6	8	7	7	8	8	7	6
P65670	P65670	4	4	4	Sulfate adenylyltransferase subunit 2	cysD	>sp|P65670|CYSD_MYCTU Sulfate adenylyltransferase subunit 2 OS=Mycobacterium tuberculosis GN=cysD PE=1 SV=1	1	4	4	4	3	1	2	1	1	2	2	1	2	3	2	2	2	1	3	2	3	1	2	1	1	2	2	1	2	3	2	2	2	1	3	2	3	1	2	1	1	2
P65682	P65682	4	4	4	Pyridoxine/pyridoxamine 5-phosphate oxidase	pdxH	>sp|P65682|PDXH_MYCTU Pyridoxine/pyridoxamine 5-phosphate oxidase OS=Mycobacterium tuberculosis GN=pdxH PE=1 SV=1	1	4	4	4	3	4	2	3	2	4	2	1	4	3	3	4	2	4	3	4	3	4	2	3	2	4	2	1	4	3	3	4	2	4	3	4	3	4	2	3	2	4
P65684	P65684	2	2	2	Uncharacterized protein Rv2047c/MT2107		>sp|P65684|Y2047_MYCTU Uncharacterized protein Rv2047c/MT2107 OS=Mycobacterium tuberculosis GN=Rv2047c PE=3 SV=1	1	2	2	2	1	0	0	0	0	0	0	0	1	1	1	1	2	1	0	1	1	0	0	0	0	0	0	0	1	1	1	1	2	1	0	1	1	0	0	0	0	0
P65686	P65686	30	30	30	Phosphoenolpyruvate carboxykinase [GTP]	pckG	>sp|P65686|PCKG_MYCTU Phosphoenolpyruvate carboxykinase [GTP] OS=Mycobacterium tuberculosis GN=pckG PE=3 SV=1	1	30	30	30	28	28	28	29	27	26	24	22	27	29	27	27	28	30	28	28	28	28	28	29	27	26	24	22	27	29	27	27	28	30	28	28	28	28	28	29	27	26
P65688	P65688	6	6	6	Putative peroxiredoxin Rv2238c/MT2298		>sp|P65688|Y2238_MYCTU Putative peroxiredoxin Rv2238c/MT2298 OS=Mycobacterium tuberculosis GN=Rv2238c PE=1 SV=1	1	6	6	6	5	5	5	5	5	4	4	4	5	5	5	4	5	5	5	5	5	5	5	5	5	4	4	4	5	5	5	4	5	5	5	5	5	5	5	5	5	4
P65690	P65690	8	8	8	6-phosphofructokinase	pfkA	>sp|P65690|K6PF_MYCTU 6-phosphofructokinase OS=Mycobacterium tuberculosis GN=pfkA PE=3 SV=1	1	8	8	8	6	4	5	6	7	6	5	4	4	4	5	3	6	5	4	4	6	4	5	6	7	6	5	4	4	4	5	3	6	5	4	4	6	4	5	6	7	6
P65700	P65700	18	18	18	Phosphoglycerate kinase	pgk	>sp|P65700|PGK_MYCTU Phosphoglycerate kinase OS=Mycobacterium tuberculosis GN=pgk PE=3 SV=1	1	18	18	18	14	15	14	15	16	16	13	12	14	16	15	12	14	14	14	10	14	15	14	15	16	16	13	12	14	16	15	12	14	14	14	10	14	15	14	15	16	16
P65716	P65716	2	2	2	Probable low molecular weight protein-tyrosine-phosphatase	ptpA	>sp|P65716|PTPA_MYCTU Probable low molecular weight protein-tyrosine-phosphatase OS=Mycobacterium tuberculosis GN=ptpA PE=1 SV=1	1	2	2	2	2	2	2	1	2	1	2	2	1	1	1	1	2	2	1	2	2	2	2	1	2	1	2	2	1	1	1	1	2	2	1	2	2	2	2	1	2	1
P65718	P65718	6	6	6	Phosphate-specific transport system accessory protein PhoU homolog 1	phoU1	>sp|P65718|PHOU1_MYCTU Phosphate-specific transport system accessory protein PhoU homolog 1 OS=Mycobacterium tuberculosis GN=phoU1 PE=3 SV=1	1	6	6	6	3	4	3	3	1	2	1	1	3	3	1	3	3	3	1	3	3	4	3	3	1	2	1	1	3	3	1	3	3	3	1	3	3	4	3	3	1	2
P65720	P65720	5	5	5	Phosphate-specific transport system accessory protein PhoU homolog 2	phoU2	>sp|P65720|PHOU2_MYCTU Phosphate-specific transport system accessory protein PhoU homolog 2 OS=Mycobacterium tuberculosis GN=phoU2 PE=1 SV=1	1	5	5	5	3	3	3	3	3	3	2	2	4	3	3	3	4	3	2	3	3	3	3	3	3	3	2	2	4	3	3	3	4	3	2	3	3	3	3	3	3	3
P65726	P65726	6	6	6	Serine/threonine-protein kinase PknA	pknA	>sp|P65726|PKNA_MYCTU Serine/threonine-protein kinase PknA OS=Mycobacterium tuberculosis GN=pknA PE=1 SV=1	1	6	6	6	3	4	4	1	3	4	0	1	3	4	3	3	4	3	2	2	3	4	4	1	3	4	0	1	3	4	3	3	4	3	2	2	3	4	4	1	3	4
P65728	P65728	10	10	10	Serine/threonine-protein kinase PknG	pknG	>sp|P65728|PKNG_MYCTU Serine/threonine-protein kinase PknG OS=Mycobacterium tuberculosis GN=pknG PE=1 SV=1	1	10	10	10	7	7	7	7	8	8	6	6	6	5	6	7	5	6	5	7	7	7	7	7	8	8	6	6	6	5	6	7	5	6	5	7	7	7	7	7	8	8
P65746	P65746	9	9	9	Inorganic pyrophosphatase	ppa	>sp|P65746|IPYR_MYCTU Inorganic pyrophosphatase OS=Mycobacterium tuberculosis GN=ppa PE=1 SV=1	1	9	9	9	8	8	8	8	7	7	5	4	7	8	8	6	8	9	6	6	8	8	8	8	7	7	5	4	7	8	8	6	8	9	6	6	8	8	8	8	7	7
P65760	P65760	4	4	4	Ribulose-phosphate 3-epimerase	rpe	>sp|P65760|RPE_MYCTU Ribulose-phosphate 3-epimerase OS=Mycobacterium tuberculosis GN=rpe PE=3 SV=1	1	4	4	4	4	4	3	3	3	2	2	2	3	2	3	3	2	2	2	4	4	4	3	3	3	2	2	2	3	2	3	3	2	2	2	4	4	4	3	3	3	2
P65762	P65762	9	9	9	Peptidyl-prolyl cis-trans isomerase A	ppiA	>sp|P65762|PPIA_MYCTU Peptidyl-prolyl cis-trans isomerase A OS=Mycobacterium tuberculosis GN=ppiA PE=1 SV=1	1	9	9	9	9	9	8	9	9	9	8	8	9	9	9	8	9	9	8	8	9	9	8	9	9	9	8	8	9	9	9	8	9	9	8	8	9	9	8	9	9	9
P65768	P65768	17	17	17	Polyphosphate kinase	ppk	>sp|P65768|PPK_MYCTU Polyphosphate kinase OS=Mycobacterium tuberculosis GN=ppk PE=3 SV=1	1	17	17	17	9	9	10	9	9	9	6	9	10	9	9	9	8	9	10	9	9	9	10	9	9	9	6	9	10	9	9	9	8	9	10	9	9	9	10	9	9	9
P65786	P65786	7	7	7	Uncharacterized protein Rv0496/MT0516		>sp|P65786|Y496_MYCTU Uncharacterized protein Rv0496/MT0516 OS=Mycobacterium tuberculosis GN=Rv0496 PE=3 SV=1	1	7	7	7	5	3	5	4	4	3	1	1	5	4	5	5	5	5	3	5	5	3	5	4	4	3	1	1	5	4	5	5	5	5	3	5	5	3	5	4	4	3
P65788	P65788	16	16	16	Gamma-glutamyl phosphate reductase	proA	>sp|P65788|PROA_MYCTU Gamma-glutamyl phosphate reductase OS=Mycobacterium tuberculosis GN=proA PE=3 SV=1	1	16	16	16	12	11	11	11	13	11	11	10	12	12	12	9	11	12	10	10	12	11	11	11	13	11	11	10	12	12	12	9	11	12	10	10	12	11	11	11	13	11
P65815	P65815	5	5	5	Protease HtpX homolog	htpX	>sp|P65815|HTPX_MYCTU Protease HtpX homolog OS=Mycobacterium tuberculosis GN=htpX PE=1 SV=1	1	5	5	5	4	4	3	2	2	3	1	2	3	3	3	3	3	3	3	3	4	4	3	2	2	3	1	2	3	3	3	3	3	3	3	3	4	4	3	2	2	3
P65821	P65821	3	3	3	Carboxylesterase B	caeB	>sp|P65821|CAEB_MYCTU Carboxylesterase B OS=Mycobacterium tuberculosis GN=caeB PE=3 SV=1	1	3	3	3	1	0	0	1	3	1	0	1	0	0	0	0	0	1	1	0	1	0	0	1	3	1	0	1	0	0	0	0	0	1	1	0	1	0	0	1	3	1
P65823	P65823	14	14	14	Carboxylesterase A	caeA	>sp|P65823|CAEA_MYCTU Carboxylesterase A OS=Mycobacterium tuberculosis GN=caeA PE=1 SV=1	1	14	14	14	12	12	11	10	11	10	12	9	11	11	10	9	11	11	10	10	12	12	11	10	11	10	12	9	11	11	10	9	11	11	10	10	12	12	11	10	11	10
P65829	P65829	4	4	4	Amidophosphoribosyltransferase	purF	>sp|P65829|PUR1_MYCTU Amidophosphoribosyltransferase OS=Mycobacterium tuberculosis GN=purF PE=3 SV=1	1	4	4	4	1	1	2	2	3	2	4	2	3	2	2	2	2	3	2	2	1	1	2	2	3	2	4	2	3	2	2	2	2	3	2	2	1	1	2	2	3	2
P65842	P65842	4	4	4	Uncharacterized RNA pseudouridine synthase Rv1711/MT1751.1		>sp|P65842|Y1711_MYCTU Uncharacterized RNA pseudouridine synthase Rv1711/MT1751.1 OS=Mycobacterium tuberculosis GN=Rv1711 PE=3 SV=1	1	4	4	4	2	2	3	3	2	3	3	2	3	2	2	2	2	3	2	2	2	2	3	3	2	3	3	2	3	2	2	2	2	3	2	2	2	2	3	3	2	3
P65846	P65846	1	1	1	tRNA pseudouridine synthase A	truA	>sp|P65846|TRUA_MYCTU tRNA pseudouridine synthase A OS=Mycobacterium tuberculosis GN=truA PE=3 SV=1	1	1	1	1	0	1	0	0	0	0	0	0	0	0	0	0	0	1	0	0	0	1	0	0	0	0	0	0	0	0	0	0	0	1	0	0	0	1	0	0	0	0
P65880	P65880	13	13	13	Adenylosuccinate synthetase	purA	>sp|P65880|PURA_MYCTU Adenylosuccinate synthetase OS=Mycobacterium tuberculosis GN=purA PE=1 SV=1	1	13	13	13	10	9	10	11	11	10	9	9	10	8	10	9	11	9	9	9	10	9	10	11	11	10	9	9	10	8	10	9	11	9	9	9	10	9	10	11	11	10
P65893	P65893	11	11	11	Phosphoribosylamine--glycine ligase	purD	>sp|P65893|PUR2_MYCTU Phosphoribosylamine--glycine ligase OS=Mycobacterium tuberculosis GN=purD PE=3 SV=1	1	11	11	11	6	5	5	5	5	5	5	6	5	5	7	5	5	5	5	4	6	5	5	5	5	5	5	6	5	5	7	5	5	5	5	4	6	5	5	5	5	5
P65898	P65898	11	11	11	N5-carboxyaminoimidazole ribonucleotide synthase	purK	>sp|P65898|PURK_MYCTU N5-carboxyaminoimidazole ribonucleotide synthase OS=Mycobacterium tuberculosis GN=purK PE=3 SV=1	1	11	11	11	9	9	9	9	9	9	7	8	9	9	8	8	8	9	9	7	9	9	9	9	9	9	7	8	9	9	8	8	8	9	9	7	9	9	9	9	9	9
P65902	P65902	8	8	8	Phosphoribosylformylglycinamidine synthase 1	purQ	>sp|P65902|PURQ_MYCTU Phosphoribosylformylglycinamidine synthase 1 OS=Mycobacterium tuberculosis GN=purQ PE=3 SV=1	1	8	8	8	7	6	6	6	6	7	6	6	6	7	6	6	6	6	7	6	7	6	6	6	6	7	6	6	6	7	6	6	6	6	7	6	7	6	6	6	6	7
P65908	P65908	3	3	3	Dihydroorotate dehydrogenase (quinone)	pyrD	>sp|P65908|PYRD_MYCTU Dihydroorotate dehydrogenase (quinone) OS=Mycobacterium tuberculosis GN=pyrD PE=3 SV=1	1	3	3	3	2	3	3	3	3	3	2	1	3	3	3	3	2	2	3	3	2	3	3	3	3	3	2	1	3	3	3	3	2	2	3	3	2	3	3	3	3	3
P65929	P65929	8	8	8	Uridylate kinase	pyrH	>sp|P65929|PYRH_MYCTU Uridylate kinase OS=Mycobacterium tuberculosis GN=pyrH PE=1 SV=1	1	8	8	8	8	8	8	8	8	7	8	6	8	8	8	8	8	8	8	8	8	8	8	8	8	7	8	6	8	8	8	8	8	8	8	8	8	8	8	8	8	7
P65941	P65941	4	4	4	Bifunctional protein PyrR;Pyrimidine operon regulatory protein;Uracil phosphoribosyltransferase	pyrR	>sp|P65941|PYRR_MYCTU Bifunctional protein PyrR OS=Mycobacterium tuberculosis GN=pyrR PE=1 SV=1	1	4	4	4	3	2	2	3	3	3	3	3	2	3	3	2	3	3	3	3	3	2	2	3	3	3	3	3	2	3	3	2	3	3	3	3	3	2	2	3	3	3
P65964	P65964	8	8	8	Ribosome-binding factor A	rbfA	>sp|P65964|RBFA_MYCTU Ribosome-binding factor A OS=Mycobacterium tuberculosis GN=rbfA PE=3 SV=1	1	8	8	8	6	7	8	7	5	7	4	3	7	7	7	7	7	7	5	7	6	7	8	7	5	7	4	3	7	7	7	7	7	7	5	7	6	7	8	7	5	7
P65990	P65990	6	6	6	Recombination protein RecR	recR	>sp|P65990|RECR_MYCTU Recombination protein RecR OS=Mycobacterium tuberculosis GN=recR PE=3 SV=1	1	6	6	6	4	3	2	1	2	2	3	2	2	2	3	2	0	1	2	2	4	3	2	1	2	2	3	2	2	2	3	2	0	1	2	2	4	3	2	1	2	2
P66004	P66004	23	23	23	Dihydrolipoyl dehydrogenase	lpdC	>sp|P66004|DLDH_MYCTU Dihydrolipoyl dehydrogenase OS=Mycobacterium tuberculosis GN=lpdC PE=1 SV=1	1	23	23	23	22	21	22	22	22	22	20	21	21	22	20	21	19	21	21	20	22	21	22	22	22	22	20	21	21	22	20	21	19	21	21	20	22	21	22	22	22	22
P66006	P66006	3	3	3	Probable soluble pyridine nucleotide transhydrogenase	sthA	>sp|P66006|STHA_MYCTU Probable soluble pyridine nucleotide transhydrogenase OS=Mycobacterium tuberculosis GN=sthA PE=3 SV=1	1	3	3	3	2	2	2	2	1	1	1	0	1	3	1	2	2	1	1	2	2	2	2	2	1	1	1	0	1	3	1	2	2	1	1	2	2	2	2	2	1	1
P66014	P66014	3	3	3	Bifunctional (p)ppGpp synthase/hydrolase relA;GTP pyrophosphokinase;Guanosine-3,5-bis(diphosphate) 3-pyrophosphohydrolase	relA	>sp|P66014|RELA_MYCTU Bifunctional (p)ppGpp synthase/hydrolase relA OS=Mycobacterium tuberculosis GN=relA PE=1 SV=2	1	3	3	3	3	1	2	2	2	3	1	1	2	3	3	2	3	3	2	2	3	1	2	2	2	3	1	1	2	3	3	2	3	3	2	2	3	1	2	2	2	3
P66016	P66016	6	6	6	Peptide chain release factor 1	prfA	>sp|P66016|RF1_MYCTU Peptide chain release factor 1 OS=Mycobacterium tuberculosis GN=prfA PE=3 SV=1	1	6	6	6	3	4	5	3	3	3	1	2	3	3	3	3	2	4	3	4	3	4	5	3	3	3	1	2	3	3	3	3	2	4	3	4	3	4	5	3	3	3
P66026	P66026	16	16	16	Peptide chain release factor 2	prfB	>sp|P66026|RF2_MYCTU Peptide chain release factor 2 OS=Mycobacterium tuberculosis GN=prfB PE=3 SV=1	1	16	16	16	12	11	12	12	11	10	11	9	12	14	12	13	11	11	13	11	12	11	12	12	11	10	11	9	12	14	12	13	11	11	13	11	12	11	12	12	11	10
P66028	P66028	28	28	28	Transcription termination factor Rho	rho	>sp|P66028|RHO_MYCTU Transcription termination factor Rho OS=Mycobacterium tuberculosis GN=rho PE=1 SV=1	1	28	28	28	24	25	26	26	25	26	23	19	25	26	26	27	24	25	25	25	24	25	26	26	25	26	23	19	25	26	26	27	24	25	25	25	24	25	26	26	25	26
P66034	P66034	9	9	9	6,7-dimethyl-8-ribityllumazine synthase	ribH	>sp|P66034|RISB_MYCTU 6,7-dimethyl-8-ribityllumazine synthase OS=Mycobacterium tuberculosis GN=ribH PE=1 SV=1	1	9	9	9	8	8	7	8	7	7	3	3	8	8	8	6	8	8	9	6	8	8	7	8	7	7	3	3	8	8	8	6	8	8	9	6	8	8	7	8	7	7
P66044	P66044	11	11	11	50S ribosomal protein L10	rplJ	>sp|P66044|RL10_MYCTU 50S ribosomal protein L10 OS=Mycobacterium tuberculosis GN=rplJ PE=3 SV=1	1	11	11	11	10	10	10	10	10	10	10	9	10	11	10	9	10	10	11	9	10	10	10	10	10	10	10	9	10	11	10	9	10	10	11	9	10	10	10	10	10	10
P66056	P66056	8	8	8	50S ribosomal protein L11	rplK	>sp|P66056|RL11_MYCTU 50S ribosomal protein L11 OS=Mycobacterium tuberculosis GN=rplK PE=1 SV=1	1	8	8	8	7	7	7	7	7	7	7	6	7	6	7	7	6	6	6	6	7	7	7	7	7	7	7	6	7	6	7	7	6	6	6	6	7	7	7	7	7	7
P66065	P66065	5	5	5	50S ribosomal protein L13	rplM	>sp|P66065|RL13_MYCTU 50S ribosomal protein L13 OS=Mycobacterium tuberculosis GN=rplM PE=3 SV=1	1	5	5	5	3	3	4	3	4	3	2	2	3	3	3	1	3	3	3	1	3	3	4	3	4	3	2	2	3	3	3	1	3	3	3	1	3	3	4	3	4	3
P66069	P66069	7	7	7	50S ribosomal protein L14	rplN	>sp|P66069|RL14_MYCTU 50S ribosomal protein L14 OS=Mycobacterium tuberculosis GN=rplN PE=3 SV=1	1	7	7	7	6	6	6	6	6	6	4	6	6	6	5	5	6	5	6	4	6	6	6	6	6	6	4	6	6	6	5	5	6	5	6	4	6	6	6	6	6	6
P66076	P66076	5	5	5	50S ribosomal protein L18	rplR	>sp|P66076|RL18_MYCTU 50S ribosomal protein L18 OS=Mycobacterium tuberculosis GN=rplR PE=3 SV=1	1	5	5	5	5	4	3	5	5	5	5	5	4	4	3	5	5	4	5	3	5	4	3	5	5	5	5	5	4	4	3	5	5	4	5	3	5	4	3	5	5	5
P66080	P66080	7	7	7	50S ribosomal protein L19	rplS	>sp|P66080|RL19_MYCTU 50S ribosomal protein L19 OS=Mycobacterium tuberculosis GN=rplS PE=3 SV=1	1	7	7	7	5	6	5	6	5	5	5	6	5	6	5	4	6	7	4	4	5	6	5	6	5	5	5	6	5	6	5	4	6	7	4	4	5	6	5	6	5	5
P66105	P66105	7	7	7	50S ribosomal protein L20	rplT	>sp|P66105|RL20_MYCTU 50S ribosomal protein L20 OS=Mycobacterium tuberculosis GN=rplT PE=3 SV=1	1	7	7	7	5	5	5	5	6	4	4	4	5	5	5	4	6	6	5	4	5	5	5	5	6	4	4	4	5	5	5	4	6	6	5	4	5	5	5	5	6	4
P66117	P66117	6	6	6	50S ribosomal protein L21	rplU	>sp|P66117|RL21_MYCTU 50S ribosomal protein L21 OS=Mycobacterium tuberculosis GN=rplU PE=3 SV=2	1	6	6	6	6	6	6	6	6	6	6	6	6	6	6	6	6	6	6	6	6	6	6	6	6	6	6	6	6	6	6	6	6	6	6	6	6	6	6	6	6	6
P66121	P66121	6	6	6	50S ribosomal protein L25	rplY	>sp|P66121|RL25_MYCTU 50S ribosomal protein L25 OS=Mycobacterium tuberculosis GN=rplY PE=3 SV=1	1	6	6	6	5	6	6	5	6	6	6	6	5	5	6	5	6	6	6	5	5	6	6	5	6	6	6	6	5	5	6	5	6	6	6	5	5	6	6	5	6	6
P66127	P66127	5	5	5	50S ribosomal protein L27	rpmA	>sp|P66127|RL27_MYCTU 50S ribosomal protein L27 OS=Mycobacterium tuberculosis GN=rpmA PE=3 SV=1	1	5	5	5	5	5	5	5	5	5	5	5	4	5	5	5	5	5	5	5	5	5	5	5	5	5	5	5	4	5	5	5	5	5	5	5	5	5	5	5	5	5
P66181	P66181	3	3	3	50S ribosomal protein L30	rpmD	>sp|P66181|RL30_MYCTU 50S ribosomal protein L30 OS=Mycobacterium tuberculosis GN=rpmD PE=3 SV=1	1	3	3	3	3	3	3	3	3	3	3	3	3	3	3	3	3	3	3	3	3	3	3	3	3	3	3	3	3	3	3	3	3	3	3	3	3	3	3	3	3	3
P66187	P66187	4	4	4	50S ribosomal protein L31	rpmE	>sp|P66187|RL31_MYCTU 50S ribosomal protein L31 OS=Mycobacterium tuberculosis GN=rpmE PE=3 SV=1	1	4	4	4	3	3	3	3	3	3	3	3	3	3	3	3	3	4	3	3	3	3	3	3	3	3	3	3	3	3	3	3	3	4	3	3	3	3	3	3	3	3
P66271	P66271	3	3	3	50S ribosomal protein L35	rpmI	>sp|P66271|RL35_MYCTU 50S ribosomal protein L35 OS=Mycobacterium tuberculosis GN=rpmI PE=3 SV=1	1	3	3	3	2	3	3	3	3	3	1	1	3	2	3	1	2	3	3	1	2	3	3	3	3	3	1	1	3	2	3	1	2	3	3	1	2	3	3	3	3	3
P66311	P66311	12	12	12	50S ribosomal protein L6	rplF	>sp|P66311|RL6_MYCTU 50S ribosomal protein L6 OS=Mycobacterium tuberculosis GN=rplF PE=3 SV=1	1	12	12	12	11	10	12	11	10	12	10	9	12	12	11	10	12	12	11	10	11	10	12	11	10	12	10	9	12	12	11	10	12	12	11	10	11	10	12	11	10	12
P66315	P66315	6	6	6	50S ribosomal protein L9	rplI	>sp|P66315|RL9_MYCTU 50S ribosomal protein L9 OS=Mycobacterium tuberculosis GN=rplI PE=3 SV=1	1	6	6	6	6	6	6	6	5	5	3	3	6	5	6	5	6	6	5	6	6	6	6	6	5	5	3	3	6	5	6	5	6	6	5	6	6	6	6	6	5	5
P66429	P66429	5	5	5	30S ribosomal protein S15	rpsO	>sp|P66429|RS15_MYCTU 30S ribosomal protein S15 OS=Mycobacterium tuberculosis GN=rpsO PE=3 SV=1	1	5	5	5	5	5	5	5	5	5	4	4	5	5	5	5	5	5	5	5	5	5	5	5	5	5	4	4	5	5	5	5	5	5	5	5	5	5	5	5	5	5
P66435	P66435	10	10	10	30S ribosomal protein S16	rpsP	>sp|P66435|RS16_MYCTU 30S ribosomal protein S16 OS=Mycobacterium tuberculosis GN=rpsP PE=3 SV=1	1	10	10	10	8	6	9	9	9	7	6	5	9	8	9	6	8	9	7	8	8	6	9	9	9	7	6	5	9	8	9	6	8	9	7	8	8	6	9	9	9	7
P66505	P66505	3	3	3	30S ribosomal protein S20	rpsT	>sp|P66505|RS20_MYCTU 30S ribosomal protein S20 OS=Mycobacterium tuberculosis GN=rpsT PE=3 SV=1	1	3	3	3	3	3	3	3	3	3	2	2	3	1	3	3	3	3	2	3	3	3	3	3	3	3	2	2	3	1	3	3	3	3	2	3	3	3	3	3	3	3
P66537	P66537	16	16	16	30S ribosomal protein S2	rpsB	>sp|P66537|RS2_MYCTU 30S ribosomal protein S2 OS=Mycobacterium tuberculosis GN=rpsB PE=3 SV=1	1	16	16	16	16	16	16	13	16	16	12	11	15	16	16	16	15	14	13	16	16	16	16	13	16	16	12	11	15	16	16	16	15	14	13	16	16	16	16	13	16	16
P66574	P66574	15	15	15	30S ribosomal protein S5	rpsE	>sp|P66574|RS5_MYCTU 30S ribosomal protein S5 OS=Mycobacterium tuberculosis GN=rpsE PE=3 SV=1	1	15	15	15	11	11	11	11	9	10	13	11	10	11	11	9	10	9	8	8	11	11	11	11	9	10	13	11	10	11	11	9	10	9	8	8	11	11	11	11	9	10
P66591	P66591	8	8	8	30S ribosomal protein S6	rpsF	>sp|P66591|RS6_MYCTU 30S ribosomal protein S6 OS=Mycobacterium tuberculosis GN=rpsF PE=3 SV=1	1	8	8	8	6	5	5	5	5	5	5	5	6	7	7	5	6	7	6	5	6	5	5	5	5	5	5	5	6	7	7	5	6	7	6	5	6	5	5	5	5	5
P66625	P66625	9	9	9	30S ribosomal protein S8	rpsH	>sp|P66625|RS8_MYCTU 30S ribosomal protein S8 OS=Mycobacterium tuberculosis GN=rpsH PE=3 SV=1	1	9	9	9	6	6	8	6	6	5	6	6	8	8	7	6	8	7	6	7	6	6	8	6	6	5	6	6	8	8	7	6	8	7	6	7	6	6	8	6	6	5
P66639	P66639	12	12	12	30S ribosomal protein S9	rpsI	>sp|P66639|RS9_MYCTU 30S ribosomal protein S9 OS=Mycobacterium tuberculosis GN=rpsI PE=3 SV=1	1	12	12	12	7	7	8	9	9	9	9	9	10	9	11	10	9	10	10	9	7	7	8	9	9	9	9	9	10	9	11	10	9	10	10	9	7	7	8	9	9	9
P66660	P66660	4	4	4	Ribosomal RNA small subunit methyltransferase A	rsmA	>sp|P66660|RSMA_MYCTU Ribosomal RNA small subunit methyltransferase A OS=Mycobacterium tuberculosis GN=ksgA PE=3 SV=1	1	4	4	4	1	1	1	1	3	2	1	1	2	2	1	1	3	2	3	1	1	1	1	1	3	2	1	1	2	2	1	1	3	2	3	1	1	1	1	1	3	2
P66666	P66666	6	6	6	Ribonuclease 3	rnc	>sp|P66666|RNC_MYCTU Ribonuclease 3 OS=Mycobacterium tuberculosis GN=rnc PE=1 SV=1	1	6	6	6	5	5	5	5	5	6	5	4	5	5	5	5	5	5	5	5	5	5	5	5	5	6	5	4	5	5	5	5	5	5	5	5	5	5	5	5	5	6
P66701	P66701	22	22	22	DNA-directed RNA polymerase subunit alpha	rpoA	>sp|P66701|RPOA_MYCTU DNA-directed RNA polymerase subunit alpha OS=Mycobacterium tuberculosis GN=rpoA PE=1 SV=1	1	22	22	22	19	19	19	20	20	20	19	19	19	20	19	19	20	20	20	19	19	19	19	20	20	20	19	19	19	20	19	19	20	20	20	19	19	19	19	20	20	20
P66721	P66721	5	5	5	DNA-directed RNA polymerase subunit omega	rpoZ	>sp|P66721|RPOZ_MYCTU DNA-directed RNA polymerase subunit omega OS=Mycobacterium tuberculosis GN=rpoZ PE=1 SV=1	1	5	5	5	5	5	5	5	4	5	4	3	5	5	4	5	5	4	4	5	5	5	5	5	4	5	4	3	5	5	4	5	5	4	4	5	5	5	5	5	4	5
[truncated: 579 more rows]
[truncated: 127 more columns]
