# Supplementary material for: Comparative Proteomic Analyses of Avirulent, Virulent, and Clinical Strains of Mycobacterium tuberculosis Identify Strain-specific Patterns
Source: J Biol Chem. 2016 May 5;291(27):14257–73. doi: 10.1074/jbc.M115.666123 (PMC4933181; doi:10.1074/jbc.M115.666123)
Supplement: Supplemental Data [file 10.1074_M115.666123_jbc.M115.666123-3.xlsx]

## Sheet: Sheet1
Supplementary Table3. The total peptide sequences detected among the four strains with identification details
Sequence	Length	Missed cleavages	Mass	Proteins	Leading razor protein	Gene names	Protein names	Unique (Groups)	Unique (Proteins)	Charges	PEP	Score	Experiment BND1	Experiment BND2	Experiment BND3	Experiment BND4	Experiment JAL1	Experiment JAL2	Experiment JAL3	Experiment JAL4	Experiment Ra1	Experiment Ra2	Experiment Ra3	Experiment Ra4	Experiment Rv1	Experiment Rv2	Experiment Rv3	Experiment Rv4	Intensity	Intensity BND1	Intensity BND2	Intensity BND3	Intensity BND4	Intensity JAL1	Intensity JAL2	Intensity JAL3	Intensity JAL4	Intensity Ra1	Intensity Ra2	Intensity Ra3	Intensity Ra4	Intensity Rv1	Intensity Rv2	Intensity Rv3	Intensity Rv4	Reverse	Contaminant	id	Protein group IDs
AAAAAAPPPLDVMAALR	17	0	1604.87	P0A632	P0A632	trpC	Indole-3-glycerol phosphate synthase	yes	yes	2	1.4503e-14	118.21	1	1	1	1	1	1	1	1	1	1	1	1	1	1	1	1	200970000	15737000	11875000	14112000	9559100	10924000	12933000	11670000	8461700	14720000	16721000	11856000	9847600	15248000	13642000	15223000	8440600			0	1193
AAAAADPGPPTRPAHNAAGVSPEMVQVPAEAQR	33	1	3233.6	O53291	O53291	fecB		yes	yes	3,4	5.7831e-05	87.357	2	2	2	2	2	2	2	2	1	2	2	2	1	2	2		238870000	19224000	12951000	19341000	11621000	26362000	22353000	23688000	10777000	3941400	21515000	12742000	10273000	4750300	18835000	20496000	0			1	842
AAAAADVVILDLEDGVAEAQKPAAR	25	1	2463.3	O06162	O06162	citE	Citrate lyase subunit beta-like protein	yes	yes	3,4	1.8996e-18	141.08	1	2	2	1	1	1			1	2	2	2	2	1	2	1	106670000	8349000	6841600	8124200	5492200	5252200	2873300	0	0	7588000	13077000	6040100	6975500	9531400	8844100	12947000	4729800			2	604
AAAAAFGDDPATVEVLIGQMVNLVR	25	0	2527.31	P67569	P67569	argS	Arginine--tRNA ligase	yes	yes	2,3	1.8982e-39	157.85	2	2	1	2	2	2	2	3	2	2	2	2	2	2	2	2	29311000	2059200	1745800	1262700	1267300	1705800	1186300	1030600	1157600	2747300	2773900	1473800	1710700	2399300	2055600	3181200	1554300			3	1698
AAAAAGASGFYAK	13	0	1154.57	P63429	P63429	fadE10	Probable acyl-CoA dehydrogenase FadE10	yes	yes	2	2.5948e-05	76.073	1	1	2	1			3				1	1		1	1	1	66449000	9134500	3434800	5120200	4387700	0	0	13679000	0	0	0	6026600	4656100	0	7009800	9136400	3863600			4	1265
AAAAAGIPFSLSTLATCAIEDLVIAVPQGR	30	0	2982.58	P95143	P95143	lldD	Putative L-lactate dehydrogenase [cytochrome]	yes	yes	2,3,4	1.8598e-09	87.881	3	3	3	3	3	2	3	2	3	3	3	3	3	3	3	3	39527000	2373800	1551000	1489500	2408500	1046800	391540	1542200	897860	5118600	4086800	1763000	2379300	1960600	4236700	4400700	3879600			5	1883
AAAAAPQAPPKPADTAAAGNGVVAALAAK	29	1	2540.37	O50463	O50463	kgd	Multifunctional 2-oxoglutarate metabolism enzyme;2-oxoglutarate dehydrogenase E1 component;Dihydrolipoyllysine-residue succinyltransferase component of 2-oxoglutarate dehydrogenase complex	yes	yes	2,3	0.017351	63.138	2	1	1	1	1	2	2	1	1	2	2	1	2	2	2	1	233530000	15932000	8056600	11625000	6885000	18169000	25257000	18624000	7526400	14106000	24036000	13174000	7043400	21592000	17419000	17358000	6724300			6	794
AAAAAPSGTAVGAGAR	16	0	1297.67	O69743	O69743	espK	ESX-1 secretion-associated protein EspK	yes	yes	2	1.8725e-12	106.33	2	1	1		1			1	1	1	1	1	2	1		1	144470000	16475000	6278600	5538000	0	27477000	0	0	37103000	9931500	9818800	5078800	3219400	12963000	8231600	0	2359600			7	1017
AAAAELADWMQSPEGQASSLESIGR	25	0	2574.2	O53579	O53579	pks13		yes	yes	2	9.2055e-18	103.02	1	1	1	1	1	1	1	1	1	1	1	1	1	1	1	1	106590000	7625300	5907800	7483800	3665600	6994200	7200700	5865900	4180200	7588600	8886000	6678400	4675700	12636000	6263000	6781300	4157900			8	894
AAAAGAVLK	9	0	770.465	P63929	P63929	deoC	Deoxyribose-phosphate aldolase	yes	yes	1,2	0.045197	50.025	1	1	1	1	2	1		1	1	1	1	1	1	1	1	1	85804000	5445100	4832300	6030200	4347600	12684000	4855300	0	16961000	1603900	5874800	2881700	2069700	6203100	3976100	6533400	1506300			9	1337
AAAAGGQVIAEPADIPSVGR	20	0	1848.97	P0A5N8	P0A5N8	cfp30B	27 kDa antigen Cfp30B	yes	yes	2	5.154e-27	167.14	1	1	1	1	1	1	1		1	1		1	2	1	1	1	680030000	67021000	50870000	46668000	49218000	72009000	61886000	1480200	0	43026000	50887000	0	14763000	88139000	54399000	54845000	24819000			10	1139
AAAAGLVTVHGDATK	15	0	1380.74	L7N599	L7N599			yes	yes	2,3	3.3925e-10	95.57	2	2	2	2	2	3	3	1	3	2	2	2	2	2	1	2	90684000	8315800	3721100	5096300	3577200	8053300	6125300	3649700	921990	9049900	7064900	4128100	3279000	11938000	10147000	2315400	3300900			11	395
AAAAHVLPDAQLTAAEQR	18	0	1831.95	O53579	O53579	pks13		yes	yes	2,3	1.9779e-15	126.63	1	1	1	1	1	1	1	1	1	1	1	1	1	1	1	2	235190000	13722000	7347800	7958300	4345600	18932000	18238000	22890000	12780000	14073000	16745000	6667400	4997500	23292000	17144000	25978000	20078000			12	894
AAAAIEHGIELMLAER	16	0	1693.88	L7N4N6	L7N4N6			yes	yes	3	0.00053421	54.768															1		0	0	0	0	0	0	0	0	0	0	0	0	0	0	0	0	0			13	294
AAAAIGETDEYGR	13	0	1322.61	L0T3A1	L0T3A1	Rv0360c		yes	yes	2	2.8622e-11	158.04	2	1	1	1	2	2	1	2	1	1	1	2	1	2	1	2	511430000	45595000	16386000	24859000	29679000	52727000	58166000	44109000	50745000	19977000	27238000	14220000	31931000	46237000	453650	30616000	18495000			14	27
AAAANNWIDER	11	0	1229.58	O33357	O33357	hemB	Delta-aminolevulinic acid dehydratase	yes	yes	2	2.0768e-07	120.77				1	1	1	1		2		1	1	1		1	1	62163000	0	0	0	0	7623800	2325000	10654000	0	14314000	0	6999500	8638000	2061800	0	6314000	3232300			15	782
AAAAPGTSSLSLDEIAESVIR	21	0	2057.06	Q7D9D5	Q7D9D5	map-1	Methionine aminopeptidase 1	yes	yes	2	6.1412e-12	84.66	1	1	1	1	1	1	1	1	1	1	1	2	1	1	1	1	103330000	6304400	6563200	7236800	5953200	5953900	4833300	5500300	4242000	7582600	7551100	4593300	8382500	8051900	8034000	8018100	4532200			16	2136
AAAATGVPVLIEVDLAGAR	19	0	1793	P0A5I4	P0A5I4	gmk	Guanylate kinase	yes	yes	2	1.6295e-08	77.899					1	1	1			1				1			12066000	0	0	0	0	2856100	4055800	1919800	0	0	958250	0	0	0	2276100	0	0			17	1119
AAADEALAAIPDCSVEHVLVVR	22	0	2305.17	O69635	O69635	acsA	Acetyl-coenzyme A synthetase	yes	yes	3	1.0795e-09	74.11	1	1	1	1	1	1	1	1	1	1	1	1	1	1	1	1	136550000	9609200	10801000	8896600	7135800	6536100	8817000	11267000	10198000	13380000	0	8442400	8032100	13977000	0	10861000	8595300			18	977
AAADSAELPLFR	12	0	1259.65	P96377	P96377	eno	Enolase	yes	yes	2	3.6929e-10	159.94	1	1	1	1	1	2	1	2	1	2	2	1	1	1	1	1	701980000	42641000	32730000	36781000	29827000	41913000	41904000	57174000	127570000	27267000	74571000	43013000	0	38715000	32527000	49362000	25983000			19	1940
AAADSPDWTR	10	0	1088.49	L0T983	L0T983	Rv1773c		yes	yes	2	0.048043	39.923								1									3024500	0	0	0	0	0	0	0	3024500	0	0	0	0	0	0	0	0			20	144
AAADTPTLFTGVEWLEAAR	19	0	2018.01	O33282	O33282	Rv2739c		yes	yes	2	1.2055e-12	86.8	1	1	1	1			2		1	1		1	1		1	1	14309000	1311900	1051200	1241700	884530	0	0	1945000	0	1291600	1415400	0	962390	1553500	0	1879700	771950			21	753
AAADVGAPAAVGGLLLGGAER	21	0	1834.99	Q7D5R7	Q7D5R7	pcd		yes	yes	2	5.492e-12	91.276	1	1	1	1	1	1	1		1	1	1	1	1	1	1	1	65935000	2782700	5118700	4718300	3770200	3646200	4693100	5368900	0	5355600	5940200	4646600	4028800	4632500	3361900	5422700	2448900			22	2114
AAAEDEEQFR	10	0	1164.5	P95097	P95097	fadE22		yes	yes	2	0.0069617	48.998									1					1			2139800	0	0	0	0	0	0	0	0	902880	0	0	0	0	1237000	0	0			23	1864
AAAEFVGSVNGGNR	14	0	1347.65	Q8VJ51	Q8VJ51		Putative glutaredoxin Rv3198.1/MT3292	yes	yes	2	0.028233	35.487																1	2025100	0	0	0	0	0	0	0	0	0	0	0	0	0	0	0	2025100			24	2149
AAAENGDALFGTPDTWVLWNLTGGPR	26	0	2728.32	O69664	O69664	glpK	Glycerol kinase	yes	yes	2	1.7689e-07	67.217	1	1	1	1	1		1								1		5254500	769020	530800	825930	635090	638370	0	380370	0	0	0	0	0	0	0	1474900	0			25	995
AAAEPAEAPTLAGHALR	17	0	1644.86	O53579	O53579	pks13		yes	yes	2,3	1.8815e-19	157.35	2	3	2	3	2	2	2	3	2	2	3	1	2	2	3	1	663290000	31784000	27417000	22510000	14093000	30691000	34931000	179250000	96884000	26674000	33258000	20425000	17639000	45983000	32008000	34911000	14830000			26	894
AAAFIHHLPVDQVFTLEAGR	20	0	2191.15	O53564	O53564	Rv3519		yes	yes	4	0.060238	32.375		1															3082500	0	3082500	0	0	0	0	0	0	0	0	0	0	0	0	0	0			27	888
AAAFNWTIPEDIELTGPMAAR	21	0	2273.12	L7N526	L7N526			yes	yes	2	0.00077339	52.09														1			1198700	0	0	0	0	0	0	0	0	0	0	0	0	0	1198700	0	0			28	361
AAAGALPVVPR	11	0	1020.61	L7N5I2	L7N5I2	htdX		yes	yes	1,2	6.6041e-07	120.62	1	2	1	1	1	1	3	2	1	1	1	1	1	1	1	1	162280000	15901000	16366000	7626500	1244500	9334600	10154000	29293000	4981900	10458000	8038400	6003600	2236400	19398000	9481000	9388900	2373900			29	438
AAAGIEQTNAALR	13	0	1284.68	L7N4H9	L7N4H9			yes	yes	2	0.00031964	58.996	1	1	1	1	1	1			1	1	1	1	1	1	1	1	38260000	3248400	1987900	2393400	1341800	4127800	2658600	0	0	3288800	3241400	1751100	1486900	5060500	3134300	3103900	1435500			30	268
AAAGPFGTTIAHGFMTLALLPR	22	0	2212.18	P96807	P96807		Probable enoyl-CoA hydratase 1	yes	yes	3	3.7061e-10	87.352	1	1	1	1	1		1	1	1	1	1	1	1	1	1	1	13157000	1004700	851620	977700	1084000	503330	0	485000	299870	1360800	930250	811400	671490	1339700	946150	1048400	842140			31	1950
AAAHMGSDYDGLIADLEDFVLGGGK	25	0	2521.18	L7N4G8	L7N4G8	idsA2		yes	yes	3	6.2797e-06	65.207	1	1	1	1	2	1			1	1	1	1	1	1	1		5306200	399030	346060	396480	209660	512720	212850	0	0	588870	568640	335840	358410	448830	307420	621410	0			32	261
AAAIDAETAAIVAYLR	16	0	1617.87	P96823	P96823		Putative S-adenosyl-L-methionine-dependent methyltransferase Rv0146	yes	yes	3	2.0069e-12	69.258									1		1						0	0	0	0	0	0	0	0	0	0	0	0	0	0	0	0	0			33	1951
AAAIEDGAELATSR	14	0	1373.68	P65412	P65412		Putative 3-methyladenine DNA glycosylase	yes	yes	2	4.6789e-07	82.515	1	1	1	1	1	1			1	1	1	1	2	2	1	1	44927000	2783200	2823500	2341100	4642400	2952800	2712500	0	0	2081300	2617300	1938100	1754700	5612500	7692700	3118400	1856800			34	1518
AAALAQPVILEPIMAVEVTTPEDYMGDVIGDLNSR	35	0	3697.86	P0A556	P0A556	fusA	Elongation factor G	yes	yes	3,4	0.00084925	42.301	2	2	2	2	2	2	1	1	2	2	2	2	2	2	2	2	159340000	12962000	11302000	8001600	5446700	11906000	11503000	6940500	4159100	13468000	12800000	8651900	7054400	11746000	12748000	13610000	7045800			35	1072
AAALEALVDLHTFTPQDLQR	20	0	2208.15	O53285	O53285			yes	yes	3	0.034567	38.756	1								1								12711000	6302400	0	0	0	0	0	0	0	6408300	0	0	0	0	0	0	0			36	837
AAALGPGQAVLVDSGAGTWLLWDGK	25	0	2452.28	O53688	O53688	eccB3	ESX-3 secretion system protein eccB3	yes	yes	2,3	0.072125	22.663	1	1	1		2	1		1		1	1			1			10951000	1262200	856250	1577100	0	2076700	841100	0	346850	0	1769600	1735800	0	0	485180	0	0			37	915
AAALLAGLESPIVHGMWLSAAAQHAVTATDGQARPPAR	38	1	3804.98	P95029	P95029	fas		yes	yes	4,5	2.9793e-17	128.86	2	1	2	1	2	2	2	1	2	1	2	2	2	3	1	2	186860000	17679000	4521100	12854000	5637100	16716000	14671000	10999000	3751600	13251000	7935600	10081000	10537000	14550000	24300000	9163500	10217000			38	1838
AAALNIVPTSTGAAK	15	0	1383.77	P64178	P64178	gap	Glyceraldehyde-3-phosphate dehydrogenase	yes	yes	2	3.1318e-08	92.939	1	1	1	1	1	1	1	1	1	1	1	1	1	1	1	1	1749500000	142460000	87168000	89424000	68760000	172080000	133480000	180520000	87216000	87308000	127760000	79617000	65190000	136300000	102070000	125520000	64658000			39	1360
AAALSNNLALPILADEHYVLAGGSAGAR	28	0	2734.44	O50426	O50426	mshB	1D-myo-inositol 2-acetamido-2-deoxy-alpha-D-glucopyranoside deacetylase	yes	yes	2,3	4.8907e-06	71.882	1	1	1	1	1	2	1	1	1	1	1	1	1	1	1	1	129020000	8331400	6377200	7196200	6674900	11963000	11478000	11669000	12221000	6273300	5848900	4313700	4244200	10379000	8230800	8136500	5688200			40	789
AAALVELLSPFEADEGKAPAGR	22	1	2211.15	L0T3F3	L0T3F3	Rv0356c		yes	yes	3	0.092639	45.363	1																5483100	5483100	0	0	0	0	0	0	0	0	0	0	0	0	0	0	0			41	29
AAAMPTEESEAKPAEEGDVVGASEPDAK	28	1	2785.26	P0A5V4	P0A5V4	rplQ	50S ribosomal protein L17	yes	yes	2,3	0.0054333	62.582	3	3	3	3	2	2	2	2	3	2	3	3	3	3	2	3	1315500000	88835000	80457000	92788000	43229000	90199000	84663000	142360000	106240000	74033000	64701000	59596000	51215000	117150000	73892000	105000000	41161000			42	1164
AAAMTASAEYLR	12	0	1253.61	P65224	P65224	thrB	Homoserine kinase	yes	yes	2	0.033345	39.73																1	1404100	0	0	0	0	0	0	0	0	0	0	0	0	0	0	0	1404100			43	1502
AAANLGINLSR	11	0	1098.61	P0A680	P0A680	rpoB	DNA-directed RNA polymerase subunit beta	yes	yes	2	0.0010567	61.932	1	1	1	1	1	1	1	1	1	1	1	1	1		1	1	150340000	11468000	7112700	6400900	5142700	10584000	9187300	26786000	3163400	11388000	11083000	10952000	6978400	10844000	0	13166000	6086600			44	1214
AAANSADDEIVR	12	0	1230.58	L7N5G7	L7N5G7			yes	yes	2	8.8046e-08	90.614							1										5256500	0	0	0	0	0	0	5256500	0	0	0	0	0	0	0	0	0			45	434
AAAPGASYFVLVFDR	15	0	1582.81	O06426	O06426		Uncharacterized protein Rv0560c/MT0586	yes	yes	2	0.092674	28.032					1												1758900	0	0	0	0	1758900	0	0	0	0	0	0	0	0	0	0	0			46	671
AAAPGASYYVLVFAK	15	0	1526.81	O69667	O69667	Rv3699		yes	yes	2	2.6982e-05	57.414		1	1	1					1	1	1	1	1	1		1	42551000	0	2455900	3720400	2735200	0	0	0	0	7741900	4715200	4615700	4082300	4909200	3424600	0	4150600			47	996
AAAPVTPVEAPAEAPQAPAPAAPAAPVK	28	0	2559.37	L0T658	L0T658	Rv0338c		yes	yes	2	0.057973	23.798		1	1						1		1	1	1			1	16992000	0	4050900	1620000	0	0	0	0	0	2859300	0	2236200	1444900	3721000	0	0	1060100			48	76
AAASCVVDYGVDR	13	0	1381.63	Q10528	Q10528		Uncharacterized HTH-type transcriptional regulator Rv2250c/MT2310	yes	yes	2	0.00097577	61.423									1								1898600	0	0	0	0	0	0	0	0	1898600	0	0	0	0	0	0	0			49	1998
AAASDSAAAESAAQASAR	18	0	1604.74	Q7D8H6	Q7D8H6	ppe20	Uncharacterized PPE family protein PPE20	yes	yes	2	1.1773e-43	231.21	1	1	1	1	1	1			1	1	1	1	1	1	1	1	47707000	5395800	2329300	2235500	1913300	3233300	3447700	0	0	3345000	4379000	2814000	1797400	6985200	3703600	4745400	1382800			50	2131
AAASGATVLCVSK	13	0	1233.64	P66952	P66952	tpx	Probable thiol peroxidase	yes	yes	2	4.9345e-08	109	3	2	1	1	1	1	2	2	2	3	1	1	3	1	3	3	568400000	48126000	17696000	17430000	23703000	20655000	16440000	69809000	29138000	39582000	25231000	27738000	29787000	65830000	23688000	70072000	43478000			51	1640
AAASVAGAADPVR	13	0	1154.6	O33282	O33282	Rv2739c		yes	yes	2	9.1575e-06	76.728	1	1		2	1	1	1		1	2	1		1	1	1	1	23172000	1487200	1077600	0	1824000	3099300	1620500	2860600	0	1283700	2621000	920670	0	1849500	2034200	1712600	781340			52	753
AAATAENHMDAQPAGDATPTPATAK	25	0	2407.11	O05437	O05437	mutT4	Putative mutator protein MutT4	yes	yes	2,3	2.4592e-05	66.019	2	1	1	2	2	1			1	1	1	1	3	2	2	1	63134000	6254900	3635500	2648600	3281300	7353000	4014900	0	0	2602800	3225200	2794200	1925300	7637600	5280600	10096000	2383400			53	553
AAATLSGGEAQR	12	0	1130.57	P63380	P63380	uvrA	UvrABC system protein A	yes	yes	2	1.3659e-07	140.24		1		1	1	1	1		1	1	1	1		1		1	68105000	0	7613200	0	4501400	10544000	7534300	8973400	0	6230800	6806300	3630300	2864900	0	7038400	0	2367800			54	1258
AAAVAEAMR	9	0	888.449	O53856	O53856	narL	Probable transcriptional regulatory protein NarL	yes	yes	2	0.035506	41.117				1													797480	0	0	0	797480	0	0	0	0	0	0	0	0	0	0	0	0			55	949
AAAVALSAALTAAAHAATAGAQAALDAAR	29	0	2546.36	P0A5R0	P0A5R0	panC	Pantothenate synthetase	yes	yes	4	4.9733e-06	81.055	1	1	1	1	1	1	1	1	1	1	1	1	1	1	1	1	5701800	393260	300520	274150	129210	248860	301830	245010	71901	413510	479300	505940	349510	726270	594340	414520	253670			56	1147
AAAVAPQDVSDILFTSGTTGR	21	0	2076.05	P96843	P96843	fadD3		yes	yes	2	3.3761e-05	59.163									1	1		1					4058800	0	0	0	0	0	0	0	0	762750	2314200	0	981780	0	0	0	0			57	1957
AAAVQADDPHGTNLWAGSAHR	21	0	2144.01	O33323	O33323			yes	yes	4	0.099798	24.552						1	1			1			1				17890000	0	0	0	0	0	4114900	8211000	0	0	1741000	0	0	3823000	0	0	0			58	768
AAAVSSGVGVTLPVFVAR	18	0	1699.96	P63504	P63504	gabT	4-aminobutyrate aminotransferase	yes	yes	2	5.0068e-09	77.221	1	1	1	1	2				1	2	1	1	1	1	1	1	39695000	3063100	2309300	2393800	2644000	5412600	0	0	0	2750700	5133100	2431700	2298700	2759800	3015200	3039700	2443400			59	1277
AAAYLQAQGQAK	12	0	1218.64	P63693	P63693		Uncharacterized protein Rv1488/MT1533.2	yes	yes	2	0.00011196	71.221	1	1	2	1					2		1	2	1			1	33399000	3386900	1863700	3528700	2453200	0	0	0	0	6579200	0	2211200	5168600	6010500	0	0	2197100			60	1305
AADAAVALER	10	0	985.519	P64831	P64831		Uncharacterized protein Rv1360/MT1405	yes	yes	2	0.039734	18.136														1			2489700	0	0	0	0	0	0	0	0	0	0	0	0	0	2489700	0	0			61	1427
AADAGAELLILPSGGSAPTGDHPTPHPSTSR	31	0	2979.47	L7N4B1	L7N4B1			yes	yes	3,4	6.3398e-47	164.13	3	1	2	2	2	2	2	2	2	2	2	2	2	2	2	2	485610000	43894000	24572000	29161000	25898000	30131000	27458000	35234000	42979000	30715000	32477000	26878000	17775000	41532000	17494000	38265000	21141000			62	232
AADAILVPPGDGPWR	15	0	1533.79	L0TA10	L0TA10	pks12		yes	yes	2	0.0023616	44.925		1				1											8110200	0	4151700	0	0	0	3958500	0	0	0	0	0	0	0	0	0	0			63	159
AADALPIEQIAK	12	0	1238.69	P96253	P96253	fgd1	F420-dependent glucose-6-phosphate dehydrogenase	yes	yes	2	0.00016946	65.408	1	1	1	1	1	1	1		1	1	1	1	1	1	1	1	91412000	7014400	4633800	4643400	6424000	8582300	6206500	10148000	0	4298300	7257100	4535200	3918100	7655400	5369500	7030900	3695600			64	1930
AADAVSEALLASATPVSGK	19	0	1756.92	P0A518	P0A518	groEL1	60 kDa chaperonin 1	yes	yes	2,3	1.1797e-38	195.46	2	3	3	2	2	3	2	2	2	2	2	3	2	2	1	3	2838400000	259620000	178960000	157980000	121820000	253520000	205780000	448490000	48404000	154800000	186750000	120440000	123310000	245900000	193550000	27108000	111950000			65	1056
AADDAVYTALDANADR	16	0	1650.75	P63506	P63506	hemL	Glutamate-1-semialdehyde 2,1-aminomutase	yes	yes	2	3.1984e-14	110.97	1	1	1	1	1	1	1	1	1	1	1	1	1	1	1	2	180560000	13690000	11822000	9779900	11150000	10447000	10596000	12290000	9551500	11082000	10978000	8398700	6944900	13781000	11912000	13935000	14201000			66	1278
AADHTVLR	8	0	881.472	P67232	P67232		Epimerase family protein Rv2216/MT2273	yes	yes	2	0.0032202	77.072											1	1					2808400	0	0	0	0	0	0	0	0	0	0	1613900	1194500	0	0	0	0			67	1672
AADILKDESYK	11	1	1251.63	O06153	O06153		Universal stress protein Rv1636/MT1672	yes	yes	2,3	1.6155e-06	146.36	2	2	2	2	2	2	2	2	2	2	2	2	2	2	2	2	2574100000	188600000	119850000	114720000	82913000	245040000	156160000	346370000	200980000	104730000	135710000	73877000	91117000	183060000	166360000	260880000	103730000			68	599
AADIVETWAHVLDQLER	17	0	1965	O33247	O33247	dop	Pup deamidase/depupylase	yes	yes	2,3	2.083e-14	112.67	1	1	1	1	1	1	1	1	1	2	2	1	1	1	1	1	75069000	6124300	4072400	6042300	3975200	3714500	2907900	1590100	1508000	6677700	6241200	5958100	4432700	7303700	4634700	5343900	4542000			69	748
AADIVETWAHVLDQLERDPMDCAELLDWPAK	31	1	3606.71	O33247	O33247	dop	Pup deamidase/depupylase	yes	yes	4	0.030262	36.67					1	1	1	1	1				1	1	1		3380900	0	0	0	0	153770	133100	930150	701290	429250	0	0	0	120700	300100	612590	0			70	748
AADLDLAR	8	0	843.445	P63458	P63458	fabD	Malonyl CoA-acyl carrier protein transacylase	yes	yes	2	0.054314	62.969				1													1943200	0	0	0	1943200	0	0	0	0	0	0	0	0	0	0	0	0			71	1268
AADLDVLGADIEAYR	15	0	1590.79	O53442	O53442	desA2	Putative acyl-[acyl-carrier-protein] desaturase desA2	yes	yes	2	1.5528e-10	132.08	1	1	1	1	1	1	1	1	1	1	1	1	1	1	1	1	315310000	24147000	26592000	26152000	16734000	11622000	11637000	8166900	8126900	26894000	27978000	20679000	17109000	28837000	15801000	28273000	16563000			72	860
AADLDVLGADIEAYRDK	17	1	1833.91	O53442	O53442	desA2	Putative acyl-[acyl-carrier-protein] desaturase desA2	yes	yes	2,3	2.5595e-05	74.428	1	1	1	1	1	1	2	1	1	2	1	1	1	1	2	1	87831000	1184200	3370700	3479200	2355700	3193100	2865500	11206000	9348100	3855100	12077000	1916800	1108000	5413500	9065500	15966000	1425800			73	860
AADLLAGPWR	10	0	1068.57	L7N4Z6	L7N4Z6	pruA		yes	yes	2	0.02856	37.73												1					961580	0	0	0	0	0	0	0	0	0	0	0	961580	0	0	0	0			74	348
AADMWGPSSDPAWER	15	0	1674.71	P0C5B9	P0C5B9	fbpB	Diacylglycerol acyltransferase/mycolyltransferase Ag85B	yes	yes	2	8.1301e-13	148.52	1	1	1	2	1	1	1	3	1	1	1	1	2	1	1	1	970970000	66283000	47618000	59109000	82795000	58506000	38095000	61872000	63096000	48609000	34554000	57042000	74343000	106690000	38577000	70702000	63073000			75	1217
AADPVFMLTGPIPATR	16	0	1655.87	P96838	P96838	fadA6		yes	yes	2	8.0825e-17	102.15			1	1	1	1	1	1		1	1	1	1		1	1	49554000	0	0	6254300	3711300	0	4958000	8207000	4434100	0	3776000	3600900	3035900	0	0	8201700	3374900			76	1954
AADSAESDAGADQTGPQVK	19	0	1816.81	L0T5X4	L0T5X4	Rv0175		yes	yes	2	2.5322e-47	211.9	1	1	1	1					1	1	1	1	1	1	1	1	96473000	9432200	7120800	8347100	6481900	0	0	0	0	7742300	9670200	7125900	8155300	10508000	7569700	8337900	5982200			77	67
AADSAESDAGELGEDACPEQALVER	25	0	2589.11	L0T5X4	L0T5X4	Rv0175		yes	yes	2	2.3477e-47	189.57	1	1	1	1	1	1	1	1	1	1	1	1	1	1	1	1	167270000	11226000	8095100	11613000	7454500	9300400	12575000	11718000	7408700	12439000	11459000	10278000	11906000	13225000	10262000	11900000	6414500			78	67
AADSGGAAIVSPTTPAAPEPPTAVPPSPQAPHPGMAPGAR	40	0	3695.84	P65131	P65131	infB	Translation initiation factor IF-2	yes	yes	3,4	0.0039762	45.43	2	2	2	2	2	2	1	1	2	2	2	2	2	2	3	2	252000000	16174000	20415000	22242000	14065000	18541000	19951000	4943700	5326800	18067000	18567000	19820000	14174000	22783000	13748000	11758000	11424000			79	1490
AADSGIAIVELLR	13	0	1326.75	P96861	P96861		Uncharacterized tRNA/rRNA methyltransferase Rv3579c/MT3685	yes	yes	2	0.0012691	47.668		1	1	1	1	1		1	1	1	1	1		1	1	1	36862000	0	3085400	3046100	2624700	2080900	1995000	0	1475500	2653500	2159800	3699200	3231900	0	3115500	5130200	2563900			80	1965
AADSLAEYVLELAR	14	0	1519.79	L7N4W7	L7N4W7			yes	yes	2	1.783e-10	140.53	1	1	1	1	1		1		1	1	1	1	1	1	1	1	33980000	2234100	2531000	3020800	2146800	2644700	0	2451900	0	1991500	2768800	1562300	1854200	2714400	2402200	4204400	1453100			81	333
AADTGVAGGQQSTTR	15	0	1418.67	O06356	O06356			yes	yes	2	1.1864e-07	85.976				1					1	1	1		1	1	1		26238000	0	0	0	5339900	0	0	0	0	4942800	2460400	6544900	0	3040500	2276700	1633200	0			82	654
AADVLEEMDPDDAADLLAVLNPTEAELLLTR	31	0	3322.65	L0T915	L0T915	Rv1232c		yes	yes	2,3	9.875e-08	66.474	1	2	2	1	2	2	2	2	1	2	1	1	2	1	1	1	24170000	1848600	1428700	1458900	819820	1767400	1674100	1673000	1605600	1528000	1995100	1116700	1128900	1922900	1720600	1523900	957530			83	142
AADWQLEIYQLVAEAQQAGR	20	0	2259.13	P95018	P95018	yqhT		yes	yes	2,3	8.5779e-32	169.72	1	1	1	1	1	1	2	2	1	1	1	1	1	1	1	1	51215000	2728100	3328000	3194600	3448100	2808600	2587500	3978800	3577800	3102000	2762800	3133000	3508500	3818300	3332600	2568400	3337600			84	1831
AADWVDR	7	0	831.388	P65746	P65746	ppa	Inorganic pyrophosphatase	yes	yes	1,2	0.00094962	104.21	3	3	3	2	3	3			2	2	2	2	2	3	2	3	433570000	48018000	31875000	38972000	22194000	60001000	41703000	0	0	19321000	18940000	18126000	17231000	26771000	28242000	34955000	27218000			85	1558
AADWVDRAEAEAEVQR	16	1	1814.85	P65746	P65746	ppa	Inorganic pyrophosphatase	yes	yes	3	0.0023543	64.537	1	1	1	1	1	1			1	1	1	1	1	1	1	1	62450000	1869900	3590800	2973400	3288900	6431100	5110600	0	0	4051600	5356700	2231800	1532400	5462800	6368300	10953000	3229300			86	1558
AAEAAAIAALPPSEDFESGAR	21	0	2042.99	Q7BV63	Q7BV63	ceoB		yes	yes	2	1.6098e-13	96.848	1	2	1	1	1	1	1	1	1	1	1	2		1	1	2	68753000	4545400	7304100	4685700	4185200	6227600	4264300	5269600	5730000	3435400	615080	3774000	6637200	0	5002200	4819000	2258400			87	2103
AAEAPLLASLPDGALMR	17	0	1694.9	O06250	O06250	nnr	Bifunctional NAD(P)H-hydrate repair enzyme Nnr;ADP-dependent (S)-NAD(P)H-hydrate dehydratase;NAD(P)H-hydrate epimerase	yes	yes	2	5.852e-06	66.809	1	1	1	1	1	1	1	1	1	1	1	1	1	1	1	2	22155000	1682800	1334200	1100600	1207600	1513600	1522000	1859800	1670200	1275600	1380600	830140	640530	1531600	1230900	1365900	2008900			88	625
AAEASWLPASLLTPAMLGAHYR	22	0	2325.19	O53203	O53203	gdh	NAD-specific glutamate dehydrogenase	yes	yes	3	0.00019895	51.688		1	1		1	1			1		1	1	1	1			34213000	0	2890600	3500700	0	4599200	4967400	0	0	4897700	0	3794600	1783000	4824200	2956000	0	0			89	808
AAEAWSGGYFAK	12	0	1256.58	O53871	O53871	fadA	Putative acyltransferase Rv0859	yes	yes	2	3.8492e-05	77.124	1	1	1	1	1	1	2	1	1		1		1	1	1		515900000	25241000	12591000	14370000	13582000	62769000	45405000	142100000	52470000	23024000	0	20960000	0	29564000	21517000	52302000	0			90	955
AAEDAKDEIEELLR	14	1	1600.79	P64170	P64170	ftsZ	Cell division protein FtsZ	yes	yes	2,3	2.3087e-16	188.4	2	2	2	2	2	2	2	2	2	2	2	2	2	2	2	2	281410000	24895000	24155000	13754000	10129000	16980000	18435000	39096000	29032000	13128000	19314000	8799000	7331800	14206000	10752000	19896000	11511000			91	1359
AAEDDCPPPGYDITALLQAHPHAVNGTAMR	30	0	3187.48	P96291	P96291	mas-2		yes	yes	4	2.2712e-09	83.834	1				1									1			18770000	5805500	0	0	0	8051600	0	0	0	0	0	0	0	0	4912600	0	0			92	1938
AAEELVFREPTTGAVSDIEQATK	23	1	2461.23	P0C5C0	P0C5C0	ftsH	ATP-dependent zinc metalloprotease FtsH	yes	yes	2	3.6515e-06	82.267	1	1					1			1			1				13219000	883000	927050	0	0	0	0	6881500	0	0	1742300	0	0	2784600	0	0	0			93	1218
AAEGEVDADSVR	12	0	1217.55	P65089	P65089		Putative ATPase Rv3679/MT3781	yes	yes	1,2	1.8794e-07	146.48	1	2	3	2	2	2	1	1	2	2	2	1	1			1	127920000	14382000	11070000	17306000	6942500	17438000	13311000	2363500	2372200	11744000	15340000	7918000	4211000	440750	0	0	3083400			94	1486
AAEGYLEAATSR	12	0	1237.59	P0A5P6	P0A5P6	hbhA	Heparin-binding hemagglutinin	yes	yes	2	1.0482e-09	160.86	1	2	1	2	1	1	1	2	1	2	1	1	1	1	2	1	1946000000	116240000	102490000	95170000	95263000	183860000	191440000	263200000	205340000	82400000	77581000	69037000	67957000	112850000	103100000	117900000	62187000			95	1142
AAEHDNVFVGEAAHDGEHGDR	21	0	2231.96	P96204	P96204	ppsE	Phthiocerol synthesis polyketide synthase type I PpsE	yes	yes	3,5	0.029051	34.254	1	1	2	1		1			1	2	2	1	1	1		1	37062000	1946400	2716500	5703700	938240	0	1829700	0	0	4692600	6537000	7978200	1096100	2053800	781480	0	788140			96	1913
AAEHGDLPLSFSVTNIQPAAAGSATADVSVSGPK	34	0	3264.63	P0A5P8	P0A5P8	mtb12	Low molecular weight antigen MTB12	yes	yes	2,3	3.1039e-25	123.51	1	1	2	2						3	1	1	1	1		1	104320000	8183100	4917300	9230000	28407000	0	0	0	0	0	13547000	7916400	12705000	6405700	5250100	0	7754300			97	1143
AAELGITAINIPEDFDGIAEHR	22	0	2351.18	L7N5Q5	L7N5Q5	fadE24		yes	yes	2,3	2.0451e-34	156.67	2	2	1		2	2	2	1	1	1					1		369470000	71050000	62993000	44257000	0	34408000	38729000	16499000	5220200	7321300	42541000	0	0	0	0	46451000	0			98	474
AAELLADRR	9	1	1013.56	P0A620	P0A620	topA	DNA topoisomerase 1	yes	yes	2,3	8.9668e-05	131.22	1	1	2	2	3	2			1	2	1	1	2	2	2		50115000	2783900	2183200	2308000	1523300	7376800	5117800	0	0	3275300	5906000	1160800	826980	4775000	4868200	8010000	0			99	1189
AAELLASTNR	10	0	1044.56	P66505	P66505	rpsT	30S ribosomal protein S20	yes	yes	2	4.8617e-14	161.17	3	1	1	1	2	2	1	3	1		1	1	1	1		1	354870000	26170000	19376000	25095000	22251000	22822000	19928000	38632000	39924000	25253000	0	23729000	18258000	35782000	22572000	0	15081000			100	1603
AAELLEQFSLVHAGK	15	0	1611.86	P96205	P96205	drrA	Doxorubicin resistance ATP-binding protein DrrA	yes	yes	2,3	7.5914e-07	67.136	1	1								1							3921500	0	1862600	0	0	0	0	0	0	0	2059000	0	0	0	0	0	0			101	1914
AAELLGVTPDAAAVFEDALSGVAAGR	26	0	2470.27	P65069	P65069		Uncharacterized protein Rv3400/MT3508	yes	yes	2,3	2.9789e-51	180.66	2	2	2	2	2	2	2	2	2	2	2	2	2	2	2	2	191650000	14207000	13355000	14029000	11747000	10855000	9459700	7463700	6379200	12940000	13154000	10722000	9907800	15912000	15226000	16413000	9880400			102	1480
AAELMGIQIPR	11	0	1197.65	P95175	P95175	nuoG	NADH-quinone oxidoreductase subunit G	yes	yes	2	6.657e-07	100.88	2	1	1	1	1	1		1	1	1	1	2	2	1	1	1	117990000	14287000	4539300	6823000	5902900	8428700	7063700	0	13061000	5386800	7142100	4272100	8968100	14890000	5994100	7495600	3737900			103	1888
AAEPLLLIVDVAKPR	15	1	1603.97	L7N4M5	L7N4M5			yes	yes	3	5.774e-10	126.1	1	1	1		1	1	1	1	1	1			1	1	1		94354000	8329700	8440900	7106900	0	7966500	5851800	3116800	5505600	9687900	12071000	0	0	7366600	7843300	11067000	0			104	289
AAETELR	7	0	788.403	L7N5N7	L7N5N7			yes	yes	1,2	8.6277e-05	144.29	3	2	4	3	2	3	2	2	2	3	3	2	3	3	2	2	58667000	3894100	2119700	4714000	3493000	2378100	2965300	2898700	5748700	2409800	4039400	2155200	4089100	5953400	4726000	2833400	4249300			105	466
AAETESDNPLINDPFAR	17	0	1858.87	O86359	O86359		Putative S-adenosyl-L-methionine-dependent methyltransferase Rv3767c/MT3874	yes	yes	2	1.0441e-20	159.34	1	1	1	1	1	1	1		1	1	1	1	1	1	1	1	68214000	4452800	4202400	6090700	3551400	2946700	3015100	5639000	0	4711400	3339900	3939900	2965500	7883800	5727100	7311800	2436700			106	1023
AAEVVEAELLR	11	0	1198.66	P64328	P64328	hemA	Glutamyl-tRNA reductase	yes	yes	2	0.054488	36.954									1								1801800	0	0	0	0	0	0	0	0	1801800	0	0	0	0	0	0	0			107	1383
AAEYLSGR	8	0	865.429	P95029	P95029	fas		yes	yes	1,2	0.012848	56.378	1	1	1		1	2	1	1	1		1		1	1	1		32445000	2419200	846530	911250	0	5393800	4387500	4508300	4313000	1377400	0	739880	0	3016800	1326100	3205000	0			108	1838
AAFAEPGPHLIDVVVPSLVG	20	0	1987.08	O53554	O53554	ilvX	Putative acetolactate synthase large subunit IlvX	yes	yes	2	7.922e-05	57.525	1	1	1	1	1	1	2	1	1	1	1	1	1	1	1	1	434220000	24340000	23996000	27209000	23829000	31734000	28482000	44692000	32784000	22233000	30517000	18584000	16264000	30321000	27185000	34477000	17572000			109	884
AAFDAEAR	8	0	849.398	O53189	O53189	tig	Trigger factor	yes	yes	2	8.7865e-06	143.61	1	1	1	1		1			1	1	1	1	1	1	1	1	254630000	27924000	18833000	18720000	11298000	0	29896000	0	0	16189000	21871000	11781000	8782700	27074000	18830000	36092000	7334400			110	803
AAFDHEQTCVAIIK	14	0	1601.79	P67541	P67541	purH	Bifunctional purine biosynthesis protein PurH;Phosphoribosylaminoimidazolecarboxamide formyltransferase;IMP cyclohydrolase	yes	yes	3	1.0509e-06	72.681	1	1	1	1	1	1	1	1	1	1	1	1	1	1	1	1	240280000	19243000	9868800	14852000	9216200	38464000	16019000	22544000	10195000	11094000	13996000	8808600	5771500	22135000	12319000	19164000	6591600			111	1695
AAFDNGPWPSTPPHER	16	0	1777.82	P96405	P96405			yes	yes	2	2.0163e-12	94.128	1				1	1		1									4858200	1202300	0	0	0	1111600	1139000	0	1405200	0	0	0	0	0	0	0	0			112	1945
AAFDYADGGAEDELSIAR	18	0	1869.84	P95143	P95143	lldD	Putative L-lactate dehydrogenase [cytochrome]	yes	yes	2	2.89e-16	131.18	5	1	3	4	1	2	1	3	2	3	2	4	2	2	1	2	895660000	103180000	45762000	96796000	58146000	22891000	15306000	18362000	25224000	52289000	62561000	55165000	63968000	95527000	55343000	74103000	51033000			113	1883
AAFEHAGLDWQQYVK	15	0	1761.85	L0T8H2	L0T8H2	gmdA		yes	yes	2	9.9047e-11	132.24	1	1	1			1	1	1	1	1	1		1	1	1		56411000	3395900	4192000	3520600	0	0	2787000	4798400	5259100	3596700	4858400	4002900	0	7611100	6259200	6129800	0			114	131
AAFEVSQTSR	10	0	1094.54	P96204	P96204	ppsE	Phthiocerol synthesis polyketide synthase type I PpsE	yes	yes	2	1.5723e-12	180.67	2	1	1		1	1		1	2	1	1	1	1	1	1	1	49993000	6821400	2461500	3785500	0	3480000	4197000	0	3417500	8423100	5312000	3128900	2326300	2495800	1352600	1777700	1013400			115	1913
AAFGEFADEGLLIGQR	16	0	1692.85	P67232	P67232		Epimerase family protein Rv2216/MT2273	yes	yes	2	2.6859e-21	175.01	1	1	1	1	1	1	1	1	1	1	1	1	1	1	1	1	62451000	4064900	5493600	3854500	1771200	4588000	4624500	3492300	2477700	3725800	5339500	4925400	3549100	5372200	2579300	4018800	2574600			116	1672
AAGAAGIPIR	10	0	895.524	O33350	O33350	ispG	4-hydroxy-3-methylbut-2-en-1-yl diphosphate synthase	yes	yes	2	4.8131e-06	95.502	1	1	1	1	1	1	1	2	1		1	1	1	1	1	1	154960000	11908000	5361300	7343300	5819900	13270000	8299200	25355000	15241000	9893300	0	5824900	5832800	12166000	8633900	14277000	5731100			117	780
AAGAAVALYEEPDVLVK	17	0	1714.91	L0TCJ5	L0TCJ5	rne		yes	yes	2	7.712e-09	76.82	1	1	1	1	1	1	1	1	1	1	1		1	1	1	1	97122000	6675000	5921400	5223900	7278300	7594200	6147600	8056900	5884600	4575800	5949000	6486100	0	8323600	6993700	4788200	7223700			118	198
AAGADADVDVEEPSTAASEATGVAK	25	0	2331.07	P0A5Z0	P0A5Z0	secE	Probable preprotein translocase subunit SecE	yes	yes	2,3	8.2684e-18	110.6	2	2	2	2	2	2			3	2	2	2	2	1	1	2	269170000	21506000	20668000	21878000	11486000	17142000	20729000	0	0	27967000	18201000	19290000	19416000	27358000	13273000	16189000	14071000			119	1178
AAGADIVVECGNIAEPDTADR	21	0	2142.99	P96291	P96291	mas-2		yes	yes	2	1.5502e-21	116.98	1	1	1	2	1	1					1		2	1	2	1	65784000	6177400	5645900	3964800	2621700	7239400	9373300	0	0	0	0	1362600	0	10151000	4619100	11428000	3200800			120	1938
AAGADVLHLGQR	12	0	1206.65	P66916	P66916	thiE	Thiamine-phosphate synthase	yes	yes	2	1.0247e-06	86.114					1		1								1		5629500	0	0	0	0	3363300	0	0	0	0	0	0	0	0	0	2266200	0			121	1635
AAGAEAIQINDAHR	14	0	1435.72	P64895	P64895		UPF0749 protein Rv1825/MT1873	yes	yes	2,3	1.0453e-06	76.759	1	1	1	1	1	1	1	1	1	1	2	1	1	1	1	2	64120000	5464500	2960500	4416100	2902700	4136000	2831400	6518400	2478000	2887400	3554300	7384300	3392100	4251700	3076900	3190500	4674700			122	1440
AAGAELLDYDEVVAR	15	0	1590.79	P64199	P64199	gatB	Aspartyl/glutamyl-tRNA(Asn/Gln) amidotransferase subunit B	yes	yes	2	3.9836e-16	136.6	1	1	1	1	1	1	1	1	1	1	1	1	1	1	1	1	136080000	11553000	10742000	7817900	9504400	8813800	8989500	14791000	0	7035600	7141500	9664600	9753400	10015000	5620400	6160500	8480300			123	1365
AAGAIAVHTR	10	0	965.541	Q10681	Q10681		Uncharacterized oxidoreductase Rv2073c/MT2133	yes	yes	2	4.2909e-05	84.738	1			1					1		1		1	1			8774500	2049500	0	0	654960	0	0	0	0	1549000	0	780830	0	2530000	1210100	0	0			124	2010
AAGAPVICETADQGR	15	0	1514.71	P63535	P63535	end	Probable endonuclease 4	yes	yes	2	1.2035e-16	167.73	1	1	1	1	1	1			1	1	1	1	1	1	1	1	283340000	25398000	18173000	20442000	18133000	20620000	17151000	0	0	20861000	20259000	17398000	17595000	30445000	19796000	21886000	15185000			125	1284
AAGAPVICETADQGRK	16	1	1642.81	P63535	P63535	end	Probable endonuclease 4	yes	yes	2	2.0511e-12	105.6							1	1									8144000	0	0	0	0	0	0	3001600	5142400	0	0	0	0	0	0	0	0			126	1284
AAGAQLVGTADQVWADADLLLK	22	0	2225.17	P30234	P30234	ald	Alanine dehydrogenase	yes	yes	3	0.00041979	50.776	1	1	1	1	1	1			1	1	1	1	1		1	1	9797800	794700	906730	611410	376420	252990	382790	0	0	1286200	1197100	839470	852360	757690	0	705300	834590			127	1236
AAGATTSSTEATPNDLAQLVAAVAGFLR	28	0	2702.39	P64723	P64723		Uncharacterized protein Rv0502/MT0523	yes	yes	3	1.9715e-20	118.05	1	1	1	1	1	1	1	2	1		1	1	1	1	1	1	15082000	1121400	934400	872350	1226400	780910	841270	1230000	1503300	1025700	0	509000	650990	704100	1199300	1703200	779790			128	1400
AAGAVIIGK	9	0	798.496	P63492;P63496	P63492	amiB2;amiD	Putative amidase AmiB2;Putative amidase AmiD	yes	no	1	0.019466	39.957									1								619720	0	0	0	0	0	0	0	0	619720	0	0	0	0	0	0	0			129	1272
AAGDPDLLVSR	11	0	1112.58	P0A656	P0A656		UPF0135 protein Rv2230c/MT2289	yes	yes	2	0.0011026	62.799							1	1					1	1	1		24100000	0	0	0	0	0	0	7126700	3005800	0	0	0	0	4992600	3842700	5132200	0			130	1203
AAGDPRPPHDPTHPLAESPR	20	1	2117.04	O53657	O53657	mmpL3	Putative membrane protein mmpL3	yes	yes	4	0.053753	36.923											1	2				1	13465000	0	0	0	0	0	0	0	0	0	0	4038600	5613600	0	0	0	3813300			131	909
AAGDPRPPHDPTHPLAESPRPAR	23	2	2441.23	O53657	O53657	mmpL3	Putative membrane protein mmpL3	yes	yes	3,4,5	0.0014762	75.064	1	1	2	1	2	2			1	2	1	2	1	2	2	2	104660000	3790500	3060200	4301200	2817500	12867000	8300400	0	0	4505200	11771000	3011400	4930700	14261000	11477000	13636000	5932700			132	909
AAGDTAPLLGIPIAVK	16	0	1505.88	P63490	P63490	amiA2	Putative amidase AmiA2	yes	yes	2	0.092827	32.629															1		1668400	0	0	0	0	0	0	0	0	0	0	0	0	0	0	1668400	0			133	1271
AAGFRHALK	9	1	969.551		REV__P95117			yes	yes	2	0.080688	46.426		1	2	1	1	1			1	2	1	1	1	2		1	77826000	0	7187500	8178900	3266500	5217100	9904400	0	0	1046100	22417000	1448600	1019500	2310100	14777000	0	1052900	+		134	2188
AAGGAAGPLGAK	12	0	939.514	O07219	O07219			yes	yes	2	0.00078601	60.255	2	1	1	1		1			1	1	2		1	1	1		130110000	25456000	6795800	8348700	3083200	0	12899000	0	0	8237900	9684700	8833700	0	17958000	11568000	17248000	0			135	713
AAGGEEAAPDAAAPVEAQSTES	22	0	2027.89	P0A5X6	P0A5X6	rpsC	30S ribosomal protein S3	yes	yes	2	0.00050161	49.188	1	1	1	1	1	1	1	1	1	1	1	1	1	1	1	1	609240000	43641000	39750000	38039000	28625000	42204000	36310000	36245000	30875000	44933000	43420000	37395000	30971000	55425000	37229000	37718000	26461000			136	1173
AAGHNITVPFTPGR	14	0	1436.75	Q08129	Q08129	katG	Catalase-peroxidase	yes	yes	2,3	1.1189e-09	97.084	1	1	2	2	1	1	2	3	2	2	2	2	2	3	1	1	773910000	21768000	11919000	16424000	48418000	41590000	33239000	130970000	224180000	54852000	80637000	32138000	17083000	28364000	26732000	943580	4652200			137	1987
AAGHQVQPQTGGVSPR	16	0	1588.81	L7N5Z9	L7N5Z9	purT		yes	yes	2	2.4996e-13	81.632												1				1	649920	0	0	0	0	0	0	0	0	0	0	0	336810	0	0	0	313120			138	519
AAGIDTVVFDR	11	0	1162.6	P66076	P66076	rplR	50S ribosomal protein L18	yes	yes	2	1.3724e-06	143.24	1	1	1	1	1	1	1	2	1	1	1	1	1	1	1	1	677440000	61841000	39592000	43671000	33292000	52005000	34541000	47671000	32433000	48841000	22091000	62640000	32891000	60510000	30814000	40793000	33816000			139	1590
AAGIPILGK	9	0	838.528	O53258	O53258	gatA	Glutamyl-tRNA(Gln) amidotransferase subunit A	yes	yes	2	0.0040047	59.35	1				1	1	1	1				1			1		24104000	1798900	0	0	0	3631500	3168100	5919700	3595800	0	0	0	2516400	0	0	3473800	0			140	826
AAGLDVFATEPCTDSPLFELAQVVVTPHLGASTAEAQDR	39	0	4082.99	P0A544	P0A544	serA	D-3-phosphoglycerate dehydrogenase	yes	yes	3,4	5.431e-10	72.878	2	2	2	2	2	2	2	2	2	2	2	2	2	2	2	2	312450000	17420000	14629000	15655000	13704000	19892000	18686000	15416000	13332000	24968000	28140000	14657000	14401000	27894000	21820000	36781000	15056000			141	1066
AAGLFNAPASQLAR	14	0	1385.74	P66044	P66044	rplJ	50S ribosomal protein L10	yes	yes	1,2	1.3046e-09	131.83	3	2	3	2	3	3	4	2	2	4	3	3	4	2	5	2	2091600000	177360000	62901000	96828000	36103000	145540000	132370000	312880000	97370000	84307000	220830000	92871000	63918000	223720000	74523000	210530000	59592000			142	1586
AAGLLNLDDLAESADIPQFLAIAR	24	0	2496.32	P66785	P66785	secA2	Protein translocase subunit SecA 2	yes	yes	2,3	6.0348e-33	141.83	2	2	2	2	2	2	2	2	2	2	2	2	2	2	2	2	106200000	7880400	5965200	7545300	3722000	6057000	6674600	4375600	3093400	8395400	8631100	6542300	5010300	9561000	7746500	9964500	5036000			143	1621
AAGLPSAIDGPTIGSNALK	19	0	1751.94	P95083	P95083			yes	yes	2	1.3205e-17	112.16	1	1	1	1	1	1	1	1	1	1	1	1	1	1	1	1	614440000	48068000	37039000	43696000	45206000	34177000	28397000	43999000	40187000	37043000	39069000	37979000	24124000	44066000	38615000	49653000	23128000			144	1859
AAGLQSYEIPR	11	0	1203.62	Q50631	Q50631	fadD9		yes	yes	2	0.0020728	63.624									1								4264800	0	0	0	0	0	0	0	0	4264800	0	0	0	0	0	0	0			145	2058
AAGPADHTAPPIIEELK	17	0	1728.9	L0T2P6	L0T2P6	fadE2		yes	yes	2,3	6.0232e-09	78.75	2	2	2	1	2	3	2	1	1	2	1	1	2	1	2	1	159580000	9858100	10222000	8452800	5781200	14831000	15972000	18805000	18527000	6774000	7606700	7205100	3745600	9963900	5214400	12437000	4182300			146	14
AAGPDNLAVIAQFVSLLGEVEQK	23	0	2368.26	L7N4L2	L7N4L2			yes	yes	2,3	2.2376e-20	125.04	2	2	2	2	2	2	2	2	2	2	2	2	2	2	2	2	96005000	6437300	5415700	6304700	4587600	4619400	3548900	2131900	1846500	8671700	9641100	6460300	5195200	6808300	7328700	10659000	6348400			147	284
AAGPGWLFCPADRPER	16	1	1798.86	O06162	O06162	citE	Citrate lyase subunit beta-like protein	yes	yes	3	0.00060022	69.878	1	1	1	1	1	1			1	1	1		1	1	1		70237000	13218000	3373100	5349400	3437400	4515500	3719800	0	0	5395200	6365600	3824900	0	8323400	8353900	4361100	0			148	604
AAGSPEIPSHDVGLAILGPLR	21	0	2069.13	P67313	P67313	nrdR	Transcriptional repressor NrdR	yes	yes	3	1.1219e-16	103.88	1	1	1	1	1	1	1	1	1	1	1	1	1	1	1	1	137760000	9025600	7241000	10263000	5718800	8525000	7803200	10180000	10219000	8471800	10495000	5994100	5708900	10067000	9119100	13549000	5382400			149	1679
AAGTAVDLR	9	0	872.472	P95125	P95125	lipN		yes	yes	2	0.0073217	50.978		1	1						1	1							22002000	0	4272300	4492200	0	0	0	0	0	5611100	7626200	0	0	0	0	0	0			150	1875
AAGTHKLDHQPIVDDIR	17	1	1884.98	O53580	O53580	fadD32	Long-chain-fatty-acid--AMP ligase FadD32	yes	yes	2	0.029236	47.222							1	1									4316600	0	0	0	0	0	0	2753700	1562900	0	0	0	0	0	0	0	0			151	895
AAGVCFPDLLLTK	13	0	1403.75	L7N539	L7N539			yes	yes	2	0.00072569	51.726		1	1	1	1	1	1	1	1	1	1	1	1	1			36995000	0	2033900	3095200	2732300	2914600	2997500	5199700	4031000	2925300	2368100	2559200	223910	3919200	1995300	0	0			152	367
AAGVDVDPLDTGAPVAIASAAAVSGLR	27	0	2463.3	P64941	P64941	pafB	Protein PafB	yes	yes	2,3	4.5023e-21	128.4	2	2	2	2	1	2	2	1	2	2	2	2	2	2	1	2	72677000	4899000	5126300	4203100	4404000	3859400	4737700	6299900	3327600	4674100	5859700	4677400	4438700	4408400	4683300	3398900	3679900			153	1449
AAGVEVDRK	9	1	943.509	P66105	P66105	rplT	50S ribosomal protein L20	yes	yes	2	0.0007473	90.15	1	1	1	1	1	1			1	1	1		1	1	1		88951000	0	8154500	10614000	5403700	19744000	0	0	0	7388300	7833200	4271600	0	7838400	6766500	10936000	0			154	1592
AAGVIHSDFEK	11	0	1172.58	L7N5Q0	L7N5Q0			yes	yes	2	0.00023656	67.214						1								1			5276600	0	0	0	0	0	5276600	0	0	0	0	0	0	0	0	0	0			155	472
AAGVNFADHLAR	12	0	1240.63	L7N5G6	L7N5G6	fadB5		yes	yes	2	0.028	27.34												1					3604400	0	0	0	0	0	0	0	0	0	0	0	3604400	0	0	0	0			156	433
AAHLNDLVAQVNRPLR	16	1	1786	L0T6Y7	L0T6Y7	Rv0530		yes	yes	3	0.069653	44.925			1														10131000	0	0	10131000	0	0	0	0	0	0	0	0	0	0	0	0	0			157	94
AAHPDLPIDTATEDIVGVAGR	21	0	2117.08	P67607	P67607	lysS1	Lysine--tRNA ligase 1	yes	yes	2,3	1.0023e-26	151.41	1	1	1	2	2	2	1	1	1	1	2	1	2	1	1	1	161010000	6653200	13292000	10246000	9063900	8332300	9398300	9131100	10510000	12166000	10861000	11139000	7937600	12611000	9318400	13722000	6631400			158	1702
AAHPYEEPAFDIFALVPPPVGSGLGR	26	0	2706.38	P0A656	P0A656		UPF0135 protein Rv2230c/MT2289	yes	yes	3	2.4532e-11	95.926			1	1										1	1	1	15355000	0	0	2395900	2291000	0	0	0	0	0	0	0	0	0	3686200	4953000	2028700			159	1203
AAHTAIAVEQFLAEVYATQHAGSEPGPAVAIP	32	0	3215.63	L7N4N5	L7N4N5	lipM		yes	yes	3	0.0017051	49.094	1	1	1	1		1			1	1	1	1	1	1	1	1	26374000	2330100	1752300	1923000	1372000	0	614170	0	0	2538500	2233100	2563200	2010300	2399800	1564300	2740900	2332100			160	293
AAHWEHTVAVTDDGPR	16	0	1760.82	Q7D9D5	Q7D9D5	map-1	Methionine aminopeptidase 1	yes	yes	2,3	1.1296e-16	142.91	2	1	2	2	2	2	2	2	3	1	1	2	3	2	2	2	161150000	11253000	8348400	10484000	3621200	17094000	9642700	13407000	12859000	5805500	2829200	2669700	6511300	16685000	14978000	15620000	9345300			161	2136
AAIAEGAEEHPFFQLVYNER	20	0	2290.1	O53686	O53686		Putative S-adenosyl-L-methionine-dependent methyltransferase Rv0281/MT0293	yes	yes	3	1.917e-08	71.376	1	1	1	1	2	1	1	1	1	1	1	1	1	1	1	1	157900000	5488900	7805700	7430700	7827600	15280000	8384600	18097000	21598000	5972800	6096000	7996000	10259000	7593800	6476300	11770000	9819800			162	913
AAIAPFAELER	11	0	1186.63	O53873	O53873	ercc3		yes	yes	2	0.036359	35.677									1	1							2053500	0	0	0	0	0	0	0	0	1243700	809740	0	0	0	0	0	0			163	957
AAIAQATQAAEAAR	14	0	1341.7	P0C5C0	P0C5C0	ftsH	ATP-dependent zinc metalloprotease FtsH	yes	yes	2	5.6194e-22	149.69	1	1	1	1		1	2		2	1	1	1	1	1		1	164170000	11529000	13480000	10083000	4907200	0	9343500	37690000	0	22650000	10048000	8641500	6702200	13491000	10770000	0	4833500			164	1218
AAIAVGHGVTVR	12	0	1149.66	O53580	O53580	fadD32	Long-chain-fatty-acid--AMP ligase FadD32	yes	yes	2,3	4.1194e-07	139.76	3	2	2	2	2	2	2	2	2	2	2	2	2	2	2	2	1194900000	102290000	50701000	49457000	25128000	113870000	130020000	98340000	35050000	80481000	66726000	37788000	32171000	144630000	86315000	104500000	37408000			165	895
AAIDDLVELAGGK	13	0	1270.68	O05773	O05773	Rv3094c		yes	yes	2	2.5612e-07	95.273	1	1	1	1	1	1	1	1	1		1	1	1	1	1	1	236130000	13548000	12003000	10349000	7106700	24563000	17243000	25776000	27801000	15227000	0	14139000	9729900	15744000	7366700	16037000	19491000			166	565
AAIDDLVELAGGKK	14	1	1398.77	O05773	O05773	Rv3094c		yes	yes	2,3	9.6554e-10	106.32	1	1	1	1	1	1	1	1	1	1	1	1	2	1	1	2	171930000	3947800	3872500	4376200	4014900	18874000	12316000	31158000	36342000	6901200	9018600	4818800	3628300	10035000	5646300	8046300	8939600			167	565
AAIEALGPIALPVK	14	0	1361.83	P66315	P66315	rplI	50S ribosomal protein L9	yes	yes	2	0.00039087	57.434	1	1	1	1	1	2	2	1	1	1	1	1	1	1	1	1	929270000	58169000	49631000	60021000	32587000	62830000	64350000	118670000	80422000	52987000	54250000	47076000	38422000	58154000	48944000	68794000	33959000			168	1600
AAIEEACGGELLDEDTDEVIDVVLLWWR	28	0	3215.53	P64959	P64959		Uncharacterized protein Rv2239c/MT2299	yes	yes	3	0.016066	27.753		1	1			1		1			1	1					981560	0	92484	196860	0	0	62395	0	332620	0	0	142120	155080	0	0	0	0			169	1456
AAIEEMAPQLAR	12	0	1298.67	Q7D4M2	Q7D4M2	pcnB		yes	yes	2	0.0013985	55.258							1										11200000	0	0	0	0	0	0	11200000	0	0	0	0	0	0	0	0	0			170	2105
AAIELIADHQLTVLADLLVHR	21	0	2310.31	O53865	O53865	kdc	Alpha-keto-acid decarboxylase	yes	yes	3	0.0031448	41.962		1	1	1											1		1920500	0	410820	424700	581520	0	0	0	0	0	0	0	0	0	0	503480	0			171	951
AAIGLGDGVVR	11	0	1026.58	P95199	P95199	metZ	O-succinylhomoserine sulfhydrylase	yes	yes	2	9.1704e-05	75.229					1	1	1	1	1		1						26290000	0	0	0	0	6116900	4184400	4246800	4149000	0	0	7593300	0	0	0	0	0			172	1897
AAIHFDDLQWER	12	0	1499.72	L0T5L1	L0T5L1	Rv0068		yes	yes	3	0.00026584	60.161	1	1	1	1	1	1	1		1	1	1	1	1	1	1	1	36053000	2026800	2149800	2320000	1783500	2952600	3195300	1192800	0	1888200	2907800	2355000	1447400	3755100	2874100	3429400	1775300			173	58
AAIPEGPINAVTEDELR	17	0	1793.92	O06426	O06426		Uncharacterized protein Rv0560c/MT0586	yes	yes	2	5.3613e-09	78.078	1	1	1	1	1	1	1	1	1	2	1			1	1	1	145710000	7596300	5051400	5970300	4845500	19753000	13426000	29673000	26343000	3898000	12004000	4061400	0	0	1844600	8679100	2565100			174	671
AAISTLLETLDDFR	14	0	1563.81	O05839	O05839	zur	Zinc uptake regulation protein	yes	yes	3	4.6448e-07	83.204		1		1	1			1	1			1				1	1718500	0	298110	0	174660	361120	0	0	119700	272620	0	0	156200	0	0	0	336110			175	576
AALAAAGVQPETVGVVEAHGTGTPIGDPIEYR	32	0	3145.6	P96291	P96291	mas-2		yes	yes	2,3	1.4185e-07	82.126	2	1	1	1	2	1	1			1	1	1	2	1	1	1	527590000	44930000	37235000	34219000	12175000	77964000	76719000	57690000	0	0	4367500	4301900	1959800	64617000	32563000	64909000	13941000			176	1938
AALAALLSQLPR	12	0	1222.74	L7N4F5	L7N4F5			yes	yes	2	2.9861e-19	189.58	1	1	1	1	1	1	2	1	1	1	1	1	1	1	1	1	143110000	12887000	9073100	10310000	7523800	3548700	3423800	11425000	3102800	9666100	9338400	9972700	9989200	14094000	10411000	9696700	8647100			177	253
AALADHDGVLSLGGGAVTSPGVR	23	0	2119.1	P0A4Z2	P0A4Z2	aroK	Shikimate kinase	yes	yes	2	1.7276e-06	74.251						1	1		1	1				1	1		13745000	0	0	0	0	0	1770000	2716500	0	1736500	2549300	0	0	0	1337900	3634700	0			178	1045
AALAEAKPDIAR	12	1	1224.68	P95020	P95020	nusB	N utilization substance protein B homolog	yes	yes	2	1.2372e-05	102.03	1	1	1	1	2	1	1	1	2	1	1	1	1	2	2	1	132290000	8720400	4757100	5399100	3278400	20227000	5372700	11271000	4978900	13065000	5961000	3029900	2971400	9364600	15711000	15017000	3161600			179	1832
AALAFMDTELR	11	0	1236.62	Q11058	Q11058		Uncharacterized protein Rv1260/MT1298	yes	yes	2	0.00083148	51.286	1			1	1		2		1	1	1	2	1	1	2	1	34217000	2773500	0	0	1774600	2384000	0	3869200	0	3091500	2641400	2487100	3379100	3501700	2290000	4451900	1572700			180	2040
AALAHAGGGIVAESDPDDELEETTTK	26	0	2596.21	O05851	O05851	menF	Putative isochorismate synthase	yes	yes	3	5.0353e-11	95.209	1	1	1	1	1				1	1	1	1	1	1	1	1	56407000	4473400	4937100	4327200	3110300	4731100	0	0	0	3855700	3217300	4163100	4531600	6145700	2872400	5275000	4766800			181	580
AALAHYTR	8	0	901.477	O05919	O05919		Uncharacterized oxidoreductase Rv0927c/MT0954	yes	yes	2	0.0028563	67.897							1										937590	0	0	0	0	0	0	937590	0	0	0	0	0	0	0	0	0			182	594
AALANAGLSAAEVDVVEGHGTGTTLGDPIEAQALLATYGQDR	42	0	4122.05	L0TA10	L0TA10	pks12		yes	no	3	0.042671	19.131	1	1										1					6046900	2418200	2101700	0	0	0	0	0	0	0	0	0	1526900	0	0	0	0			183	159
AALDALPYLIDNR	13	0	1443.77	O53610	O53610	vapC1	Probable ribonuclease VapC1	yes	yes	2	0.087502	30.308					1												2369500	0	0	0	0	2369500	0	0	0	0	0	0	0	0	0	0	0			184	901
AALDATTIGPPTPPPAR	17	0	1644.88	O53246	O53246	lppY		yes	yes	2	1.0214e-08	75.143	1	1	1	1	1	1			1	1	1	1	1	1		1	50738000	4798100	4951700	4572500	3042700	5135800	4012400	0	0	5333900	3476000	3293600	2362100	4780900	2834000	0	2144900			185	823
AALDKVPALNPHQIDDLMMGCGLPGGESGFNIAR	34	1	3563.73	L7N4H3	L7N4H3	fadA3		yes	yes	3,4	0.000256	72.152	1	1	1	1	2	1	2	2	1	1	1	1	1	1	2	1	192440000	9123800	7800400	7941300	7129900	17789000	9700100	33165000	19875000	5700000	12133000	2925400	3935100	10709000	17016000	22903000	4592800			186	265
AALDSLCDALQAETVHDNVR	20	0	2197.04	P66779	P66779		Uncharacterized oxidoreductase Rv1543/MT1595	yes	yes	3	1.0667e-17	109.72	1	1	1	1	1	1	1		1	1	1	1		1	1	1	381610000	35772000	26337000	28716000	17084000	27953000	22520000	30812000	0	30316000	31842000	28771000	22804000	0	6727000	43004000	28948000			187	1619
AALEAFVAK	9	0	918.517	P63642	P63642	argG	Argininosuccinate synthase	yes	yes	1	0.00034177	103.74								1					1				2409900	0	0	0	0	0	0	0	1360100	0	0	0	0	1049800	0	0	0			188	1295
AALEEIR	7	0	800.439	L7N5K6	L7N5K6	fadE23		yes	yes	2	0.00082016	107.43	1	1	1	1	1		1		1	1	1	1	1	1	1		181010000	15792000	10906000	12417000	11269000	20261000	0	32839000	0	0	14653000	9777300	6192700	17444000	10187000	19274000	0			189	451
AALEGALADFCAGNVGGGLDMMWNNAGIGEGGWFEDVPYEAAVR	44	0	4557.05	L7N4J1	L7N4J1			yes	yes	3	0.086052	0.0056011															1		628470	0	0	0	0	0	0	0	0	0	0	0	0	0	0	628470	0			190	275
AALEKDYDLVGNNLGGR	17	1	1803.91	O53665	O53665	fabG-1		yes	yes	2	5.5843e-52	233.02								1									27391000	0	0	0	0	0	0	0	27391000	0	0	0	0	0	0	0	0			191	911
AALEPVNPPKPPPAIK	16	1	1637.95	Q933K8	Q933K8	espB	ESX-1 secretion-associated protein EspB	yes	yes	2,3	0.0025738	66.509	1	3	1	2	2	2	2	3	1	2	2	2	2	2	2	2	288690000	3909900	19128000	2141700	12765000	29852000	20166000	32462000	39109000	12328000	21921000	10133000	7975800	23690000	15382000	29377000	8350800			192	2169
AALFFDGR	8	0	895.455	P95302	P95302	pstB2	Phosphate import ATP-binding protein PstB 2	yes	yes	2	0.00054861	87.696	1	1	1	1	1	1	1		1	1			1	1	1		22110000	2594000	1469200	1469400	910540	2289500	2055800	2592700	0	1034300	1730100	0	0	1820800	1456700	2686800	0			193	1908
AALGDHDENISFDR	14	0	1558.7	P0A5T4	P0A5T4	purC	Phosphoribosylaminoimidazole-succinocarboxamide synthase	yes	yes	2,3	2.1605e-29	207.97	2	2	3	1	2	2	2	2	2	2	2	2	2	2	3	2	224980000	11941000	12542000	11697000	6886500	16065000	14616000	25725000	23270000	12816000	11816000	9474000	8515500	20612000	13139000	16918000	8949700			194	1156
AALGGAVR	8	0	713.418	L0T9M6	L0T9M6	Rv1919c		yes	yes	2	0.00034769	102.71			1		1	1				1		1				1	15742000	0	0	2937500	0	2318800	1860900	0	0	0	3035200	0	3049900	0	0	0	2540200			195	154
AALGGSDISAIK	12	0	1101.6	P0A5B9	P0A5B9	dnaK	Chaperone protein DnaK	yes	yes	2	4.0145e-05	80.69	1	1	1	1	1	1	1	2	1	1	1	1	1	1	1	1	3033800000	195280000	147870000	170430000	122780000	228000000	192290000	499870000	241060000	155360000	148450000	10318000	111580000	260520000	188780000	248780000	112450000			196	1097
AALISPQHSMGSAR	14	0	1424.72	L7N5X1	L7N5X1	ggt-2		yes	yes	2	3.0262e-05	61.415	1		1						1				1				3638400	1136500	0	575750	0	0	0	0	0	515400	0	0	0	1410700	0	0	0			197	507
AALLEQQLTLPFAAPHSMFNVK	22	0	2425.28	P67210	P67210	tgs2	Probable diacyglycerol O-acyltransferase tgs2	yes	yes	3	6.9362e-10	77.221	1	1	1	1	1		2			1	1	1		1	1	1	64634000	5369300	3413600	3632600	4148500	3457900	0	13652000	0	0	7259400	2192700	2527500	0	5998900	9075300	3907000			198	1668
AALLHEAELQLAEFIGLDEVK	21	0	2308.23	O53687	O53687	eccA3	ESX-3 secretion system protein EccA3	yes	yes	3	8.4577e-12	80.81	1			1	1				1	1	1	1	1	1	1	1	12490000	1822600	0	0	815560	748160	0	0	0	1631200	1330900	1228000	1147500	916890	817720	1142100	889290			199	914
AALLHEAELQLAEFIGLDEVKR	22	1	2464.33	O53687	O53687	eccA3	ESX-3 secretion system protein EccA3	yes	yes	3,4	4.7319e-26	134.29	2	2	1	2	1	1	1	2	2	1	2	3	3	1	2	3	28493000	2746700	2176800	838780	2008300	552430	415630	299770	779050	2443700	1171900	2375600	2474600	3272500	602440	3552800	2782400			200	914
AALLVVALTERPDLLMAATEDLLHQPQR	28	1	3083.68	P65224	P65224	thrB	Homoserine kinase	yes	yes	3,4	1.5977e-10	110.89	2	2	2	2	2	2	2	2	2	2	2	2	2	2	2	1	63591000	4618600	3754300	4103900	3462100	2631900	1923200	3337500	2424700	4918600	6843400	4365600	3298000	4107500	4656100	6748700	2396900			201	1502
AALNAPIQGSAADIIK	16	0	1551.86	P0A550	P0A550	polA	DNA polymerase I	yes	yes	2	1.1281e-08	80.026	1	1	1	2	1	1	1	1	1	1	1	1	1	1	1	1	114560000	7339000	5282500	6393400	16842000	8310100	4831000	7499200	6984900	5106100	6138300	5545400	5157000	8027100	6370900	9955200	4779400			202	1069
AALPEDVNAPSGEAA	15	0	1410.66	P66105	P66105	rplT	50S ribosomal protein L20	yes	yes	2	0.065648	29.363	1	1	1	1	1	1			1	1	1	1	1	1	1	1	361830000	27714000	25028000	25135000	16480000	28515000	25468000	0	0	25688000	48286000	21864000	19761000	30730000	24244000	25905000	17017000			203	1592
AALPEYAK	8	0	861.46	P0A5N4	P0A5N4	ahpD	Alkyl hydroperoxide reductase AhpD	yes	yes	2	0.0024293	69.825	1	1	1			1			1	1	1	1	1		1	1	110340000	10949000	8256600	8756800	0	0	2239400	0	0	17786000	11693000	17711000	8515600	9968600	0	10900000	3566000			204	1137
AALPFGLWVPVLPGTR	16	0	1692.97	P72056	P72056	dprE1	Probable decaprenylphosphoryl-beta-D-ribose oxidase	yes	yes	2	5.7007e-09	82.109	1	1	2	1	1	1	1	1	1	1	1	1	2	1	1	1	41346000	2883000	1871700	3442900	807730	2677100	2425500	1502600	564810	3259700	3955200	2066100	2074800	5959400	2596800	3764000	1495100			205	1816
AALPQTVALLGTAEEIPLDDNSVDAVLVAQAWHWVDPAR	39	0	4151.13	P65348	P65348		Uncharacterized methyltransferase Rv3342/MT3445	yes	yes	3	0.056423	7.5828	1	1	1	1	1	1	1	1	1	1	1	1	1	1	1	1	11749000	707300	524020	693540	686460	594540	664670	696200	723780	807550	946990	664040	561210	804410	916890	1114300	643490			206	1511
AALQETIAR	9	0	971.54	L0T8H7	L0T8H7	Rv1516c		yes	yes	2	0.00025771	82.287		1	1	1	1	1	1		1	1	1	1	1		1	1	38888000	0	1803900	1854800	1280800	2732900	2283000	11386000	0	2210700	2613800	2479700	1831100	3990600	0	3044600	1376500			207	132
AALQVLTALHPEVASQVGR	19	0	1959.09	P64168	P64168	ftsQ	Cell division protein FtsQ	yes	yes	3	0.00085424	39.349					1	1	1	1	1	1		1	2	1	2		67632000	0	0	0	0	6757100	5493800	6514500	4947500	5277700	5953200	0	5019900	11057000	3396600	13215000	0			208	1358
AALSGGELLGQQTVDDQPGGIVER	24	0	2409.21	O06279	O06279	Rv3603c		yes	yes	2	0.0030403	39.785							1	1									3096300	0	0	0	0	0	0	1981100	1115200	0	0	0	0	0	0	0	0			209	633
AALSNWIAGQAAVFGTR	17	0	1731.91	P95158	P95158		Putative oxidoreductase Rv1856c/MT1904	yes	yes	2,3	5.8676e-21	168.41	2	2	2	2	2	2	1	1	2	2	2	2	2	2	2	2	102340000	6289200	6033500	6624300	3508400	6161600	5699500	4595900	2371100	8205500	11222000	5574200	3728900	10461000	9080300	9004800	3780100			210	1884
AALTPLVQER	10	0	1096.62	L7N604	L7N604			yes	yes	2	0.049924	27.163	1																15133000	15133000	0	0	0	0	0	0	0	0	0	0	0	0	0	0	0			211	523
AALVDLPQVEVVTGSVR	17	0	1751.98	O07191	O07191	Rv2689c		yes	yes	2	4.8443e-05	63.691	1										1						2591500	1538500	0	0	0	0	0	0	0	0	0	1053000	0	0	0	0	0			212	700
AAMEELGEPNR	11	0	1215.56	L7N583	L7N583			yes	yes	2	0.0028249	42.031			1														620310	0	0	620310	0	0	0	0	0	0	0	0	0	0	0	0	0			213	387
AAMGYTGSPTIEVLQQAQFVR	21	0	2266.14	P65167	P65167	guaB	Inosine-5-monophosphate dehydrogenase	yes	yes	2	1.2592e-21	116.6	1	1	1	1	1	1	1	1	1	1	1	1	1	1	1	1	106980000	10039000	6411300	8654200	4918800	8047400	8466400	6946900	5646200	5901100	7737700	5472900	3883600	6495300	7035900	8238600	3080600			214	1497
AANEDGTFK	9	0	951.43	O05793	O05793	cysA1	Putative thiosulfate sulfurtransferase	yes	yes	2	8.5621e-05	126.07	3	1	1	1	1	1	1	1	1	1	1	1	1	1	1	1	434540000	44096000	27328000	30186000	30031000	35888000	26928000	27512000	35809000	22082000	23302000	17010000	19988000	33342000	21248000	30498000	9289600			215	567
AANEDGTFKSDEELAK	16	1	1723.79	O05793	O05793	cysA1	Putative thiosulfate sulfurtransferase	yes	yes	2,3	4.828e-06	87.088	1	1	1	2	2	2	1	1	1	2	1	1	2	2	2	2	516180000	5126600	4660800	3479500	24605000	54686000	11059000	102390000	68889000	5176000	43208000	1690900	1893400	36921000	70322000	66810000	15256000			216	567
AANLPIALSDR	11	0	1139.63	O53203	O53203	gdh	NAD-specific glutamate dehydrogenase	yes	yes	2	7.9708e-06	83.045		1	1	1	1	1	1		1		1	1	1		1		58917000	0	2765300	4522800	2773500	4531200	2684400	7955800	0	9450000	0	4967400	3509700	9951900	0	5805200	0			217	808
AANQLFTVLGELK	13	0	1402.78	L0TEL7	L0TEL7	Rv3197		yes	yes	2	2.927e-05	69.209	1	1	1	1	1	1	1	1	1	1	1	1	1	1	1	1	78140000	6617000	4686700	4725900	4576300	4759800	4166200	4008800	2108300	4194300	5562000	4251000	3850500	7416200	5557400	7126700	4533100			218	212
AAPATVSELDR	11	0	1128.58	P66591	P66591	rpsF	30S ribosomal protein S6	yes	yes	2	2.0442e-10	172.27	1	1	1	1	2	2	1	1	2	2	1	1	1	1	2	1	1197600000	74400000	67497000	60342000	46251000	113280000	85969000	97216000	55576000	96871000	124970000	49012000	37230000	82854000	69377000	101890000	34862000			219	1606
AAPDLDATQK	10	0	1028.51	O69740	O69740	espI	ESX-1 secretion-associated protein EspI	yes	yes	2	9.2312e-06	101.66				1	1		1				1	1			1	1	32601000	0	0	0	2124300	10880000	0	1271500	0	0	0	2229000	3644000	0	0	10818000	1633800			220	1014
AAPEVDFR	8	0	903.445	P65497	P65497	nadA	Quinolinate synthase A	yes	yes	2	0.00030336	101.41	1	1	1		1	1	1	1	1	1	1		1	1	1		126360000	9141000	11429000	9740900	0	11346000	13627000	11102000	6368500	9041300	9980500	4977900	0	11401000	7605400	10599000	0			221	1527
AAPGLAR	7	0	654.381	L0T5L0	L0T5L0	Rv1059		yes	yes	2	0.022946	59.641	1	1	1	1	1	1			1	1	2	1	1	1			34740000	2551900	2184500	2832600	163780	4208200	3501700	0	0	2125000	2503200	2292800	8768400	1991200	1616600	0	0			222	57
AAPIPDPAKPDELAVAGPGDDPAEPDGIR	29	1	2850.4	O06131	O06131	lgt	Prolipoprotein diacylglyceryl transferase	yes	yes	3	0.067251	37.424	1	1	1	1	1	1			1	1	1	1	1	1	1	1	259510000	24052000	17608000	18107000	11716000	21704000	22098000	0	0	21777000	19433000	19808000	11902000	30656000	12045000	16980000	11626000			223	595
AAPIPDPAKPDELAVAGPGDDPAEPDGIRR	30	2	3006.5	O06131	O06131	lgt	Prolipoprotein diacylglyceryl transferase	yes	yes	4	0.055088	51.321	1	1	1	1	1	1		1	1		1	1		1		1	179160000	16496000	16126000	18182000	8158700	20765000	26287000	0	11254000	16540000	0	13849000	8435100	0	15027000	0	8041600			224	595
AAPLDEASR	9	0	928.461	P65091	P65091		Uncharacterized protein Rv3780/MT3889	yes	yes	1,2	1.519e-07	161.86	2	2	3	2	3	3	1		2	3	2		2	3	2		191400000	15527000	11903000	15102000	11300000	26411000	16147000	1048000	0	10793000	18633000	8750600	0	18610000	16955000	20216000	0			225	1487
AAPLLPTVLLGK	12	0	1191.76	P96236	P96236	glpQ1	Probable glycerophosphoryl diester phosphodiesterase 1	yes	yes	2	0.00034433	56.087				1													0	0	0	0	0	0	0	0	0	0	0	0	0	0	0	0	0			226	1926
AAPLVAILWGR	11	0	1165.7	P67071	P67071	ung	Uracil-DNA glycosylase	yes	yes	2	5.8929e-07	98.048	1										1						3365200	1890400	0	0	0	0	0	0	0	0	0	1474700	0	0	0	0	0			227	1650
AAPNDAEAIGAANAANVK	18	0	1666.83	P95058	P95058	rpsQ	30S ribosomal protein S17	yes	yes	2	7.6922e-09	72.489	1	1			1	1		1						1			183940000	34350000	32110000	0	0	15685000	48053000	0	17632000	0	0	0	0	0	36105000	0	0			228	1851
AAPNSEVYECLIR	13	0	1520.73	L0TAB7	L0TAB7	Rv1683		yes	yes	2	5.0108e-08	134.49	1	1	1	1				1	1	1	1		1	1	1		75814000	7338000	3970500	7761800	5038300	0	0	0	6450200	5694500	7284500	7074000	0	9457900	5431200	10313000	0			229	163
AAPQDDGPDMGPR	13	0	1325.57	L7N4Z1	L7N4Z1			yes	yes	2	2.1914e-07	94.402	1	1	1			2		1	1	1	1		1	1			10278000	1110200	926430	1083900	0	0	2291900	0	975940	873370	870550	660060	0	880250	605100	0	0			230	346
AAPVAGPEVAANR	13	0	1221.65	P0A4Y8	P0A4Y8	argR	Arginine repressor	yes	yes	2	4.0317e-05	70.54	1			1	1	1	1	1	1	1		1	1		1	1	37023000	2700300	0	0	1429700	4355700	3111200	7103100	5814400	2054000	2735200	0	514460	3627000	0	2859900	717490			231	1043
AAPVAPVLSAR	11	0	1050.62	O53856	O53856	narL	Probable transcriptional regulatory protein NarL	yes	yes	2	1.6311e-05	84.687	1	1	2	1	1	1	1	1	1	1	1	1	1	2	1	1	94495000	5085800	2716100	10347000	4908000	5829400	3196100	18850000	7268100	3338600	999510	2898400	2842100	7359900	8409200	6623700	3822900			232	949
AAPVGLFVETFGTETEDPVK	20	0	2106.05	P77899	P77899	metK	S-adenosylmethionine synthase	yes	yes	2,3	9.2848e-13	92.679	3	3	2	2	4	3	2	1	2	3	2	2	2	3	1	2	520900000	49366000	43831000	55693000	29576000	35918000	30290000	8635600	9181300	39063000	30853000	37158000	33941000	46208000	29983000	19659000	21548000			233	1820
AAPVGLFVETFGTETEDPVKIEK	23	1	2476.27	P77899	P77899	metK	S-adenosylmethionine synthase	yes	yes	2,3	0.0005797	68.676	1	1	1	2	1	1	3	2	1	1	1	2	1	2	1	2	973610000	62503000	59574000	59574000	56784000	60226000	51622000	84279000	68669000	55782000	76092000	38278000	33649000	70824000	84929000	75824000	34999000			234	1820
AAPVLWTQQVLTTGR	15	0	1639.9	P63571	P63571	argJ	Arginine biosynthesis bifunctional protein ArgJ;Glutamate N-acetyltransferase;Amino-acid acetyltransferase;Arginine biosynthesis bifunctional protein ArgJ alpha chain;Arginine biosynthesis bifunctional protein ArgJ beta chain	yes	yes	2	0.026676	33.681		1															4846400	0	4846400	0	0	0	0	0	0	0	0	0	0	0	0	0	0			235	1289
AAQAAQLR	8	0	827.461	P65069	P65069		Uncharacterized protein Rv3400/MT3508	yes	yes	2	0.0023236	117.18	1		1	1								1	1		1	1	15133000	3989900	0	2966700	2015700	0	0	0	0	0	0	0	1606800	3755100	0	0	798380			236	1480
AAQAVTGETLR	11	0	1115.59	P95027	P95027	vapB17	Putative antitoxin VapB17	yes	yes	2	6.8199e-07	87.713														1			2016100	0	0	0	0	0	0	0	0	0	0	0	0	0	2016100	0	0			237	1836
AAQDSFFTAR	10	0	1112.53	O33236	O33236			yes	yes	2	4.6994e-06	66.683		1	1	1							1		1	1		1	42807000	0	4158200	6533500	5881900	0	0	0	0	0	0	6049500	0	10056000	5682600	0	4445300			238	743
AAQEAGLATIPAIVR	15	0	1479.84	P0A5R2	P0A5R2	parB	Probable chromosome-partitioning protein ParB	yes	yes	2	6.5372e-06	71.08	1	1	1	1		2	1	1	1	1	1	1	1	1	1	1	131630000	8929500	6043100	6472500	5247200	0	23357000	13873000	9526000	4919100	9275600	5683500	4832800	12438000	6095200	10052000	4887700			239	1148
AAQIAGADAK	10	0	914.482	O06153	O06153		Universal stress protein Rv1636/MT1672	yes	yes	2	0.00023138	72.2	1	1	1	1	1	1			1	1	1	2	1	1	1	3	564260000	54597000	38825000	50403000	32228000	57028000	40279000	0	0	43729000	31328000	20107000	65548000	37308000	31192000	38904000	22783000			240	599
AAQIPDEYVK	10	0	1132.58	P63429	P63429	fadE10	Probable acyl-CoA dehydrogenase FadE10	yes	yes	1,2	0.00010455	76.228	2	1	1	1		2	1	1	2	1	1	1	1	1	1	1	320720000	26193000	16229000	20120000	16807000	0	21196000	44826000	4380800	20958000	19377000	16397000	11810000	28742000	20465000	38571000	14648000			241	1265
AAQLGIELLSLDDLLAR	17	0	1810.02	P0A544	P0A544	serA	D-3-phosphoglycerate dehydrogenase	yes	yes	2,3	3.5325e-26	178.85	2	2	2	2	2	2	2	3	2	2	2	2	1	2	2	2	84681000	6358100	5292000	5301000	5122800	4869600	3782500	990380	1757000	7417000	7078600	6480000	5461300	6707300	5604800	6850400	5608500			242	1066
AAQLGLSTAIVEPK	14	0	1396.79	P66004	P66004	lpdC	Dihydrolipoyl dehydrogenase	yes	yes	2	4.0493e-07	83.692	1	1	2	1	1	1	2	1	1	2	1	1		1	2	1	687550000	34299000	35924000	38196000	48368000	53553000	46015000	87327000	45292000	32560000	47652000	41628000	32439000	0	37647000	76928000	29718000			243	1579
AAQQLLVASVR	11	0	1154.68	P64891	P64891		UPF0749 protein Rv1823/MT1871	yes	yes	2	0.022139	43.68							1										3391900	0	0	0	0	0	0	3391900	0	0	0	0	0	0	0	0	0			244	1439
AAQQSWPTVADWVR	14	0	1613.8	L0TAB7	L0TAB7	Rv1683		yes	yes	2	4.3879e-15	126.09	1	1	1		1	1			1	1	1	1	1	1	1	1	53826000	5355600	3487300	3219200	0	4606400	3307000	0	0	5447000	6115000	4245400	4639800	4977500	3216900	0	5208600			245	163
AAQTLLPQAK	10	0	1039.6	L0TAT7	L0TAT7	lipD		yes	yes	1,2	0.00037791	93.178	1	1	1	2			1	2	2		2	2			2	2	50983000	1570700	508130	3958400	6197300	0	0	1936800	3938600	6110100	0	6218700	6097200	0	0	9141700	5305700			246	168
AAQVATTLTGTQR	13	0	1316.7	P96887	P96887		Maf-like protein Rv3282/MT3381	yes	yes	2	1.4074e-07	53.479				1													1849000	0	0	0	1849000	0	0	0	0	0	0	0	0	0	0	0	0			247	1973
AAQVAVEEGVVNLDTPAGPPGSTVR	25	0	2433.25	L7N578	L7N578			yes	yes	2	1.7291e-18	120.33	1	1	1	1	1	1			1	1	1		1	1		1	26501000	2028100	1594600	2069800	2149800	1962900	1597900	0	0	1858900	2152900	2656900	0	3567000	3078000	0	1784300			248	386
AAQVFPETVPPDLAR	15	0	1609.85	P71707	P71707	ponA1	Penicillin-binding protein 1A	yes	yes	2	1.0168e-07	82.578	1	1		1			1				2	1				1	10502000	880160	698140	0	818130	0	0	2572600	0	0	0	2802300	1120800	0	0	0	1609500			249	1755
AARPVASPALDLYGLLSPR	19	1	1966.1	L0T657	L0T657	Rv1191		yes	yes	3	0.017903	47.75							1			1					1		12821000	0	0	0	0	0	0	5156100	0	0	4593500	0	0	0	0	3071200	0			250	75
AASAVVSGGPDIRPALGDPADVAK	24	1	2233.17	L0T6Q2	L0T6Q2	hemD		yes	yes	2,3	1.0457e-05	82.761	2	1	2		2	2	3	2	1	2	2	2	2	2	2	1	582570000	39008000	5885800	40899000	0	59576000	54433000	49658000	36564000	35112000	47390000	40215000	18935000	48456000	32575000	54046000	19820000			251	87
AASDPGLTQTGTAVGTYNYMAPER	24	0	2470.14	O05871	O05871	pknD	Serine/threonine-protein kinase PknD	yes	yes	2	7.4805e-25	126.32	2	1	1	1	2	3	1	1	2	1	1	1	1		2	1	186750000	13199000	12531000	13096000	10307000	10396000	16871000	8827700	5929800	16257000	14639000	13188000	10690000	16580000	0	16695000	7547500			252	582
AASDQPKPEPAPK	13	1	1334.68	L7N640	L7N640	yfdE		yes	yes	2	0.00030928	78.887	1		1	1	1	1			1		1		1	1			41402000	953390	0	4596200	14448000	2841400	2136700	0	0	6363700	0	8143100	0	1022200	897380	0	0			253	545
AASEAGIEGLDELFVGPTAIAFVTGEPVDAAK	32	0	3144.59	P66044	P66044	rplJ	50S ribosomal protein L10	yes	yes	2,3	2.2609e-07	78.319	2	2	2	2	2	2	2	2	2	1	2	2	2	2	2	2	267630000	21472000	18815000	19013000	14126000	19379000	17864000	9090100	7858100	19786000	6942300	18593000	15454000	21267000	17293000	27335000	13344000			254	1586
AASENGVPVTAR	12	0	1170.6	Q50685	Q50685		Uncharacterized FAD-linked oxidoreductase Rv2280	yes	yes	2	1.0946e-08	153.54	2		1	1	1	1	1	1	2	1	1	1	1	1			995660000	105980000	0	44462000	29401000	42190000	34289000	181540000	202690000	76594000	60932000	28170000	28790000	82152000	78463000	0	0			255	2069
AASGAVLSALGPK	13	0	1140.65	O06811	O06811	tkt	Transketolase	yes	yes	2	5.3938e-08	115.57		1		1	1	1	1	1		1					1		300840000	0	21915000	0	26674000	39516000	22684000	79131000	56908000	0	22482000	0	0	0	0	31531000	0			256	689
AASGGGNGYSLR	12	0	1108.53	F5BH89	F5BH89	mce1A		yes	yes	2	4.068e-05	78.964											1						1136700	0	0	0	0	0	0	0	0	0	0	1136700	0	0	0	0	0			257	8
AASGWDIETVK	11	0	1175.58	F5BH93	F5BH93	mce1C		yes	yes	2	0.00039554	63.864											1	1				1	11455000	0	0	0	0	0	0	0	0	0	0	3255400	3586800	0	0	0	4612300			258	9
AASGWDIETVKR	12	1	1331.68	F5BH93	F5BH93	mce1C		yes	yes	2	0.0050812	51.064					1												2178400	0	0	0	0	2178400	0	0	0	0	0	0	0	0	0	0	0			259	9
AASLGGGGGGGVPSAPLGSAIGGAESVRPAGAGDIAGLGQGR	42	1	3528.8	Q933K8	Q933K8	espB	ESX-1 secretion-associated protein EspB	yes	yes	4	6.4406e-10	102.17	1	1	1	1	1	1	1	1	1	1	1		1	1	1		100190000	6822000	6276600	6589900	4996000	7445500	6344100	13567000	8273700	4751500	8132600	6613200	0	7818500	6406800	6155900	0			260	2169
AASLIGLGQALVER	14	0	1396.8	P63540	P63540	nth	Endonuclease III	yes	yes	2	0.025891	36.345	1	1	1	2	1	1	1	1	2	1	1	1	2	1	1	1	1490300000	61606000	48733000	49118000	131230000	130900000	94595000	3592300	1289100	212150000	45952000	102350000	92297000	238990000	84558000	66269000	126670000			261	1285
AASLLDEDMDALEEAWETAGLR	22	0	2405.11	O53262	O53262			yes	yes	2	2.5387e-26	132.14	1	1	1	1	1	1	1	1	1	1	1	1	1	1	1	1	10306000	734560	666260	692790	453130	705440	815640	670840	529400	653700	628730	442430	587710	596150	587270	939320	603010			262	828
AASPVEQIIIAQEFTAGR	18	0	1900.01	L7N5P6	L7N5P6	fadE6		yes	yes	2	0.086881	27.846			1														4269200	0	0	4269200	0	0	0	0	0	0	0	0	0	0	0	0	0			263	470
AASVGSLSVPPAWAAANQAVTPAAR	25	0	2362.24	Q6MWX1	Q6MWX1	PPE60		yes	yes	2	0.0034651	43.241								1				1		1		1	7705400	0	0	0	0	0	0	0	2145600	0	0	0	1644600	0	2480400	0	1434800			264	2088
AASVGSLSVPQAWAAANQAVTPAAR	25	0	2393.25	Q7D8M9;Q11031	Q7D8M9	PPE18;ppe19	Uncharacterized PPE family protein PPE19	no	no	2	0.0049946	37.821																1	5244100	0	0	0	0	0	0	0	0	0	0	0	0	0	0	0	5244100			265	2134;2030
AATDPLELK	9	0	956.518	P71559	P71559	sucC	Succinyl-CoA ligase [ADP-forming] subunit beta	yes	yes	1,2	2.7622e-05	158.07	1	1	1	1	1	2	2	1	1	1	1	1	2	1	1	1	398170000	41263000	29320000	25364000	34139000	23127000	24458000	49006000	26422000	17405000	13769000	15615000	18344000	27605000	21392000	18211000	12734000			266	1727
AATDPTTQGGQYYGPDGFGEQR	22	0	2315.01	L0T3K3	L0T3K3	Rv0439c		yes	yes	2	1.8312e-34	158.02	1	1	1	1	1	1	2	2	2	1	1	1	1	1	1	1	264150000	20776000	11393000	13285000	9312600	22496000	19188000	28687000	18078000	14947000	15187000	9466200	9743600	28441000	15325000	19408000	8415000			267	31
AATGADESVQTGEGR	15	0	1447.65	P63405	P63405	accD3	Putative acetyl-coenzyme A carboxylase carboxyl transferase subunit beta	yes	yes	2	1.2446e-16	136.6	1	1	1									1	1			1	9928200	2214600	1283700	1826400	0	0	0	0	0	0	0	0	970950	2837000	0	0	795640			268	1262
AATGVPR	7	0	670.376	P63531	P63531	glgE	Alpha-1,4-glucan:maltose-1-phosphate maltosyltransferase	yes	yes	2	0.087213	37.646		1	1	1	1	1				1	1	1	1			1	27401000	0	3180400	2862600	1984100	5795700	5392200	0	0	0	2377300	897470	872400	239930	0	0	3798700			269	1283
AATLPIYVHAPYLINLASANNR	22	0	2381.29	P63535	P63535	end	Probable endonuclease 4	yes	yes	2,3	2.1535e-27	141.83	2	2	2	1	2	2	2	2	2	2	2	2	2	2	2	2	435170000	41523000	23479000	24279000	14424000	32743000	37881000	42592000	19110000	20897000	36520000	17065000	14470000	26690000	32730000	34850000	15910000			270	1284
AATLYDHGDDFGAAEAANMAK	21	0	2137.94	P71539	P71539	fadE12	Acyl-CoA dehydrogenase fadE12	yes	yes	2	5.6262e-17	103.9	1	1		1	1	1	1	1	1	1	1		1	1	1	1	48681000	2598000	1884400	0	1037100	7539500	4492600	5713000	3456600	2951400	3574100	1877300	0	5785500	2946500	3601900	1223000			271	1723
AATSDAYDNALR	12	0	1266.58	L0TBA9	L0TBA9	Rv2466c		yes	yes	2	4.1049e-07	137.01	1	1	1		1	1		1	1	1	1		1	2		1	91030000	9154900	4875000	7141300	0	13831000	7919900	0	9202300	3849500	3929600	3463200	0	11298000	11087000	0	5278500			272	175
AATSDAYDNALRK	13	1	1394.68	L0TBA9	L0TBA9	Rv2466c		yes	yes	2	3.272e-08	150.44	1	1	1	1			1	1	1	1	1	1	1	1	1	1	68797000	2101300	1873900	2197400	2283500	0	0	17078000	27942000	1374600	1570400	1119000	1115900	3559900	2621500	2887200	1072200			273	175
AATTAPAGVFDNAGQDCCAR	20	0	2051.88	O33340	O33340	aldC		yes	yes	2	6.6746e-27	160.45	1	1	1	1	1	1	1	1	1	1	1	1	1	1	1	1	83956000	5641800	4850800	6248200	3553700	4236800	5353600	7030100	5822000	4583800	4680100	3790600	4005600	8741900	5042800	6505600	3868500			274	776
AATTDLLGAEVIGSAR	16	0	1543.82	P63562	P63562	argC	N-acetyl-gamma-glutamyl-phosphate reductase	yes	yes	2	3.0256e-14	115.04	1	1	1	1			1	1	1	1	1	1	1	1	1	1	62523000	5020000	4442500	4596800	2943700	0	0	6260200	760780	4018700	5245100	2791600	2511100	7784700	6614400	5896200	3637400			275	1287
AATTMATYSTVSR	13	0	1358.65	Q7D8H6	Q7D8H6	ppe20	Uncharacterized PPE family protein PPE20	yes	yes	2	9.8456e-11	112.08	1	1	1	2	1	1			1				1	1			38624000	8165700	2166200	0	11447000	2960100	2930800	0	0	5026100	0	0	0	915850	5012200	0	0			276	2131
AATVIAAGK	9	0	800.476	O69656	O69656			yes	yes	2	0.0004799	77.355	1		1	1	1	1			1	1	1						80977000	15614000	0	11840000	9776700	2116900	12030000	0	0	9066300	13279000	7252100	0	0	0	0	0			277	989
AATVLLESLVEHTEER	16	0	1795.93	P64398	P64398	hrcA	Heat-inducible transcription repressor HrcA	yes	yes	3	0.00052672	48.729	1	1	1	1		1			1	1	1	1	1	1		1	20740000	1489500	1449600	1561300	1354700	0	1768800	0	0	1761100	2280300	1773700	1756800	2275800	1978400	0	1290000			278	1386
AAVADLVTAGTHPSCPK	17	0	1693.85	P0A632	P0A632	trpC	Indole-3-glycerol phosphate synthase	yes	yes	2,3	3.226e-13	103.13	2	2	2	2	1	2	2	2	3	2	2	2	3	3		2	286100000	24716000	15592000	21536000	15167000	8125700	12012000	11586000	15118000	29262000	19040000	21632000	18182000	38158000	20059000	0	15913000			279	1193
AAVADLVTAGTHPSCPKPAR	20	1	2018.04	P0A632	P0A632	trpC	Indole-3-glycerol phosphate synthase	yes	yes	2,4	3.5375e-32	198.51	2	2	2	2	2	2	2	1	2	2	1	1	2	2	2	1	497310000	33254000	25633000	26100000	17522000	25933000	21712000	89622000	25057000	32008000	35987000	18174000	15541000	39039000	36839000	36996000	17893000			280	1193
AAVDALLAGR	10	0	955.545	L7N5U7	L7N5U7			yes	yes	1,2	1.3903e-13	196.95	1	1	1	1	1	1	1	1	1	1	1	2	1	1	1	2	97819000	11689000	6518400	7899100	6259400	4633200	3531200	4056300	3220700	7491600	4254900	5789900	5220200	9506400	5230200	6069400	6449200			281	496
AAVDALLAGRPVNPDQRPSIGCGIK	25	2	2574.37	L7N5U7	L7N5U7			yes	yes	2,3,4	6.5907e-18	141.19	2	2	2	2	2	2	3	2	2	2	2	2	2	2	3	2	2026400000	107810000	93994000	124110000	109160000	122750000	97141000	206250000	227840000	114350000	119780000	74188000	73957000	153190000	139630000	215470000	46790000			282	496
AAVDLVDHPGAR	12	0	1219.63	P64265	P64265		Uncharacterized protein Rv2212/MT2268	yes	yes	2	1.0086e-07	67.999								1			1						6667700	0	0	0	0	0	0	0	5086400	0	0	1581300	0	0	0	0	0			283	1375
AAVDPNADWHDQIR	14	0	1606.75	L7N632	L7N632			yes	yes	2	9.4968e-10	90.759		1	1		1	1	1	2	1	1	1			1	1		17776000	0	1165200	1223300	0	1380600	1223400	2512800	2274500	2120600	1313400	1145500	0	0	1760600	1655900	0			284	539
AAVDSGYYPGQFQVGQTGK	19	0	1971.93	O53275	O53275	etfA	Electron transfer flavoprotein subunit alpha	yes	yes	2,3	1.0337e-12	89.468	2	2	2	2	2	2	2	2	2	2	2	2	2	2	1	2	4195100000	272010000	313590000	250430000	208450000	300970000	280600000	387380000	269100000	236260000	249750000	256130000	143780000	327630000	259900000	260320000	178770000			285	830
AAVDVFK	7	0	748.412	P67380	P67380		UPF0234 protein Rv0566c/MT0592	yes	yes	1,2	0.0016979	104.8	2	2	3	1	2	2	2		2	2	2	3	2	3	1	2	275980000	19074000	14965000	25458000	5933500	22689000	15226000	45133000	0	11366000	14688000	14218000	18424000	23038000	26579000	9481900	9707300			286	1682
AAVEAATVTDSDGNTIDTSEFFGK	24	0	2445.12	O53189	O53189	tig	Trigger factor	yes	yes	2	1.8766e-06	67.76	1	2	1	2	1	2		1	1	1	2		1	3	1	2	196730000	16005000	17631000	14983000	19869000	12432000	12689000	0	4149100	12410000	10496000	15312000	0	16253000	18315000	11166000	15022000			287	803
AAVEAGPR	8	0	769.408	L7N501	L7N501	sdhA		yes	yes	2	0.06332	45.972						1											2584200	0	0	0	0	0	2584200	0	0	0	0	0	0	0	0	0	0			288	353
AAVEEGIVAGGGVTLLQAAPTLDELK	26	0	2521.36	P0A520	P0A520	groEL2	60 kDa chaperonin 2	yes	yes	2,3	2.0104e-05	64.845	3	2	2	3	2	3		1	2	3	2	2	2	3	2	3	211710000	22262000	14369000	11737000	17815000	11168000	10568000	0	2772200	11328000	19728000	18020000	19147000	10951000	9033000	11778000	21036000			289	1057
AAVEEGIVAGGGVTLLQAAPTLDELKLEGDEATGANIVK	39	1	3819.02	P0A520	P0A520	groEL2	60 kDa chaperonin 2	yes	yes	3,4	0.0014297	67.345	6	3	5	7	6	5	6	6	7	7	5	5	4	7	9	8	299630000	15869000	11872000	16631000	24362000	18766000	8653900	7209500	8666000	20517000	28040000	26022000	16771000	16566000	25714000	29541000	24433000			290	1057
AAVEEGIVPGGGASLIHQAR	20	0	1931.02	P0A518	P0A518	groEL1	60 kDa chaperonin 1	yes	yes	2,3	3.4161e-23	142.26	2	2	2	2	2	2	2	2	2	2	2	2	2	2	2	2	6423200000	408150000	301980000	290610000	229300000	661100000	536740000	809880000	399250000	255160000	504960000	276140000	175190000	429320000	280820000	646400000	218240000			291	1056
AAVEPLVQMLAPLAPHIAEELWLR	24	0	2666.46	P67510	P67510	leuS	Leucine--tRNA ligase	yes	yes	3	1.1433e-08	73.459	1	1	1	1	1	1	1	1	1		1	1	1	1	1	1	24039000	1532000	1440400	1404000	1558300	1471900	1196400	1517700	1347800	1932400	0	1304100	1105200	1861800	2092800	2853700	1421200			292	1694
AAVESAIR	8	0	815.45	P64199	P64199	gatB	Aspartyl/glutamyl-tRNA(Asn/Gln) amidotransferase subunit B	yes	yes	1	0.0018446	120.45						1				1							3032600	0	0	0	0	0	1770900	0	0	0	1261600	0	0	0	0	0	0			293	1365
AAVGAAPPADALTGALGVPESDVVIFGR	28	0	2620.39	L7N5Z9	L7N5Z9	purT		yes	yes	2,3	9.0533e-06	67.218	2	2	2	2	2	2	2	2	2	2	2	2	2	2	2	2	83625000	5773800	4126000	4788100	4749600	5901300	5860700	5793400	7152800	5656300	5995800	3868400	3829900	5518200	4879400	5753900	3977100			294	519
AAVGILHK	8	0	807.497	P63407	P63407	accD6	Probable propionyl-CoA carboxylase beta chain 6	yes	yes	2	0.031966	47.082	1	1	1	1					1		1	1	1	1		1	32322000	6629300	1812100	2831400	1333800	0	0	0	0	2949500	0	1834100	1630900	7125100	4190800	0	1985100			295	1263
AAVGTTSDINQQDPATLQDGGNLR	24	0	2441.18	P66771	P66771		Uncharacterized protein Rv1280c/MT1317	yes	yes	2	4.819e-18	110.38	1	1	1	1	1	1			1	1	1	1	1	1	2		44779000	2842700	2383800	2409500	1715100	4336000	3035200	0	0	3660700	3213700	1982900	2248500	4171800	2961700	9817700	0			296	1616
AAVIDEEGTLTFSELDEAAHAVANGLLAK	29	0	2954.49	L7N5E5	L7N5E5	fadD2		yes	yes	3	7.3134e-06	66.36	1	1	1	1	1	1	1		1	1	1	1	1	1	1	1	105380000	6667500	5677700	7441800	5477100	6056400	5039700	3057900	0	7746500	10297000	6792500	7315200	8878600	7545100	10643000	6741600			297	419
AAVILDSDPWR	11	0	1241.64	O53291	O53291	fecB		yes	yes	2	8.8846e-08	134.84				1					1	1							10522000	0	0	0	4281300	0	0	0	0	0	6241100	0	0	0	0	0	0			298	842
AAVLAAIK	8	0	755.491	P0A502	P0A502	ctpC	Probable cation-transporting P-type ATPase C	yes	yes	1	0.0063001	77.374	1		1										1				4665300	1603500	0	1005500	0	0	0	0	0	0	0	0	0	2056300	0	0	0			299	1051
AAVLAHR	7	0	736.434	O06258	O06258	glmM	Phosphoglucosamine mutase	yes	yes	2	0.003148	78.994			1						1	1	2		1	1		1	35513000	0	0	3793600	0	0	0	0	0	5727400	4844800	6696500	0	8563700	5402500	0	484630			300	628
AAVLASGMPVTSGGVQLNR	19	0	1826.97	O53871	O53871	fadA	Putative acyltransferase Rv0859	yes	yes	2	6.7339e-27	168.69	1	1	1	2	3	3	2	2	2	1	2	2	2	2	2	2	941020000	42771000	29017000	28142000	25609000	92623000	88597000	146510000	56373000	65676000	54851000	43112000	44935000	74359000	54508000	46547000	47386000			301	955
AAVLPLSR	8	0	825.507	P67032	P67032	glyQS	Glycine--tRNA ligase	yes	yes	2	0.00062915	85.38							1									1	7837700	0	0	0	0	0	0	5829400	0	0	0	0	0	0	0	0	2008300			302	1648
AAVLPTLIR	9	0	952.607	O69651	O69651			yes	yes	2	0.00055092	78.516	1	1		2	1		1		1		1	2	1		1	1	29629000	2891200	1980100	0	2284000	2540800	0	2914500	0	3157000	0	2955300	3188700	4039900	0	2491000	1186500			303	986
AAVLTDEK	8	0	845.449	P67510	P67510	leuS	Leucine--tRNA ligase	yes	yes	2	0.00095533	70.332						1					1	1			1	1	4876400	0	0	0	0	0	530070	0	0	0	0	496130	2023700	0	0	311100	1515400			304	1694
AAVNLLR	7	0	755.465	Q7DA74	Q7DA74	lpqI		yes	yes	1,2	0.006619	90.836					1						1						4078500	0	0	0	0	2483000	0	0	0	0	0	1595500	0	0	0	0	0			305	2144
AAVNSDIDAVR	11	0	1129.57	Q10682	Q10682		Uncharacterized protein Rv2074/MT2134	yes	yes	2	7.1263e-09	156.58	1	2	1	1	1	1	1	1	1	2	1	1	2	1	1	1	268230000	14659000	14156000	9840500	5902000	22761000	12194000	59389000	26451000	9926300	24114000	7033800	6054000	17846000	13245000	18530000	6130000			306	2011
AAVPAPDPGPDAGAIWHYGDPLGEQR	26	0	2656.27	O53825	O53825			yes	yes	3	2.6372e-07	70.449	1	1	1	1	1	1	1	1	1	1	1	1	1	1	1	1	138270000	11418000	8845600	11060000	8203200	8216200	6226200	9742200	10308000	8657900	8497700	7687300	5972400	9623100	8792400	8385500	6635000			307	938
AAVPQPSEK	9	0	925.487	O53672	O53672	Rv0250c	Uncharacterized protein Rv0250c	yes	yes	2	8.2522e-05	105.1	1	1	1	1					2		1	1	1	1		1	125790000	18226000	7499500	12047000	15332000	0	0	0	0	11216000	0	8562000	9611400	20461000	13942000	0	8892800			308	912
AAVPSGASTGEHEAVELR	18	0	1779.88	P96377	P96377	eno	Enolase	yes	yes	2,3	2.3311e-17	141.1	4	2	2	2	2	2	2	2	2	2	2	2	2	2	2	2	1445800000	215330000	98599000	85239000	44181000	101620000	87083000	74390000	96138000	91809000	103580000	44689000	31795000	125930000	117250000	93217000	34901000			309	1940
AAVPVLVHPAPR	12	0	1225.73	P65477	P65477	murE	UDP-N-acetylmuramoyl-L-alanyl-D-glutamate--2,6-diaminopimelate ligase	yes	yes	3	0.0025743	53.211	1	1	1	1	1	1			1	1	1	1	1	1	1	1	43702000	4088300	3482600	2574300	3931000	3305800	2870800	0	0	2857700	2588400	3628800	2784700	3039000	2539800	2958300	3052200			310	1524
AAVQRPSSDDELGGPASPLVLDEIAATMGFVVGK	34	1	3396.72	L7N4T6	L7N4T6			yes	yes	3	0.0076158	58.891	1	1	1	1	1		1	1	1	1		1	1		1		59324000	5095300	5471700	4951500	5225000	2722400	0	1180100	1527300	7527100	6649100	0	6122200	8362400	0	4490100	0			311	320
AAVSGGAPLGAR	12	0	1025.56	O53521	O53521	fadD15	Long-chain-fatty-acid--CoA ligase FadD15	yes	yes	2	1.7785e-07	151.07	1	1	1	1	1	1	1	1	1	1	1	1	1	1	1	1	151630000	11974000	6290700	8020700	5647100	10236000	10324000	15628000	10957000	9675600	8610800	8396300	6603200	13919000	8577700	10683000	6087700			312	874
AAVTAVSDAVR	11	0	1058.57	P63288	P63288	clpB	Chaperone protein ClpB	yes	yes	2	3.1084e-06	135.56	1		1	1	1	1	1	1	1		1		1	1	1		283500000	43144000	0	16931000	7843400	29378000	16047000	35226000	21921000	18130000	0	5387000	0	28183000	44184000	17124000	0			313	1254
AAVTDVQK	8	0	830.45	O07438	O07438	alaS	Alanine--tRNA ligase	yes	yes	1,2	0.0010154	101.41	1	1		1	1	2	3		1	1		1	1	1			35647000	3242900	2194300	0	5710300	4954400	4497800	3969500	0	4586000	1739900	0	1319400	1943300	1488700	0	0			314	719
AAVTSPGGTTAAALR	15	0	1342.72	Q11141	Q11141	proC	Pyrroline-5-carboxylate reductase	yes	yes	2	4.8238e-10	105.99	1	1	1	1	1	1	1	1	1	1	1	2	1	1	1	1	565570000	39935000	23886000	25005000	19499000	59977000	43831000	65012000	37586000	25787000	30739000	17249000	40965000	38371000	32699000	45439000	19587000			315	2041
AAVTVPVIASGGAGAVEHFAPAVAAGADAVLAASVFHFR	39	0	3673.94	O53908	O53908	hisF	Imidazole glycerol phosphate synthase subunit HisF	yes	yes	4	0.0048631	45.666	1	1	1		1	1	1	1	1	1	1		1	1	1	1	23395000	1638200	1463400	1400700	0	1514500	978300	826330	817140	2431600	3273300	1713100	0	1961300	1539100	2557500	1280900			316	967
AAVVEFSGPEAVGDYLGVSYEDGNAATHR	29	0	2980.38	P64733	P64733		Uncharacterized protein Rv0877/MT0900	yes	yes	3	1.9273e-09	86.32	1	1	1	1	1	1			1	1	1	1	1	1	1	1	116850000	10550000	6755800	9065900	8972000	8611100	8513400	0	0	8397400	9984100	6312100	6536300	10452000	6838400	8749600	7112500			317	1403
AAWEALGR	8	0	872.45	P64301	P64301	dhmA1	Haloalkane dehalogenase 1	yes	yes	1,2	0.00039348	138.55	1	1	2	3	3	1	2	1	2	1	2	1			2	2	127770000	16315000	6073200	9471800	12576000	8324800	6201600	20980000	7781300	7732800	3061600	7011700	6953200	0	0	9793300	5497900			318	1377
AAWPHFR	7	0	883.445	P96825	P96825	Rv0148	Putative short-chain type dehydrogenase/reductase Rv0148	yes	yes	3	0.0040547	82.263	2	1	1	1	2	1	1	1	1	2	1	1	1	1	1	1	59958000	4306500	2477500	2947600	2707100	4763400	3902700	5768900	2914900	3699400	6545600	2551500	2140700	4351100	4179700	4965000	1736700			319	1952
AAWQADNNIPNSK	13	0	1427.68	L7N5K6	L7N5K6	fadE23		yes	yes	2	8.4881e-05	58.116	1	1	1	1	1	1	1	1		1		1				1	394880000	45949000	38006000	37051000	34891000	48398000	40751000	48997000	41565000	0	2317200	0	24770000	0	0	0	32185000			320	451
AAWTIDQHGNK	11	0	1239.6	L0T2P6	L0T2P6	fadE2		yes	yes	2	5.044e-06	87.942	1	1	1	1					1		1		1	1		1	30966000	3594100	2958000	3430800	3412500	0	0	0	0	3143700	0	2624100	0	5177900	4807000	0	1817900			321	14
AAYFTDDEYYEK	12	0	1513.62	P96228	P96228	espR	Nucleoid-associated protein EspR	yes	yes	2	5.8594e-07	90.614	2	2	1	1	1	1	1	1	1	1	1	1	1	1	1	1	817760000	82180000	48377000	64040000	80497000	36365000	27969000	34929000	673210	51323000	36348000	46087000	52299000	78751000	66638000	60587000	50695000			322	1925
AAYFTDDEYYEKLDK	15	1	1869.83	P96228	P96228	espR	Nucleoid-associated protein EspR	yes	yes	2	0.0013368	61.649				1	1	1	1	1		1				1	1	1	75612000	0	0	0	5119900	9595900	5576000	6908800	6483600	0	8304300	0	0	0	15258000	18365000	0			323	1925
AAYLDGSLR	9	0	964.498	O53580	O53580	fadD32	Long-chain-fatty-acid--AMP ligase FadD32	yes	yes	2	2.2208e-05	139.74	1	1		1	1				1	1	1		1	1	1		189980000	21111000	13423000	0	8074500	30339000	0	0	0	15010000	17518000	12805000	0	24160000	20033000	27508000	0			324	895
AAYQQVQAEHNAANDR	16	0	1784.82	Q10513	Q10513		Uncharacterized protein Rv2229c/MT2288	yes	yes	2,3	2.2298e-15	136.81	2	2	1	2	3	1	1	1	2	1	1	1	2	2	2	1	196150000	21052000	11708000	3340900	2303300	22981000	3497400	23624000	24707000	2239900	3689200	1057400	1277900	25997000	18588000	28554000	1528200			325	1996
AAYTNAGMQPSEVDYVEAHGTGTLLGDPIEAR	32	0	3332.56	Q10977	Q10977	ppsA	Phthiocerol synthesis polyketide synthase type I PpsA	yes	yes	3	6.8107e-05	62.57	1	1	1						1	1	1		1	1	1		34837000	3086200	5405600	3364200	0	0	0	0	0	3572200	4131400	2711400	0	5101400	2733000	4731400	0			326	2028
ACGAELFR	8	0	922.433	P71971	P71971	msrB		yes	yes	2	0.061377	42.864								1									3349500	0	0	0	0	0	0	0	3349500	0	0	0	0	0	0	0	0			327	1804
ACHGVAILADNIEPILYHIVAER	23	0	2573.34	L0T8P2	L0T8P2	Rv1586c		yes	yes	4	9.9294e-13	93.776	1	1	1	1	1	1	1	2	1	1	1	1	1	1	1	1	16290000	1120500	1076700	1084900	822120	782980	706420	948100	1288700	1157800	889730	1121500	718280	1521100	1053200	1334500	663680			328	135
ACIEECPVDCIYEGAR	16	0	1940.81	L7N4C1	L7N4C1	fdxC		yes	yes	2	8.3505e-27	187.16	1	1	1	1	1	1	1	1	2	1	1	1	1	1	1	1	946840000	74429000	60395000	65109000	40926000	69897000	86478000	24128000	26383000	69052000	72136000	41089000	34158000	90516000	72237000	82304000	37599000			329	236
ACLDQIEATDETYHAFLHVAADEALAAAAAIDK	33	0	3513.67	O53258	O53258	gatA	Glutamyl-tRNA(Gln) amidotransferase subunit A	yes	yes	4	0.00078234	45.349	1	1	1	1	1	1	1	1	1	1	1	1	1	1	1	1	86456000	5738800	6441000	6398400	4955300	5152600	5108800	1897700	1647000	7095600	5832900	5496600	5175200	7743000	5611800	6697100	5464500			330	826
ACLEAQVMDWADDVAYSVHDVEDGVVSER	29	0	3264.43	P0A540	P0A540	dgt	Deoxyguanosinetriphosphate triphosphohydrolase-like protein	yes	yes	3	1.0397e-05	55.153	1	1	1		1	1		1	1	1	1	1	1	1	1		8170500	567660	397520	802630	0	622750	445040	0	376250	783430	827670	645120	510930	697590	668960	824960	0			331	1064
ACNDPVADQLMAK	13	0	1431.65	Q50824	Q50824	desA1	Putative acyl-[acyl-carrier-protein] desaturase desA1	yes	yes	2	9.5546e-08	109	1	1	1	1	1	1	1	1	1	2	1	1	1	1	1	1	286760000	23036000	19946000	20985000	12409000	12041000	9769000	17263000	15356000	20302000	22677000	16277000	13052000	27638000	17930000	23600000	14475000			332	2080
ACPFLAAEEAR	11	0	1233.58		REV__L0T7D4			yes	yes	2	0.002101	52.725	2	1	1	2	1	1	1	2	1	1	1	1	2	2	2	2	331890000	36012000	9379500	13261000	59652000	11681000	5231300	15406000	47604000	6700200	10352000	7074700	9034400	21937000	37986000	23890000	16684000	+		333	2175
ACRPITVPLTQAQGLVLGGDVVAPLSLPVFDNSAMDGYAVR	41	1	4267.21	O53725	O53725	moaE2	Molybdopterin molybdenumtransferase 2	yes	yes	3	0.050892	22.997	1	1	1	1	1	1	1		1	1	1		1	1	1		10805000	969650	697030	878970	843100	1154500	638700	719240	0	880500	731490	597260	0	757840	818700	1118200	0			334	919
ACTPVWSGVGLHRPAEFNK	19	1	2125.05	P71973	P71973		Uncharacterized protein Rv2676c/MT2750	yes	yes	2,3,4	1.3288e-12	104.16	3	2	2	2	4	3	2	1	2	3	1	2	2	3	3	2	263610000	15964000	15334000	13470000	12368000	30762000	23246000	6709000	3262500	19637000	23509000	10366000	13199000	16651000	13636000	31389000	14112000			335	1806
ACVDNEEFGYPPLGEDSLPR	20	0	2264.01	L7N5E9	L7N5E9			yes	yes	2	0.017869	43.164	1	1	1	1							1						12452000	2822100	1907500	2254600	2968900	0	0	0	0	0	0	2499100	0	0	0	0	0			336	421
ACYQSWSKPNPK	12	1	1464.68	P66930	P66930	thyX	Thymidylate synthase ThyX	yes	yes	2	0.036735	49.448	1	1		1	1	1			1	1	1	1	1			1	12037000	1567200	851290	0	772150	1483200	956460	0	0	1568900	794480	976270	766260	1704300	0	0	596520			337	1637
ADAAVAAGADVVGSDDLIER	20	0	1913.93	P96932	P96932	rplA	50S ribosomal protein L1	yes	yes	2	6.6137e-07	72.568	1		1	1		1						1		1			20856000	1554800	0	3418600	2774400	0	10311000	0	0	0	0	0	1459300	0	1338300	0	0			338	1982
ADADFMVWTHAER	13	0	1547.68	P71973	P71973		Uncharacterized protein Rv2676c/MT2750	yes	yes	3	0.011182	36.39			1						1			1				1	6700100	0	0	535280	0	0	0	0	0	2702600	0	0	1764300	0	0	0	1697900			339	1806
ADADTTDFDVDAEAPGGGVR	20	0	1977.86	L7N5S0	L7N5S0			yes	yes	2	3.5183e-32	180.1	1	1	2	2	1	2	1	1	1	1	1	1	1	1	1	2	214450000	9650400	11886000	11584000	14347000	15714000	11736000	18421000	23011000	10906000	7346000	11160000	11916000	14745000	15283000	10944000	15795000			340	482
ADALLAHDTLVPDSR	15	0	1592.82	O53688	O53688	eccB3	ESX-3 secretion system protein eccB3	yes	yes	2,3	8.4476e-13	150.05	1	1	1	1	1	1	1	1	1	1	2	1	1	1	1	1	130440000	10178000	7009100	5625000	3117400	16130000	13056000	14878000	7666000	6011900	10405000	3671400	2518400	10000000	7417200	10054000	2699300			341	915
ADALQADAER	10	0	1058.5	P0A5N2	P0A5N2	wag31	Cell wall synthesis protein Wag31	yes	yes	2	9.8117e-06	141.88	1	1	1	1	2	1	1	1	1	2	1	1	1	1	1	1	1445400000	95605000	74325000	71961000	55431000	183740000	91734000	102030000	111570000	65667000	114340000	47636000	37220000	123570000	93765000	128950000	47819000			342	1136
ADALQADAERK	11	1	1186.59	P0A5N2	P0A5N2	wag31	Cell wall synthesis protein Wag31	yes	yes	2	2.0533e-06	95.138	1	1	1	1	1	1	1	1	1		1	1	1			1	134520000	3843700	4504100	3481300	4403500	15367000	10644000	28713000	46245000	4811500	0	1185400	1003600	8915200	0	0	1402600			343	1136
ADALTAIR	8	0	829.466	P96907	P96907	echA3		yes	yes	1	0.092604	61.561					1												1410600	0	0	0	0	1410600	0	0	0	0	0	0	0	0	0	0	0			344	1976
ADALTQLGPQSPALLYLNSPSNPTGR	26	0	2680.38	L0T8N2	L0T8N2	Rv1178		yes	yes	2,3	2.1171e-30	142.32	2	2	2	2	2	2			2	2	2	2	2	2	2	2	104710000	10135000	9133200	10426000	4952000	3980000	5840100	0	0	8211400	9317900	5163000	4338000	12410000	7543600	9073600	4181900			345	134
ADAMLADAQSR	11	0	1147.53	P0A5N2	P0A5N2	wag31	Cell wall synthesis protein Wag31	yes	yes	2	7.4867e-09	155.33	2	1	1	1	2	2	2	1	2	2	1	1	1	2	1	1	574060000	31326000	18260000	26081000	17988000	59377000	86701000	47278000	34827000	23195000	36103000	17222000	27598000	44333000	30195000	39542000	34038000			346	1136
ADANLPGTLVYAYEEAIGHCVDPTAVR	27	0	2901.4	L7N5L3	L7N5L3	manB-2		yes	yes	3	0.00081221	44.6	1		1	1	1	1	1		1		1	1	1		1	1	14546000	1293600	0	827770	842900	1057700	1500900	895060	0	1386100	0	788010	865490	1842700	0	2281200	964100			347	456
ADASVAR	7	0	688.35	O53174	O53174	folC		yes	yes	2	0.04994	46.663																1	119130	0	0	0	0	0	0	0	0	0	0	0	0	0	0	0	119130			348	799
ADAVAAAIGGADPVSVPAAGAVGR	24	0	2062.08	P63338	P63338	pgl	6-phosphogluconolactonase	yes	yes	2	4.5018e-18	120.33	1	1	1	1	1	1	1	1	1	1	1	1		1	1	1	137730000	9520800	6043500	8798800	6893000	12666000	11998000	22262000	15783000	5585800	8061300	5490200	4533200	0	8413500	7424900	4257900			349	1255
ADAVDDEELLELVEMEVR	18	0	2073.98	P0A558	P0A558	tuf	Elongation factor Tu	yes	yes	2,3	6.3523e-43	212.95	7	10	4	6	5	12	5	7	10	9	9	10	15	5	8	9	1793500000	128440000	168250000	129740000	130810000	86559000	96616000	56180000	34455000	128030000	102210000	131750000	110960000	153990000	128110000	101110000	106280000			350	1073
ADAVYAGMTPLVAADVAEVIGFVATRPSHVNLDQIVIRPR	40	2	4231.26	Q11150	Q11150		Uncharacterized oxidoreductase Rv0484c/MT0502	yes	yes	5	3.0637e-44	172.4							1	1		1					1		6564000	0	0	0	0	0	0	2195900	2023400	0	1236700	0	0	0	0	1107900	0			351	2043
ADAYDAVHQMR	11	0	1275.57	Q10510	Q10510		Uncharacterized protein Rv2226/MT2285	yes	yes	2,3	1.0842e-05	82.029	1	1	1	1	2	2	1	1	1	2	1	1	2	1	2	1	102720000	3940300	3774000	3125500	2948000	14353000	8281100	12073000	8489400	2467100	9855300	2915400	2946000	11671000	3583200	9580200	2714600			352	1995
ADDADSDVPR	10	0	1059.45	P67510	P67510	leuS	Leucine--tRNA ligase	yes	yes	2	0.0046202	61.213												1					2818700	0	0	0	0	0	0	0	0	0	0	0	2818700	0	0	0	0			353	1694
ADDDAVGVPPTCGGR	15	0	1485.65	Q10387	Q10387	qcrA	Ubiquinol-cytochrome c reductase iron-sulfur subunit	yes	yes	2	1.7948e-07	80.102	1	1	1	1	1	1			1	1	1	1	1	1	1	2	34732000	4571600	2399800	2625900	1307800	2943900	1500500	0	0	1810200	2525300	2121100	1442800	4245700	1851600	2851300	2535000			354	1988
ADDGLAGVIDK	11	0	1072.54	P96212	P96212	espF	ESX-1 secretion-associated protein EspF	yes	yes	2	5.9289e-06	88.803	1	1	1	1	1	1	1	1	1	1	2		1	1	1	2	323860000	20002000	10521000	18047000	9023900	39693000	32577000	34282000	31379000	13589000	19681000	11580000	0	23583000	21664000	23714000	14528000			355	1919
ADDHDVDLADAWAR	14	0	1568.69	O06779	O06779	mazE2	Probable antitoxin MazE2	yes	yes	2,3	9.5838e-15	162.13	2	2	2	2	2	2	2	3	2	2	2	2	2	2	2	2	223910000	12192000	13238000	10719000	5064900	17066000	16220000	23021000	36523000	9451200	15996000	10631000	5605900	13563000	11346000	17073000	6201200			356	686
ADDPAGFGPALQVVAEHGGMLMDSVTVLLHR	31	0	3202.59	O53203	O53203	gdh	NAD-specific glutamate dehydrogenase	yes	yes	4	7.1488e-06	68.461	1	1	1	1	1	1	1		1	1	1	1	1	1	1	1	12381000	881740	628820	765980	576270	407710	401540	435990	0	1217100	1551200	786800	614700	742750	1139900	1649800	580290			357	808
ADDSNDTATDVEPDYR	16	0	1782.72	P64969	P64969		Uncharacterized protein Rv2272/MT2333	yes	yes	2	1.6241e-20	162.46	1	1	1	1	1	1			1	1	1	1	1	1	1	1	44938000	3702200	2986600	2652900	2145500	3779000	3161500	0	0	3479200	3371200	2859600	1966200	4278900	2971600	5234200	2349100			358	1458
ADDSPTGEMQVAQPEAQTAAVATVER	26	0	2671.24	P95017	P95017	Rv2536		yes	yes	2	3.3545e-22	121.94		1	1	1	1	1			1		1	1	1		1	1	43490000	0	3246600	2261100	2273400	6796400	5576500	0	0	4612200	0	4278800	2546500	5567000	0	4000600	2330500			359	1830
ADDSTLVLTDDYASTR	16	0	1741.8	P71589	P71589	fhaB	FHA domain-containing protein FhaB	yes	yes	2	6.4151e-15	133.25	1	1	1		1	1			1	1	1	1	1	1	1		65050000	6324900	5408500	4638800	0	6130700	5678600	0	0	5517000	4950900	6312800	4584900	6131800	4282900	5088600	0			360	1733
ADDSVDLALGTDFTTLAHNDDIDAVLANLRPGATEPSDPALLAK	44	1	4518.24	O07202	O07202			yes	yes	3,4	0.03585	29.542	1	2	2	2	2	2		1	2	1	1	1	1	2	1	1	100100000	7708900	7301100	8329600	7124100	5993500	6266900	0	458540	8155000	6239900	5598100	5140800	8232900	8545500	8153200	6854200			361	706
ADDTDDVILNR	11	0	1245.58	P69440	P69440	adk	Adenylate kinase	yes	yes	2	3.6672e-37	241.03	1	1	1	1	1	1	1	1	1	1	1	1	1	1	1	1	490680000	32288000	22188000	23547000	23942000	43275000	37093000	46915000	42231000	21876000	25094000	25221000	28035000	28118000	15176000	49203000	26479000			362	1721
ADEEQQQALSSQMGF	15	0	1667.71	P0A566	P0A566	esxB	ESAT-6-like protein EsxB	yes	yes	2	4.4013e-10	92.295	1	2	1	1	1	2	2	2	2	1	1	1	2	1	1		461150000	15535000	21526000	11287000	6007000	89824000	92509000	78671000	94629000	12390000	8202200	9700300	2947700	7514600	5168000	5238300	0			363	1077
ADELAILGDR	10	0	1071.56	P65095	P65095		Uncharacterized protein Rv3788/MT3896	yes	yes	1,2	1.9007e-07	159.79	1	1	1	1	1	1	1	1		1	1	1	1	1	2	1	149900000	8317700	10782000	8486800	9661600	8056400	6985800	11139000	15033000	0	10352000	10847000	6840400	10652000	7164800	17032000	8546400			364	1488
ADETETVLGR	10	0	1089.53	P96861	P96861		Uncharacterized tRNA/rRNA methyltransferase Rv3579c/MT3685	yes	yes	2	2.1536e-05	104.22	1								1		1			1	1		24419000	6334700	0	0	0	0	0	0	0	4801100	0	1763700	0	0	5019900	6499800	0			365	1965
ADETLSLIR	9	0	1016.55	L0T6E0	L0T6E0	Rv0412c		yes	yes	2	0.012995	61.56									1								0	0	0	0	0	0	0	0	0	0	0	0	0	0	0	0	0			366	81
ADEWLLYDQSSPSASGGR	18	0	1937.88	O06209	O06209	tesB-2		yes	yes	2	3.7153e-21	156.11	1	1	1	1	1	1	1	1	1	1	1	1	1	1	1	1	69382000	4448600	3433300	4066700	5648800	3711800	4088600	4529700	3726800	4312400	4176300	4377500	4273800	7739100	3177900	4715500	2955800			367	620
ADFDPYQFLLIPLAR	15	0	1777.94	P63751	P63751	cdh	Probable CDP-diacylglycerol pyrophosphatase	yes	yes	2,3	1.3066e-12	139.3	1	2	2	1	2	2	2	1	2	2	2	2	2	2	1	1	105460000	7498900	5641600	6991100	8191100	5348000	2654100	1422500	717790	7352400	8185200	4849400	8316100	9729100	8781900	13407000	6377100			368	1314
ADFGVEPPVALILQGASLHDLTADLMR	27	0	2848.48	P96203	P96203	ppsD	Phthiocerol synthesis polyketide synthase type I PpsD	yes	yes	3	1.9699e-09	78.128					1		1			1	1	1					5529100	0	0	0	0	889040	0	660660	0	0	1874400	1362000	742960	0	0	0	0			369	1912
ADFISVHLPK	10	0	1125.62	P0A544	P0A544	serA	D-3-phosphoglycerate dehydrogenase	yes	yes	2,3	0.0022524	54.784	2	2	2	2	2	2	2	1	2	2	2	2	2	2	2	2	416140000	31894000	20476000	20439000	22497000	23195000	22407000	10594000	3402800	25066000	45662000	32429000	32745000	40431000	25383000	37270000	22251000			370	1066
ADFLSELDAPAQAGTESAVSGVEGLPPGSALLVVK	35	0	3394.75	P64897	P64897	garA	Glycogen accumulation regulator GarA	yes	yes	2,3,4	0.0027448	45.77	3	3	3	3	3	3	3	3	3	3	3	3	3	3	3	3	1062500000	80664000	68191000	73790000	69876000	81712000	77467000	48288000	38912000	60052000	68600000	48155000	44240000	76184000	85296000	92869000	48231000			371	1441
ADFPILK	7	0	802.459	P63516	P63516	csd	Probable cysteine desulfurase	yes	yes	2	0.011487	62.717	1	1	1	1	1	1	1	1	1	1	1	1	1	1	1	1	35612000	2063700	1650300	2234100	1492400	2486700	2223300	3543700	2868100	2117900	2844600	2333400	1549400	2315000	1631400	2654900	1603400			372	1281
ADGAAPAADHAEQVAQPLTDCLDR	24	0	2491.14	L0TBD3	L0TBD3	Rv2102		yes	yes	2,3	3.1417e-09	82.381		1	1		1	1	1	1	1				1				26646000	0	2260500	1385300	0	2326400	2876300	9779300	6250100	1768500	0	0	0	0	0	0	0			373	177
ADGDHWILNGAK	12	0	1295.63	P63427	P63427	fadE25	Probable acyl-CoA dehydrogenase fadE25	yes	yes	2,3	1.3372e-07	146.16	3	2	2	3	2	2	3	2	3	2	3	3	2	2	3	2	709840000	38929000	24521000	28936000	35703000	36301000	35085000	78579000	72070000	43067000	32390000	45881000	44842000	38563000	26404000	85370000	43199000			374	1264
ADGGEAVAFPLDVTDPESVK	20	0	2015.97	P71821	P71821			yes	yes	2	0.00032109	60.561	1																753450	753450	0	0	0	0	0	0	0	0	0	0	0	0	0	0	0			375	1773
ADGGESIAAPEDELASR	17	0	1686.77	P67671	P67671		Uncharacterized HTH-type transcriptional regulator Rv1830/MT1879	yes	yes	2	1.3822e-13	104.78	1	1	1	1	1	1			1	1	1	1	1	1	1		137020000	10942000	7715500	8356500	7711800	13739000	11956000	0	0	9320500	12209000	6433300	7693700	16216000	11194000	13530000	0			376	1707
ADGGSSWGNQMR	12	0	1264.53	P66026	P66026	prfB	Peptide chain release factor 2	yes	yes	2	9.5232e-08	148.28	1	1	1	1	1	1	1		1	2	1	1	1	1			47611000	3957500	2964300	3678600	2034500	3345100	4016500	2707700	0	2555200	9268800	2369200	3220300	5009100	2484200	0	0			377	1583
ADGIASNTLWPR	12	0	1299.66	L7N5P2	L7N5P2			yes	yes	1,2	1.6471e-13	169.52	1	1	1	2	1	1	2	1	1	1	1	1	1	1	2	1	653230000	39949000	31650000	36207000	26180000	0	38431000	114390000	125580000	33551000	34945000	22812000	20255000	35966000	33802000	40336000	19178000			378	468
ADGIDAPALFLTAR	14	0	1429.76	P71814	P71814	phoP		yes	yes	2	4.4848e-07	81.703	1	1	1	1	1	1	1	1	1	1	1	1	1	1	1	1	201520000	10571000	17725000	10800000	8085700	16878000	19628000	14496000	13685000	11144000	13519000	10446000	8858700	12208000	10342000	15137000	7994000			379	1769
ADGITAPVLAWLHPPGIDFGPALLADVQVAVSSLR	35	0	3565.93	P0A4X2	P0A4X2	alr	Alanine racemase	yes	yes	3,4	0.012453	35.65	2	2	2	2	2	1	2	2	2	2	2	1		2	1	2	13607000	685980	751510	628570	778680	740300	346160	1697900	1040200	1528700	1717600	575500	491420	0	853110	1124000	646870			380	1036
ADGPVGAAAEQVGGQSQLVSAQGSQGMGGPVGMGGMHPSSGASK	44	0	3993.84	O06267	O06267	espA	ESX-1 secretion-associated protein EspA	yes	yes	3	0.011234	34.019	1	1	1	1		1	1	1	1			1	1			1	39781000	3567400	2712300	2746000	6911100	0	2043100	3179400	3991200	1950000	0	0	2322200	5874300	0	0	4483500			381	630
ADGSPVSADTGEIFWGEPGTNGQHAFYQLLHQGTR	35	0	3742.74	P64192	P64192	pgi	Glucose-6-phosphate isomerase	yes	yes	3,4	2.7738e-17	99.311	2	2	2	2	2	2	2	2	2	1	1	1	2	2	2	2	162070000	11391000	10799000	10478000	10938000	11594000	11483000	13143000	13403000	8186900	8013900	4502800	3994900	13483000	12642000	11592000	6424900			382	1364
ADGTSTFVNNPTAAMSQDELSGR	23	0	2368.06	P0A618	P0A618	mpt53	Soluble secreted antigen MPT53	yes	yes	2	3.3224e-18	108.37							1	1									21662000	0	0	0	0	0	0	6303800	15359000	0	0	0	0	0	0	0	0			383	1188
ADGTVFGSGVGLVVLKPLAAAIDAGDR	27	1	2568.39	P96204	P96204	ppsE	Phthiocerol synthesis polyketide synthase type I PpsE	yes	yes	2,3	6.0167e-07	102.97	2	2	2	1	1	2	2	1	2	2	2	1	2	1	1	1	104670000	11439000	8318500	7802100	2722400	6062000	6527700	2542700	1345200	14297000	13181000	11085000	5405500	4714400	2933100	4525800	1767700			384	1913
ADGTVQASLVNVGLLPHPVSGEPSLGFTTYGK	32	0	3210.66	L7N5A2	L7N5A2			yes	yes	2,3	8.7254e-08	80.36	1	1	2	2	1	2	1	2	2	2	1	1	2	1	2	2	305890000	21247000	14364000	18295000	21781000	19806000	17760000	20535000	22532000	15498000	18191000	11647000	11886000	25008000	20792000	30467000	16084000			385	397
ADHLIEAYEAK	11	0	1258.62	P67032	P67032	glyQS	Glycine--tRNA ligase	yes	yes	2	2.4813e-06	100.93	1				1	1	1	1							1		47782000	8913200	0	0	0	11012000	6899600	5324200	4346000	0	0	0	0	0	0	11287000	0			386	1648
ADIADPLER	9	0	998.503	O53304	O53304		Putative diacyglycerol O-acyltransferase Rv3087/MT3172	yes	yes	3	0.097569	31.422			1	1						1							2963100	0	0	1211500	729470	0	0	0	0	0	1022100	0	0	0	0	0	0			387	848
ADIATETLAEGLR	13	0	1358.7	L0T6Q2	L0T6Q2	hemD		yes	yes	2	1.014e-07	98.368	1		1				1	1	1						1		71137000	13567000	0	0	0	0	0	13158000	11093000	17438000	0	0	0	0	0	15880000	0			388	87
ADIDGVTGSAGLQPGPSEETDEELTAR	27	0	2714.25	P66807	P66807	rpoE	RNA polymerase sigma-E factor	yes	yes	2,3	4.1109e-21	123.44	2	2	2	2	2	2	1	1	2	2	2	2	2	2	2	2	188770000	13189000	8755600	11241000	8899700	18298000	15069000	13347000	14319000	8099400	9468300	7887600	6443400	17714000	11885000	16523000	7633800			389	1624
ADIDYGLYEAK	11	0	1256.59	P0A5X6	P0A5X6	rpsC	30S ribosomal protein S3	yes	yes	2	6.0222e-06	84.053	1	1	1	1		1			1	1	1	1	1	1	1	1	626440000	64197000	42762000	52777000	45770000	0	47040000	0	0	46542000	40544000	53119000	37771000	60687000	44403000	53548000	37285000			390	1173
ADIDYILGTVNAVLATPLTHADIDGVYAGLRPLLAGESDDTSK	43	1	4440.27	P64184	P64184	glpD2	Glycerol-3-phosphate dehydrogenase 2	yes	yes	4	0.031158	31.64	1	2	1	1	1	1	1	1	1	1	1	1	1	1	1	1	40298000	2484400	4385300	2613300	2260800	1148300	935840	847840	930490	3711200	4012900	2201000	2407300	2925500	3212500	4086900	2134400			391	1362
ADIEATEVR	9	0	1002.5	P66026	P66026	prfB	Peptide chain release factor 2	yes	yes	2	0.00013569	87.258							1	1			1				1	1	48221000	0	0	0	0	0	0	15311000	12621000	0	0	5416600	0	0	0	10876000	3996500			392	1583
ADILEHGVDSR	11	0	1210.59	P71741	P71741	Rv2402	Trehalase	yes	yes	2	2.9561e-06	104.3	1	1	1	1	1	1	1	1	1	1	1	1	1	1	1	1	73874000	4277100	2831500	3073700	5282800	3854300	3012400	8490200	8988500	3545400	3935400	3481800	3428400	6347400	4303500	5461700	3560200			393	1759
ADILVNNAGITR	12	0	1255.69	O53665	O53665	fabG-1		yes	yes	2	1.5138e-06	125.54	1	1	1	1	1	1	1	1	1	1	1	1	1	1		1	1121100000	92937000	67599000	69507000	45086000	123600000	107830000	141300000	62005000	50238000	66357000	30529000	27413000	107070000	97166000	0	32479000			394	911
ADIPIMLGAEGPK	13	0	1310.69	O53565	O53565	Rv3520c	Putative coenzyme F420-dependent oxidoreductase Rv3520c	yes	yes	1,2	8.6249e-12	161.19	1	1	1	1	1	1	1	2	1	1	1	1	1	1	1	1	161660000	10710000	7238400	9531200	7012500	14035000	11675000	15967000	17971000	7774200	8534400	6627200	6082300	14402000	7669500	10781000	5651000			395	889
ADIQHVLNGATPPAAPAAPAA	21	0	1952.01	P0A4V4	P0A4V4	fbpC	Diacylglycerol acyltransferase/mycolyltransferase Ag85C	yes	yes	2	4.3563e-12	90.718	1	1	1	1	1	1			1	1	1	1	1	1	1	1	229610000	14178000	17921000	12927000	6509200	23920000	29693000	0	0	16226000	18872000	18794000	8937400	14271000	14375000	21194000	11797000			396	1029
ADIQTVCLGQAASAAAVLLAAGTPGK	26	0	2453.29	P63783	P63783	clpP2	ATP-dependent Clp protease proteolytic subunit 2	yes	yes	3	0.04151	29.666	1	1	1	1		1			1	1	1	1	1	1	1	1	18416000	1529400	902290	1178900	1466800	0	795760	0	0	1981600	1290200	1660200	1754800	1561100	1429900	1138800	1725800			397	1319
ADIQTVCLGQAASAAAVLLAAGTPGKR	27	1	2609.4	P63783	P63783	clpP2	ATP-dependent Clp protease proteolytic subunit 2	yes	yes	3	0.00055614	61.538										1		1		1	1	1	45971000	0	0	0	0	0	0	0	0	0	12137000	0	5977500	0	10034000	10502000	7320400			398	1319
ADIVQACVTDLQR	13	0	1487.74	P65015	P65015		Uncharacterized protein Rv2571c/MT2647	yes	yes	2	1.8011e-07	98.942		1		1	1		1				1	1		1			21316000	0	3158900	0	1691800	3886700	0	3592200	0	0	0	4523000	1799200	0	2664200	0	0			399	1465
ADIVVLDIEDAVAPK	15	0	1566.85	P95083	P95083			yes	yes	2	1.7847e-05	62.055	1	1	1	1			1	1		1	1	1	1	1	1	1	144620000	14017000	11301000	12694000	10974000	0	0	5346800	9585700	0	16101000	9920200	11774000	11643000	10387000	12727000	8144800			400	1859
ADIYALACVLGECLTGAPPYR	21	0	2309.12	O05871	O05871	pknD	Serine/threonine-protein kinase PknD	yes	yes	2,3	5.6897e-25	144.17	2	2	2	2	2	2	2	2	2	2	2	2	2	2	2	2	167350000	14124000	10502000	11497000	8708800	9026000	8022300	3491100	2891300	14177000	11733000	12780000	10698000	14597000	12584000	13528000	8993900			401	582
ADLAAAQQALDEALAEIDQAR	21	0	2182.09	Q10513	Q10513		Uncharacterized protein Rv2229c/MT2288	yes	yes	2,3	5.7579e-32	166.34	2	1	2	2	1	2	1	2	2	2	2	2	1	1	2	2	142410000	10877000	8615900	13048000	12680000	6637400	8729600	2257500	3819400	9663700	9314300	8251400	7799400	8733200	8051300	15397000	8532300			402	1996
ADLAAEHPYQEWLDNGLVPLDELPEGK	27	0	3018.46	P96218	P96218	gltB	Glutamate synthase [NADPH] large chain	yes	yes	2,3	1.1962e-06	67.01	3	3	2	1	2	2	2	2	1	3	1	1	2	3	2		200860000	15120000	11993000	10577000	4029000	15536000	24215000	18040000	6971700	9767300	17666000	7883500	5477800	22993000	11681000	18914000	0			403	1921
ADLDVALQFVNYR	13	0	1522.78	P67380	P67380		UPF0234 protein Rv0566c/MT0592	yes	yes	2	3.8282e-07	82.705			1	1				1			1	1		1		1	14429000	0	0	1055600	2085600	0	0	0	4933600	0	0	445550	702350	0	4687900	0	518020			404	1682
ADLGLAHDGDADR	13	0	1324.6	O06258	O06258	glmM	Phosphoglucosamine mutase	yes	yes	2	3.5757e-05	69.314	1				1	1	1	1		1		1	1	1	1	1	41426000	1459900	0	0	0	6517900	5748100	5326600	5422500	0	0	0	2023800	4288200	3004700	6083200	1551100			405	628
ADLGQLEQALTVLSTPQLDPGR	22	0	2321.22	L7N4N2	L7N4N2			yes	yes	2	1.3903e-26	138.66	1	1	1	1	1	1	1	1	1	1	1		1	1	1	1	12540000	770430	592880	851770	756230	555490	619530	1481500	664900	940310	1231600	855340	0	929650	621980	1142200	525750			406	292
ADLIGQHIGETEAK	14	0	1480.75	O53687	O53687	eccA3	ESX-3 secretion system protein EccA3	yes	yes	2	3.3761e-12	147.1	1	1	1	1	2	1	1	2	1	1	1	1	2	1	1	1	151890000	7585400	4969600	6265900	2443100	9980000	8211500	26673000	24199000	7928100	7856900	3791900	2628500	20467000	7475900	8575400	2840400			407	914
ADLPAFAELLAR	12	0	1285.7	L0T8Q7	L0T8Q7	Rv2129c		yes	yes	2	2.3752e-07	142.71	1	1	1	1	1	1	1	1	1	1	1	1	1	1	1	1	85350000	5632900	4358500	4529300	4233500	4487400	3898100	6445400	4726100	4813000	6590500	3795700	4569200	7158100	7533800	8113300	4465100			408	137
ADLPASGGLYPTANVTYR	18	0	1864.93	L0T2W6	L0T2W6	mce1F		yes	yes	2	7.1734e-13	85.203									1		1	1	1	1		1	38896000	0	0	0	0	0	0	0	0	4100000	0	6777700	7870100	7568400	5297400	0	7282800			409	21
ADLPCGSTIGPLAAAR	16	0	1568.8	O06634	O06634	apeB	Probable M18 family aminopeptidase 2	yes	yes	2	2.9325e-12	69.224	1	1	1	1	1	1	1		1	1	1	1	1			1	111650000	21221000	6250900	11588000	6895200	9967500	7791400	12973000	0	6269900	7127200	5988300	8110500	3158000	0	0	4307600			410	684
ADLTGGLAEANLDMAELAAK	20	0	1972.98	P95029	P95029	fas		yes	yes	2	3.9949e-08	74.029	1	1	1	1	1	1	1	1	1	1	1	1	1	1	1	1	45209000	3350300	2508600	4136200	1030300	2683900	2902400	2664700	2064800	2917500	3176200	2270700	2216200	4787900	2800200	2912300	2787100			411	1838
ADLTRPAINHYFANK	15	1	1729.89	L7N5S4	L7N5S4			yes	yes	3	0.0031687	57.288	1	1	1	1	1	1	1	1	1	1	1	1	1	1	1	1	400860000	29228000	18736000	25915000	18641000	23636000	26656000	36565000	36321000	18301000	24761000	13159000	12017000	44035000	29037000	27851000	15995000			412	485
ADLVGSANTLVR	12	0	1214.66	P95001	P95001	aroE		yes	yes	2	0.036738	36.572	1	1	1	1	1	1	1			1	1		1	1	1	1	33868000	2015800	1350400	1947400	3443500	2781700	2665700	2912500	0	0	2202500	1996800	0	2458900	2828400	5643300	1621500			413	1828
ADLVPEDR	8	0	913.451	P65049	P65049		Uncharacterized protein Rv2895c/MT2963	yes	yes	2	0.01712	49.96	1	1	1		1	1	1	1	2	1			1	1			56791000	4010100	3597500	4610600	0	6288400	4588300	7783800	6748500	6694800	3470700	0	0	4901900	4096000	0	0			414	1473
ADLVVVPLDPALPITEQR	18	0	1945.09	L0T2J0	L0T2J0	fadD7		yes	yes	2	4.9232e-15	109.04	1	1	1	1	1	1		1	1	1	1	1	1	1	1	1	52429000	2730200	3080300	3798300	4356400	2140000	1712300	0	2276000	3968500	2485700	2692400	3720700	6147500	5350900	3912400	4057100			415	13
ADLYAAVDAMR	11	0	1194.57	Q8VJN9	Q8VJN9			yes	yes	2	0.00040376	61.48			1	1							1	1		1		1	18901000	0	0	4372500	6460200	0	0	0	0	0	0	2267700	2138400	0	3662100	0	0			416	2155
ADLYGDAFNEEVFMR	15	0	1775.78	O86350	O86350	nuoL	NADH-quinone oxidoreductase subunit L	yes	yes	2	0.051926	29.58												1					538490	0	0	0	0	0	0	0	0	0	0	0	538490	0	0	0	0			417	1022
ADNCPNPACGSDTLESVGLSTR	22	0	2320.01	L7N4E4	L7N4E4			yes	yes	2	7.3198e-34	145.55	1	1	1	1	1	1	1	1	2	1	1	1	1	1	1	1	134050000	9205900	7833700	7867600	6165800	10227000	7241600	11062000	11854000	15912000	7527300	5904000	3488300	9956900	6341000	8871400	4589300			418	246
ADPALALELGTYLGYGALR	19	0	1963.04	L0TAD5	L0TAD5	Rv1703c		yes	yes	2,3	8.3972e-23	135.08	2	3	2	1	1	1	2	2	1	1	2	2	2	2	2	1	50246000	3967100	5509100	4149100	2765400	2222000	2547300	1025000	810560	3702000	3198800	4206300	3337600	4168800	3220800	3039200	2376400			419	164
ADPAMGPLLAEADVPWVLMHWR	22	0	2474.22	P0A578	P0A578	folP1	Dihydropteroate synthase 1	yes	yes	3	1.1585e-13	88.176	1	1		1			1	1	1	1	1	1	1	1		1	5359000	424480	930070	0	442180	0	0	551860	463880	454130	430750	283900	330230	321120	375150	0	351260			420	1082
ADPGPFVADLR	11	0	1156.59	P64675	P64675		Uncharacterized protein Rv0036c/MT0041	yes	yes	2	1.1771e-05	122.77	1	1	1	1	1	1	1	1	1	1	1	1	1	1	1	1	316790000	20426000	19267000	14652000	15068000	27510000	24580000	21638000	25884000	20225000	25153000	15660000	11178000	21022000	15619000	26608000	12301000			421	1389
ADPSMGIR	8	0	845.407	L7N5Q5	L7N5Q5	fadE24		yes	yes	2	0.00015965	116.88	1	1	1	1	1	1	1	1	1	1	1	1	1	1		1	89457000	8403900	7913100	6053900	2181100	8646600	10223000	3900900	3182900	6227400	5549900	7145400	3837000	8780900	4274900	0	3136200			422	474
ADPWDPGSVVTDNSGR	16	0	1671.75	O69733	O69733	eccA1	ESX-1 secretion system protein EccA1	yes	yes	2	3.018e-14	112.03	1	1	1	1	1	1	1	1	2	1	1	1	1	1		1	260740000	17803000	13921000	13759000	10936000	20616000	20663000	19216000	20457000	35305000	12555000	12999000	11821000	23953000	14361000	0	12371000			423	1010
ADQAEYLR	8	0	964.461	P65340	P65340	metE	5-methyltetrahydropteroyltriglutamate--homocysteine methyltransferase	yes	yes	2	9.8711e-07	156.75	1	1	1	1			1	1		1	1	1		1			779820000	86437000	66038000	298150	57500000	0	0	128810000	157950000	0	98523000	65913000	55673000	0	62676000	0	0			424	1510
ADQLGGPTPCSEWTINDLIEHVVGGNEQVGR	31	0	3347.58	O53801	O53801		Uncharacterized protein Rv0738/MT0763	yes	yes	3	9.5396e-13	96.068	1	1	1	1	1	1	1	1	1	1	1	1	1	1	1	1	120210000	5597200	5953000	6427100	8377700	9156500	8884200	13252000	9793100	6846900	7145100	4305500	4845800	10021000	6393200	7591300	5623900			425	932
ADQLTPHLEIPTAIKPR	17	1	1899.06	P63514	P63514	serC	Phosphoserine aminotransferase	yes	yes	3,4	1.5751e-14	129.36	2	2	2	3	2	2	2	2	2	2	2	2	2	2	3	2	903500000	26833000	39140000	31599000	146600000	37965000	30103000	151170000	129320000	28604000	32390000	42792000	42295000	33646000	26355000	50424000	54252000			426	1280
ADQQPDSTAYTYIDYGSDPK	20	0	2233.97	Q10976	Q10976	fadD26	Long-chain-fatty-acid--AMP ligase FadD26	yes	yes	2	0.00023015	41.615	1	1	1	1	1	1			1	1	1		1	1	1	1	43517000	4277700	6578000	2958300	602280	2372400	3030700	0	0	3898600	3396500	2041000	0	5983500	3777900	3391700	1208700			427	2027
ADQYALAATAFHLLTGSPPFQHANPAVVISQHLSASPPAIGDR	43	0	4436.27	P72003	P72003	pknF	Serine/threonine-protein kinase PknF	yes	yes	5	5.7584e-06	54.888	1	1	1	1	1	1	1		1		1	1	1	1		1	38230000	4656800	3592200	3555100	2048000	3155100	3048600	726790	0	3737200	0	2657700	2016300	4620700	2355300	0	2059700			428	1810
ADQYAQLSGLR	11	0	1220.61	O06384	O06384	lpqG		yes	yes	2	1.7617e-06	138.76	1	1	2	1	1	1	1	1	1	1	1	2	1	1	1	1	142490000	18680000	8262800	8738200	7807900	6448000	7831700	7830400	5045200	9503200	6836800	7932300	9382500	15670000	8675900	9437100	4407800			429	663
ADSAVALALEHMSSR	15	0	1556.76	Q6MWZ7	Q6MWZ7	gpm2		yes	yes	3	6.4748e-10	122.2	2	1	1	1	1	1		1	1	2	1	1	1	1	1	2	54772000	4921600	2296300	4088600	1756400	3457600	3846700	0	5047600	2590600	9941600	3386700	1700000	2611100	3870600	2323200	2933500			430	2089
ADSGVPIVMLTAK	13	0	1300.71	P0A5Z4	P0A5Z4	mtrA	DNA-binding response regulator MtrA	yes	yes	2	2.1143e-05	73.877	1	1	1	1	1	1	1		1	1	1	1	1	1	1	1	427680000	32742000	25231000	28325000	19452000	48277000	40871000	45614000	0	22547000	30535000	21850000	12457000	26295000	22695000	36769000	14023000			431	1180
ADSLVNWCPGLGTVLANEEVTADGR	25	0	2643.26	P67510	P67510	leuS	Leucine--tRNA ligase	yes	yes	2	1.8867e-08	66.017	1	1	1		1	1			1		1	1			1		21361000	3028500	1984300	2503100	0	2561400	2435400	0	0	2302200	0	1964000	1193900	0	0	3388100	0			432	1694
ADSSFDIVSK	10	0	1067.51	P67380	P67380		UPF0234 protein Rv0566c/MT0592	yes	yes	1,2	1.0883e-05	116.73	3	2	2	2	2	2	2	2	2	3	1	3	2	2	2	2	341130000	23653000	18085000	20419000	16268000	21455000	22543000	35366000	37543000	15297000	19409000	1744900	30605000	20931000	20177000	23146000	14485000			433	1682
ADSTDVLLEAAIWDPAAVSR	20	0	2099.05	P94985	P94985	pheT	Phenylalanine--tRNA ligase beta subunit	yes	yes	2	8.4256e-08	63.302			1			1				1		1					7189800	0	0	2129500	0	0	981200	0	0	0	2749200	0	1329900	0	0	0	0			434	1825
ADSTVNPVVVALLSHTVELLR	21	0	2232.25	P0A500	P0A500	atpFH	ATP synthase subunit b-delta;ATP synthase subunit b;ATP synthase subunit delta	yes	yes	2,3	7.8572e-40	196.31	2	2	2	2	2	2	2	2	2	2	2	2	2	2	2	2	313990000	22978000	18463000	20536000	13235000	14554000	17207000	12093000	7305900	26575000	27153000	20442000	17780000	28819000	21427000	30030000	15396000			435	1050
ADSVPNLEIETGEIVGAGHASATGR	25	0	2450.2	O53153	O53153		UPF0051 protein Rv1462/MT1509	yes	yes	3	3.72e-05	53.998	1	1		1	1		1	1	1		1	1	1	1		1	65656000	6465300	3693200	0	3711600	8294100	0	8591600	7395300	5304700	0	4365000	3253400	8522800	2729000	0	3330300			436	796
ADTDDTATLR	10	0	1077.49	Q10530	Q10530	gltA2	Citrate synthase 1	yes	yes	2	2.0554e-12	177.78	1	1	1	1	1	1	1	1	1	1	1	1	1	1	1	1	1357100000	113550000	80786000	81079000	66684000	111100000	83914000	105670000	132840000	61615000	79031000	47219000	43037000	119680000	97846000	101920000	31114000			437	1999
ADTFVAGAPEPR	12	0	1229.6	L7N4Q9	L7N4Q9			yes	yes	1,2	3.6253e-07	108.56	1	1	1	1	1	1	1	3	1	2	1	1	1	1	1	2	273010000	12607000	10376000	10932000	8982400	18844000	14574000	35496000	49963000	12197000	15540000	13211000	10420000	15630000	12958000	15286000	15996000			438	307
ADTPDGVWSR	10	0	1102.5	P66016	P66016	prfA	Peptide chain release factor 1	yes	yes	2	0.050244	31.136	1	1	1	1	1	1			1	1	1	1	1		1	1	54104000	4175700	3299800	3855900	3300900	4709800	4665000	0	0	3901700	4705700	3305200	3049000	5599300	0	6302300	3233700			439	1582
ADTVAEIEAGLR	12	0	1243.64	Q10401	Q10401	pepA	Probable cytosol aminopeptidase	yes	yes	1,2	2.077e-07	117.3	2	1		3	2	1	2	1	1	1	1	1	1	1	2	1	217300000	17609000	14651000	0	37482000	18821000	12883000	16723000	2430800	11094000	8736400	14388000	10637000	17502000	10722000	15646000	7972700			440	1991
ADVAESQENAPAER	14	0	1485.67	O53579	O53579	pks13		yes	yes	2	1.1462e-16	177.21	1	1	1	1	1	1			1	1	1	1	1	1	1	1	479470000	41167000	25648000	24444000	13216000	59086000	44083000	0	0	30621000	42126000	21266000	12263000	51668000	38841000	62437000	12606000			441	894
ADVAGPLAVVLDAPDVR	17	0	1676.91	P95029	P95029	fas		yes	yes	2	2.3402e-09	84.94		2					1		1		1	1	1		1	1	77014000	0	13018000	0	0	0	0	16488000	0	6254600	0	4530600	4642500	12863000	0	14701000	4515800			442	1838
ADVLIEGYRPGVTER	15	1	1673.87	O06543	O06543	mcr		yes	yes	2	0.065735	42.242				1													1162600	0	0	0	1162600	0	0	0	0	0	0	0	0	0	0	0	0			443	672
ADVNSLIPVVSDSLSMSEPIGAAGGAHAGDR	31	0	2992.46	L7N4P8	L7N4P8			yes	yes	3	9.2548e-05	56.977				1					1			1		1			7449100	0	0	0	2316200	0	0	0	0	1689800	0	0	1617900	0	1825200	0	0			444	303
ADVTLQLVR	9	0	1013.59	Q7D5T3	Q7D5T3	mpg1		yes	yes	1,2	3.0454e-05	137.13	1	1	1	4	1	1	1		1	1	1		1	1			52742000	4130100	1964400	3556600	10242000	5152900	3568600	5670100	0	2354200	4884000	4804200	0	2873800	3541200	0	0			445	2118
ADVVEAAIAR	10	0	1013.55	P63494	P63494	amiC	Putative amidase AmiC	yes	yes	1,2	0.0002497	70.496			1		2	1			1	2	1	1		1	1	1	56483000	0	0	4545000	0	8704600	4974800	0	0	10891000	890650	11422000	0	0	5871000	5308000	3875900			446	1273
ADVVFPVAPTTQK	13	0	1371.74	P95175	P95175	nuoG	NADH-quinone oxidoreductase subunit G	yes	yes	2	2.1468e-07	93.348	1	1	2	1	1	1	1	1	1	1	1	1	1	1		2	225140000	11285000	9072100	22060000	10671000	15173000	14252000	30321000	28460000	10814000	9937900	13756000	10079000	16165000	11466000	0	11626000			447	1888
ADYGPLVTGAALAR	14	0	1373.73	O53816	O53816	mmsA		yes	yes	2	1.9231e-05	68.168	1	1	1	1		1	1			1	1						149780000	24476000	14049000	22772000	15919000	0	24439000	20608000	0	0	8940800	18575000	0	0	0	0	0			448	935
AEAAESYDR	9	0	1010.43	P96935	P96935	lipG		yes	yes	2	0.00013138	105.2	1	1	2	1	1	1			1	1	1	2		1	1		11344000	1092400	822000	1485800	322670	1279600	1496000	0	0	959910	823540	578800	704990	0	698910	1079100	0			449	1983
AEAAFEYADR	10	0	1141.5	P64717	P64717		Uncharacterized protein Rv0498/MT0518	yes	yes	2	0.016105	54.259												1				1	1282800	0	0	0	0	0	0	0	0	0	0	0	627510	0	0	0	655320			450	1399
AEAAPYVSSR	10	0	1049.51	L0T3W4	L0T3W4	Rv0523c		yes	yes	2	5.3506e-05	128.87	1	1	1	1	1	1			1	1	1		1	1	1		43526000	3722700	2511600	2667100	1724600	5153000	4091200	0	0	2768100	3613800	2023700	0	5439800	2852800	6957300	0			451	36
AEAAVPHPVDPIVLGR	16	0	1639.9	P95183	P95183		Uncharacterized response regulatory protein Rv3143/MT3230	yes	yes	2,3	6.7833e-09	85.006	2	2	2	2	2	2	3	2	2	2	2	2	3	2	4	1	400680000	26310000	25479000	22255000	20727000	27513000	22551000	32472000	24845000	25176000	24930000	26903000	14196000	34549000	26175000	37393000	9202300			452	1890
AEAEAEVQR	9	0	1001.48	P65746	P65746	ppa	Inorganic pyrophosphatase	yes	yes	2	1.8863e-12	182.98	1	1	1	1	2	2	1			2	1		2	2			392570000	17545000	12291000	19478000	96681000	54902000	34993000	17999000	0	0	27475000	55134000	0	31706000	24369000	0	0			453	1558
AEAELYDSGVQLPPTYDAR	19	0	2093.99	O06420	O06420	bpoC	Putative non-heme bromoperoxidase BpoC	yes	yes	2	1.4752e-26	156.13	1	1	1	1	2	1	2		2	1	1		3	2	1	2	67305000	4024500	0	2678900	3388100	8640400	3661500	7727900	0	4891500	3285500	3086000	0	13601000	7163900	3595900	1559700			454	668
AEAFDAAR	8	0	849.398	O05795	O05795	moaE1	Molybdopterin synthase catalytic subunit 1	yes	yes	2	0.00057809	88.294			1		1				1	1	1						78627000	0	0	18720000	0	37933000	0	0	0	16189000	0	5784500	0	0	0	0	0			455	568
AEAFDATQAVAR	12	0	1248.61	O07764	O07764			yes	yes	2	4.592e-08	83.226	1		1	1			1										20216000	3863300	0	4425800	3581500	0	0	8345000	0	0	0	0	0	0	0	0	0			456	725
AEAGDTDIHALLPESSR	17	0	1780.86	P63407	P63407	accD6	Probable propionyl-CoA carboxylase beta chain 6	yes	yes	2,3	1.5045e-05	66.068	1	1	1	1	1	1	1	2	1	1	1	1	1	1	1	1	119510000	9591600	7242900	7240400	3437900	8574100	8808400	5892800	12162000	6251700	5847400	6848600	7657700	10514000	7076500	6343800	6018600			457	1263
AEAGQSGSEGEQLAYSQASDYELLPVDEYEEHDEYGAAADR	41	0	4448.9	L0T430	L0T430	Rv0538		yes	yes	3	0.014646	19.131		1		1													3765800	0	1999500	0	1766300	0	0	0	0	0	0	0	0	0	0	0	0			458	40
AEAIGVNFIDTYFR	14	0	1614.8	L0T9N9	L0T9N9	qor		yes	yes	2	8.2794e-13	142.38				1	2	2	2	3		2				1	2	1	131660000	0	0	0	9633800	19116000	12624000	17221000	16506000	0	17186000	0	0	0	9809800	22711000	6852400			459	157
AEALDLILR	9	0	1012.59	P64207	P64207	folE	GTP cyclohydrolase 1	yes	yes	2	0.07984	26.971							1										2097800	0	0	0	0	0	0	2097800	0	0	0	0	0	0	0	0	0			460	1367
AEAPHSSAVHDATEQFVYR	19	0	2113.98	L7N4I0	L7N4I0	deaD-2		yes	yes	2,3,4	5.7957e-39	194.94	3	3	3	2	4	3	3	2	3	3	3	2	3	2	3	1	348370000	23767000	20389000	22148000	10260000	29680000	20332000	38770000	33920000	20615000	27386000	22726000	4229600	31182000	7466600	32482000	3020900			461	269
AEAQQVAHQVSR	12	0	1322.67	L0TF88	L0TF88	lpqD		yes	yes	2,3	1.3206e-13	172.33	1	1	1	1	1	1	1	1	1	1	1	2	1	1	1	2	205870000	10656000	7474300	9219700	6707300	19519000	10468000	19819000	17675000	11441000	14576000	6525900	8380000	27952000	21704000	3244800	10509000			462	219
AEASDVANAVLDGADALMLSGETSVGK	27	0	2590.24	O06134	O06134	pyk	Pyruvate kinase	yes	yes	2,3	4.2729e-15	117.21	2	2	2	2	2	2	2	1	2	2	2	2	2	2	2	2	83096000	6920800	6088900	6345100	6713800	4610200	3936400	1890400	810500	5622400	5080500	6091000	5226600	7102700	4725200	5577200	6354500			463	596
AEASDVANAVLDGADALMLSGETSVGKYPLAAVR	34	1	3360.69	O06134	O06134	pyk	Pyruvate kinase	yes	yes	3	6.9678e-18	131.81	1	1	1	1	1	1	1	1	1	1			1	1	1		25338000	738510	851310	981840	1083100	2340300	2095800	2095500	2495400	662930	2198800	0	0	1248800	4434400	4111100	0			464	596
AEASIETPTPVQSQR	15	0	1612.81	P66889	P66889	tatA	Sec-independent protein translocase protein TatA	yes	yes	2	1.3002e-10	133.47							1	1									77619000	0	0	0	0	0	0	61524000	16096000	0	0	0	0	0	0	0	0			465	1631
AEATTLDSNQGFR	13	0	1408.66	P0A524	P0A524		Uncharacterized protein Rv2667/MT2741	yes	yes	2	0.00023786	56.91	1	1	1		1	1	1	1	1	1			1	1	1	1	40980000	3380200	1999300	2728800	0	3180500	2188300	3857600	4559800	2480000	3354400	0	0	4162600	2807300	4250800	2030600			466	1059
AEAVNPALNALAYAAFDVAR	20	0	2046.05	P63494	P63494	amiC	Putative amidase AmiC	yes	yes	3	6.2845e-17	105.38				1			1		1		1	1			1	1	11009000	0	0	0	1230100	0	0	735290	0	2010700	0	2239600	2008500	0	0	0	2784600			467	1273
AEDLLIR	7	0	828.471	P63401	P63401		Uncharacterized ABC transporter ATP-binding protein Rv2564/MT2640	yes	yes	1,2	0.002019	87.284	1	1	1		1	1	1	1		1	1	1	1	1	2		34560000	2732100	2604100	1978500	0	2485100	2329000	2608400	1572700	0	3999000	2274000	2557300	2575400	1742700	5101600	0			468	1261
AEDLPAIDASPVR	13	0	1352.69	P63611	P63611	aroC	Chorismate synthase	yes	yes	2	1.4155e-07	94.688						1									1		23494000	0	0	0	0	0	13424000	0	0	0	0	0	0	0	0	10070000	0			469	1291
AEDTSGATPQNPVMLPVAEDIPAGR	25	0	2535.23	O53725	O53725	moaE2	Molybdopterin molybdenumtransferase 2	yes	yes	2	8.1233e-13	96.708		1	1	1	1	1	1		1	1	1			1		1	23659000	0	1580800	1926700	1981600	3647000	2206400	2601300	0	1636200	2293400	1418900	0	0	2617300	0	1749500			470	919
AEEASGAQLAPGTEPSPAPLGQPR	24	0	2330.15	O69740	O69740	espI	ESX-1 secretion-associated protein EspI	yes	yes	2	5.1602e-13	102.16	2	1	1		1	1			1	1	1	1	1			1	48627000	11126000	3085900	4183900	0	7130700	5686100	0	0	2472800	3827900	2244200	1422300	4677600	0	0	2769800			471	1014
AEEDDLR	7	0	846.372	P71753	P71753	sir	Sulfite reductase [ferredoxin]	yes	yes	2	0.0017291	102.71	2	1	1	2	2	2			2	1	2	1	1	2	1	2	50845000	7082200	2238300	3094300	4142100	5080500	5242400	0	0	4233500	2247800	2575400	2888000	2871200	4681000	2614200	1854300			472	1760
AEEDLVVDYAGEPLTIAFNPTYLTDGLSSLR	31	0	3368.67	Q50790	Q50790	dnaN	DNA polymerase III subunit beta	yes	yes	2,3	6.0819e-08	72.228	2	2	2	2	2	2	2	2	2	2	2	2	2	2	2	2	141920000	9720100	8376500	8526000	9173900	10984000	9474800	6551300	6210500	9699700	8918000	7452100	7986800	11061000	9125600	11647000	7011800			473	2078
AEEGNLWFEWSR	12	0	1522.68	L7N500	L7N500			yes	yes	2	1.0919e-13	169.89				1						1					1	1	6752700	0	0	0	3024300	0	0	0	0	0	511700	0	0	0	0	1204000	2012800			474	352
AEEVNHHPDIDIR	13	0	1543.74	P0A5S2	P0A5S2		Putative pterin-4-alpha-carbinolamine dehydratase	yes	yes	2,3	1.5983e-06	80.312	1	1	1	1	2	2	1	1	1	2	1	1	1	2	1	1	349790000	13728000	22195000	19153000	14348000	56657000	30670000	12618000	10633000	15601000	34869000	14313000	9860600	21057000	47036000	14042000	13006000			475	1151
AEFAAELAELGPDEVPLNFLNPR	23	0	2511.26	P0A506	P0A506	bioB	Biotin synthase	yes	yes	2	2.9013e-18	107.06	1	1	1	1	1	1	1	1	1	1	1	1	1	1	1	1	54120000	4337400	3380800	3979800	2936500	2705000	3513900	1358200	1483900	3079700	3826900	3426900	3093900	5363700	4398500	5035300	2199400			476	1053
AEFEAENR	8	0	964.425	P0A674	P0A674	rpoC	DNA-directed RNA polymerase subunit beta	yes	yes	2	0.00019089	110.22				1								1				1	19269000	0	0	0	7374700	0	0	0	0	0	0	0	7067700	0	0	0	4827100			477	1211
AEFEAENRR	9	1	1120.53	P0A674	P0A674	rpoC	DNA-directed RNA polymerase subunit beta	yes	yes	2,3	6.4768e-05	123.86	1	2	1	2	2	2	1	1	2	2	2		2	2	2		364540000	13657000	24898000	27237000	35821000	21029000	23039000	13284000	16421000	54613000	17102000	35182000	0	44454000	15911000	21895000	0			478	1211
AEFETVQGR	9	0	1035.5	Q10970	Q10970	smc	Chromosome partition protein Smc	yes	yes	2	0.00010676	116.05		1	1		1	1		2	1	1			1	1	1		25497000	0	1762100	1572200	0	2187600	1868100	0	6244800	1550000	1985700	0	0	2082000	1645000	4599400	0			479	2026
AEFGPSAR	8	0	833.403	P94984	P94984	pheS	Phenylalanine--tRNA ligase alpha subunit	yes	yes	2	0.052237	46.447				1													2298800	0	0	0	2298800	0	0	0	0	0	0	0	0	0	0	0	0			480	1824
AEFIYTMK	8	0	1001.49	O53204	O53204		Uncharacterized ABC transporter ATP-binding protein Rv2477c/MT2552	yes	yes	1,2	0.0085008	62.107	1	1	1	1	1	1				1	1		1	2		1	106060000	10146000	8243200	8926700	8708200	9914500	10422000	0	0	0	11219000	8992200	0	10540000	10247000	0	8706900			481	809
AEFVEVTK	8	0	921.481	CON__P02769	CON__P02769			yes	yes	2	0.046582	28.797				1													2900200	0	0	0	2900200	0	0	0	0	0	0	0	0	0	0	0	0		+	482	1
AEGALPPPR	9	0	906.492	L0T6Q2	L0T6Q2	hemD		yes	yes	2	0.0003357	80.676	1	2	1		1	2					1	1	1	1			18900000	2594400	3444500	1550900	0	1965700	4313600	0	0	0	0	847050	440520	2282900	1460000	0	0			483	87
AEGAPDDALWVR	12	0	1298.63	O53580	O53580	fadD32	Long-chain-fatty-acid--AMP ligase FadD32	yes	yes	1,2	2.8096e-18	175.93	2	3	2	1	2	2	1	2	2	2	2	3	3	3	2	2	763080000	39842000	34719000	30127000	18370000	70169000	40543000	53998000	60257000	58347000	31610000	38963000	67188000	74280000	37863000	72962000	33837000			484	895
AEGITMSAPYLSQLR	15	0	1635.83	P96228	P96228	espR	Nucleoid-associated protein EspR	yes	yes	2	3.162e-13	156.24	1	1	1	1	1	1	1	1	1	1	1	1	1	1	1	1	993480000	75667000	52799000	56257000	78365000	60794000	42802000	66751000	66635000	47792000	70457000	42736000	44883000	76948000	69599000	96734000	44258000			485	1925
AEGKPEQALPK	11	1	1166.63	Q10788	Q10788	tsf	Elongation factor Ts	yes	yes	2,3	1.6072e-06	122.55	5	2	2	2	2	2			2	2	2	1	2	2	1	1	1257200000	174060000	88089000	79008000	58651000	176380000	74776000	0	0	71592000	137430000	53445000	14562000	139800000	116860000	58352000	14235000			486	2017
AEGLLAVTGDGAHAAR	16	0	1507.77	P57689	P57689	carB	Carbamoyl-phosphate synthase large chain	yes	yes	3	0.008718	42.947	1	1	1	1	1	1	1	1	1	1		1	1	1	1		35067000	2977900	1478900	1608800	825170	4330600	3135400	3872000	2430800	2093100	3227600	0	1381400	2465500	1582900	3657400	0			487	1242
AEGLTGGDILLLENIR	16	0	1682.92	P65700	P65700	pgk	Phosphoglycerate kinase	yes	yes	2	2.4706e-05	56.746	1	1		1	1	1	1	1		1	1						122040000	19212000	13122000	0	12049000	16167000	15413000	13334000	10134000	0	12513000	10097000	0	0	0	0	0			488	1552
AEGPITAEDVLTSSNIEALADK	22	0	2243.12	O53579	O53579	pks13		yes	yes	2	5.5853e-14	96.881	1	1	1	1	1	1	1	1	1	1	1	1	1	1	1	1	349470000	23933000	18404000	21828000	10086000	20486000	23447000	18406000	11283000	24610000	23103000	19860000	17524000	36299000	41818000	23254000	15134000			489	894
AEGPITAEDVLTSSNIEALADKVR	24	1	2498.29	O53579	O53579	pks13		yes	yes	3	9.3747e-13	114.39	1		1		1	1	1	1	1	1				1	1		40719000	1189800	0	961590	0	2394500	2278700	11582000	8117600	600350	2869700	0	0	0	6174900	4549600	0			490	894
AEGTFEYQALLFIPSHAPFDLFDR	24	0	2783.36	P64411	P64411	htpG	Chaperone protein HtpG	yes	yes	2,3	8.7386e-25	123.12	1	1	2	1	1	1	2	2	2	1	2	1	2	1	2	1	126780000	9601800	8075300	9332000	7036400	6111700	6036700	5142500	3861700	10358000	9118900	8687500	7117000	7827900	9309700	11617000	7542600			491	1387
AEGVEIAFTPTTAAMYPDGLR	21	0	2209.07	P0A5R0	P0A5R0	panC	Pantothenate synthetase	yes	yes	2	1.0971e-16	93.776	1	1	1	1	1	1			1	1		1	1		1	1	19361000	0	1544000	1762500	905010	1789700	1931000	0	0	1900800	2403600	0	837180	2802900	0	2443600	1040100			492	1147
AEGYVDQAVELTQEALGTVASQTR	24	0	2535.25	P0A5P6	P0A5P6	hbhA	Heparin-binding hemagglutinin	yes	yes	2,3,4	6.7634e-77	231.89	3	3	2	3	3	3	3	4	3	3	3	3	2	3	3	3	1465300000	106550000	87651000	89737000	84880000	129510000	107320000	76696000	94859000	81163000	77725000	73008000	60762000	109360000	103730000	111530000	70819000			493	1142
AEHIWEGVSSATTR	14	0	1542.74	P64943	P64943	pafA	Pup--protein ligase	yes	yes	2	0.086673	28.283								1									3243900	0	0	0	0	0	0	0	3243900	0	0	0	0	0	0	0	0			494	1450
AEHLMLVDLGR	11	0	1252.66	P67001	P67001	trpE	Anthranilate synthase component 1	yes	yes	3	0.0014405	59.367		1		1					1		1	1	1			1	9817700	0	1348900	0	746900	0	0	0	0	1606700	0	2064100	1621900	965650	0	0	1463600			495	1646
AEIDALLASLPDPADAENGPSLAELEGIAR	30	0	3017.52	L7N4L7	L7N4L7			yes	yes	2,3	9.7261e-14	93.278	3	2	2	2	1	2	2	2	1		3	2	3		2	1	67067000	6735900	6141700	8260300	6778200	1179600	5163300	4016200	3330800	889990	0	5510000	4395000	7704900	0	6132400	828700			496	286
AEIDHWQNVDPALFGR	16	0	1866.9	P0A5B5	P0A5B5		Uncharacterized HIT-like protein Rv0759c/MT0784	yes	yes	2,3	1.8791e-12	96.247	1	1	1	1	1	1	1	2	1	1	1			1	1	1	67773000	5558200	4426300	4600700	5585000	5962200	3060400	4627400	13687000	961110	4030800	3567600	0	0	4224700	4352100	3129700			497	1095
AEIDKSDSDWDR	12	1	1435.62	P0A518	P0A518	groEL1	60 kDa chaperonin 1	yes	yes	2,3	1.0583e-13	190.78	2	2	2	2	2	2	2	5	2	2	2	2	2	2	2	2	734060000	39514000	35147000	35043000	34271000	73025000	66196000	48051000	104790000	33681000	44294000	24973000	18607000	58647000	45561000	55430000	16836000			498	1056
AEIDKSDSDWDREK	14	2	1692.76	P0A518	P0A518	groEL1	60 kDa chaperonin 1	yes	yes	2	6.5868e-11	174.95				2	1	1	1	1	1	1			1	1			81774000	0	0	0	865580	2409600	1535700	30101000	39967000	1315200	1854400	0	0	1128000	2597900	0	0			499	1056
AEIGFDQPWTLGEAGDR	17	0	1860.86	P65163	P65163	cysQ	3-phosphoadenosine 5-phosphate phosphatase	yes	yes	2	4.5754e-17	144.97	1	1	1	1	1	1	1	2	1	1	1	1	1	1	1	1	169690000	6311600	7707300	8068700	10492000	9822800	9062900	14392000	37352000	7718300	11267000	6102500	5521700	9816100	8306300	11986000	5758600			500	1495
AEILDPQGQAIVGALGR	17	0	1706.93	Q8VKE0	Q8VKE0			yes	yes	2	7.6361e-17	141.85	1	1	1	1	1	1	1	1	1	1	1	1	1	1	1	1	560170000	38539000	28239000	29015000	33344000	38590000	27367000	57695000	60013000	24124000	31845000	18701000	23623000	32660000	29199000	54793000	32425000			501	2163
AEILEPVPLD	10	0	1094.59	P64184	P64184	glpD2	Glycerol-3-phosphate dehydrogenase 2	yes	yes	1	0.0038695	58.716	1									1			1				8932500	3691900	0	0	0	0	0	0	0	0	3117500	0	0	2123100	0	0	0			502	1362
AEIMNAPHVGGLGGTFGGNPVACAAALATIATIESDGLIER	41	0	4021	P63504	P63504	gabT	4-aminobutyrate aminotransferase	yes	yes	3,4	0.015018	29.281	2	1	1	2	2	1	1		1	1	1	2	2	2	2	2	28752000	2082900	1674000	2340900	2377100	2113200	1343600	1577900	0	1456900	1169000	1238600	1643900	2622500	1920900	3847800	1343000			503	1277
AEIVLDHVNK	10	0	1136.62	O50454	O50454	sugC	Trehalose import ATP-binding protein SugC	yes	yes	2	6.8561e-05	78.759	1	1	1	1	2	1	1	1	2	1	1	1	1	1	1	1	107390000	14537000	3689200	4278300	4338900	9820700	5149300	12294000	10044000	6627300	6055800	5270200	2429400	6423400	6907000	5704500	3823300			504	791
AELAAHWLSHGR	12	0	1346.68	P65898	P65898	purK	N5-carboxyaminoimidazole ribonucleotide synthase	yes	yes	2,3	1.3427e-06	104.04	1	2	2	2	1	2		1	1	2			2	2	1		63345000	5154600	4959300	7573200	3875500	6532600	4920700	0	575930	1794800	6771400	0	0	6485000	7520200	7181700	0			505	1572
AELAELLAGIHASLR	15	0	1562.88	Q50654	Q50654		Uncharacterized protein Rv2567/MT2643	yes	yes	3	6.3037e-12	90.707	1																0	0	0	0	0	0	0	0	0	0	0	0	0	0	0	0	0			506	2066
AELAGANPAER	11	0	1097.55	L7N5D1	L7N5D1	ndh-2		yes	yes	2	5.3815e-06	75.819	1	1	1		1	1	1	1	1	2	2	1	1	1	1		85742000	1922400	1683000	1692800	0	1950500	2098300	32779000	27606000	2041600	5204400	2200900	656050	1719700	1080500	3106400	0			507	412
AELANEPYKLELVDDK	16	1	1845.94	P67582	P67582	thrS	Threonine--tRNA ligase	yes	yes	3	2.0391e-05	74.141	1	1	1	1	1	1	1	1	1	1	1	1	1	1	1	1	199080000	13732000	10168000	13504000	9545400	11031000	14253000	20923000	13238000	11130000	12882000	10058000	6894100	15590000	13448000	14808000	7872000			508	1699
AELAPDTVPLAGVVLAGGESR	21	0	2021.08	P65402	P65402	mobA	Probable molybdenum cofactor guanylyltransferase	yes	yes	2	2.9011e-22	131.09	1	1	1	1	1	1	1	1	1	1	1	1	1	1	1	1	199670000	13134000	10025000	14499000	10199000	11037000	11431000	22275000	12076000	11267000	13945000	9262700	8551500	15734000	12866000	14616000	8754700			509	1517
AELDALK	7	0	758.417	P66026	P66026	prfB	Peptide chain release factor 2	yes	yes	2	0.0077514	68.787										1		1			1	1	7627200	0	0	0	0	0	0	0	0	0	1773800	0	2170200	0	0	1867000	1816200			510	1583
AELDQLIANRPVIAAEINDR	20	1	2220.19	P64279	P64279	greA	Transcription elongation factor GreA	yes	yes	2,3	3.87e-39	211.43	2	2	2	2	1	1	1	1	2	1	2	2	3	2	1	2	602770000	40960000	30468000	47485000	32955000	32863000	33053000	28322000	31525000	40790000	33147000	32285000	26792000	91448000	35655000	37726000	27300000			511	1376
AELEALGSR	9	0	944.493	L7N4D6	L7N4D6	fadE36		yes	yes	2	0.0070566	69.275			1												1		3586400	0	0	1574900	0	0	0	0	0	0	0	0	0	0	0	2011500	0			512	242
AELEGEMGDSHVGLQAR	17	0	1797.83	P0A5U4	P0A5U4	recA	Protein RecA;Endonuclease PI-MtuI	yes	yes	2	8.106e-09	74.301							1	1									8531400	0	0	0	0	0	0	5193500	3337900	0	0	0	0	0	0	0	0			513	1160
AELGDILTDIGDYLDDNPPALSLPPAAYTSSELWQLER	38	0	4158.03	L7N4W1	L7N4W1			yes	yes	3	0.098914	0.80044	1	1	1	1	1	1	1	1	1	1	1	1	1	1	1	1	11623000	660380	461540	470090	343810	654370	716630	802530	533680	1015600	1292500	522750	484160	768050	845680	1661400	390270			514	331
AELIDVLTQK	10	0	1128.64	P95109	P95109	hup	DNA-binding protein HU homolog	yes	yes	1,2	1.2959e-06	152.97	3	1	1	1	2	1	2	2	1	1	2	1	1	1	2	1	5691700000	376750000	257830000	277580000	241460000	435700000	370660000	414000000	1137800000	294520000	328580000	242350000	208080000	354160000	163850000	427900000	160420000			515	1869
AELPGVDPDKDVDIMVR	17	1	1867.93	P0A5B7	P0A5B7	hspX	Alpha-crystallin	yes	yes	2,3	8.3965e-15	138.91	2	2	1	2	2	2	2	2	2	3	2	2	2	1	2	1	728430000	46869000	25029000	9804000	53511000	146190000	15387000	6982800	18400000	55639000	39732000	7506100	23297000	175110000	12268000	77781000	14933000			516	1096
AELRPGDVVLVK	12	1	1294.76	P0A5L4	P0A5L4	murF	UDP-N-acetylmuramoyl-tripeptide--D-alanyl-D-alanine ligase	yes	yes	2	0.00053317	88.101								1									7821800	0	0	0	0	0	0	0	7821800	0	0	0	0	0	0	0	0			517	1129
AELTETSPETPETTEAIR	18	0	1973.94	O33283	O33283	ephG	Epoxide hydrolase EphG	yes	yes	2	2.7374e-27	185.02	1	1	1	1	1	1	1	1	1	1	1	1	2	1	1	1	552090000	38276000	27891000	31620000	24444000	32732000	36478000	39655000	30857000	25338000	39267000	17805000	20927000	76485000	40273000	45606000	24438000			518	754
AELTIPADDIQSAIEEYVSSFTADTSR	27	0	2928.39	P63673	P63673	atpA	ATP synthase subunit alpha	yes	yes	2,3	8.3426e-29	130.16	2	2	2	2	2	2	2	2	2	2	2	2	2	2	2	2	1051100000	74808000	60503000	68405000	70991000	66360000	60356000	36561000	38276000	70239000	70427000	55798000	58749000	83699000	84104000	91408000	60421000			519	1303
AELTVACDGR	10	0	1090.51	L0T7T6	L0T7T6	Rv1751		yes	yes	2	9.7119e-06	128.81	1	1	1	2		1	1		1	1	1	1	1	1	1		44022000	5471000	2530600	3347900	2132500	0	2682600	809320	0	3957300	5417600	2842300	2339300	6202700	3109200	3180000	0			520	111
AELTVPEMR	9	0	1044.53	O53579	O53579	pks13		yes	yes	2	0.00029181	79.148	1	1	1		1	1	1	1	1	1			1	1	1		112030000	9862700	14149000	7272200	0	9801600	9819800	9946400	4919700	7684500	11419000	0	0	11693000	6876000	8582300	0			521	894
AELVDDRIPLHPMR	14	1	1660.87	P66946	P66946	ilvG	Acetolactate synthase large subunit IlvG	yes	yes	3,4	0.0010278	67.326	1	2	1	1	2	1	2	1	1	1	1		1	1	1	1	46223000	2962400	2962600	2297300	1433900	5285300	2864300	14248000	1574300	2111300	3236100	1219700	0	2303800	1605600	1088000	1030800			522	1639
AELVLAAFIEGIR	13	0	1400.8	P67436	P67436		Uncharacterized HTH-type transcriptional regulator Rv1556/MT1607	yes	yes	2	0.057488	32.702											1					1	278280	0	0	0	0	0	0	0	0	0	0	154210	0	0	0	0	124080			523	1685
AELVVGR	7	0	742.434	L0T6Z7	L0T6Z7	moaB2		yes	yes	2	0.00070243	111.28			1	1	1		1			1		1	2	1	1	1	115750000	0	0	12725000	8158200	20837000	0	3278300	0	0	11424000	0	5394600	16969000	13505000	19238000	4217900			524	95
AEMLEATVEK	10	0	1119.55		REV__L0TEL7			yes	yes	2	0.097495	22.686											1			2			8294100	0	0	0	0	0	0	0	0	0	0	2140600	0	0	6153500	0	0	+		525	2176
AENGSEGANLVSYGAPR	17	0	1690.79	P95141	P95141	fadD29	Long-chain-fatty-acid--AMP ligase FadD29	yes	yes	2	4.7851e-05	43.966		1				1			1		1			1	1		8877400	0	1533300	0	0	0	2079000	0	0	1663200	0	1195700	0	0	1225800	1180300	0			526	1882
AENIAVR	7	0	771.424	L7N4I3	L7N4I3			yes	yes	2	0.00085654	119.57	2	1	1	1	1				1	1	1	1	1	1	1	1	98638000	6087600	7960500	7150400	2236600	7615700	0	0	0	10714000	12713000	6275700	3932500	10762000	6896500	13165000	3128100			527	270
AENLADLPPAYIAVAGYDPLRDDGIR	26	1	2784.41	L0T9A4	L0T9A4	lipI		yes	yes	3	2.2634e-08	99.6	1	1	1	1	1	1	1	1	1	1	1	1	1	1	1	1	145600000	10442000	8115800	9005000	9695500	9913300	9598500	7650200	5796800	8261500	11010000	7381800	5224700	12937000	11589000	12960000	6024200			528	146
AENPLINDPFAEPLVR	16	0	1793.93	Q50726	Q50726		Putative S-adenosyl-L-methionine-dependent methyltransferase Rv3399/MT3507	yes	yes	2	3.2796e-13	90.453	1	1	1	1	1	1		1	1	1	1	1	1	2	2	1	119090000	8373600	7920500	9647100	4634000	3613700	3468200	0	2606300	6796200	8736700	8963600	5443700	9559300	14345000	20483000	4503100			529	2073
AENSNIDDIK	10	0	1117.53	P0A5P6	P0A5P6	hbhA	Heparin-binding hemagglutinin	yes	yes	2	8.2137e-06	125.75	2	1	1	1	1	2	1	1	1	1	2	1	1	1	3	1	791760000	48070000	33664000	37926000	26667000	97520000	77054000	79012000	86291000	35946000	43254000	32264000	25092000	47468000	26326000	71925000	23284000			530	1142
AEPAPSPPAAQPAGAAEGAPYVTPLVR	27	0	2584.33	P65633	P65633	dlaT	Dihydrolipoyllysine-residue acetyltransferase component of pyruvate dehydrogenase complex	yes	yes	2,3	5.9347e-21	121.58	2	2	2	2	2	2	2	2	2	2	2	2	2	2	2	2	2357700000	129530000	112640000	140320000	102010000	194360000	162120000	299630000	199850000	119380000	135390000	91304000	90030000	196760000	154470000	151220000	78697000			531	1542
AEPIFATVAPGVAAAPR	17	0	1636.89	L7N641	L7N641	gnd2		yes	yes	2	1.0977e-12	98.281							1	1		1					1		76046000	0	0	0	0	0	0	23436000	18648000	0	17653000	0	0	0	0	16310000	0			532	546
AEPLAVDPTGLSAAAAK	17	0	1580.84	O69742	O69742	espJ	ESX-1 secretion-associated protein EspJ	yes	yes	2	1.2831e-08	73.168			1	1	1	1	2	2	1	1			1	1	1		179710000	0	0	8559600	10741000	21807000	20233000	33331000	56372000	2086300	4686600	0	0	10502000	5457200	5937300	0			533	1016
AEPLLASVPVSYDFSPER	18	0	1975.99	P96403	P96403		Putative diacyglycerol O-acyltransferase Rv0221/MT0231	yes	yes	2	3.2132e-15	116.13	1	1	1	1					1	1	1	1	1	1	2	1	31533000	2581300	2885700	2566700	1491500	0	0	0	0	2811600	2430400	1779900	3001300	3138900	2055800	4505300	2284800			534	1944
AEPSIEIQYTPAR	13	0	1473.75	L7N4I7	L7N4I7	acnA		yes	yes	2	1.1475e-07	122.39	1	1	1	1	1	1	1	1	1	1	1	1	1		1	1	551490000	45444000	36016000	30908000	30149000	52293000	48239000	40620000	59328000	22870000	33040000	19516000	18035000	44511000	0	44033000	26490000			535	272
AEQDDPDGGAAFVR	14	0	1446.64	O05435	O05435	mviN	Probable peptidoglycan biosynthesis protein MviN	yes	yes	2	5.5798e-07	78.287	1	1			1				1	1	1		1				6894100	1015400	1132100	0	0	956070	0	0	0	1425000	655630	693000	0	1016800	0	0	0			536	552
AEQFEHQAEK	10	0	1215.55	O33236	O33236			yes	yes	2	7.8214e-06	141.1	1	1	1	1	1	1	1	2	1	1	1	1	1	1	1	1	49797000	3282800	2146000	2460400	1567500	4859300	2797400	3401300	5476300	1843100	2829100	975520	5755200	4463200	2504700	3458000	1977200			537	743
AEQGLPFAR	9	0	987.514	L7N5Q5	L7N5Q5	fadE24		yes	yes	1,2	8.3112e-05	108.3	2	2	2		1	1	1		1	2	1	1	1	1	1	1	280560000	31093000	1099700	27903000	0	2195000	2268000	20585000	0	27176000	29846000	22026000	14506000	43214000	18590000	26916000	13141000			538	474
AEQLDSDRL	9	1	1045.5	O53446	O53446	fumC	Fumarate hydratase class II	yes	yes	2	6.2874e-05	123.86	1	1	1	1	1	1	1	1	1	1	1	1	1	1	1	1	352150000	24297000	15848000	16891000	11486000	27281000	19659000	55823000	23799000	17299000	24321000	12440000	10103000	31263000	22781000	28073000	10785000			539	861
AEQMAEDYPVVSIDSDALDAAR	22	0	2365.07	O07185	O07185			yes	yes	2	3.5337e-26	129.2	1	1	1	1	1	1	1	1	1	1	1	1	1	1	1	1	53058000	3829700	2661200	3276100	2884200	4244900	2506800	4490900	3889700	3206200	2992200	2013200	1790100	3743300	3769500	5932200	1828200			540	698
AEQPAGQAGTTDNR	14	0	1414.64	P66574	P66574	rpsE	30S ribosomal protein S5	yes	yes	2	5.0468e-34	203.7	3	1	1	2	2	1	1	1	1	1	8	2	2	1	1	2	310100000	251020	32975000	30581000	10329000	74681000	62243000	9642800	53324000	6526800	10208000	0	8696700	9752700	0	0	891730			541	1605
AEQQVASTLQTAHEQLK	17	0	1880.96	P63656	P63656	atpF	ATP synthase subunit b	yes	yes	2,3	3.6462e-15	130.08	2	2	2	2	2	2	2	2	2	2	2	2	2	2	2	2	544400000	46777000	40704000	48317000	26967000	19945000	29188000	19846000	13414000	44579000	38007000	48074000	35130000	55307000	21790000	29224000	27129000			542	1300
AEQQVASTLQTAHEQLKR	18	1	2037.06	P63656	P63656	atpF	ATP synthase subunit b	yes	yes	2,3,4	2.6386e-16	142.35	3	3	3	2	4	3	3	2	3	3	3	2	3	2	3	3	1020300000	60300000	67297000	58008000	34321000	69549000	80139000	90213000	41840000	63154000	108760000	46284000	33232000	119670000	29167000	88566000	29818000			543	1300
AERGEPDLGFISAASK	16	1	1646.83	P63427	P63427	fadE25	Probable acyl-CoA dehydrogenase fadE25	yes	yes	3	2.4838e-06	91.317				1	1		1	1						1	1		27520000	0	0	0	1058900	2224500	0	1823000	14666000	0	0	0	0	0	4220900	3526400	0			544	1264
AESAAQVIELAPR	13	0	1353.73	O06162	O06162	citE	Citrate lyase subunit beta-like protein	yes	yes	2	3.6544e-07	110.8								1						1	1		21126000	0	0	0	0	0	0	0	6245700	0	0	0	0	0	4593800	10287000	0			545	604
AESDDLDALVAHLPADR	17	0	1806.87	P64675	P64675		Uncharacterized protein Rv0036c/MT0041	yes	yes	3	8.7413e-07	66.826	1	1	1	1	1	1	1	1	1	1	1	1	1	1	1	1	637730000	46032000	28085000	32255000	35439000	46718000	36117000	82167000	70686000	28444000	35577000	21136000	24314000	40299000	36990000	38783000	34684000			546	1389
AESESDADVGDR	12	0	1249.51	O53203	O53203	gdh	NAD-specific glutamate dehydrogenase	yes	yes	2	1.3344e-09	158.04	1		1	2	1	1	1	1	1	2	1	2	1	1	1	1	141700000	1600200	0	12674000	24702000	17503000	16745000	1746500	3221900	12393000	9030400	11270000	11367000	6809900	4156600	4105700	4369900			547	808
AESLPGAGGSLTR	13	0	1214.63	Q79F92	Q79F92	ppe68	Uncharacterized PPE family immunogenic protein PPE68	yes	yes	2	7.8673e-08	102.57								1		1			1		1		80973000	0	0	0	0	0	0	0	15804000	0	20253000	0	0	25879000	0	19038000	0			548	2093
AESTPWPTYPLMYR	14	0	1710.81	P96219	P96219	gltD	Glutamate synthase [NADPH] small chain	yes	yes	2	0.0012501	48.527												1					5091200	0	0	0	0	0	0	0	0	0	0	0	5091200	0	0	0	0			549	1922
AETILDEVLAAAS	13	0	1301.67	O53568	O53568	carD	RNA polymerase-binding transcription factor CarD	yes	yes	2	5.226e-07	91.313	1	1	1	1	1	1	1	1	1	1	1	1	1	1	1	1	39856000	4169700	2978600	3685900	2529200	2957700	2386200	661700	728130	2570300	2136100	2783800	2426500	2731200	1866100	2766300	2478300			550	890
AETLGDDIAWMR	12	0	1376.64	P65686	P65686	pckG	Phosphoenolpyruvate carboxykinase [GTP]	yes	yes	1,2	7.5735e-41	265.58	1	1	1	1	1	1	1	1	1	1	1	1	1	2	1	1	469100000	42571000	30363000	33585000	35447000	19091000	20085000	22671000	14328000	30932000	52400000	21784000	29309000	30247000	27178000	40918000	18189000			551	1549
AETPDHAELR	10	0	1137.54	L7N5W4	L7N5W4			yes	yes	2,3	4.7682e-06	72.2				1	2						1	2	1	1		1	45580000	0	0	0	3832000	14694000	0	0	0	0	0	2921600	3830500	9012400	8986000	0	2303600			552	503
AETPFFTGPR	10	0	1121.55	P71973	P71973		Uncharacterized protein Rv2676c/MT2750	yes	yes	2	1.8265e-05	135.63	1	1	1	1	1	1	1	1	1	1				1	1		150280000	10668000	11416000	13399000	14848000	19734000	14041000	18206000	13029000	9860700	12512000	0	0	0	12562000	0	0			553	1806
AETPQQQQLSLLDDDDTDAETIQTTILR	28	0	3157.53	P0A550	P0A550	polA	DNA polymerase I	yes	yes	2,3	8.7327e-21	116.55	2	2	2	2	2	2			2	1	2	1	2	2	2	2	89632000	8467600	5665700	6629900	4452800	6893400	7794000	0	0	6968600	4368600	4902600	3342400	10857000	6372100	8555600	4361800			554	1069
AEVAALGVSAPPAATPGLLEVVQHAR	26	0	2523.38	L7N4K0	L7N4K0			yes	yes	3	1.9882e-11	100.92	1	1	1	1	1	1	1		1	1	1	1	1	1	1	1	114470000	7316400	6215200	6450000	5166900	6546200	7386500	14732000	0	7188200	10167000	5660500	6048500	11904000	6716100	8727300	4241700			555	279
AEVAALK	7	0	700.412	L7N5P6	L7N5P6	fadE6		yes	yes	2	0.045711	47.849	1					1						1			1	1	925090000	163200000	0	0	0	0	342770000	0	0	0	0	0	1146800	0	0	416990000	992830			556	470
AEVADQINTTR	11	0	1216.6	P95113	P95113	gpsA	Glycerol-3-phosphate dehydrogenase [NAD(P)+]	yes	yes	2	2.4048e-05	80.245						1		1	1				1				11435000	0	0	0	0	0	1403100	0	853090	5194200	0	0	0	3984300	0	0	0			557	1871
AEVAPILLGAIADAWR	16	0	1664.92	P65163	P65163	cysQ	3-phosphoadenosine 5-phosphate phosphatase	yes	yes	2,3	4.0375e-26	186.77	2	2	2	2	2	2	2	2	2	2	2	2	2	2	2	2	115810000	7452900	7281600	8057000	7510100	9159200	7497500	6621800	5910600	8009900	6738300	6258400	4946300	8189100	7629800	9125600	5423700			558	1495
AEVDAVR	7	0	758.392	O33175	O33175	oxyS		yes	yes	2	0.023915	49.058										1			1	1		1	90836000	0	0	0	0	0	0	0	0	0	25134000	0	0	39303000	25343000	0	1055400			559	736
AEVDSAFDGYEFSR	14	0	1591.68	P67599	P67599	valS	Valine--tRNA ligase	yes	yes	2	3.0974e-07	81.632	1	1	1	1					1	1	1	1	1	1	1	1	36001000	3318900	3915800	3363000	2126300	0	0	0	0	3050900	3722800	3569300	2229000	4547000	2277700	2124400	1755800			560	1701
AEVEDLVLEEVPDVSYADIGGLSR	24	0	2574.27	P63345	P63345	mpa	Proteasome-associated ATPase	yes	yes	2,3	3.6472e-19	119.18	2	2	2	2	2	2	2	2	2	2	2	2	2	2	2	2	141900000	9427500	9602500	8844000	7170600	10330000	10644000	8469100	4985400	8677100	11114000	7175400	6512700	10581000	8694500	13144000	6531000			561	1256
AEVELAR	7	0	786.424	O69637	O69637	Rv3669		yes	yes	2	0.001539	94.006		1	2	1		1			1	1	2	1	2	2		1	87803000	0	6092500	10636000	2279200	0	12527000	0	0	3834600	6721000	6735900	3077600	20559000	12715000	0	2626400			562	978
AEVEQASDHIAAELR	15	0	1637.8	L7N4P2	L7N4P2			yes	yes	5	0.058709	24.415	1																1768500	1768500	0	0	0	0	0	0	0	0	0	0	0	0	0	0	0			563	298
AEVGDLGVTLLR	12	0	1241.7	L0TBR2	L0TBR2	Rv2251		yes	yes	2	0.063028	24.164					1												3830400	0	0	0	0	3830400	0	0	0	0	0	0	0	0	0	0	0			564	181
AEVLVLVEHAEGALK	15	0	1576.88	O53275	O53275	etfA	Electron transfer flavoprotein subunit alpha	yes	yes	3	3.7025e-07	75.02	1	2	1	2	1	1	1	1	1	2	1	2	1	1	1	2	139320000	13018000	10362000	8430800	8468300	5166600	3548800	4296900	3005800	10965000	10743000	11876000	10762000	8428300	8173200	9387800	12693000			565	830
AEVLVLVEHAEGALKK	16	1	1704.98	O53275	O53275	etfA	Electron transfer flavoprotein subunit alpha	yes	yes	3,4	1.0829e-05	74.141	2	3	3	3	2	2	3	3	4	2	4	3	3	1	2	2	1017600000	89586000	92547000	73104000	70286000	91036000	47701000	62865000	63181000	85422000	14869000	70391000	18987000	87824000	11639000	119860000	18262000			566	830
AEWCLKPGQPESELPAGFTVIR	22	1	2484.25	L7N4F1	L7N4F1			yes	yes	3	0.037069	40.88	1	1		1	1		1	1					1	1		1	43366000	5272500	5214900	0	3963400	4944800	0	4333400	3955600	0	0	0	0	7483600	4028800	0	4168700			567	251
AEWGQPNYPVVPGHEIAGVVTAVGSEVTK	29	0	2990.51	P0A4X0	P0A4X0	adhC	NADP-dependent alcohol dehydrogenase C	yes	yes	2,3,4	0.0022377	42.032	3	3	3	3	3	3	2	3	3	3	3	3	3	3	3	3	1483400000	116720000	92839000	107520000	97521000	132750000	108360000	17418000	98923000	81628000	95026000	66212000	58417000	118720000	106120000	119630000	65555000			568	1035
AEWLPAWEEGLR	12	0	1455.71	P66992	P66992	trpD	Anthranilate phosphoribosyltransferase	yes	yes	2	0.0001921	58.098							1	1								1	5731200	0	0	0	0	0	0	2088000	1784400	0	0	0	0	0	0	0	1858700			569	1645
AEYLAAAR	8	0	863.45	P96830	P96830	ptbB		yes	yes	1,2	0.0025254	89.369		1										1			1		2842400	0	1045100	0	0	0	0	0	0	0	0	0	428810	0	0	1368500	0			570	1953
AEYPCTVPEQAR	12	0	1419.65	P65499	P65499	nadB	L-aspartate oxidase	yes	yes	2	0.0025083	41.317							1	1		1							12858000	0	0	0	0	0	0	5300000	3557600	0	4000300	0	0	0	0	0	0			571	1528
AEYPDQMLAYNCSPSFNWK	19	0	2319.99	P0A5H3	P0A5H3	icl	Isocitrate lyase	yes	yes	2	1.6646e-17	95.954	1	1	1	1	1	2	2	1	1	1	1	1	1	1	1	1	391600000	19148000	26718000	14129000	5867300	20789000	37644000	30405000	7534700	44522000	52173000	24746000	10995000	31180000	20341000	37723000	7684700			572	1115
AEYTLPDLDWDYGALEPHISGQINELHHSK	30	0	3447.64	P17670	P17670	sodB	Superoxide dismutase [Fe]	yes	yes	3,4,5	7.0576e-09	69.578	3	3	3	3	3	3	3	3	3	3	3	3	3	3	3	3	1349100000	65097000	52023000	56589000	48488000	70236000	121840000	107750000	60642000	66067000	153000000	39691000	39258000	139890000	174670000	112040000	41774000			573	1234
AEYWPQLVTMYPSYQDYQSWTDR	23	0	2926.29	P71854	P71854	ddn	Deazaflavin-dependent nitroreductase	yes	yes	2,3	9.0655e-06	41.166	1	2	2	2	2	1	2	1	1	3	2	2		1	2	2	82760000	3137600	6093500	5722900	2741700	6431500	2866500	7085600	3396000	2370800	16104000	5230100	4768100	0	2064900	10302000	4444600			574	1788
AFAADMAFLR	10	0	1111.55	P0A4Y6	P0A4Y6	argB	Acetylglutamate kinase	yes	yes	2	0.042901	37.749	1																1324200	1324200	0	0	0	0	0	0	0	0	0	0	0	0	0	0	0			575	1042
AFAAEFGR	8	0	867.424	P65472	P65472	murC	UDP-N-acetylmuramate--L-alanine ligase	yes	yes	2	0.007606	69.825								1							1		2202000	0	0	0	0	0	0	0	795930	0	0	0	0	0	0	1406100	0			576	1523
AFAAGADIK	9	0	862.455	P64016;L0TCK7	P64016	echA8;echA18	Probable enoyl-CoA hydratase echA8	yes	no	2	0.097807	28.204			1		1	1	1		1	1			1	1	1		42526000	0	0	3061000	0	6019200	5109900	7094800	0	3337400	3092800	0	0	6196400	3759400	4855200	0			577	1349
AFAEPAGIK	9	0	902.486	L7N5H0	L7N5H0	icd-1		yes	yes	2	0.0047243	55.064	1	1	1	1		1			1	1	1	1		1		1	101980000	11864000	7502900	8676100	6046400	0	13932000	0	0	9120300	11831000	8647100	7538800	0	9678100	0	7148400			578	435
AFAGAAGDQVDDVVAMVDALVSR	23	0	2276.11	P71832	P71832	purB		yes	yes	2,3	9.0833e-13	97.69	1	2	2	2	2	1	2	3	2	2	2	2	2	2	2	2	18030000	830930	977430	1375100	1421800	1035500	447720	473840	586220	1328200	1730400	1045200	934030	1322800	1579100	1613700	1328200			579	1779
AFAGHSLDVR	10	0	1071.55	O06330	O06330	rmlC	dTDP-4-dehydrorhamnose 3,5-epimerase	yes	yes	3	0.00024796	74.533	1	1	1	1	1	1	1	1	1	1	1	1	1	1	1	1	28405000	1945500	635970	1091900	1181300	2684100	1049400	6583600	776580	1783100	746960	1403100	932160	2899000	1194200	2352100	1146100			580	642
AFAPAHAGK	9	0	868.456	L7N5Q7	L7N5Q7	prpD		yes	yes	2	0.023679	46.39	1	1	1		1	1			1	1	1	1	1	1	1		22338000	1295600	1118400	885230	0	1684900	1291400	0	0	3861500	2498800	2089700	915260	2750500	1858100	2088500	0			581	475
AFAPYGLPR	9	0	990.529	Q7D7S1	Q7D7S1	fadD31		yes	yes	2	0.022087	48.794							1										15072000	0	0	0	0	0	0	15072000	0	0	0	0	0	0	0	0	0			582	2128
AFASGLPAVVNVLTDPSVAYPR	22	0	2243.2	P66946	P66946	ilvG	Acetolactate synthase large subunit IlvG	yes	yes	2,3	1.5725e-07	71.853	1	1	1	1		1	1		2	2	1	2	1	1	1	1	34726000	1705000	1028600	1394800	1066800	0	1452200	1242600	0	6458700	7092200	1115400	3771000	2535600	2170700	2202900	1489100			583	1639
AFCTAHDDGLCNVFVPHATAGVAIIETGAGSDEDLVDTLVR	41	0	4313.04	P67121	P67121		UPF0047 protein Rv2556c/MT2633	yes	yes	4	1.1655e-23	109.13	1	1		1		1	1	2	1	1	1	1	1			1	54560000	5786100	4019400	0	4230100	0	3162600	1212700	3920200	5866000	7037700	5035000	3952900	5733000	0	0	4604300			584	1658
AFDANYEGEEDVNGLTTYR	19	0	2162.94	L7N4X8	L7N4X8			yes	yes	2	2.4768e-08	77.899	1				1						1		1				9072500	2345900	0	0	0	2246600	0	0	0	0	0	1964700	0	2515300	0	0	0			585	338
AFDATADGFVR	11	0	1168.55	Q10977	Q10977	ppsA	Phthiocerol synthesis polyketide synthase type I PpsA	yes	yes	2	0.025498	38.58															1		3339200	0	0	0	0	0	0	0	0	0	0	0	0	0	0	3339200	0			586	2028
AFDEGWVQPRPPR	13	1	1553.77	P96219	P96219	gltD	Glutamate synthase [NADPH] small chain	yes	yes	3	0.018265	62.528											1						7756800	0	0	0	0	0	0	0	0	0	0	7756800	0	0	0	0	0			587	1922
AFDLFEPGPDR	11	0	1262.59	L0TA10	L0TA10	pks12		yes	yes	2	0.0002927	51.286	1		1			1			1		1	1	1		1	1	17223000	2142500	0	2088500	0	0	473670	0	0	1769100	0	1953100	906900	3795300	0	3056100	1037700			588	159
AFDPSAGKPLAIIRPR	16	2	1707.98	L7N590	L7N590			yes	yes	4	0.0044926	73.415	1	1	1		1	1	1		1	1	1	1	1	1		1	31788000	2651300	1643100	1187500	0	1946300	2589200	3693600	0	3981600	3251200	1626000	818790	3820200	3433300	0	1146100			589	391
AFDQIDNAPEER	12	0	1403.63	P0A558	P0A558	tuf	Elongation factor Tu	yes	yes	2	1.4627e-19	193.73	5	2	4	2	3	3	2	3	4	2	2	2	5	2	2	2	9372300000	1000500000	480310000	520320000	322110000	498580000	566360000	665980000	405370000	774160000	811020000	393270000	324350000	1247200000	536160000	515190000	311400000			590	1073
AFDWDQAYR	9	0	1170.51	P0A5Q4	P0A5Q4	mpt64	Immunogenic protein MPT64	yes	yes	1,2	8.4237e-06	150.24	1	1	1	1	1	1	1	1	2	1	2	2	1	1	1	1	401280000	21182000	18637000	19277000	22908000	27166000	17489000	51992000	50537000	31459000	23952000	16770000	11180000	25811000	21814000	26623000	14483000			591	1145
AFEAGEPQASGK	12	0	1190.56	P67380	P67380		UPF0234 protein Rv0566c/MT0592	yes	yes	2	3.0918e-07	109.72	1	1	1	1		1	1	1	1	1	1		1	1	2	1	503210000	36288000	27223000	26506000	18279000	0	25293000	73111000	90467000	19771000	22893000	13503000	0	43622000	36997000	53140000	16117000			592	1682
AFEGAVR	7	0	748.387	P0A5A1	P0A5A1	guaA	GMP synthase [glutamine-hydrolyzing]	yes	yes	1	0.030531	80.555		1				1										1	5314300	0	1976800	0	0	0	1979400	0	0	0	0	0	0	0	0	0	1358100			593	1090
AFEIASSSGAER	12	0	1223.58	P66771	P66771		Uncharacterized protein Rv1280c/MT1317	yes	yes	2	0.011225	38.3											1						1399200	0	0	0	0	0	0	0	0	0	0	1399200	0	0	0	0	0			594	1616
AFEPVNPSSAGPNSDEK	17	0	1744.79	L0TH18	L0TH18	mycP2		yes	yes	2	1.6195e-14	112.34	1	1	1	1					1	1	1	1	2	1	1	1	51734000	4774900	3315200	3516700	2921500	0	0	0	0	5555400	4835400	4673900	3150900	7585200	3622900	4814400	2967600			595	228
AFEQPDGTWHIEGVK	15	0	1712.82	L7N568	L7N568	fadE15		yes	yes	3	3.3396e-05	57.288				1			1	1				1				1	21028000	0	0	0	3910200	0	0	3814200	2242000	0	0	0	5928200	0	0	0	5133000			596	379
AFESSLSEGLLYER	14	0	1599.78	P64016	P64016	echA8	Probable enoyl-CoA hydratase echA8	yes	yes	2	5.2473e-15	103.13				1	1						1	1		1		1	36967000	0	0	0	9294400	7803800	0	0	0	0	0	5796800	6888400	0	0	0	7183400			597	1349
AFEVDSNDGWLLASDGTESALQHGSK	26	0	2733.25	P67733	P67733	coaBC	Coenzyme A biosynthesis bifunctional protein CoaBC;Phosphopantothenoylcysteine decarboxylase;Phosphopantothenate--cysteine ligase	yes	yes	3	3.4622e-07	64.845	1	1	1	1	1				1	1	1	1	1	1	1	1	83311000	6069700	7912600	5136400	7541100	7765900	0	0	0	6992200	5828300	6068400	6288200	6253700	6037800	6132800	5283800			598	1710
AFFCDYVQEYLSR	13	0	1696.76	Q7D529	Q7D529	pon1		yes	yes	2	0.0076205	35.803					1												1776000	0	0	0	0	1776000	0	0	0	0	0	0	0	0	0	0	0			599	2108
AFFGAADDNDLR	12	0	1310.59	L0TAN5	L0TAN5	Rv1874		yes	yes	2	8.8863e-07	101.5	1	2	1	2					1	1	1	1	1	1	2	1	43767000	2571800	3568200	2412000	7216500	0	0	0	0	2110800	2979300	2539000	2163800	3494300	2099800	10071000	2540200			600	167
AFGAYLIDQPLMR	13	0	1493.77	O86368	O86368	fadE8		yes	yes	2	0.0020455	64.224					1												4090900	0	0	0	0	4090900	0	0	0	0	0	0	0	0	0	0	0			601	1025
AFGCVPTDEEDR	12	0	1394.58	Q7D5T3	Q7D5T3	mpg1		yes	yes	2	2.0571e-09	142.08	1	1	1	1	1	1			1	2	1	1		1		1	141210000	17148000	10951000	11825000	10733000	16581000	12121000	0	0	13038000	11157000	10963000	9392900	0	8177000	0	9124600			602	2118
AFGDVPLNLEYK	12	0	1364.7	P71703	P71703	ino1	Inositol-3-phosphate synthase	yes	yes	2	1.4e-06	107.09	1	1	1	1	1	1	1	1	1	1	1	1	1	1	1	1	426170000	33474000	21902000	26312000	11854000	37595000	31829000	43566000	27626000	23452000	20373000	15889000	10392000	36977000	25341000	37264000	22319000			603	1753
AFGGPTVTNDGVTVAR	16	0	1560.79	P0A518	P0A518	groEL1	60 kDa chaperonin 1	yes	yes	2	3.9473e-33	202.4	2	3	1	2	1	1	1	1	1	2	1	1	1	1	1	1	3624700000	257090000	361960000	152340000	125930000	303150000	255680000	308310000	284710000	163350000	329640000	141500000	106560000	275880000	173680000	267820000	117140000			604	1056
AFGVPIDEVTGELR	14	0	1501.78	P0A550	P0A550	polA	DNA polymerase I	yes	yes	2	1.3765e-09	98.942			1				1	1	1			1	1		1	1	64239000	0	0	5204600	0	0	0	12800000	16608000	5720900	0	0	5958900	6349100	0	5987000	5611100			605	1069
AFGVPIDEVTGELRR	15	1	1657.88	P0A550	P0A550	polA	DNA polymerase I	yes	yes	3	8.4863e-10	116.51					1		1	2		1					1	1	12003000	0	0	0	0	1433900	0	2018700	5284500	0	1347400	0	0	0	0	1459000	460030			606	1069
AFIEVAGPDDEIGLTAPDAVEVNWVYR	27	0	2945.44	P65049	P65049		Uncharacterized protein Rv2895c/MT2963	yes	yes	2,3	1.6825e-06	66.017	1	2	2	2	2	2		1	1		1	1	2	2		2	34371000	1902500	3414600	5423600	2601900	4150600	2738400	0	991280	1931900	0	1075000	1085600	3483200	3192600	0	2379700			607	1473
AFITEQYDR	9	0	1141.54	P0A5T8	P0A5T8	purL	Phosphoribosylformylglycinamidine synthase 2	yes	yes	2	0.00020956	84.083				1													3968200	0	0	0	3968200	0	0	0	0	0	0	0	0	0	0	0	0			608	1157
AFLASLTER	9	0	1006.54	P60729	P60729	rplD	50S ribosomal protein L4	yes	yes	2	3.9605e-05	135.71	1	1	1	2	1	1	1	1	1	1	1	1	1	1	1	1	348700000	32488000	10193000	15932000	45119000	23565000	13699000	36005000	7920400	26030000	8725100	25429000	17336000	31266000	13507000	25820000	15665000			609	1248
AFLCSEVAR	9	0	1051.51	P0A5M4	P0A5M4	lysA	Diaminopimelate decarboxylase	yes	yes	2	0.00085656	66.273				1								1				1	4358100	0	0	0	1512700	0	0	0	0	0	0	0	1620100	0	0	0	1225300			610	1133
AFLEDLAVVTGGQVVNPDAGMVLR	24	0	2470.29	P0A518	P0A518	groEL1	60 kDa chaperonin 1	yes	yes	2,3	5.0082e-09	83.082	2	2	2	2	1	2	4	3	2	2	3	2	2	2	2	3	549360000	39205000	41065000	38864000	30386000	5536600	35036000	34259000	23105000	27853000	37937000	27537000	25308000	79186000	37568000	41194000	25321000			611	1056
AFLLTNVVELAER	13	0	1473.82	O50385	O50385	folD	Bifunctional protein FolD;Methylenetetrahydrofolate dehydrogenase;Methenyltetrahydrofolate cyclohydrolase	yes	yes	2	0.002659	42.317															1		1351400	0	0	0	0	0	0	0	0	0	0	0	0	0	0	1351400	0			612	783
AFLPHLIASGDGHVINISSVFGLFSAPGQAAYNSAK	36	0	3655.88	L7N5D0	L7N5D0			yes	yes	4	5.2117e-17	95.551	1	1	1		1	1	1	1	1	1	1	1	1	1	1	1	31482000	2164500	2188200	1891900	0	2404600	1862500	931710	427040	2301200	2394300	1658700	1185100	3498700	3675400	3544700	1353300			613	411
AFLQSTIGAGQSGLGDNGYIPIPDEFK	27	0	2794.38	P0A5Y2	P0A5Y2	pstS3	Phosphate-binding protein PstS 3	yes	yes	2	0.00058695	44.158	1	1	1	1		1	1		1	1	1	1	1	1	1	1	27704000	2232100	1747000	2306100	1208700	0	1787900	3148700	0	1913000	3138500	1482500	1000100	2379900	1785900	2240500	1333600			614	1174
AFMQAAIGPGQEGLDQYGSIPLPK	24	0	2487.25	O05870	O05870	pstS2	Phosphate-binding protein PstS 2	yes	yes	2,3	0.0017882	43.233	2	2	2	2	2	2	1	1	2	2	2	2	2	2	2	2	306580000	24594000	17340000	19453000	12186000	21270000	23515000	14718000	8418300	25357000	30219000	15153000	12630000	26467000	17516000	29239000	8499900			615	581
AFNMFGDSSAAK	12	0	1244.55	P66779	P66779		Uncharacterized oxidoreductase Rv1543/MT1595	yes	yes	2	0.0014977	53.034											1	1				1	10502000	0	0	0	0	0	0	0	0	0	0	3044700	3715900	0	0	0	3741700			616	1619
AFPLYDGLEEWSLVGR	16	0	1850.92	O53441	O53441	glyA1	Serine hydroxymethyltransferase 1	yes	yes	2,3	1.4224e-20	162.37	1	2	2	2	1	1	2	2	1	2	1	1	1	2	2	2	225310000	1052000	16621000	19517000	17217000	699350	19261000	18456000	11933000	15727000	23876000	13309000	15633000	1194300	14614000	24759000	11446000			617	859
AFPTAVTQAVQR	12	0	1287.69	L0T7T6	L0T7T6	Rv1751		yes	yes	2	1.237e-07	146.71	1	1	1	1	1	1	1	1	1	1	1	1	1	2	1	1	128160000	8693200	5490400	7397000	3943600	3019300	4696300	3866300	7370000	11802000	8397700	7156100	6174300	15743000	17770000	10238000	6399100			618	111
AFRDDVLAILGAQPLIDVR	19	1	2081.16	P96888	P96888	sseA	Putative thiosulfate sulfurtransferase SseA	yes	yes	3	2.4354e-21	146.78	1	1	1	1	1	1	1	1	1	1	1	1	1	1	1	1	70463000	3130800	3731000	2779300	3619500	4023400	3850300	7132100	4297800	4894600	6870400	2944000	2963600	5219500	5737600	5603700	3665700			619	1974
AFRDEVLAAINVK	13	1	1444.8	O05793	O05793	cysA1	Putative thiosulfate sulfurtransferase	yes	yes	2,3	1.114e-07	120.6	2	2	2	2	2	2	1	1	2	2	2	2	1	2	2	2	159850000	14415000	5973100	6604200	10685000	9847000	4514100	2985600	3387800	12748000	19833000	11555000	12171000	7051400	8070300	18360000	11654000			620	567
AFSAACTPDTFVFDGQR	17	0	1888.84	L7N5U7	L7N5U7			yes	yes	2	3.7258e-26	176.23	1	1	1	1	1	1	1	1	1	1	1	1	1	1	1	1	727260000	47241000	34573000	35511000	52487000	48700000	37140000	59187000	59006000	36320000	55700000	37363000	30592000	51835000	42775000	68521000	30306000			621	496
AFSAAIQAGEDTAR	14	0	1406.68	O07733	O07733		Uncharacterized protein Rv1899c/MT1950	yes	yes	2	9.3186e-08	64.52	1		1														9381900	5201000	0	4180900	0	0	0	0	0	0	0	0	0	0	0	0	0			622	722
AFSDDLTLLPVASIPVPGPVGVLDALAAAALAR	33	0	3199.79	O06222	O06222	murD	UDP-N-acetylmuramoylalanine--D-glutamate ligase	yes	yes	3	2.1797e-07	81.532	1	1	1	1	1	1	1	1	1	1	1	1	1	1	1	1	23945000	1179600	1254100	727170	1215500	2286400	747730	4040600	1840800	2000200	2783900	481930	554470	665600	1514800	1771500	880470			623	622
AFSSGMAATDCALR	14	0	1456.64	P66875	P66875	metB	Cystathionine gamma-synthase	yes	yes	2	1.306e-09	121.56	1	1	1	1	1	2	1	1	1	1			1		1		76338000	6716500	3724500	5016400	4702900	7896700	10820000	12968000	7931700	6383700	4165400	0	0	0	0	6012300	0			624	1629
AFSVQMPALGESVTEGTVTR	20	0	2079.03	P65633	P65633	dlaT	Dihydrolipoyllysine-residue acetyltransferase component of pyruvate dehydrogenase complex	yes	yes	2,3	4.0905e-23	136.49	3	1	2	2	2	1	2	2	1	1	3	2	2	2	2	2	508390000	32782000	29258000	23038000	29117000	38502000	31603000	52434000	54559000	25774000	30263000	24755000	24594000	30003000	27818000	31671000	22216000			625	1542
AFSVQYHPEAAAGPHDAEYLFDQFVELMAGEGR	33	0	3651.67	P71811	P71811	carA	Carbamoyl-phosphate synthase small chain	yes	yes	4	3.1335e-25	115.05	1	1	1	1	1	1	1	1	1	1	1	1	1		1	1	21226000	1423800	1681900	1560900	1349600	1237600	1411500	651160	726660	1641800	1687200	1526000	1316500	2036800	0	1650200	1324000			626	1767
AFSYGSLYPALR	12	0	1343.69	L0T291	L0T291	Rv0047c		yes	yes	2	0.0010447	54.023		1	1												1		8605900	0	2470100	3559300	0	0	0	0	0	0	0	0	0	0	0	2576400	0			627	10
AFTAAYDALDVLPPSAEPR	19	0	2003	P0A634	P0A634	cysS	Cysteine--tRNA ligase	yes	yes	2	5.0131e-21	119.8	1	1	1	1	1	1			1	1	1	1	1	1	1	1	68975000	4995700	4975400	4583100	3695700	5636300	6587900	0	0	4501500	6138500	4093200	3750700	5951800	4476300	6432600	3156200			628	1194
AFTAVEEHQGPVEVLVSNAGLSADAFLMR	29	0	3057.52	P0A5Y4	P0A5Y4	fabG1	3-oxoacyl-[acyl-carrier-protein] reductase FabG1	yes	yes	3	1.7387e-20	116.2	1	1	1	1	1	1			1		1	1	1	1	1	1	29960000	2239600	2128300	2700600	1706900	1107600	1714000	0	0	3930700	0	3007900	2288400	2793300	1810100	2056800	2475300			629	1175
AFTPDDHK	8	0	929.424	O06173	O06173			yes	yes	2	0.055595	32.842									1								435450	0	0	0	0	0	0	0	0	435450	0	0	0	0	0	0	0			630	609
AFVDAIEASHDADEGQQ	17	0	1801.78	P67704	P67704		Uncharacterized HTH-type transcriptional regulator Rv0023/MT0026	yes	yes	2	0.027022	29.099						1											5709100	0	0	0	0	0	5709100	0	0	0	0	0	0	0	0	0	0			631	1708
AFVEFDPEHTVIRPVPDSTDWQVIR	25	1	2952.48	P95029	P95029	fas		yes	yes	3,4	8.123e-25	139.46	2	3	2	2	1	1	2	2	2	2	2	3	3	2	2	3	404090000	31531000	33676000	28783000	8887200	14193000	13448000	23736000	16603000	23207000	20524000	17589000	25428000	60895000	23728000	27385000	34474000			632	1838
AFVNRPLVLLADEPTGNLDPETSR	24	1	2623.36	L7N4L6	L7N4L6	ftsE		yes	yes	2,3	5.9338e-40	189.07	2	2	2	1	2	2	2	2	2	2	2	2	2	2	2	2	411410000	26497000	26557000	20581000	9999800	20249000	28004000	43071000	20662000	32209000	31490000	25773000	23411000	32735000	22251000	31902000	16016000			633	285
AFVNTFSESLR	11	0	1269.64	O06172	O06172			yes	yes	2	1.1904e-09	166.66			1	1	1				1	1	1	1	1			1	83814000	0	0	8707000	7967400	13393000	0	0	0	11481000	5458000	11468000	8997700	6498400	0	0	9844400			634	608
AFVQTSADK	9	0	965.482	Q11053	Q11053	pknH	Serine/threonine-protein kinase PknH	yes	yes	2	0.0087584	37.717											1						810190	0	0	0	0	0	0	0	0	0	0	810190	0	0	0	0	0			635	2039
AFVSRPVDTLVIDEAQLEPGLFR	23	1	2571.37	O07781	O07781			yes	yes	3	0.0017563	57.238	1	1	1		1		1	1	1		1	1	1	1	1	1	18947000	1832900	1307700	1235400	0	2126500	0	2444300	1824000	1050600	0	752160	821190	1490600	1617500	1820000	624170			636	728
AFWGSQYWVEK	11	0	1399.66	L7N615	L7N615			yes	yes	2	0.0021807	39.73	1	1	1	1	1	1	1		1	1	1	1	1		1	1	63013000	9705900	3221300	3932200	1592600	3360700	1855800	2239800	0	8740900	3291400	5234000	4020500	8041300	0	5397800	2378600			637	528
AFWNVVNWADVQSR	14	0	1690.82	P17670	P17670	sodB	Superoxide dismutase [Fe]	yes	yes	2,3	3.4728e-16	162.48	1	1	1	1	1	1	1	1	1	1	2	1	1	1	1	1	571250000	30085000	24802000	22261000	17548000	34452000	64723000	24123000	6674100	45407000	58214000	27605000	24597000	61522000	81239000	24982000	23019000			638	1234
AFYQLDGQTLIER	13	0	1552.79	P96864	P96864	ispD	2-C-methyl-D-erythritol 4-phosphate cytidylyltransferase	yes	yes	2	2.3909e-11	161.25	2	1	1	1				1	1		1	1				1	40804000	9086100	2154100	3276700	4233300	0	0	0	3269400	4608500	0	5032800	5610900	0	0	0	3531900			639	1966
AGAAGELTGATRPWQFGDTEPWHVAR	26	1	2780.34	P0A5D7	P0A5D7		Uncharacterized protein Rv0959/MT0986	yes	yes	4	0.0052952	53.998	1	1	1		1	1			1	1	1						17100000	2073800	1286100	2069200	0	3054300	2797600	0	0	1621600	2730700	1466400	0	0	0	0	0			640	1102
AGAAGPFLGSTPFAQIDLPQVAR	23	0	2283.2	P65007	P65007		Uncharacterized ABC transporter permease Rv2563/MT2639	yes	yes	2	9.1258e-06	56.488		1	1	1	1	1	1	1	1	1	1	1	1	1	1	1	106440000	0	7416100	5238200	3831400	8013300	5789800	10238000	6109300	8556600	9932800	5018900	4636300	8479000	6986000	11133000	5058800			641	1463
AGAALDYSALYPAGR	15	0	1494.75	P96291	P96291	mas-2		yes	yes	2	6.0972e-10	102.52	1	1	1		1	1	1	1					1	1	1		272510000	26501000	21740000	21414000	0	39301000	44463000	27594000	5349200	0	0	0	0	40137000	22549000	23464000	0			642	1938
AGAATEVELK	10	0	987.524	P0A520	P0A520	groEL2	60 kDa chaperonin 2	yes	yes	1,2	1.0265e-06	152.11	9	8	6	7	9	8	13	19	12	10	9	5	10	8	5	8	9102600000	691220000	368450000	362850000	327980000	424460000	437040000	1459200000	1483100000	545330000	411460000	322360000	295090000	834800000	405800000	411740000	321690000			643	1057
AGAATEVELKER	12	1	1272.67	P0A520	P0A520	groEL2	60 kDa chaperonin 2	yes	yes	2,3	6.2315e-10	184.03							2	3						2	1		68206000	0	0	0	0	0	0	24837000	35897000	0	0	0	0	0	6525900	945890	0			644	1057
AGADGLGNNLLALAIDAAR	19	0	1794.96	P65487	P65487	mutB	Probable methylmalonyl-CoA mutase large subunit	yes	yes	3	0.076928	28.333	1		1	1		1	1						1	1	1	1	3262800	358260	0	392440	283780	0	456330	308530	0	0	0	0	0	466940	387150	428700	180640			645	1526
AGADGSGPQGWLVK	14	0	1341.67	P64757	P64757	arfC	Uncharacterized membrane protein ArfC	yes	yes	2	0.0022072	45.334		1	1						1	1		1	1	1		1	25202000	0	2721400	2462400	0	0	0	0	0	4200100	4922500	0	1968400	5098700	1630100	0	2198200			646	1408
AGADIVLLDLMLPGMSGTDVCK	22	0	2275.13	Q11156	Q11156	regX3	Sensory transduction protein regX3	yes	yes	2,3	1.1558e-06	55.844			2	1	2	1	2	2			1	1				1	7559900	0	0	528200	521860	2718700	317230	1388600	1145500	0	0	329200	339990	0	0	0	270660			647	2044
AGADMLVR	8	0	831.427	O06329	O06329	rmlB	dTDP-glucose 4,6-dehydratase	yes	yes	2	0.00027468	106.04		1	1	2	1	1	1	1	1	1	2	2	1	1	2	1	39384000	0	1592400	2055700	2120000	0	2835600	9453200	0	1875800	2583000	2280300	1871000	3214800	2404800	6295800	801620			648	641
AGADVVVGTPGR	12	0	1097.58	L7N4I0	L7N4I0	deaD-2		yes	yes	1	9.6058e-11	133.75															1		751880	0	0	0	0	0	0	0	0	0	0	0	0	0	0	751880	0			649	269
AGAFDSLGHAR	11	0	1100.54	P63977	P63977	dnaE1	DNA polymerase III subunit alpha	yes	yes	3	0.00026202	75.197	1	1	1	1	1	1	1		1	1	1	1	1	1	1	1	21144000	1555600	865770	759090	357620	1130900	1328400	6556400	0	913190	1441300	785570	481610	1837500	1270400	1271200	588990			650	1346
AGAGDLLEDIALFDVFTGPQIGEHR	25	0	2640.32	P94985	P94985	pheT	Phenylalanine--tRNA ligase beta subunit	yes	yes	3	1.3115e-54	191.44	1	1	1	1	1	1	1	2	1	1	1	1	1	1	1	1	43784000	3242500	2614900	2535300	1619300	2021800	2297100	966820	1418500	4398600	3809200	3666600	3401900	3426000	2535100	3583100	2247700			651	1825
AGAGDLLEDIALFDVFTGPQIGEHRK	26	1	2768.41	P94985	P94985	pheT	Phenylalanine--tRNA ligase beta subunit	yes	yes	4	0.09168	22.407						1	1	1		1			1	1	1		4142700	0	0	0	0	0	294700	428060	350430	0	528330	0	0	1222100	869710	449340	0			652	1825
AGAGLVLAGLVADGDTEVHDVFHIDR	26	0	2646.34	P0A5L2	P0A5L2	murA	UDP-N-acetylglucosamine 1-carboxyvinyltransferase	yes	yes	4	3.436e-07	72.302	1	1	1	1			1		1	1	1	1	1	1	1	1	11059000	803990	674850	418120	665460	0	0	200180	0	1131400	1550800	1039400	727130	1098300	830100	1020800	898640			653	1128
AGAHSAGGPEPAAR	14	0	1247.6	P0A522	P0A522	clpC	Probable ATP-dependent Clp protease ATP-binding subunit	yes	yes	2,3	1.5988e-09	123.28			1						2								36905000	0	0	18267000	0	0	0	0	0	18638000	0	0	0	0	0	0	0			654	1058
AGALGPLIR	9	0	866.534	Q7D5T2	Q7D5T2	wbbL	N-acetylglucosaminyl-diphospho-decaprenol L-rhamnosyltransferase	yes	yes	2	0.00025928	84.743	1	1	1	1	1	1			1	2	1	1	2	1	1	1	39010000	3790000	2112000	2186300	814100	2753000	3261200	0	0	2713500	3810400	2346700	1359000	7381300	2468200	2898200	1116300			655	2117
AGALWVAANVDPTLPTER	18	0	1879.98	L7N4Y2	L7N4Y2			yes	yes	2	6.5545e-15	103.13	1	1	1	1					1		1	1	1			1	18978000	1827200	1609800	2293400	2308100	0	0	0	0	2280200	0	2150500	2638500	1955700	0	0	1914700			656	340
AGANLFELENFVAR	14	0	1549.79	P96237	P96237	bfrB	Ferritin BfrB	yes	yes	2,3	8.0493e-13	158.53	2	2	2	2	2	2	1	2	2	2	2	2	2	2	2	2	2014400000	164010000	135280000	125690000	115500000	172420000	127300000	91662000	73098000	112440000	148810000	104030000	104320000	162950000	112920000	170480000	93519000			657	1927
AGASTAWVPSPTAATLHALHYHQVDVAAVQQGLAGK	36	0	3622.86	P0A5J4	P0A5J4	glcB	Malate synthase G	yes	yes	3,4,5	5.8101e-11	80.721	2	2	2	3	3	2	3	3	3	2	2	3	2	2	2	3	1766300000	132410000	98280000	74517000	104120000	123060000	128140000	171960000	170620000	118290000	91477000	63960000	74481000	122750000	98706000	126670000	66903000			658	1123
AGASVEQVAAASGSDIAR	18	0	1658.82	P64739	P64739		Uncharacterized protein Rv0883c/MT0906	yes	yes	2	0.022763	34.174	1	1	1	1	1	1	1	1	1		1	1	1	1	1	1	58017000	3277300	3647300	4387800	4382900	3559100	3153700	6513200	9678100	1302400	0	1985500	2151000	3318000	2393800	5901300	2365100			659	1404
AGATALAADLDR	12	0	1143.59	O05814	O05814	proS	Proline--tRNA ligase	yes	yes	2	0.0010161	59.038	1	1	1	1	1	1		1	2	1	1	1	1	1		1	86836000	6775300	5758700	5508300	4854400	4310800	4749400	0	4638600	12998000	5778500	6474800	5259100	8261800	6989300	0	4479200			660	573
AGAVEAEPAAGAGEQVSVEVPAAAENAAR	29	0	2691.31	O53275	O53275	etfA	Electron transfer flavoprotein subunit alpha	yes	yes	2,3	9.6929e-10	96.351	4	4	2	3	7	5	8	5	3	4	2	4	3	3	3	2	1903100000	123350000	107510000	123450000	125180000	150030000	143690000	101720000	104100000	116610000	112230000	118080000	97983000	134830000	125500000	132300000	86493000			661	830
AGAVGDLR	8	0	757.408	O53258	O53258	gatA	Glutamyl-tRNA(Gln) amidotransferase subunit A	yes	yes	2	0.067377	56.721										1							4715800	0	0	0	0	0	0	0	0	0	4715800	0	0	0	0	0	0			662	826
AGAVGLVMAEPLTYFFSDPAAR	22	0	2282.14	P96857	P96857	Rv3575c		yes	yes	2,3	1.8768e-10	86.539	2	2	2	2	2	2	1	2	2	1	2	2	2	2	2	2	28437000	2195900	2188300	3024600	2016500	2038000	1752500	248850	857440	2124800	399090	1745200	1700900	2179000	1803200	2709200	1453000			663	1964
AGAVIFATGGMDSLPSVLPTALR	23	0	2243.2	L7N5J7	L7N5J7			yes	yes	2	0.088523	14.338					1	1		1							1		14716000	0	0	0	0	4134700	4815900	0	342150	0	0	0	0	0	0	5423600	0			664	447
AGCQTYKWETFLTSELPQWLSANR	24	1	2885.38	P0C5B9	P0C5B9	fbpB	Diacylglycerol acyltransferase/mycolyltransferase Ag85B	yes	yes	3	3.6935e-25	145.04					1		1	1									4481200	0	0	0	0	1231200	0	1838400	1411700	0	0	0	0	0	0	0	0			665	1217
AGCSLADSITPDELR	15	0	1603.75	P65497	P65497	nadA	Quinolinate synthase A	yes	yes	2	5.1783e-10	117.08	1	1	1	1	1	1	1	2	1	1	1		1	1	2		682090000	51142000	51888000	40989000	16668000	55080000	57485000	51156000	76403000	49271000	44497000	24027000	0	49067000	33673000	80745000	0			666	1527
AGDDVQPGDVAVR	13	0	1297.63	O05577	O05577	moeA1	Molybdopterin molybdenumtransferase 1	yes	yes	2	3.2752e-07	110.38							1	1			1						17711000	0	0	0	0	0	0	6908200	7667600	0	0	3135500	0	0	0	0	0			667	558
AGDEPIPEPLAVYTTEEIGQVAHAVDELHTR	31	0	3356.65	L7N5S1	L7N5S1			yes	yes	4	2.3569e-18	107.3		1	1	1	1	1	1	1	1	1	1	1	1	1	1	1	19705000	0	1206300	1256300	921270	1394300	1532400	917800	585890	1421500	1727700	1309700	1040100	2102100	910940	2524600	854280			668	483
AGDGFICTSGK	11	0	1111.5	P96253	P96253	fgd1	F420-dependent glucose-6-phosphate dehydrogenase	yes	yes	2	0.031982	23.897										1							6101700	0	0	0	0	0	0	0	0	0	6101700	0	0	0	0	0	0			669	1930
AGDGVAILAR	10	0	941.529	L7N5E5	L7N5E5	fadD2		yes	yes	1,2	3.0795e-08	162.88				1	1	1	1	1		1	1		1		1		57891000	0	0	0	3495000	8938600	8228700	10314000	10943000	0	1034900	5200600	0	1371600	0	8365100	0			670	419
AGDGVINPDGTLLAGPAVLTPDEYNSR	27	0	2711.34	Q10765	Q10765	ileS	Isoleucine--tRNA ligase	yes	yes	2,3	1.7653e-06	75.193		2	1	2	1				1		1	2		1		1	37143000	0	4475600	3783300	7374100	2675000	0	0	0	2248800	0	4419000	6140200	0	2742500	0	3284400			671	2016
AGDLAAMLSNLVEHDVLFIDEIHR	24	0	2677.35	P66753	P66753	ruvB	Holliday junction ATP-dependent DNA helicase RuvB	yes	yes	3,4	1.4093e-17	102.66	1	1	1	1	1	2	2	2	2	1	2	2	1	1	2	1	11672000	628320	522860	457050	344410	603100	447460	853360	645610	1426100	1130700	954710	639270	524610	514640	1516600	462830			672	1615
AGDTAAMRPFLLVASFVNPHDIVLFPAWVWR	31	1	3495.83	Q6MX15	Q6MX15	Rv3077		yes	yes	4	5.1527e-05	67.911					1	1	1	1							1		877620	0	0	0	0	153090	107830	237120	231480	0	0	0	0	0	0	148100	0			673	2090
AGDTTITIVGNLTADPELR	19	0	1956.02	P0A610	P0A610	ssb	Single-stranded DNA-binding protein	yes	yes	2	3.2116e-21	126.07	1	4	1	1	1	1			3	2	1	2	1			2	50745000	3102200	5906700	3957800	3719000	1546400	2369500	0	0	5386000	4896700	4511500	6623800	3967800	0	0	4758100			674	1186
AGDVIPEVLGPVVELR	16	0	1661.94	P63973	P63973	ligA	DNA ligase	yes	yes	2	0.048723	22.63		1															1199600	0	1199600	0	0	0	0	0	0	0	0	0	0	0	0	0	0			675	1344
AGDYSLGGEQSGHIVMPALGSTGDGIVTGLR	31	0	3014.48	O06258	O06258	glmM	Phosphoglucosamine mutase	yes	yes	3	6.6337e-08	79.731	1	1	1	1		1			1	1	1	1	1	1		1	63334000	6327200	7225100	6772600	4146500	0	4846800	0	0	5113100	5035800	3645100	3854200	6530100	6349200	0	3487800			676	628
AGEAVQDVAR	10	0	1014.51	Q79F93	Q79F93	PE35	Uncharacterized PE family protein PE35	yes	yes	2	9.2869e-06	90.142	1	1	1	1	1	1			1		1	2			1		40180000	6427900	2002400	1424500	4420700	3090000	2921500	0	0	2793600	0	2511600	5895800	0	0	8692300	0			677	2094
AGECEADLDVFDQAGTVLLTVEGLR	25	0	2677.29	L0T647	L0T647	pks4		yes	yes	3	0.00084684	50.271												1	1				294330	0	0	0	0	0	0	0	0	0	0	0	0	294330	0	0	0			678	73
AGEEIPQTK	9	0	971.492	O53579	O53579	pks13		yes	yes	2	8.605e-05	108.15	1	1	1	1	1	1	1	1	1	1	1	1	1	1		1	81031000	4656200	2966600	3211100	2840700	1844000	2306000	21681000	16386000	3964000	3405000	3073700	2067700	6071500	4653900	0	1903500			679	894
AGEFVDEQTQGNYSDAIHK	19	0	2107.94	O05901	O05901		Antitoxin Rv0909/MT0933	yes	yes	2,3	4.0344e-21	120.08	2	2	2	2	2	2	1	1	3	2	2	2	2	2	2	2	178650000	13727000	11217000	13646000	12156000	10170000	9244300	3415600	4060900	11491000	12137000	8555000	7334900	17414000	18941000	17305000	7839700			680	586
AGEGDAFISAGVETVSR	17	0	1664.8	L7N4H3	L7N4H3	fadA3		yes	yes	2	9.6912e-15	123.92	1	1	1	1	1	1			1	2	1	1	1	1		1	73917000	5962900	3805500	4393200	7559500	4772300	2748000	0	0	3913400	9763600	7214500	5435500	6474100	7046700	0	4827300			681	265
AGEIDEAEYVR	11	0	1250.58	P65340	P65340	metE	5-methyltetrahydropteroyltriglutamate--homocysteine methyltransferase	yes	yes	2	2.4184e-09	164.33	2	1	1	1	1	1	1	2	2	2	3	1	3	1	1	2	3752000000	311960000	211980000	221010000	183700000	220050000	206320000	158810000	223240000	256220000	233860000	213210000	171040000	644760000	161470000	187440000	146930000			682	1510
AGEIDEAEYVRR	12	1	1406.68	P65340	P65340	metE	5-methyltetrahydropteroyltriglutamate--homocysteine methyltransferase	yes	yes	2,3	1.4883e-10	170.52	1	3	2	1	3	3	2	1	3	2	1	1	2	2	4	1	1027800000	17842000	52909000	12326000	23893000	112310000	73161000	211810000	100320000	51308000	81724000	7255500	7535000	63218000	104230000	98350000	9606100			683	1510
AGEILVR	7	0	756.449	P66127	P66127	rpmA	50S ribosomal protein L27	yes	yes	1,2	0.00016541	124.89	1	1	1	1	1	1	2	2	1	1	1	2	1	1	1	1	268830000	17798000	12703000	14612000	10533000	15586000	15914000	47788000	26976000	12647000	15023000	11618000	12549000	17578000	12746000	17476000	7285200			684	1595
AGEITHFTGIDSPYQRPK	18	1	2016.01	Q10600	Q10600	cysNC	Bifunctional enzyme CysN/CysC;Sulfate adenylyltransferase subunit 1;Adenylyl-sulfate kinase	yes	yes	3	2.8879e-15	137.61	1	1	1	1	1	1			1	1	1	1	1	1	1	1	83085000	6914700	3660500	4053200	4398800	6245000	6464500	0	0	5122600	8576400	2927900	3434100	11611000	7380800	9552600	2742700			685	2002
AGELLLKPPR	10	1	1092.67	P96857	P96857	Rv3575c		yes	yes	3	0.016789	65.157		1		1		1				1	1				1		16022000	0	3888600	0	4530600	0	0	0	0	0	4512800	3090200	0	0	0	0	0			686	1964
AGELLPVEIPEIPEHTPNGSSHR	23	0	2478.25	P0A5U2	P0A5U2	pyrG	CTP synthase	yes	yes	4	2.0955e-05	53.355	1		1		1	1	1	1	1				1	1	1	1	46431000	5411300	0	3211900	0	3851700	2962200	7013800	4637900	3876700	0	0	0	4539400	4924800	3091600	2909800			687	1159
AGELPMSAVDR	11	0	1144.55	Q7DA74	Q7DA74	lpqI		yes	yes	2	8.5324e-05	78.342	1				1	1	1	1		1		1			1		30967000	3255200	0	0	0	6374100	5239600	6059600	2722100	0	896770	0	1101300	0	0	5318100	0			688	2144
AGELTPALAAQQILEIANLTDR	22	0	2307.24	P63577	P63577		Probable GTPase Rv1496/MT1543	yes	yes	2,3	7.015e-26	128.05	1	2	2	1	1	2	2	2	2	1	2	2	2	2	2	2	23843000	748330	2291600	2473900	826740	1093400	1817700	1619200	1266400	1692500	675870	1351400	1192300	1814900	1666700	2160400	1151900			689	1290
AGELVGLHPEATISR	15	0	1548.83	L7N5D4	L7N5D4			yes	yes	2,3	4.4144e-10	95.195	2		1		2	2	2	2	1	1		1	2		2		78719000	11790000	0	4390800	0	9521900	8843300	8143000	4617400	4317800	5037100	0	1932600	11198000	0	8927300	0			690	414
AGELVGVYPEATISR	15	0	1560.81	L7N5J1	L7N5J1			yes	yes	2	3.9114e-10	113.4	1	1	1	1	1	1	1	2	1	1	1	1	1	1	1	1	233040000	18849000	10398000	12216000	6159000	17977000	16443000	13624000	14655000	13037000	19140000	19472000	9170900	20907000	10504000	22762000	7731600			691	442
AGEMLDLVASYAANPLDPHWLLDTLGLTEAAR	32	0	3422.72	L7N4P4	L7N4P4			yes	yes	3	0.0023871	43.103	1	1	1	1	1	1	1	1	1	1	1		1	1	1	1	9573000	632800	536240	607950	574980	493780	371520	676840	667990	792160	1031600	383450	0	505770	572630	1147300	578070			692	299
AGEPPLTGSLLIGGAGR	17	0	1564.86	O53665	O53665	fabG-1		yes	yes	2	2.1114e-14	109.35	1	2	1	1	1	1	2	1	1	1	2	1	1	1	1	2	1128100000	81185000	116850000	65109000	59387000	69304000	61749000	136300000	57677000	47152000	53533000	80900000	36379000	78170000	70156000	65447000	48775000			693	911
AGEPVSLTSTEFELLR	16	0	1747.9	O69730	O69730	tcrX	Probable transcriptional regulatory protein TcrX	yes	yes	2	7.8795e-13	100.68	1		1	1			1		1		1	1	1	1			32704000	2676800	0	3230900	2372600	0	0	9132400	0	3021200	0	3274600	2172300	2962600	3860300	0	0			694	1008
AGEVEYVPSSEVDYMDVSPR	20	0	2227.99	P0A680	P0A680	rpoB	DNA-directed RNA polymerase subunit beta	yes	yes	2	4.5091e-23	131.54	2	2	2	2	2	2			2	2	2	2	3	2	2	1	506090000	41555000	41920000	39282000	21889000	36316000	34423000	0	0	44819000	40461000	32379000	19336000	62878000	41640000	33440000	15749000			695	1214
AGEWVLEDLLVDAEQR	16	0	1841.92	P64943	P64943	pafA	Pup--protein ligase	yes	yes	2,3	1.0491e-16	147.51	2	2	1	2	2	2	2	1	2	2	2	2	2	2	2	1	40365000	3661800	2962700	1192000	1506200	2322500	3033900	1935600	296740	3553100	3310400	3685800	2416200	3625700	2093700	3706700	1061600			696	1450
AGFAAVTSPGR	11	0	1032.54	O53174	O53174	folC		yes	yes	2	0.0020816	56.205			1														3548200	0	0	3548200	0	0	0	0	0	0	0	0	0	0	0	0	0			697	799
AGFDGVELVK	10	0	1033.54	P96936	P96936		Uncharacterized protein Rv0647c/MT0675	yes	yes	2	0.064348	32.127							1										2652000	0	0	0	0	0	0	2652000	0	0	0	0	0	0	0	0	0			698	1984
AGFDLALLR	9	0	974.555	O53908	O53908	hisF	Imidazole glycerol phosphate synthase subunit HisF	yes	yes	2	1.2457e-05	144.09	1	1	1	1	1	1	1	1	1	1	1	1	1	1			14661000	1395100	1405900	1318800	1039100	1292600	1482100	0	0	1185300	1145300	1335300	664590	1427200	969410	0	0			699	967
AGFEVMVEAGYPAELAYFEVLHELK	25	0	2811.38	P65149	P65149	ilvC	Ketol-acid reductoisomerase	yes	yes	2,3	2.8954e-05	48.773	1	2	1	2	1	1	1	2	1	2	1	1	1	1	1	2	101770000	5441000	6319300	7200000	6903400	4315000	4462000	2681500	3114800	8190700	10709000	6705200	7981000	4915300	7218900	8525200	7091900			700	1492
AGFGVIDHVGR	11	0	1126.59	L0TEH7	L0TEH7	Rv3169		yes	yes	2,3	3.971e-06	99.53	1	1	1	2	1	1	2	2	1	1	1	1	2	1	1	1	61592000	2226500	1554900	2222300	6907200	2217200	1655200	11700000	8433100	1949800	2322600	1888400	2918100	6530800	2658900	3445600	2961900			701	211
AGFIADPVILDLIEADPQAALDPAGDVLPELIR	33	0	3426.83	P0A4Z4	P0A4Z4	aroB	3-dehydroquinate synthase	yes	yes	2,3,4	6.6836e-07	64.209	3	2	3	2	3	3	3	3	3	3	3	2	3	2	2	1	52384000	3321600	2463300	2711700	1761500	4516600	3810200	4755200	4485700	3728800	3958000	2292000	2025800	3100500	3103400	4420900	1929000			702	1046
AGFLTGR	7	0	720.392	P83734	P83734	adoK	Adenosine kinase	yes	yes	1,2	7.2726e-07	158.38	1	1	1	1	1	2	1	2	1	1	1	1	2	1	2	1	325230000	11919000	8294300	11988000	8424800	19036000	23227000	64805000	66773000	10389000	13300000	10987000	10892000	26369000	9956700	19217000	9655700			703	1821
AGFPADWK	8	0	890.429	P0C5C1	P0C5C1	blaA	Beta-lactamase	yes	yes	2	0.068967	30.189																1	1139900	0	0	0	0	0	0	0	0	0	0	0	0	0	0	0	1139900			704	1219
AGFQFHHNTIGEALGYATTRPG	22	1	2344.13	P67232	P67232		Epimerase family protein Rv2216/MT2273	yes	yes	4	0.00069896	58.479	1	1	1	1	1	1	1		1	1	1	1	1	1	1	1	52054000	4103600	2494100	4512400	1380300	3994800	3629500	7420100	0	2949700	3715400	2434500	3139200	4887800	2747900	2363000	2281300			705	1672
AGFSFTSCNDQGDPPYQGTVR	21	0	2302.99	Q10688	Q10688	lppJ	Putative lipoprotein LppJ	yes	yes	2	4.2377e-08	68.411	1	1	1		1	1	1	1	1	1	1	1	1	1		1	43545000	2802400	3633700	2440400	0	3206700	3565800	4534800	4320000	3830700	3422600	2627200	1483900	3425900	3009100	0	1242200			706	2012
AGFTITDIQSLQPHFAR	17	0	1900.98	P0CH91	P0CH91	mmaA3	Methoxy mycolic acid synthase MmaA3	yes	yes	2,3	3.389e-21	167.61	1	2	2	3	1	2	1	2	1	1	2	1	2	2	1		194790000	6839800	9620700	10970000	10948000	6736600	10929000	24591000	32287000	12018000	16845000	1725100	8410000	16523000	12638000	13712000	0			707	1226
AGFTVPEPLSLRPHYIK	17	1	1924.06	Q79FX8	Q79FX8	mmaA4	Hydroxymycolate synthase MmaA4	yes	yes	4	0.0062271	59.673	1	1	1	1	1	1	1	2	1	1	1	1	1	1	1	1	248150000	13408000	12660000	10199000	8025100	12774000	17238000	25706000	54749000	10695000	8968600	5663100	6214000	18376000	22408000	12459000	8611600			708	2099
AGGATTPIGTVPAVEDLDLDGLDVDAADVAAALAVDADEWR	41	0	4034.96	P65686	P65686	pckG	Phosphoenolpyruvate carboxykinase [GTP]	yes	yes	3,4	0.0083288	35.375	2	2	2	1	1	2	1	1	2	2	2	2	2	2	1	2	162550000	12260000	12204000	10096000	7952800	4304400	6104900	2403300	1984800	16182000	15033000	12809000	12739000	13620000	10548000	13600000	10713000			709	1549
AGGAVAEVYAEAR	13	0	1262.63	L7N525	L7N525			yes	yes	2	1.5401e-07	103.13		1		1		1			1	2	1	1		1	1	1	84724000	0	5834000	0	7110700	0	6429500	0	0	6097700	13781000	8128800	10347000	0	8245000	8985500	9764900			710	360
AGGAVSANATDTPR	14	0	1286.62	P95029	P95029	fas		yes	yes	2	1.8514e-12	159.52	1	1	1	1		1			1		1	1	1	1	1	1	151350000	20653000	8991800	10041000	2836400	0	23472000	0	0	7585700	0	6677200	6068900	18053000	11436000	28322000	7214500			711	1838
AGGCLITGNEDGVK	14	0	1389.66	O05917	O05917			yes	yes	2	1.5681e-09	104.17	1	1	1	1	1	1	1	1	1	2	1	1	2	1	1	1	541470000	28214000	29053000	26596000	31864000	19239000	18668000	49098000	56985000	23010000	43804000	31578000	33155000	64040000	25403000	29612000	31151000			712	592
AGGDTSTLGVR	11	0	1032.52	O07219	O07219			yes	yes	2	1.1623e-08	157.14	1	1	1	1	1	2				1	1	1	1	1	1	1	139610000	17011000	9061500	9604000	5133300	14863000	13605000	0	0	0	10534000	9125000	5110800	12259000	11318000	19011000	2975400			713	713
AGGGAALGGGGMGMPMGAAHQGQGGAK	27	0	2253.02	Q933K8	Q933K8	espB	ESX-1 secretion-associated protein EspB	yes	yes	2,3	0.00088143	58.952	2	2	1	1	1	1	2	2	1	1	1	1	2		1	1	117250000	9391000	9065400	8243800	5973900	5497200	6042500	25500000	12879000	6260800	6643100	5975200	4769800	6105400	0	4466700	438660			714	2169
AGGGIVEDVDGNR	13	0	1257.59	P63504	P63504	gabT	4-aminobutyrate aminotransferase	yes	yes	2	1.8285e-07	120.55	1	1	1	1	1	1	1	1	1	1	1	1	1	1	1	1	126180000	7288200	6004400	5776200	6180900	9025100	8257400	16309000	11971000	6230500	9019700	4809200	5222400	9097500	7646200	8889600	4450400			715	1277
AGGHHSWEDLDDLLLATYSELR	22	0	2497.19	P95029	P95029	fas		yes	yes	3,4	2.1515e-45	179.46	2	2	2	2	2	1	2	2	2	2	2	2	2	2	2	2	60650000	2935700	3330800	3872300	2183100	1904700	959730	3062300	2034900	4557500	4506000	4074700	4534500	7744200	3945000	5357900	5646800			716	1838
AGGILISGSAAGNSPIPYNATYAATK	26	0	2464.26	O06172	O06172			yes	yes	2	0.00652	36.923				1	1	1	1	1	1		1			1	1	1	24083000	0	0	0	1595600	2740600	2432900	4137000	3620700	1232400	0	1859700	0	0	3204000	2065600	1194300			717	608
AGGLEGGMTNGQPLR	15	0	1456.71	P63611	P63611	aroC	Chorismate synthase	yes	yes	2	3.3653e-10	93.649	1	1			1	1				1			1	1	1		23967000	2313800	2295700	0	0	2680000	3516400	0	0	0	3598800	0	0	3920000	2735000	2907300	0			718	1291
AGGLVFAR	8	0	789.45	L7N525	L7N525			yes	yes	1,2	5.3631e-05	134.66	2	1	2	1	1	2	1		2	1	2	2	1	1	1	1	123760000	18342000	4075500	10957000	5619600	9362000	11394000	2693900	0	8281700	3079800	6299900	7308300	12521000	7163600	10915000	5743800			719	360
AGGMGIPAFYTPAGVGTQVADGGLPWR	27	0	2645.31	P63648	P63648	scoA	Probable succinyl-CoA:3-ketoacid coenzyme A transferase subunit A	yes	yes	2	0.021119	28.434	1		1	1	1	1	1		1	1	1	1	1	1	1	1	29144000	2484600	0	1492600	1837400	2149400	1405600	2181300	0	2959300	2900000	1306600	960570	2120500	1704300	3365800	2276200			720	1296
AGGMGVLHR	9	0	896.465	P65167	P65167	guaB	Inosine-5-monophosphate dehydrogenase	yes	yes	2	0.0011638	73.208									1								3255500	0	0	0	0	0	0	0	0	3255500	0	0	0	0	0	0	0			721	1497
AGGPDILDSR	10	0	999.499	O06587	O06587	pks11	Alpha-pyrone synthesis polyketide synthase-like Pks11	yes	yes	2	0.0044253	43.68			1														1728800	0	0	1728800	0	0	0	0	0	0	0	0	0	0	0	0	0			722	679
AGGPELQR	8	0	826.43	O07733	O07733		Uncharacterized protein Rv1899c/MT1950	yes	yes	2	0.0056296	63.419							1										14751000	0	0	0	0	0	0	14751000	0	0	0	0	0	0	0	0	0			723	722
AGGPNLDKR	9	1	926.493	P66315	P66315	rplI	50S ribosomal protein L9	yes	yes	2,3	0.00010131	104.01	1	2	1	1	2	2	1	1	2	2	3		2	1	2	1	188540000	7892100	13049000	4486400	3317200	26865000	21244000	10829000	19587000	13776000	7173300	9302200	0	12174000	9555900	27318000	1972200			724	1600
AGGQVWLMPHNPAFDPIPGNDATVLGK	27	0	2801.4	Q50765	Q50765	lexA	LexA repressor	yes	yes	3	0.0012723	43.07	1	1	1	1	1	1	1	1	1	1	1	1	1	1	1	1	146540000	10930000	7604200	9633100	7138700	10423000	8615900	14498000	9824000	7513200	8751300	5749800	6798400	10411000	10389000	10541000	7718700			725	2077
AGGSDLGALETTATR	15	0	1418.7	L7N5F5	L7N5F5	fadE35		yes	yes	2	2.3062e-22	146.84	1	1	1	1					1	2	1	1	1	1	1	1	54495000	5198500	2848500	3551100	1957900	0	0	0	0	4196100	9242900	2924700	2648600	8241600	5888900	5938900	1857000			726	426
AGGSYFAQHVGPATLWDLR	19	0	2045.01	L0T757	L0T757	Rv1597		yes	yes	3	4.8404e-08	66.152	1	1	1	1	1	1	1	1		1	1	1	1	1	1	1	54603000	2073800	1385100	2883900	2650200	6042900	5250900	7091800	8711800	0	3424900	1708700	2360800	2272200	2168100	4169100	2408400			727	99
AGGVSAPPFDTFNLGDHVGDDPAAVAANR	29	0	2837.34	P67256	P67256		Laccase domain protein Rv2149c/MT2208	yes	yes	3	0.00014555	59.372	1	1	1	1	1	1	1	1	1	1	1	1	1	1	1	1	102720000	5860500	6563400	5005500	6751300	6774000	6915900	10352000	9116400	5396000	5743700	6173700	4607000	5867800	7032900	6118600	4438800			728	1675
AGGVVIPQVFFTNSGQVVK	19	0	1946.06	O53509	O53509	Rv2175c	DNA-binding protein Rv2175c	yes	yes	2	6.738e-05	59.252	1	1	1	1	1	1	1	1	1	2	1	1	1	1	2	1	56175000	2784200	3014800	2764600	4054100	3548600	3572500	3823200	3211700	2568900	5870800	2216400	2565200	3079800	3889700	6708200	2502200			729	871
AGHFGLVVGSR	11	0	1098.59	L0TAB7	L0TAB7	Rv1683		yes	yes	3	0.085945	35.71	1	1	2	1	1				1	1	1	1	1	1	1	1	23431000	2051200	2005700	2513700	770290	1693000	0	0	0	1606000	1723300	1707300	1632700	2251400	1578400	2613700	1284000			730	163
AGHIPTAVHIPWGK	14	0	1482.81	P96888	P96888	sseA	Putative thiosulfate sulfurtransferase SseA	yes	yes	2,3,4	1.0008e-06	79.089	3	3	3	4	3	3	2	2	3	4	3	3	3	3	2	3	931250000	78616000	51012000	53550000	39586000	50409000	56374000	74678000	68771000	60217000	66748000	54107000	33343000	97762000	64415000	50932000	30724000			731	1974
AGHPVVQVAYPDAVAYAR	18	0	1882.97	P95060	P95060			yes	yes	2	1.3583e-13	98.062		1	1	1	1	1	1		1	1	1		1		1		23589000	0	1760000	1687700	1575600	1911300	1622200	2806900	0	1812800	3471200	1501500	0	3000100	0	2439500	0			732	1853
AGHTEVPSASVILDDPNLLFVNAGMVQFVPFFLGQR	36	0	3884.99	O07438	O07438	alaS	Alanine--tRNA ligase	yes	yes	3,4	8.4476e-13	88.395	1	2	2	2	2	2	1	2	2	2	2	2	2	2	2	2	29119000	1161000	1455700	1661500	1508700	1770200	1275900	1971500	2032000	1885200	3217300	983760	848390	1456800	2984000	3701800	1205700			733	719
AGHTVTVFER	10	0	1115.57	P96219	P96219	gltD	Glutamate synthase [NADPH] small chain	yes	yes	2,3	2.0143e-05	103.26		1	1	1					1	1	1					1	19093000	0	2540800	2939300	1540900	0	0	0	0	2190200	6059400	1898700	0	0	0	0	1923500			734	1922
AGHVGDPEFLPLLR	14	0	1519.81	P65846	P65846	truA	tRNA pseudouridine synthase A	yes	yes	3	9.9861e-05	60.161		1												1			1821900	0	709450	0	0	0	0	0	0	0	0	0	0	0	1112500	0	0			735	1569
AGIAAASYAQGHDFVDMPPNPEAMVVGWVSDILSEHGNER	40	0	4236.96	L7N501	L7N501	sdhA		yes	yes	4	0.0036433	37.184	1	1	1	1	1				1	1	1	1	1	1	1	1	8568600	661040	547520	658160	405190	343720	0	0	0	902810	1017400	646980	565930	661220	663630	962930	532000			736	353
AGIADVEIER	10	0	1071.56	P0A5X6	P0A5X6	rpsC	30S ribosomal protein S3	yes	yes	2	2.3288e-05	126.39		1	1	1			1	1	1	1	1	1	1		2	1	409550000	0	44104000	40335000	20181000	0	0	80079000	34116000	48142000	0	34178000	22503000	63755000	0	1150300	21005000			737	1173
AGIDGIAAEFGL	12	0	1132.58	P96907	P96907	echA3		yes	yes	2	0.075969	28.708		1	1	1	1	1	1	1				1		1			3042400	0	231440	383110	487990	471040	501020	133070	271640	0	0	0	229790	0	333300	0	0			738	1976
AGIELDDGPAFVDDFAVVDAIPGK	24	0	2430.2	P65842	P65842		Uncharacterized RNA pseudouridine synthase Rv1711/MT1751.1	yes	yes	2	0.0072558	33.385	1	1	1	1	1	1	1	1	1	1	1	1	1	1	1	1	34254000	2182300	2061600	2600000	1963500	2663400	2900800	2375100	2369900	1864900	1937700	1811500	1030600	2756500	1970400	2687700	1078400			739	1568
AGIFQGVEPSAIAALTK	17	0	1671.92	O69644	O69644	crp	cAMP receptor protein	yes	yes	2	5.561e-09	80.738	1	1	1	1	1	1	1	1	1	1	1	1	1	1	1	1	786650000	52985000	38728000	49225000	29075000	65333000	56830000	97408000	62345000	35113000	47591000	26866000	25189000	60575000	53831000	63432000	22120000			740	982
AGIGGSDVR	9	0	830.425	Q50790	Q50790	dnaN	DNA polymerase III subunit beta	yes	yes	2	0.0034984	61.48	1	1		1		1			1	1	1		1		1		155960000	20529000	13516000	0	16009000	0	21064000	0	0	14575000	16931000	10098000	0	21197000	0	22044000	0			741	2078
AGINPLR	7	0	739.434	P67483	P67483	hisS	Histidine--tRNA ligase	yes	yes	2	0.030397	55.604							1										5877300	0	0	0	0	0	0	5877300	0	0	0	0	0	0	0	0	0			742	1691
AGIPTLILWVTSDQPIWAAQIK	22	0	2420.35	P64865	P64865		Uncharacterized glycosyltransferase Rv1524/MT1575	yes	yes	3	0.00041202	46.209	1	1	1	1	1	1	1	1	1	1	1	1	1	1	1	1	7294200	554370	351510	308340	175910	393380	419690	273030	154180	711350	643950	396110	483670	399190	545110	1124200	360260			743	1433
AGIQGADAFAAVSSGDNSNIISAR	24	0	2291.11	Q7BV63	Q7BV63	ceoB		yes	yes	2	1.415e-39	170.5	1	1	2	1	1	1	1	1	1	1	1	1	1	1	1	1	65964000	4574300	2338800	7943300	5042900	4528800	4036300	3271800	6261200	3220400	3528800	3645500	3352500	2806200	3223600	5305500	2884700			744	2103
AGIQSEVYMGNLDAVR	16	0	1721.84	L0T8H2	L0T8H2	gmdA		yes	yes	2	3.2208e-14	109.07	1	1	1	1	1	2			1	1	1	1	1	1	1	1	71615000	3503500	4595700	4792900	7578300	4793600	7845600	0	0	3397400	4098900	5018100	3216600	7520600	6617700	5164800	3471800			745	131
AGIQSGLHAGDVEQVIGGCVTQFGEQSNNISR	32	0	3327.59	P71855	P71855	fadA5		yes	yes	3	1.0379e-25	124.82		1	1	1		1	1	1	1		1	1	1	1		1	45885000	0	4732800	3469600	4861300	0	3402600	2968100	3272400	4361200	0	3349600	3813100	5380700	2967900	0	3305300			746	1789
AGISDVYELAPAER	14	0	1489.74	O53286	O53286	echA17	Probable enoyl-CoA hydratase echA17	yes	yes	2	0.06126	26.771	1	1	1	1	1	1			1	1	1	1	1	1	1	1	36625000	2123500	2065800	3479700	2355100	2851600	3292600	0	0	2661300	1909500	2530500	2897800	2324200	3303200	2684100	2146300			747	838
AGISVKPGTPLEPYLDILPHFDTLLVMSVEPGFGGQR	37	1	3950.07	P65760	P65760	rpe	Ribulose-phosphate 3-epimerase	yes	yes	4	1.3057e-06	81.718	1	1	1	1	1	1			1	1	1	1	1	1		1	54034000	3304100	4176000	4347800	3603000	5109000	4118300	0	0	3948400	4710700	3487000	2658600	5073600	6017400	0	3479900			748	1559
AGITCAVLIPQGK	13	0	1326.73	P66902	P66902	thrC	Threonine synthase	yes	yes	2	0.001633	43.713	1	1	1	1		1			1	1		1		1	1	1	197940000	17399000	15604000	16867000	23186000	0	11620000	0	0	14922000	15255000	0	10435000	0	13765000	48466000	10422000			749	1633
AGITDAALIDEALAALLAR	19	0	1867.04	P95271	P95271	mazE5	Antitoxin MazE5	yes	yes	3	5.2784e-23	148.41	1	1	1	1	1	1	1	1	1	1	1	1	1	1	1	1	15126000	1044600	1247700	862380	720290	1013800	797480	828190	699200	987850	1012200	730310	716610	962060	1109900	1512200	881250			750	1906
AGIYTPATDSAGR	13	0	1278.62	P65172	P65172	guaB1	Uncharacterized oxidoreductase Rv1843c/MT1891	yes	yes	2	0.00039526	58.32	1	1	1	1		1	1	1	1	2	2	1	2	1		2	254160000	6678300	4547000	4894000	4446700	0	31448000	61234000	31678000	4441900	21795000	12828000	2339200	45823000	7297100	0	14706000			751	1499
AGKPEQTLVRPDDQGAQA	18	2	1879.94	P96240	P96240	pheA	Prephenate dehydratase	yes	yes	2	4.3463e-09	106.57		1	1	1	1	1	1	2		1	1	1	1	1	1	1	37134000	0	1987600	2566600	1630100	4681400	4159700	4937700	7023900	0	0	1356300	1062700	0	3729400	3370200	627890			752	1928
AGKPVQHVTPPQTFK	15	1	1633.89	L7N5J2	L7N5J2	sbp		yes	yes	3	0.0090609	56.476	1	1	1	1	1	1			1		1	1		1	1	1	77537000	10265000	5904200	5323800	4748800	4914800	5754600	0	0	9401600	0	5407600	6493500	0	6185800	9795800	3341700			753	443
AGLELLAFGGR	11	0	1102.61	P96291	P96291	mas-2		yes	yes	2	0.0016536	57.293																1	0	0	0	0	0	0	0	0	0	0	0	0	0	0	0	0	0			754	1938
AGLFLAMQYPVEVPGVSMSNFLR	23	0	2525.28	L7N4I4	L7N4I4			yes	yes	2	5.8054e-06	56.882				1	1		1		1								7517800	0	0	0	1648700	2726200	0	945090	0	2197800	0	0	0	0	0	0	0			755	271
AGLGAADYVR	10	0	991.509	L7N5C5	L7N5C5			yes	yes	2	4.6576e-05	114.4	1	1	1	1	1	2	1	1	1	2	1		1	1	1	1	457500000	41857000	30348000	27985000	16924000	32116000	32378000	40862000	21348000	32553000	37016000	18496000	0	42480000	34381000	36469000	12289000			756	408
AGLGQTPATTDAR	13	0	1257.63	P65593	P65593	arfA	Peptidoglycan-binding protein ArfA	yes	yes	2	1.4059e-06	81.709				1	1	1	1	1							1	1	34263000	0	0	0	12181000	3141900	3831400	7301700	4235900	0	0	0	0	0	0	2077200	1493800			757	1538
AGLGVAMGNAHPDALAVADEVTAPNSEDGVAR	32	0	3074.47	L7N531	L7N531			yes	yes	3	0.0090073	41.551								1									8069200	0	0	0	0	0	0	0	8069200	0	0	0	0	0	0	0	0			758	362
AGLITNMR	8	0	874.469	P71817	P71817			yes	yes	2	0.00021566	109.36			2	1	1	1	1	1		1	1	1			1	1	83351000	0	0	14413000	7273500	7591000	4621600	16742000	7573300	0	4184400	4603600	4981500	0	0	5627900	5739200			759	1771
AGLLAAEVAQDDVELLWK	18	0	1940.03	P65277	P65277	leuD	3-isopropylmalate dehydratase small subunit	yes	yes	2	0.016341	30.042					1	1								1	1		4229200	0	0	0	0	1790700	1623100	0	0	0	0	0	0	0	253900	561470	0			760	1506
AGLLTDLGVK	10	0	985.581	P96219	P96219	gltD	Glutamate synthase [NADPH] small chain	yes	yes	2	4.8224e-05	83.869	1	1	1	1	1	1	1	1	1	1	1	1	2	2	2	1	98877000	9475600	6217500	6148800	2984900	3469800	4978200	8071000	4018900	5226100	5720800	4025100	3109200	10981000	8331100	12802000	3316600			761	1922
AGLLTEEQRDGLLAGLDSLAQDVADGSFGPLVTDEDVHAALER	43	1	4463.21	P0A4Z0	P0A4Z0	argH	Argininosuccinate lyase	yes	yes	4,5	0.098352	0.25349	1	1	1	1		1	2	1	1	1	2	1	1	1	1	1	18183000	1141100	1177300	1170600	968470	0	802250	909040	591550	1685000	1565200	1583600	1312200	1060600	1232400	2082200	901580			762	1044
AGLPAGTLDDAIGQLR	16	0	1566.84	P71588	P71588	pstP	PP2C-family Ser/Thr phosphatase	yes	yes	2	3.2691e-09	87.519						1			1	1	1	1			1	1	56443000	0	0	0	0	0	9523100	0	0	6053500	10924000	4717200	3851000	0	0	15516000	5857600			763	1732
AGLPDGEFFGVIAQLPGASGR	21	0	2058.05	Q50601	Q50601	gcvP	Probable glycine dehydrogenase [decarboxylating]	yes	yes	2,3	5.4687e-12	85.969	2	2	2	2	2	2	2	2	2	2	2	2	2	2	2	2	97164000	6493600	5867800	4770200	4356000	6755700	7026500	5409100	5799700	7386500	10907000	5404800	4265000	7412400	4351900	7860000	3097100			764	2054
AGLPPTLAVAGSYLDGIGVPACVGAAGR	28	0	2609.36	P0A5A7	P0A5A7	hemY	Protoporphyrinogen oxidase	yes	yes	2	0.021641	34.408								1									1384200	0	0	0	0	0	0	0	1384200	0	0	0	0	0	0	0	0			765	1092
AGLPTSAEDKGAQATVAALATALTLR	26	1	2496.35	P66034	P66034	ribH	6,7-dimethyl-8-ribityllumazine synthase	yes	yes	3,4	0.0068568	56.172	1	1	1	2	2	2	2	2	2	2	1		1	2	1	1	53617000	2111300	2802400	1961900	2878500	3315900	3391500	5396600	8073000	3558000	6045000	1662100	0	465140	5776500	4653700	1525100			766	1585
AGLQALAWIAHQPEATR	17	0	1831.97	P0A5L4	P0A5L4	murF	UDP-N-acetylmuramoyl-tripeptide--D-alanyl-D-alanine ligase	yes	yes	3	1.7903e-08	70.038	1	1	1	1	1	1			1	1	1	1	1		1	1	50379000	5168100	4049500	3545900	2897900	4686900	3084300	0	0	4359700	6033400	2430800	2454300	5466700	0	4282000	1919900			767	1129
AGLTTPR	7	0	714.402		REV__L0T5M8			yes	yes	2	0.0031032	79.939	1	1	2	1	1	1			1	1	1	1		2		1	44536000	2564100	2956500	5405500	2205200	6025800	6551200	0	0	2093900	6297100	1620800	1234200	0	6862600	0	718710	+		768	2172
AGLTVDDIDLFELNEAFASVVLK	23	0	2478.29	O53871	O53871	fadA	Putative acyltransferase Rv0859	yes	yes	2	0.00054246	47.155	2	1	1	2	2	1	2	3	1	1	1	1	2	1	1	1	7713200	501470	310090	442380	569180	407880	613170	633250	438570	459300	380570	427210	421330	657180	565110	467370	419120			769	955
AGLTWQQVVLLR	12	0	1382.8	O53203	O53203	gdh	NAD-specific glutamate dehydrogenase	yes	yes	2	0.0013678	76.332											1					1	5209500	0	0	0	0	0	0	0	0	0	0	2340200	0	0	0	0	2869300			770	808
AGLVQAGASPTEAAAAGTEAGR	22	0	1954.97	L0TDM8	L0TDM8	Rv3267		yes	yes	2	7.4545e-20	130.89	1	1	1			1			1	1	2		1	1	1	2	21850000	2121500	1625200	1716900	0	0	2959100	0	0	1598900	2033200	2044200	0	2581800	1982800	1797600	1388400			771	203
AGLVTEVVAHDQLLPTAR	18	0	1889.04	P71621	P71621	echA16		yes	yes	2,3	4.2295e-21	156.67	2	2	2	2	1	2	2	2	2	2	2	2	2	2	2	2	498600000	40436000	31250000	29110000	8093800	25674000	25703000	68118000	51483000	23580000	24625000	20235000	25537000	35810000	28425000	31143000	29377000			772	1738
AGMIGITQALAPGLAAK	17	0	1581.89	O53665	O53665	fabG-1		yes	yes	2	1.1434e-08	75.018	1	1	1	1	1	1	1	2	1	1	1	1	1	1	1	1	674710000	46124000	40499000	46448000	35190000	32218000	32448000	82705000	70611000	36078000	33430000	24839000	23879000	50045000	38178000	47396000	34627000			773	911
AGMVAPDETTYAFLR	15	0	1640.79	O53237	O53237	leuC	3-isopropylmalate dehydratase large subunit	yes	yes	2	3.9448e-10	102.52					1	1	1	1					1	1	2		311890000	0	0	0	0	77349000	61282000	80471000	73214000	0	0	0	0	4530200	2919500	12127000	0			774	820
AGNITIVELHNHGLTEEPR	19	0	2099.08	O53246	O53246	lppY		yes	yes	4	3.6572e-08	71.376	1	1	1	1	1	1			1	1	1	1	1	1	1	1	48823000	4669300	2397500	4224400	1155000	2169800	3455300	0	0	4503000	6046300	3422200	1815800	6642600	3596800	2982500	1742900			775	823
AGNMLSVFFGETPVTDFASAR	21	0	2216.06	P63506	P63506	hemL	Glutamate-1-semialdehyde 2,1-aminomutase	yes	yes	2	1.014e-32	177.41	1	1	1	1	1	1	1	1	1	1	1	1	1	1	1	1	74704000	6134400	4722700	5128300	4168100	4315300	3917300	1966800	3036000	4914000	6516400	4039100	3367000	6084500	5183200	7906100	3305000			776	1278
AGNPHLLGGK	10	0	962.53	L7N4E4	L7N4E4			yes	yes	2	0.0039343	64.927	1									1							7478000	3238100	0	0	0	0	0	0	0	0	4239900	0	0	0	0	0	0			777	246
AGNPNRPYVFASTSK	15	1	1607.81	L7N5J5	L7N5J5			yes	yes	2	8.2235e-11	157.23		1	1	1	1	1	1		1	1	1	1		1	1	1	62229000	0	3333000	2882600	2065000	8748400	8844900	6911300	0	2726400	8152500	2308100	2040900	0	7762100	3631500	2822500			778	445
AGNSQDGGSGSTEIK	15	0	1406.63	L0TCJ5	L0TCJ5	rne		yes	yes	2	3.7336e-08	91.969	1	1	1	1	1	1			1		1		1	1	1		66281000	7989200	6471700	5842100	2836500	15246000	11979000	0	0	3854800	0	1849000	0	3144200	3390200	3678200	0			779	198
AGNVVLSSAIGNGVGDDK	18	0	1671.84	P65001	P65001		Uncharacterized protein Rv2411c/MT2484	yes	yes	2	4.0455e-15	119.62	1			1	1	1	1				1	1					21470000	3311200	0	0	2696000	3912000	1947700	1920600	0	0	0	4026600	3655800	0	0	0	0			780	1462
AGPEIGVASTK	11	0	1028.55	P0A588	P0A588	glmS	Glutamine--fructose-6-phosphate aminotransferase [isomerizing]	yes	yes	1	0.005112	53.028							1										1170500	0	0	0	0	0	0	1170500	0	0	0	0	0	0	0	0	0			781	1086
AGPPTVHSEIVPAAAVPTLVDMSK	24	0	2386.26	O06189	O06189		Universal stress protein Rv2623/MT2698	yes	yes	3	1.8782e-08	74.561	1	1	1	1	1	1	1	1	1	1		1	1	1	1	1	79104000	6459900	4349700	5140900	2968400	5189400	1786000	4060500	4033000	8318800	4062100	0	2836700	15067000	6062400	6837500	1932100			782	613
AGQGSVMVPISAGLATPHE	19	0	1820.91	P65308	P65308	lpqE	Putative lipoprotein LpqE	yes	yes	2	7.5133e-13	95.662	1	1	1	1	1	1	1	1	1		1	1	1	1	1	1	335040000	24968000	19155000	27520000	17149000	27983000	20135000	20524000	18412000	23309000	0	19167000	16309000	27358000	22815000	30990000	19242000			783	1508
AGQLANALR	9	0	912.514	L7N4U4	L7N4U4	fadD14		yes	yes	1	0.0021694	92.822												1					442640	0	0	0	0	0	0	0	0	0	0	0	442640	0	0	0	0			784	323
AGQLHMIYEDTASK	14	0	1562.74	O05454	O05454		Putative ESAT-6-like protein 11	yes	yes	2,3	3.1624e-16	166.86	3	4	3	3	3	3	2	2	3	4	1	2	2	3	2	3	436660000	27032000	22859000	24582000	13259000	46045000	35029000	24612000	22596000	22383000	24875000	8819900	22420000	31190000	42236000	43505000	25217000			785	554
AGQLIAEGHATK	12	0	1194.64	L7N5P6	L7N5P6	fadE6		yes	yes	2,3	0.00011049	71.933	2	1	1	1		1			1	1	1	1	1	1		2	101670000	16127000	7322100	7085200	8670900	0	11338000	0	0	2446900	11430000	4430400	2461900	13247000	12677000	0	4431700			786	470
AGQPAQPEDLVDLPHLVTAYYSIEPDPDDLAQQVAFGTSGHR	42	0	4517.18	P95090	P95090	pgmA		yes	yes	4	1.658e-09	56.265	1	1	1	1	1	1	1	1	1	1	1	1	1	1	1	1	56278000	4699800	2391200	3027400	3384600	3964300	3034100	3132700	3094400	3629300	3385700	3167000	3308100	4205400	3100600	5117100	3636100			787	1861
AGQPVSLSPTEFTLLR	16	0	1714.93	P71814	P71814	phoP		yes	yes	2	8.9182e-17	147.1	1	1	1	1	1	1	1	1	1	1	1	1	1	1	1	1	348200000	19308000	17386000	18713000	12122000	29274000	35678000	34835000	21093000	22437000	26665000	17802000	14832000	21800000	20688000	22552000	13017000			788	1769
AGQVDEVEDQLFR	13	0	1504.72	P0A500	P0A500	atpFH	ATP synthase subunit b-delta;ATP synthase subunit b;ATP synthase subunit delta	yes	yes	2	6.8327e-11	159.99	1	2	1	1	1	1	1	1	1	1	1	1	1	1	1	1	708740000	38663000	88738000	38762000	34160000	32522000	36517000	52000000	31577000	35318000	55429000	38434000	37990000	66423000	25531000	68710000	27967000			789	1050
AGRDPATAQVCVYSSAGDPATLHEYR	26	1	2791.3	L7N517	L7N517			yes	yes	4	1.225e-05	80.355	1	1	1	1	1		2	1	1	1	1	1	1	1	1	1	66665000	3150900	2877000	2787900	5079800	4427300	0	6861800	6325600	2507200	3115700	1138000	2373400	8355800	8483000	5710800	3470600			790	359
AGRPLHAFEVVATR	14	1	1522.84	P65049	P65049		Uncharacterized protein Rv2895c/MT2963	yes	yes	2,3	1.2337e-09	138.24		1	1	1	1	1	1	1	1		1	1	1	1	1	1	97215000	0	3384700	6347100	7684700	7669700	6359800	7001500	4042100	7512600	0	7945800	7767200	7543900	6754700	8677700	8523500			791	1473
AGRPTPEMLAYQYLQTLPEMAR	22	1	2535.26	P63693	P63693		Uncharacterized protein Rv1488/MT1533.2	yes	yes	3	2.7984e-14	118.05	1	1	1	1	1	1	1	1		1	1	1	1	1	1	1	120890000	8574200	6367400	7171500	6088200	7664800	7163300	7742600	7720900	0	15553000	3612100	3828200	10462000	10787000	14812000	3344800			792	1305
AGSADTSGGDQPTLGVASLEVAVLDANRPR	30	1	2923.46	O33244	O33244	prcA	Proteasome subunit alpha	yes	yes	3	2.636e-63	216.48	1	1	1	1	1	1	1	1	1	1	1	1	1	1	1	1	315430000	25456000	19983000	21298000	18064000	17171000	17463000	18556000	16814000	19567000	19380000	21127000	17516000	27291000	20333000	19172000	16238000			793	745
AGSDGGVGAGGAGGAGGAGGTGGEGGTGGDGK	32	0	2331.99	Q79FV3	Q79FV3	PE_PGRS15		yes	yes	2	4.2255e-05	86.434	1	1	1	1	1						1		1	1			8629100	1497700	673280	916190	1072000	1150100	0	0	0	0	0	458460	0	1510000	1351500	0	0			794	2096
AGSDPPTGGPASQAGSDAGASPEHK	25	0	2248	P95061	P95061			yes	yes	3	6.9022e-40	175.42	1	1	1	1	1	1	1	1	1	2	1	1	1	1	1	1	39802000	2474200	2071700	2506800	1963900	3045200	2360200	2301600	2408000	2376200	2487300	2976500	2334900	3559300	1895900	3129300	1910900			795	1854
AGSESVLPTAVGAATAIAVADGAPVAPETPAEDADAETLSDSLTTR	46	0	4365.13	O53579	O53579	pks13		yes	yes	4	0.01886	29.075	1	1	1	1	1	1			1	1	1	1	1	1	1	1	92076000	7069000	4770600	6438000	3901300	6699700	5499000	0	0	6590200	5822600	7163500	6403800	11012000	6763000	6486600	7456800			796	894
AGSGIMAVAR	10	0	931.491		REV__O33314			yes	yes	2	0.037083	50.194	2	1	1	1	1	1	1			1	1	1		1	1		111730000	19469000	9177000	10170000	8803300	9629000	7948700	6608100	0	0	6923200	9352200	6647500	0	7263400	9736200	0	+		797	2179
AGSIALQTR	9	0	915.514	P65441	P65441	mrp	Protein mrp homolog	yes	yes	2	0.00010984	120.33	1	1	1	1	1	1	1	1	1	1	1	1	1		1		63007000	3921300	2742900	2565100	1892000	3225100	3259400	7202300	16060000	3415100	4443600	2966100	2185300	5329600	0	3799400	0			798	1521
AGSLFVDRPLGDTR	14	1	1502.78	L7N5N3	L7N5N3			yes	yes	2	0.0001044	77.894		1	1	1	1	1		1	1	1	1		1	1	1		50110000	0	3141800	3986400	4950800	4246800	3575200	0	4394900	2641200	2696300	1891700	0	5098500	5798500	7687800	0			799	463
AGSPNIQMTHTHDELATAR	19	0	2048.97	P64265	P64265		Uncharacterized protein Rv2212/MT2268	yes	yes	3	2.5588e-11	90.755		1									1						3647100	0	2139600	0	0	0	0	0	0	0	0	1507600	0	0	0	0	0			800	1375
AGSPPTSTEFDADSLAR	17	0	1720.79	P95213	P95213	fadD30	Long-chain-fatty-acid--AMP ligase FadD30	yes	yes	2	1.1791e-14	119.46	1	1	1	1	1	1	1		2	1	1	1	1	2	1	1	77288000	6945400	4445800	3462600	1744000	7349500	5476400	6183500	0	6199800	5031300	4312800	1967000	7301100	6692500	8332100	1843800			801	1899
AGSTGGPLIAPSILAADFAR	20	0	1884.01	P65760	P65760	rpe	Ribulose-phosphate 3-epimerase	yes	yes	2,3	1.7118e-12	95.5	1	3	2	2	2	2	2	2	2	2	2	1	2	1	1	1	265610000	14456000	20860000	12964000	13332000	25433000	19231000	37922000	24974000	8652500	13420000	8007100	5724300	17723000	14773000	18563000	9576600			802	1559
AGSVMAPTADALYDFYGR	18	0	1903.88	L7N5R5	L7N5R5	fadE16		yes	yes	2	1.5036e-05	70.334	1	1	1	1	1				1	1	1	1	1	1	1	1	53744000	2975100	2654900	3159800	3754900	6932500	0	0	0	3670900	5043300	3695400	4280700	4383100	3908300	4772800	4512100			803	479
AGTADVPVSR	10	0	971.504	L0T9J8	L0T9J8	Rv2413c		yes	yes	2	0.00024554	64.39						1											836010	0	0	0	0	0	836010	0	0	0	0	0	0	0	0	0	0			804	151
AGTDVAESVR	10	0	1003.49	P0A544	P0A544	serA	D-3-phosphoglycerate dehydrogenase	yes	yes	1,2	1.1703e-12	185.61	1	1	1	1	1	1		1	1	1	1	1	2	1	1	1	509170000	28455000	17811000	17594000	10627000	85335000	61923000	0	12337000	15615000	26111000	27739000	20398000	149130000	24232000	4454000	7401400			805	1066
AGTEPDHPLVR	11	0	1190.6	O07764	O07764			yes	yes	2	4.9976e-06	104.95	1	1	1	1	1	1	1		1	1	1	1		1	1	1	73065000	7522800	4763100	5483500	3194600	8051100	5329400	8856400	0	6755600	1436900	3667800	2090700	0	4160900	9240200	2511500			806	725
AGTERPFTGEYTDTTTAGIYQCR	23	1	2594.17	P71971	P71971	msrB		yes	yes	2,3	3.5575e-25	142.79	2	1	1	2	2	2	1	2		2	1		1	1	2	2	128420000	11113000	0	1343000	12655000	18178000	10698000	6699100	14232000	0	7748700	6929000	0	6854800	4068100	15437000	12469000			807	1804
AGTLAASIAGQTLTR	15	0	1429.79	L7N5G4	L7N5G4			yes	yes	2	2.293e-08	73.722		1							1		1	1		1	2	1	79555000	0	10816000	0	0	0	0	0	0	13543000	0	12851000	7871900	0	6255000	23187000	5031600			808	432
AGTLLLANTDLLEPTFR	17	0	1844	P67757	P67757		UPF0301 protein Rv0038/MT0043	yes	yes	2	1.5904e-12	89.358	1	1	1	1	1	1	1	1	1	1	1	1	1	1	1	1	80921000	6029300	4898200	5200400	4686600	6118000	6479900	3682100	4636000	4999000	5057100	3473900	3204500	5956600	5696700	7057900	3744300			809	1714
AGTPHCPTCGER	12	0	1341.56	P63380	P63380	uvrA	UvrABC system protein A	yes	yes	2	0.064115	29.805						1											886660	0	0	0	0	0	886660	0	0	0	0	0	0	0	0	0	0			810	1258
AGTQIVGGVNAR	12	0	1141.62	P71558	P71558	sucD	Succinyl-CoA ligase [ADP-forming] subunit alpha	yes	yes	2	8.8061e-10	164.64	1	1	1	1	1	1	2	1	1	1	1	1	1	1	1	1	547420000	36675000	23382000	25566000	21512000	43584000	34512000	68642000	31413000	21140000	25857000	15844000	25450000	42391000	32634000	43683000	55138000			811	1726
AGTTFPTDICEPVAVVGIGCR	21	0	2219.07	P96203	P96203	ppsD	Phthiocerol synthesis polyketide synthase type I PpsD	yes	yes	2	4.803e-12	83.423						1	1		1		1	1					14393000	0	0	0	0	0	2597400	3156900	0	4592400	0	2648400	1397500	0	0	0	0			812	1912
AGTTQATPNADGSYSLTGHK	20	0	1975.92	O86368	O86368	fadE8		yes	yes	2,3	9.7405e-10	80.733	2	2	2	2	2	2	2	2	2	2	2	2	2	2	2	2	412620000	29155000	19439000	21444000	12171000	59235000	35227000	43396000	42515000	12167000	17004000	9117000	7192300	31600000	24831000	38622000	9499800			813	1025
AGTVAAITEWAQHHDIPLVDLK	22	0	2384.25	L7N5J7	L7N5J7			yes	yes	3,4	0.00076392	49.125	1	1	1	1	2	3			2	2	1	2	2	2		2	35226000	2919300	1176800	2209200	1581500	2770800	3572100	0	0	3896500	4410200	1270300	2724100	3447000	3084400	0	2163900			814	447
AGTVAVPLFAPELPGHAER	19	0	1931.03	Q7D7S1	Q7D7S1	fadD31		yes	yes	2,3	2.1148e-17	101.92	3	2	2	2	2	2	2	2	2	2	2	2	3	2	2	2	601050000	55248000	44939000	33246000	15535000	45338000	39996000	50363000	30648000	32949000	49531000	30234000	18837000	70305000	17545000	48469000	17873000			815	2128
AGTVLTLDDLVEAIGVDAAR	20	0	1998.06	P67569	P67569	argS	Arginine--tRNA ligase	yes	yes	3	2.8514e-17	111.77	1	1	1	1	1	1	1	1	1	1	1	1	1	1	1	1	7735700	571180	669560	603740	359280	323160	307660	127170	71693	748870	730870	611700	630940	558730	469490	454890	496750			816	1698
AGVAGGGEDGKPATEVTITSVLLD	24	1	2256.15	Q50639	Q50639	ppiB	Probable peptidyl-prolyl cis-trans isomerase B	yes	yes	2	0.038793	46.971	1	1	1	1	1	1	1	1	1	1	1	1	1	1	1	1	150430000	12221000	8343400	9555400	8257000	7157600	9078200	2983400	3848800	12317000	11062000	12682000	12948000	10866000	8659500	11681000	8770200			817	2063
AGVALSIDHPSR	12	0	1221.65	O05435	O05435	mviN	Probable peptidoglycan biosynthesis protein MviN	yes	yes	2	0.066008	32.202			1														1750200	0	0	1750200	0	0	0	0	0	0	0	0	0	0	0	0	0			818	552
AGVALTDR	8	0	801.434	P66004	P66004	lpdC	Dihydrolipoyl dehydrogenase	yes	yes	2	6.8071e-05	131.03	1	2	1	2	1	1			1	1		1	1	1		1	121740000	17294000	11530000	9600000	13779000	12006000	5314000	0	0	10145000	5496500	0	8040200	16426000	5154700	0	6954300			819	1579
AGVALTDRK	9	1	929.529	P66004	P66004	lpdC	Dihydrolipoyl dehydrogenase	yes	yes	2	6.7747e-05	114.89							1	1				1				1	57537000	0	0	0	0	0	0	24173000	18576000	0	0	0	6914100	0	0	0	7874200			820	1579
AGVASTTAPPDGQVPDGTNLDPLFEVLEK	29	0	2937.46	L7N4K6	L7N4K6	typA		yes	yes	2	0.014437	33.676		1		1	1	1	1	1	1	1	1		1	1	1		13837000	0	848160	0	568010	1207600	1046700	1553900	803430	1077500	2162700	1033700	0	1136200	998500	1400700	0			821	281
AGVEVTVFEPAEALITAGR	19	0	1929.02	O53753	O53753	fadB2	3-hydroxybutyryl-CoA dehydrogenase	yes	yes	2	1.213e-17	108.71	1	2	1	1	1	1	1	1	1	1	1	1	1	1	1	1	322840000	17972000	35423000	15981000	12186000	24522000	20786000	16565000	21445000	21237000	24281000	13488000	11902000	24016000	18731000	31542000	12761000			822	922
AGVEYGQLLAVLPLQR	16	0	1725.98	L7N4I3	L7N4I3			yes	yes	2,3	1.5533e-17	157.2	2	2	2	2	2	2	2		2	2	2	2	2	2	2	2	213620000	17666000	15971000	13981000	5768200	8733900	12556000	13708000	0	17864000	22699000	13424000	7233500	17766000	14590000	24427000	7228500			823	270
AGVFSDGALAEPADLIAR	18	0	1771.91	P71811	P71811	carA	Carbamoyl-phosphate synthase small chain	yes	yes	2	2.3007e-13	98.573	1	1	1	1	1	1	1	1	1	1	1	1	1	1	1	1	82454000	5033700	4333300	5531900	4464400	4299700	5541900	10028000	8364900	4477700	3868600	4036300	3680500	4718100	4345500	5644200	4085000			824	1767
AGVGFGDGTTHLGLPADFLLDADGTVAAVHYGR	33	0	3269.61	L0T7D1	L0T7D1	Rv1676		yes	yes	4	3.4781e-07	79.512	1	1	1	1	1	1	1	1	1	1	1	1	1	1	1	1	106760000	6486500	8027500	8471700	7219100	3368100	3092200	2110900	2715500	9059000	9765500	7606500	5811700	8714300	7587600	10930000	5789700			825	102
AGVGLDNVDVDAATAR	16	0	1542.76	P0A544	P0A544	serA	D-3-phosphoglycerate dehydrogenase	yes	yes	2	7.5182e-15	136.81	1	1	1	1	1	2	1	1	1	1	1	1	1	1	1	1	921920000	57020000	53225000	57483000	28322000	40082000	50086000	109040000	91140000	65937000	66849000	48306000	30981000	80316000	45695000	67868000	29570000			826	1066
AGVIGMAR	8	0	773.422	P0A5Y4	P0A5Y4	fabG1	3-oxoacyl-[acyl-carrier-protein] reductase FabG1	yes	yes	1,2	0.0010618	115.83	2	1	2	1	1	1	1	1	2	1	1	1	1	1	1	1	128230000	10118000	4540600	7183800	6360600	8498800	7234900	24362000	10702000	9041800	5661900	6413900	3780500	7922700	5025700	7809700	3570000			827	1175
AGVILIAATNRPDILDPALLRPGR	24	2	2511.46	P0C5C0	P0C5C0	ftsH	ATP-dependent zinc metalloprotease FtsH	yes	yes	3	0.095913	36.166		1															4977600	0	4977600	0	0	0	0	0	0	0	0	0	0	0	0	0	0			828	1218
AGVLVVSSDR	10	0	1001.55	P63671	P63671	atpG	ATP synthase gamma chain	yes	yes	2	1.0644e-05	142	1	2	1	1	1	1		1	2	2	1	1	1	1	2	1	180970000	14264000	13439000	8886600	7348100	12084000	10638000	0	3183400	17271000	13170000	8489000	5828000	16450000	10136000	33923000	5862300			829	1302
AGVMTPVSACASGAEAIAR	19	0	1817.88	P63456	P63456	kasB	3-oxoacyl-[acyl-carrier-protein] synthase 2	yes	yes	2	7.3068e-18	114.99	2	2	2	2	2	2	2	2	2	2	2	2	2	2	2	2	476920000	35889000	20913000	23783000	18815000	50700000	36934000	26828000	13481000	29339000	33722000	26510000	23770000	40055000	23915000	42795000	29469000			830	1267
AGVMTPVSACSSGSEAIAHAWR	22	0	2244.04	P63454	P63454	kasA	3-oxoacyl-[acyl-carrier-protein] synthase 1	yes	yes	2,3	7.0122e-34	148.06	2	3	3	3	2	2	3	4	3	2	3	3	2	2	2	3	1315300000	59468000	62067000	73048000	74722000	76957000	68857000	161200000	244270000	74336000	54172000	82375000	67150000	65162000	51399000	29534000	70538000			831	1266
AGVPATALYVALGTEADER	19	0	1902.97	P96861	P96861		Uncharacterized tRNA/rRNA methyltransferase Rv3579c/MT3685	yes	yes	2	0.0237	30.288											1	1					3577400	0	0	0	0	0	0	0	0	0	0	1797900	1779600	0	0	0	0			832	1965
AGVPDGPVLELASGR	15	0	1436.76	O53374	O53374			yes	yes	2	2.0263e-07	79.652					1	1	1	1									16287000	0	0	0	0	3270300	3123700	4796900	5096000	0	0	0	0	0	0	0	0			833	856
AGVPLIEIVTKPIVGAGAR	19	1	1860.12	P64199	P64199	gatB	Aspartyl/glutamyl-tRNA(Asn/Gln) amidotransferase subunit B	yes	yes	3	5.622e-09	103.01	2	1	1	1	1	1	1	1	1	1	1	1	1	1	1	1	250880000	20779000	12506000	16695000	9466300	20212000	16575000	23646000	20436000	13917000	16493000	11119000	8325800	18829000	15270000	18432000	8179500			834	1365
AGVPVFAPHPGASPESGPGDPVAVAAAGLAEAR	33	0	3021.53	P66844	P66844	ffh	Signal recognition particle protein	yes	yes	2,3,4	3.8972e-07	74.321	2	1	2	1	3	3	3	2	1	2	2	2	2	2	2	2	702370000	56736000	31426000	45836000	30124000	51722000	54113000	56593000	42879000	33833000	50559000	40322000	29023000	49670000	42879000	60460000	26196000			835	1627
AGVQPLHDELATIDSAADATELAAALGTLQR	31	0	3117.59	O53649	O53649	zmp1		yes	yes	3	1.0981e-19	124.16	2	1	1	1	1	1	1	1	1	1	1	1	1	1	1	1	125140000	14336000	8504400	7599500	6407100	4759900	5229900	4723100	3928000	9862400	9294100	9365100	5664600	11302000	5315600	12958000	5886300			836	908
AGVSDPNRPTGAFMFLGPTGVGK	23	1	2275.14	P63288	P63288	clpB	Chaperone protein ClpB	yes	yes	2,3	0.0038283	59.547	1	1	1	2	1	1	1	1		1		2		1	1	1	247860000	21163000	17286000	17629000	20235000	26855000	15927000	26686000	27378000	0	16763000	0	8503700	0	15756000	23955000	9720500			837	1254
AGVSEPNAMVLATVADGKPVTR	22	1	2182.14	P65682	P65682	pdxH	Pyridoxine/pyridoxamine 5-phosphate oxidase	yes	yes	3	0.066595	40.197	1	1	1	1	1	1	1	1	1	1	1	1	1	1	1	1	63406000	2481600	5470900	3261800	5666900	3257000	2132900	2761400	3197800	3703400	4786200	3988300	3771600	5462600	6270900	3147500	4045200			838	1547
AGVTGLVLNSPFLDLQGPAILR	22	0	2250.27	O05805	O05805	Rv2854		yes	yes	3	0.00031884	51.688	1	1	1		1	1	1					1	1		1	1	6984600	1105700	792810	403450	0	535600	353560	180620	0	0	0	0	570410	659260	0	1830900	552250			839	570
AGVTLYLTGAR	11	0	1120.62	P67541	P67541	purH	Bifunctional purine biosynthesis protein PurH;Phosphoribosylaminoimidazolecarboxamide formyltransferase;IMP cyclohydrolase	yes	yes	2	0.0004985	60.305				1													0	0	0	0	0	0	0	0	0	0	0	0	0	0	0	0	0			840	1695
AGVTVITLGNHR	12	0	1236.69	O69735	O69735	eccCa1	ESX-1 secretion system protein EccCa1	yes	yes	2	0.0022506	45.764											1						3224200	0	0	0	0	0	0	0	0	0	0	3224200	0	0	0	0	0			841	1012
AGVTVVHCSASAPHR	15	0	1547.76	O53689	O53689	eccC3	ESX-3 secretion system protein EccC3	yes	yes	2,3	2.4409e-10	126.71	1				1	1	1			1			1	2			63461000	6115000	0	0	0	15594000	8348600	5863500	0	0	10630000	0	0	9338000	7571400	0	0			842	916
AGVVPPAEEDDPAEWK	16	0	1708.79	P60176	P60176	ahcY	Adenosylhomocysteinase	yes	yes	2	2.6521e-14	114.31	1	1	1	1	1	1	1	1	1	1	1	1	1	1	3	1	2366900000	151900000	130200000	105300000	80617000	176390000	183350000	189720000	161560000	119250000	145710000	114330000	80321000	168980000	104100000	370740000	84495000			843	1243
AGVVQTSFDK	10	0	1050.53	P0A5T4	P0A5T4	purC	Phosphoribosylaminoimidazole-succinocarboxamide synthase	yes	yes	2	0.0001947	60.598		1						1									30806000	0	15373000	0	0	0	0	0	15433000	0	0	0	0	0	0	0	0			844	1156
AGWEERPLQSVPPGVPTAPPAADPQR	26	1	2722.38	L7N4Q9	L7N4Q9			yes	yes	2,3	1.8791e-11	116.38	1	1	2	1	2	2	1	2	2	3	2	1	2	2	1	1	235550000	12259000	12210000	17629000	11503000	18790000	16014000	5154000	28094000	16877000	17332000	15275000	11421000	19902000	12469000	11536000	9089200			845	307
AGWLSVYVPSAEVLHHK	17	0	1891.99	Q7D5T2	Q7D5T2	wbbL	N-acetylglucosaminyl-diphospho-decaprenol L-rhamnosyltransferase	yes	yes	3,4	0.017146	34.395	2	2	1	1	2	1			2	2	2	2	1	1	1	2	49714000	5386400	2562500	2188600	1055600	3725800	2400500	0	0	4613500	6550100	5018900	3406500	2751500	2691600	4481100	2881600			846	2117
AGWNYGETTEAFGTTYEIPPATLPPGEYR	29	0	3187.48	O53182	O53182	korA	2-oxoglutarate oxidoreductase subunit KorA	yes	yes	3	0.085441	12.833			1											1			3507900	0	0	1564700	0	0	0	0	0	0	0	0	0	0	1943200	0	0			847	802
AGWVEHNPVEIWER	14	0	1720.83	O69664	O69664	glpK	Glycerol kinase	yes	yes	2	4.3271e-05	58.885							1										2248700	0	0	0	0	0	0	2248700	0	0	0	0	0	0	0	0	0			848	995
AGWVLPADAIADFAAGR	17	0	1699.87	O53287	O53287	Rv3040c		yes	yes	2,3	2.0713e-05	59.15			1	2	1		2	2	1	1	1	2	1			1	49107000	0	0	688640	5837300	465350	0	6545700	6281100	7310600	10783000	5223100	4772700	766950	0	0	432800			849	839
AGYCDLK	7	0	825.369	P65170	P65170	guaB3	Uncharacterized oxidoreductase Rv3410c/MT3518	yes	yes	2	0.061634	39.298												1				1	2031500	0	0	0	0	0	0	0	0	0	0	0	929710	0	0	0	1101800			850	1498
AGYDAPFPDK	10	0	1079.49	P64301	P64301	dhmA1	Haloalkane dehalogenase 1	yes	yes	2	8.6561e-06	86.344	1	1	1	1	1	1	1			1	1	1	1		1	1	143420000	12883000	12770000	11112000	10709000	7506400	7354900	10475000	0	0	10801000	10547000	10910000	20370000	0	9122100	8858400			851	1377
AGYEVVLK	8	0	877.491	O53872	O53872	fadB		yes	yes	1,2	0.0072183	60.508	1	1	1	1	1	1	1	2	1	1	1	1	2	2	1	1	309490000	14455000	12164000	12304000	8133000	22306000	18169000	50709000	29081000	17955000	12527000	14132000	11556000	35489000	19844000	21645000	9025600			852	956
AGYGGVIGVGQGSSRPPR	18	1	1713.89	Q10401	Q10401	pepA	Probable cytosol aminopeptidase	yes	yes	2,3	2.6252e-17	162.86	3	2	2	2	2	2	2	1	4	3	2	1	2	2	1	2	1011500000	85045000	39542000	48706000	27719000	113780000	21554000	203120000	47157000	64323000	81710000	28059000	26294000	52646000	53430000	92941000	25444000			853	1991
AGYIRPVAPGLYSWLPLGLR	20	1	2198.24	O05814	O05814	proS	Proline--tRNA ligase	yes	yes	3	3.6935e-17	123.14	1	1	1	1	1	1	1	1	1	1	1	1	1	1	1	1	58973000	3324200	3084400	2527900	1750100	4813100	4991000	5415900	2931200	4283400	6899000	1907900	1864600	4211100	5049600	4206600	1713400			854	573
AGYPEGIPPTDSFAVLALLCR	21	0	2246.14	L0T436	L0T436	Rv0543c		yes	yes	2,3	3.5411e-13	91.589	2		2	1	2	2	1	1	2	2	1	1	1	2	1	1	34033000	4494700	0	5092700	954520	4152100	3676300	394950	363020	4179700	2818900	665650	380860	790920	4803900	632670	631870			855	41
AGYPTACFVSINR	13	0	1454.7	L0T7V2	L0T7V2	Rv1770		yes	yes	2	2.4786e-07	120.57	1	1	2	1	1	1	1	1	1	1	1	1	1	1	1	1	160790000	11307000	7631600	13947000	5741200	10203000	8964500	16763000	11343000	10628000	8719700	7299100	4496700	15044000	9275900	14447000	4984000			856	112
AGYRPQLIVGDPDQISTEVLK	21	1	2298.22	L7N5G2	L7N5G2			yes	yes	3	8.6689e-08	84.946	1	1			1	1		1	1	1	1	1	1	1	1	1	57197000	5803400	4978000	0	0	4734500	6026000	0	3705800	4163900	5746700	3905800	3128600	2932800	3204200	6069500	2798100			857	430
AHAIALAETLPTACVLGDVDALADR	25	0	2562.31	O33236	O33236			yes	yes	2,3	1.4216e-17	104.67	2	1	2	1	1	2	2	2	3	2	1	1	2	2	1	1	156080000	13132000	9084700	10432000	10118000	9774200	7699300	6500500	10114000	9726900	12577000	6092300	6711200	13495000	10203000	13158000	7257300			858	743
AHALDKVELVSR	12	1	1336.75	L7N4I0	L7N4I0	deaD-2		yes	yes	3	0.011076	63.181									1								4411300	0	0	0	0	0	0	0	0	4411300	0	0	0	0	0	0	0			859	269
AHALSSPGR	9	0	894.467	L7N4T8	L7N4T8			yes	yes	2	8.7991e-05	104.2		1	1		1	1			1	1	1		1	1	1		15954000	0	1801600	1372100	0	1626400	2167500	0	0	1840000	1759200	146450	0	1641300	1210700	2388500	0			860	321
AHATQIDPNAEFFAAPLAWQER	22	0	2482.2	L7N5N8	L7N5N8	lmbE		yes	yes	2	6.6673e-14	88.555	1	1	1	1	1	1	1	1	1	1	1	1	1		1		31752000	2426300	1715900	2001600	1541300	2722300	4358300	3193300	2507900	1654100	2932200	1407700	1306500	1520900	0	2464000	0			861	467
AHATSGEESAPVTIDAAYR	19	0	1944.92	Q10510	Q10510		Uncharacterized protein Rv2226/MT2285	yes	yes	2,3	5.4431e-58	232.15	1	1	1	1	1	1	1		1	1	1	2	2	1	1	2	160060000	7654900	4552800	7153800	3519200	11278000	9305500	17026000	0	8052800	11338000	5646600	12042000	33148000	6611200	13412000	9323300			862	1995
AHAVAGDAELGQR	13	0	1293.64	P69942	P69942	glnE	Glutamate-ammonia-ligase adenylyltransferase	yes	yes	2	0.00010535	61.11	1	1	1		1	1			1	1	1	1	1		1	1	21889000	2357000	1489300	1343400	0	2196300	1706100	0	0	1616900	1493600	1041500	1115400	4258300	0	2686300	585130			863	1722
AHAVENSPGFLGFQLLR	17	0	1854.97	O06156	O06156	mhuD		yes	yes	3	3.5121e-14	102.65	1	1	1	1	1	1			1	1	1	1	1	1	1		44578000	5780400	3533500	5250300	3323700	1850800	2143500	0	0	3788100	3469000	3427900	2546100	3852000	2090100	3522600	0			864	600
AHAVENSPGFLGFQLLRPVK	20	1	2179.19	O06156	O06156	mhuD		yes	yes	3,4	1.427e-23	164.53	3	2	3	2	2	2			2	2	2	2	2	2	1	1	966720000	145380000	81949000	68831000	54527000	58935000	72688000	0	0	69986000	97958000	52772000	36327000	81477000	63304000	51817000	30775000			865	600
AHAVENSPGFLGFQLLRPVKGEER	24	2	2650.4	O06156	O06156	mhuD		yes	yes	3,4,5	2.6998e-18	145.55				1	1	1	2	3		1	1	1	1	1	2	1	501490000	0	0	0	12783000	25479000	15540000	125390000	189890000	0	33096000	3175200	4843900	14708000	29262000	39990000	7341700			866	600
AHAVLVDHLIPPMAR	15	0	1638.9	L0TB84	L0TB84	cobN		yes	yes	3	0.0036344	46.704								1									2880400	0	0	0	0	0	0	0	2880400	0	0	0	0	0	0	0	0			867	174
AHCPLLCTDDPLPGTVPVANVIGK	24	0	2543.29	Q10789	Q10789	lepB	Signal peptidase I	yes	yes	3	2.5274e-05	52.09	1	1	1	1	1	1	1	1	1	1	1	1	1	1	1	1	164130000	12628000	9447200	11800000	5311300	14134000	12417000	11276000	4738200	12083000	13726000	11077000	6929000	11497000	9012500	12571000	5480200			868	2018
AHDEDSVAGIGDR	13	0	1340.6	P95058	P95058	rpsQ	30S ribosomal protein S17	yes	yes	2,3	4.1613e-20	189.3	1	3	2	3	2	2	1		2	2	2	2	2	2	1	2	953970000	48240000	73036000	62157000	47755000	113360000	85828000	131220000	0	49607000	52103000	35880000	25105000	74214000	53417000	86423000	15622000			869	1851
AHDEMYPGPDGVVR	14	0	1541.69	P63611	P63611	aroC	Chorismate synthase	yes	yes	2	1.4488e-09	98.942	1	1	1	1	1			1	1	1	1	1	1	1	1	1	30715000	2080700	1330200	1627000	925160	3475600	0	0	2679600	2537900	2713500	1643300	923050	3490700	1911500	4198300	1178800			870	1291
AHDTATPQFVSSPGYEHAWLNPDNTEVSIDHLLSAPAIK	39	0	4228.05	L7N531	L7N531			yes	yes	4,5	2.499e-16	94.629	2	2	2	2	2	2	2	1	2	2	2	2	1	2	1	2	155080000	12536000	11596000	10630000	10752000	11064000	9701100	14112000	3321900	10997000	13676000	8487000	7541800	6717800	8022400	7697800	8231700			871	362
AHELGLVNVLAEPGTALDAAIALAEK	26	0	2585.41	L7N5S5	L7N5S5	echA1		yes	yes	3	2.2604e-07	73.865	1	2	1	1	2	1	1	1	1	2	2	1	1	1	2	1	70271000	3548900	6836200	3427200	2894300	4330900	1333200	901830	1022500	5103500	10846000	6173300	2086100	4194900	3777700	10416000	3378600			872	486
AHEVTMLDGK	10	0	1099.53	P96219	P96219	gltD	Glutamate synthase [NADPH] small chain	yes	yes	2	1.1175e-05	102.42	1	1	1	1	1	1	1	1	1	1	1	1	1			1	67744000	4904800	4516600	4546100	5894800	4507200	4217500	9301000	9215300	3391500	3665800	3688800	2673800	5184000	0	0	2036700			873	1922
AHGAALGDDEVAAVK	15	0	1422.71	O06811	O06811	tkt	Transketolase	yes	yes	2,3	6.2499e-16	121.99				2	2	1	2	2		1	1	2	1		4	2	254980000	0	0	0	7708900	20948000	9445800	56104000	39691000	0	8515400	7432600	16488000	16337000	0	52799000	19507000			874	689
AHGAALGDDEVAAVKK	16	1	1550.81	O06811	O06811	tkt	Transketolase	yes	yes	2,3	1.9148e-12	108.63		1	1	1	1	1	2	2	1				1	1	2		112710000	0	1662900	1640600	1577000	2057300	1324300	34802000	47598000	1997900	0	0	0	1642800	1493900	16916000	0			875	689
AHGAALLEAGHPVLLESYLDGPEVSLFCVVDR	32	0	3433.73	P65893	P65893	purD	Phosphoribosylamine--glycine ligase	yes	yes	4	1.9138e-25	119.35	1	1	1	1	1	1	1	1	1	1	1	1	1	1	1	1	21705000	1734000	1340100	1324400	1328800	916040	674840	485660	356610	2010600	1620100	1416300	1214200	2176600	1480000	2569200	1057100			876	1571
AHGIAFETSWLDPFTEFR	18	0	2123.01	Q50732	Q50732	Rv2566		yes	yes	3	4.1454e-15	116.78	1	1	1	1	1	2			1	1	1	1	1	1	1	1	12083000	1098400	655060	818820	353620	347120	961260	0	0	969020	1514900	929490	508660	1109100	641440	1569400	606360			877	2074
AHGIYVPGQMTVTGFDGVPEALSR	24	0	2501.24	P96857	P96857	Rv3575c		yes	yes	3	1.0837e-17	104.52	1		1	1	1	1			1	1	1	1	1	1	1	1	65984000	5605400	0	5317600	4357700	4858400	6029000	0	0	5170900	6508300	3518500	3498500	5552600	6389200	5182900	3994600			878	1964
AHGLPSAAQQK	11	0	1106.58	P96228	P96228	espR	Nucleoid-associated protein EspR	yes	yes	2,3	5.2452e-13	175.33	1		1	2	2	2	2	2	2	2	2	2	2	2	2	2	2074700000	23032000	0	110790000	141580000	167820000	114280000	133740000	126160000	133800000	177560000	78015000	71300000	271420000	210800000	245420000	69004000			879	1925
AHGSALFER	9	0	986.493	O33325	O33325	pnp	Polyribonucleotide nucleotidyltransferase	yes	yes	2,3	0.00011002	119.21	2	2	2	2	1	1			2	3	2	2	2	2	2	2	235160000	25248000	10927000	12379000	6475400	26660000	13132000	0	0	12126000	13447000	13520000	11278000	24080000	13604000	41067000	11223000			880	769
AHGVGDPSGFVK	12	0	1169.58	P66004	P66004	lpdC	Dihydrolipoyl dehydrogenase	yes	yes	2,3	1.7811e-06	93.623	2	2	2	2	2	2	2	2	2	2	2	2	2	2	2	2	914170000	56851000	40510000	45443000	35003000	66244000	41446000	178450000	110410000	33454000	42086000	32777000	28373000	65433000	51423000	57071000	29199000			881	1579
AHHAFVYVR	9	0	1098.57	P65567	P65567	nuoF	NADH-quinone oxidoreductase subunit F	yes	yes	3	0.042587	45.972					1												2640300	0	0	0	0	2640300	0	0	0	0	0	0	0	0	0	0	0			882	1532
AHLDTAAQ	8	0	825.398	O06812	O06812	tal	Transaldolase	yes	yes	2	0.011264	79.116	1	1				1											0	0	0	0	0	0	0	0	0	0	0	0	0	0	0	0	0			883	690
AHLNPQLEVTTVILTMYDGR	20	0	2270.17	L0TFM9	L0TFM9	parA		yes	yes	3	9.6277e-07	51.31	1		1														1615400	541310	0	1074100	0	0	0	0	0	0	0	0	0	0	0	0	0			884	222
AHLPDVALLDYR	12	0	1381.74	O53856	O53856	narL	Probable transcriptional regulatory protein NarL	yes	yes	3	5.5695e-05	74.611	1	1	1	1	1	1			1	1	1	1	1			1	18376000	1865400	1508300	1844200	1737600	1512600	2033500	0	0	1244900	1705900	1241000	740580	1478400	0	0	1464000			885	949
AHLTNLDGGTGK	12	0	1182.6	P96203	P96203	ppsD	Phthiocerol synthesis polyketide synthase type I PpsD	yes	yes	2	4.3087e-05	76.728									1	1							9970500	0	0	0	0	0	0	0	0	4456100	5514400	0	0	0	0	0	0			886	1912
AHPADVLPLWVAEMDVK	17	0	1889.97	P63502	P63502		Putative cystathionine beta-lyase	yes	yes	3	2.1184e-08	66.022	1	1	1	1	1	1	1		1	1	1	1	1	1	1		38149000	3600300	1690700	2850700	1224900	1884400	2315900	2328500	0	3418900	3917300	1767000	1162600	3986000	2852100	5149800	0			887	1276
AHPDAELFVHPECGCATSALYLAGEGAFPAER	32	0	3442.57	P65497	P65497	nadA	Quinolinate synthase A	yes	yes	3,4	4.0317e-10	94.207	3	2	2	2		2	2	1	2	3	2	2	2	2	2	2	365750000	38947000	29853000	25361000	12634000	0	23196000	21055000	7003700	21639000	57760000	22720000	11908000	28474000	16249000	35677000	13275000			888	1527
AHPDVFDVLLQVLDEGR	17	0	1921.99	P63288	P63288	clpB	Chaperone protein ClpB	yes	yes	2,3	1.6136e-20	158.91	2	2	2	2	2	2	2	2	2	2	2	2	2	2	2	2	44448000	2984400	2655100	2647800	2791000	2082900	1030900	1965900	1797000	3170700	4237900	2649300	2071400	3489200	3679500	4729300	2465500			889	1254
AHPELAEQVAK	11	0	1191.62	P65232	P65232	prs	Ribose-phosphate pyrophosphokinase	yes	yes	2,3	2.1365e-06	104.07	2	3	3	3	1	1	1	1	3	1	2	2	2	1		1	648430000	32747000	23919000	27284000	16448000	73246000	48572000	115870000	135990000	22739000	37489000	15905000	17522000	39532000	25147000	0	16017000			890	1503
AHPLISQAVVVGDAKPFIGALITIDPEAFEGWK	33	1	3488.87	O53521	O53521	fadD15	Long-chain-fatty-acid--CoA ligase FadD15	yes	yes	4	0.044613	37.944	1	1	1	1			1	1	1	1	1	1	1	1	1	1	46067000	3161700	2361400	2722500	1993700	0	0	1529900	1341100	3834800	5830500	2652100	2327700	4768300	5017200	6023800	2502300			891	874
AHQEIYNSLLQVLEDGR	17	0	1984	P0A522	P0A522	clpC	Probable ATP-dependent Clp protease ATP-binding subunit	yes	yes	2,3	1.5808e-42	216.77	2	2	2	2	2	1	3	2	2	2	2	2	2	2	1	1	515810000	49340000	33585000	38659000	26718000	36492000	22295000	33418000	22532000	43806000	41676000	21352000	18758000	42069000	33679000	32645000	18783000			892	1058
AHSGAPAVATMFTAAGEHLVGAPDIK	26	0	2518.26	O33291	O33291	Rv2749		yes	yes	3,4	1.3408e-10	86.18	2	2	2	2	2	2	1	2	2	2	1	2	2	1	1	2	207790000	10366000	14322000	11611000	15382000	12796000	11394000	14236000	24755000	12385000	15734000	4052100	14895000	16135000	4929700	13289000	11514000			893	758
AHTSVNAVNLEVLPAPEYSSAQR	23	0	2452.23	O69740	O69740	espI	ESX-1 secretion-associated protein EspI	yes	yes	2,3	1.0484e-64	217.02	2	2	2	1	2	2	2	2	3	2	1	1	2	2	2	1	207570000	14428000	12331000	14764000	6877200	21672000	16354000	8809700	5215800	14441000	14769000	9779500	7659500	21356000	16891000	15644000	6572300			894	1014
AHVETLR	7	0	824.45	CON__P15497	CON__P15497			yes	yes	2	0.00092931	104.76	1	1	1	1	1	1			1		1	1	1	1	1		27216000	1507300	2517400	2571600	3020000	4577200	1838800	0	0	774190	0	1773400	1590300	2057300	3180200	1808000	0		+	895	3
AHVGALLDSVDSAVELVEQLTAEPR	25	0	2618.36	O33247	O33247	dop	Pup deamidase/depupylase	yes	yes	3	2.8963e-48	178.03	1	1	1	1	1		1	1	1	1	1	1	1	1	1	1	20459000	1283900	728090	740450	1350900	445100	0	0	502380	2223400	2444200	1466600	1663200	1314700	2574400	1714900	2006900			896	748
AHVGTMSATLASR	13	0	1300.66	P63656	P63656	atpF	ATP synthase subunit b	yes	yes	2,3	4.8331e-08	140.16	1	1	1	1	1	1	2		1	1	1	2	1	1	1	2	85743000	4989500	2343300	3166400	3117600	5471700	3519500	10227000	0	4652400	4353800	4917100	11402000	7092400	4186600	6071600	10232000			897	1300
AHVPLSEMFGYVGDLR	16	0	1789.88	P0A556	P0A556	fusA	Elongation factor G	yes	yes	2,3	8.6423e-15	133.48	2	2	2	2	2	2	2	2	2	2	2	3	2	2	2	2	263240000	19291000	18690000	20298000	10654000	11793000	13847000	14122000	3541400	20331000	26927000	15353000	18222000	24577000	18887000	16733000	9976100			898	1072
AHWFFSLSPAER	12	0	1446.7	L0T3S5	L0T3S5	Rv0455c		yes	yes	3	0.00070252	56.205	1	1	1	1	1	1			1	1	1	1	1	1	1	1	25321000	1611900	1303500	1279100	2417600	1304800	875750	0	0	2553600	2755100	1738100	1584800	2953100	1184600	2270700	1487800			899	35
AHYDGLPVEFVAEAICTLGTHSPDR	25	0	2754.31	Q50631	Q50631	fadD9		yes	yes	4	2.1183e-12	91.238	1	1							1		1	1	1				3514100	871140	398190	0	0	0	0	0	0	707340	0	581010	394650	561730	0	0	0			900	2058
AIAADGGCDADDAPAFVAAAVAAFALSR	28	0	2663.26	P65065	P65065		Uncharacterized protein Rv3292/MT3391	yes	yes	3	2.7475e-06	77.401	1	1	1	1	1	1	1	1	1	1	1	1	1	1		1	6449600	380810	365510	370040	503370	419510	294500	218970	264230	691800	624880	358860	475660	368270	761100	0	352100			901	1478
AIAALDGWVTDAVEYGGHDAGAPK	24	0	2383.14	P67017	P67017	mshC	L-cysteine:1D-myo-inositol 2-amino-2-deoxy-alpha-D-glucopyranoside ligase	yes	yes	3	7.7689e-06	66.467	1	1	1	1		1			1	1	1	1	1	1	1	1	25693000	1528700	1553400	2089500	1659200	0	2067600	0	0	2127800	2605400	1438500	1575000	3459200	1376600	2567700	1644000			902	1647
AIAASGVAR	9	0	814.466	P95124	P95124		Uncharacterized oxidoreductase Rv2971/MT3049	yes	yes	2	9.2025e-05	129.42	2	1	1	1	1	1			1	1	1	1	1	1	1	1	557690000	87532000	30116000	30296000	25042000	71591000	50559000	0	0	39136000	36347000	23338000	18797000	53349000	35076000	40604000	15908000			903	1874
AIACGADAVVLGTPLAESAEALGEGWFWPAAAAHPSLPR	39	0	3928.96	P65170	P65170	guaB3	Uncharacterized oxidoreductase Rv3410c/MT3518	yes	yes	3,4	0.029085	24.877	2	2	2	2	2	2	2	2	2	2	2	2	2	2	2	2	115560000	7526800	6547800	7811300	7295700	8556200	7910000	5572400	4834800	7088600	8404000	5802200	5995200	9015000	6709600	10999000	5487000			904	1498
AIADAILVGTGTVLADDPALTAR	23	0	2223.21	P71677	P71677	ribD	Riboflavin biosynthesis protein RibD;Diaminohydroxyphosphoribosylaminopyrimidine deaminase;5-amino-6-(5-phosphoribosylamino)uracil reductase	yes	yes	3	0.0028179	45.135							1	1									3621600	0	0	0	0	0	0	1865400	1756200	0	0	0	0	0	0	0	0			905	1748
AIADEVDAVLMVDMAHFAGLVAAGVHPSPVPHAHVVTSTTHK	42	0	4297.18	O53615	O53615	glyA2	Serine hydroxymethyltransferase 2	yes	yes	7	0.097853	0.012817														1			324120	0	0	0	0	0	0	0	0	0	0	0	0	0	324120	0	0			906	902
AIADIAAR	8	0	799.455	P65633	P65633	dlaT	Dihydrolipoyllysine-residue acetyltransferase component of pyruvate dehydrogenase complex	yes	yes	1,2	7.2107e-06	147.52	2	2	2	2	2	2			4	2	2	2	2	2	2	2	287880000	16639000	16012000	17012000	31267000	25210000	14474000	0	0	38777000	10648000	26546000	19359000	19926000	15904000	20572000	15535000			907	1542
AIADIEAYPQWISEYK	16	0	1895.93	L7N4U7	L7N4U7	TB16.3		yes	yes	2	9.735e-13	96.247	1	1	1	1	1	1	1		1	1	2	1	1	2	1	1	1044400000	46311000	47401000	50577000	90935000	33927000	43810000	78585000	0	44180000	52180000	173180000	91968000	53824000	82745000	64548000	90259000			908	325
AIADIEAYPQWISEYKEVEILEADDEGYPKR	31	2	3639.76	L7N4U7	L7N4U7	TB16.3		yes	yes	3,4	0.0026351	61.03					1	1	2	2		1			1	1	1		69414000	0	0	0	0	3812300	3366900	21592000	17313000	0	5191100	0	0	2747300	8210300	7180200	0			909	325
AIADSGNSVTQTAAVIGTAQYLSPEQAR	28	0	2818.41	P0A5S4	P0A5S4	pknB	Serine/threonine-protein kinase PknB	yes	yes	2	5.3578e-06	62.582					1	1			1	1					1		11629000	0	0	0	0	3378000	1781600	0	0	1399600	2181400	0	0	0	0	2888300	0			910	1152
AIADTFGPCEPAQWDVR	17	0	1931.88	O06165	O06165	pccB-3		yes	yes	2	4.3248e-09	76.158	1	1	1	1	1	1			1	1	1	1				1	16666000	1516600	1279400	1211200	1147200	2230400	1324100	0	0	1651700	2013900	2154900	1145100	0	0	0	991550			911	607
AIAEAEEAALLAR	13	0	1326.71	P65575	P65575	nuoB	NADH-quinone oxidoreductase subunit B	yes	yes	2	6.9882e-05	67.519			1	1							1						48185000	0	0	18261000	11458000	0	0	0	0	0	0	18466000	0	0	0	0	0			912	1536
AIAETDTEVHTPFEQDFEK	19	0	2206.01	L0T829	L0T829	aceAa		yes	yes	2,3	1.5735e-17	99.371					1	1	1	2									40221000	0	0	0	0	13731000	13676000	3482300	9331100	0	0	0	0	0	0	0	0			913	115
AIAFAEENAIPINVTK	16	0	1699.91	P63642	P63642	argG	Argininosuccinate synthase	yes	yes	2	5.7163e-06	66.022	1	1	1	1	1	1	1	1	1	1	1	1	1		1	1	225010000	13173000	11031000	10523000	10026000	23295000	19667000	19044000	19656000	10712000	17179000	8152500	9882600	18699000	0	22355000	11614000			914	1295
AIAFAEQTGDAIAPEEGAYAFETLLR	26	0	2753.35	L0T6X5	L0T6X5	pks5		yes	yes	2	0.010878	25.819					1												686150	0	0	0	0	686150	0	0	0	0	0	0	0	0	0	0	0			915	92
AIAGHIGAQAR	11	0	1063.59	O06362	O06362			yes	yes	2	4.0672e-06	95.642	1	1	1	1	1		1	1	1	1			1	1			26718000	2011400	1424600	1427600	202880	3215800	0	5100000	3626200	2244000	2518000	0	0	2931200	2016000	0	0			916	657
AIAGYSCPPETK	12	0	1292.61	P63460	P63460	tesA	Probable thioesterase TesA	yes	yes	2	1.0594e-06	103.44	2	1	1	1	1	1	1	1	1	1	1	1	1	1	1	1	376600000	35007000	18792000	20052000	17366000	33987000	22529000	46659000	24934000	17181000	19005000	13184000	10775000	36420000	21502000	27980000	11229000			917	1269
AIALDPPLILADEPTAHLDFIQVEEVLR	28	0	3097.67	O53618	O53618		Uncharacterized ABC transporter ATP-binding protein Rv0073/MT0079	yes	yes	3	4.3289e-14	93.876	1	1	1	1	1		1	1	1	1	1	1	1	1	1	1	28366000	2099800	1134600	2708900	2906800	1409500	0	486130	756580	1775000	1808400	1191500	2387700	2405400	2067600	2734800	2493200			918	904
AIALDPQLILADEPTAHLDFIQVEEVLR	28	0	3128.68	P63401	P63401		Uncharacterized ABC transporter ATP-binding protein Rv2564/MT2640	yes	yes	3	7.1323e-15	104.6	1	1	1	1	1	1	1	1	1	1	1	1	1	1	1	1	198950000	15436000	11829000	15743000	7808400	10726000	11274000	2165500	2271500	18143000	21251000	11287000	9861700	16044000	14537000	19631000	10947000			919	1261
AIALQSEEIYNK	12	0	1377.71	L0T6S0	L0T6S0	umaA		yes	yes	2	3.3089e-06	81.92		1	1	1					1		1	1	1	1	1	1	182490000	0	12182000	12525000	17280000	0	0	0	0	24298000	0	19157000	14669000	31491000	28784000	1988600	20121000			920	90
AIAPDLQR	8	0	882.492	O53657	O53657	mmpL3	Putative membrane protein mmpL3	yes	yes	2	0.013699	82.452							1	1		1							21755000	0	0	0	0	0	0	12376000	4460000	0	4918400	0	0	0	0	0	0			921	909
AIAPSVLAALADTPVVVVNGAR	22	0	2103.21	O07781	O07781			yes	yes	3	0.025436	36.923	1	1	1		1	1	1	1	1	1		1	1	1	1		7633100	698990	532020	578250	0	970850	625920	298560	234900	597690	689180	0	319730	437830	948050	701160	0			922	728
AIAQYDVNVVGLTLSK	16	0	1689.93	Q79FX6	Q79FX6	mmaA2	Cyclopropane mycolic acid synthase MmaA2	yes	yes	2	0.00022833	51.495		1	1	1		1			1		1	1		1		1	68169000	0	9061700	10425000	8751900	0	5682600	0	0	6006400	0	7342800	6338900	0	10809000	0	3750400			923	2098
AIATEIGRPVMVK	13	1	1383.79	P71559	P71559	sucC	Succinyl-CoA ligase [ADP-forming] subunit beta	yes	yes	2,3	2.1377e-10	173.19	2	2	2	2	2	2	2	2	2	2	2	2	2	2	2	2	1345200000	96125000	66971000	77042000	67125000	92991000	70881000	115150000	121300000	88577000	69942000	55473000	40009000	152500000	93308000	100690000	37132000			924	1727
AIATLSTGYLNALQYAK	17	0	1796.97	L7N547	L7N547	fadE5		yes	yes	2	1.8711e-14	107.35	1	1	1		1	1	1		1	1	2	1	1	1	1	1	287040000	18349000	16788000	14450000	0	17007000	21686000	22036000	0	34843000	43415000	23531000	8811000	27280000	17599000	14463000	6777100			925	371
AIAVDVDAK	9	0	900.492	P63484	P63484		Uncharacterized oxidoreductase Rv2298/MT2355	yes	yes	1,2	0.0021099	93.162				1												1	1658200	0	0	0	1154000	0	0	0	0	0	0	0	0	0	0	0	504260			926	1270
AIAVQPDVLLMDEPCSSLDPISTMAIEDLISELK	34	0	3712.85	O53832	O53832	pstB1	Phosphate import ATP-binding protein PstB 1	yes	yes	3	0.020358	24.258	1	1	1	1	1	1	1	1	1	1	1	1	1	1	1	1	8955200	604780	397430	619960	350870	751330	568190	797470	482740	669740	701510	369440	392440	525660	409270	893830	420540			927	943
AIAVQSEEVYNNFMHYLTGCAER	23	0	2701.23	P0C5C3	P0C5C3	mmaA1	Mycolic acid methyltransferase MmaA1	yes	yes	3	0.063958	28.299											1						1363900	0	0	0	0	0	0	0	0	0	0	1363900	0	0	0	0	0			928	1221
AIAWCQEHITSAHPNFQFEVSDIYNSLYNPK	31	0	3678.72	P71779	P71779		Uncharacterized protein Rv1498c/MT1546	yes	yes	4	2.6878e-19	110.17	1	1	1	1	1	1	1	1	1	1	1	1	1	1	1	1	73164000	7863600	5015000	6159000	3105300	4265700	4398200	3367300	1801700	4271000	3854300	3467000	3029200	6675900	6230900	6631600	3028800			929	1762
AICDSAGVDDAK	12	0	1220.53	Q8VJW6	Q8VJW6	eccC5	ESX-5 secretion system protein EccC5	yes	yes	2	0.078658	19.271	1																2229600	2229600	0	0	0	0	0	0	0	0	0	0	0	0	0	0	0			930	2158
AIDAAETLDAETTDSDATSLAAAVLR	26	0	2590.26	O69648	O69648			yes	yes	2	7.8885e-11	84.68	1			1	1	1			1		1	1	1	1	1	1	17726000	2199600	0	0	1206200	1749900	1721600	0	0	1219800	0	972700	749230	2526300	2357700	1807400	1215900			931	985
AIDAMTPIGR	10	0	1043.54	P63673	P63673	atpA	ATP synthase subunit alpha	yes	yes	2	1.0657e-05	128.27	1	1	1	1	2	1	1	1	1	1	1	1	1	2	1	1	692630000	54059000	41149000	53223000	45341000	41925000	35667000	0	61060000	41627000	33879000	39461000	35730000	63290000	55422000	57875000	32917000			932	1303
AIDDDLAGLDLGR	13	0	1342.67	O07797	O07797	fadD23	Probable long-chain-fatty-acid--CoA ligase FadD23	yes	yes	2	2.7956e-10	152.38	1	1	1	1	1	1			1		1	1	1	1		1	54752000	7361900	3617500	4430300	5304300	4844000	4293100	0	0	6601500	0	4299200	3830100	1501000	4954900	0	3713900			933	730
AIDDFLAGPEHIFSILESALPQVHR	25	0	2774.44	O53585	O53585	glfT2	Galactofuranosyl transferase GlfT2	yes	yes	4	3.8179e-09	78.272	1	1	1	1					1	1	1	1	1	1	1	1	16082000	745600	554550	437480	510920	0	0	0	0	2406200	2602800	1115100	1121700	1528000	1559800	2219200	1280100			934	899
AIDDGDTGYPYGTEYAEAVR	20	0	2161.94	P63502	P63502		Putative cystathionine beta-lyase	yes	yes	2	5.3937e-12	80.362	1	1	1	1	1	1	1	1	1	2	1	1	2	1	2	1	153500000	10574000	10248000	9304700	4716000	7523700	8822200	5057400	5234000	11625000	27276000	9099900	7385900	12637000	8594000	9903400	5494700			935	1276
AIDDGWVAR	9	0	1001.49	P66902	P66902	thrC	Threonine synthase	yes	yes	2	9.8128e-05	98.582	1	1	1	1	1	2	1	1	1	1	1	1	2	2	1	1	108420000	6208500	5632200	5848800	5910400	5001900	8516500	7704000	8647900	5471900	6773600	5616700	4680600	11547000	9706300	6206600	4950800			936	1633
AIDLEDTEGLIAADR	15	0	1600.79	L7N5A5	L7N5A5			yes	yes	2	9.1064e-08	83.54	1	1	2	2	1	1		1	1	1	1	1	1	2	1	3	89830000	4089600	3406200	6679500	6207600	4669800	2837500	0	20819000	3369600	3741200	3091500	2870800	3990300	6530500	5639300	11887000			937	399
AIDLFKPLASK	11	1	1201.71	O53823	O53823	purM	Phosphoribosylformylglycinamidine cyclo-ligase	yes	yes	2,3	3.6607e-06	111.52	2	2	2	2	2	2	1	2	2	2	2	2	2	2	2	2	120440000	7940100	4842900	5561700	7786800	9675100	5707000	6855400	8492100	9795300	5803500	8838900	7671400	11143000	5509400	9863900	4954200			938	936
AIDLIDEAGAR	11	0	1142.59	P0A522	P0A522	clpC	Probable ATP-dependent Clp protease ATP-binding subunit	yes	yes	2	1.6006e-06	141.91	1	1	2	1	1	1	2	1	1	1	2	1	1	1	1	1	572620000	31151000	24595000	50986000	31269000	44538000	37535000	50680000	48804000	24567000	31388000	52887000	19196000	31937000	22348000	45510000	25229000			939	1058
AIDLTPAAVGPAVIPPANLR	20	0	1955.12	P71866	P71866	mhpF	Acetaldehyde dehydrogenase	yes	yes	2	0.00085634	62.658	1	1				1											6219100	2288200	2046100	0	0	0	1884900	0	0	0	0	0	0	0	0	0	0			940	1793
AIDLVDEAASR	11	0	1158.59	P63288	P63288	clpB	Chaperone protein ClpB	yes	yes	2	5.2541e-07	150.04	1	1	1	1	2	1			1	2	1	1	2		2	1	463110000	21037000	19298000	16371000	46698000	53677000	23735000	0	0	13533000	80939000	13444000	13672000	100890000	0	45187000	14632000			941	1254
AIDMLESLGAEHLANR	16	0	1738.87	O53288	O53288			yes	yes	2,3	1.228e-13	101.42	1	1	1	1	1	2				1	1	1	1	1	1	1	61475000	5156600	3066500	5159300	3560600	6249600	7825000	0	0	0	6827600	3025200	2782300	6514600	4299400	4767900	2240200			942	840
AIDTESNLGQYL	12	0	1322.64	P63345	P63345	mpa	Proteasome-associated ATPase	yes	yes	1	1.5796e-06	127.46			1								1				1		3849300	0	0	1146700	0	0	0	0	0	0	0	552910	0	0	0	2149800	0			943	1256
AIEAIAAALR	10	0	997.592	L7N5E9	L7N5E9			yes	yes	2	0.041082	49.742				1					1								1658500	0	0	0	830050	0	0	0	0	828490	0	0	0	0	0	0	0			944	421
AIEILQTGVIR	11	0	1211.72	P95143	P95143	lldD	Putative L-lactate dehydrogenase [cytochrome]	yes	yes	1,2	1.0091e-14	177.57	2	2	2	2	1	1	2	2	3	3	2	1	2	1	3	1	480600000	35720000	28738000	30756000	31804000	9227300	8208700	12857000	14739000	37076000	29282000	27921000	35813000	46558000	21335000	75135000	35433000			945	1883
AIEIPDGSPDDPGAAETVYGLGNR	24	0	2413.14	P65069	P65069		Uncharacterized protein Rv3400/MT3508	yes	yes	2,3	8.0205e-13	96.848	2	2	2	2	2	2	1	1	2	2	2	2	2	2	1	2	359940000	28970000	17711000	21683000	20343000	22846000	20338000	20450000	21102000	22425000	29768000	16797000	17188000	31937000	25706000	25594000	17078000			946	1480
AIELITLR	8	0	927.575	Q8VKS0	Q8VKS0			yes	yes	2	0.0011759	102.46				1								1			1		1960600	0	0	0	1151900	0	0	0	0	0	0	0	808620	0	0	0	0			947	2168
AIENALTLILGLPTGPER	18	0	1877.06	P0CL62	P0CL62	mazF7	mRNA interferase MazF7	yes	yes	2,3	7.2713e-13	91.401	1	1	1	1	1	1	2	1	1	1	1	1	1	1	1	1	9553100	671390	933840	795240	413400	475210	543670	451340	178800	636620	764820	506970	567570	545730	683800	802640	582080			948	1228
AIESAGLRPGADVALALDAAATEFFTDGTGYVFEGTTR	38	1	3859.89	P96377	P96377	eno	Enolase	yes	yes	3	0.0070674	53.886	1	1	1	1	1	1	1	1	1	1	1	1	1	1	1	1	129590000	8480400	7566500	8844700	9606800	4719200	4172000	3066000	2595900	9906500	10845000	7992100	8139700	9831000	12169000	11640000	10014000			949	1940
AIESGLVDLNVHDLR	15	0	1649.87	P66968	P66968	trmD	tRNA (guanine-N(1)-)-methyltransferase	yes	yes	3	1.0844e-09	100.11	1	1	1	1	1	1		1	1	1	1	1	1				27826000	1823500	1601100	1633000	1842600	2851100	2721700	0	5702900	2696200	2212300	1482500	1774700	1484600	0	0	0			950	1641
AIETAIR	7	0	772.444	P66734	P66734	frr	Ribosome-recycling factor	yes	yes	1,2	2.8012e-05	134.44				1	1		1	1			1	1		1		1	53535000	0	0	0	4935400	10376000	0	23497000	2269100	0	0	4243500	3578800	0	343940	0	4291800			951	1613
AIEVIGR	7	0	756.449	P66435	P66435	rpsP	30S ribosomal protein S16	yes	yes	2	1.6096e-05	139.92	2	1	1	1	1	1	1	1	1	1	1	1	1	1	1	1	229240000	17610000	7304000	8473500	8033300	15413000	12456000	57732000	30718000	6625000	8490400	10451000	7632300	10135000	8404500	13745000	6021100			952	1602
AIEVTSEEVYNR	12	0	1408.68	Q79FX8	Q79FX8	mmaA4	Hydroxymycolate synthase MmaA4	yes	yes	2	7.0146e-27	207.29	2	1	2	1	1	1	1	1	1	1	2	1	2	1	1	1	433290000	32040000	24294000	32691000	17658000	33805000	39164000	20515000	23352000	26242000	25242000	21715000	16704000	47272000	26573000	26699000	19324000			953	2099
AIEWLHTVR	9	0	1123.61	L0TCD9	L0TCD9	atsB		yes	yes	2	0.057702	28.495	1	1	1		1				1								40893000	5323900	5930800	3829600	0	19209000	0	0	0	6600400	0	0	0	0	0	0	0			954	193
AIFDALR	7	0	804.449	L0T846	L0T846	galU		yes	yes	2	0.00014083	124.37	2	1	1	1		1	1	1	1	1	1	1	1	2	1	1	43328000	5939500	2612600	2438500	1604300	0	3241500	2692000	3217400	2913400	2891400	2091500	1250500	3043100	4611400	2929900	1851000			955	117
AIFDLVPGDSILEGALGLR	19	0	1955.07	P71846	P71846	fdxB		yes	yes	2,3	1.1775e-12	88.565	2	2	2	1	1	2	2	2	1	2	2	2	2	2	1	1	23587000	1388300	1530200	1574000	684070	1776200	1814200	1939700	1206900	1715000	2023000	1379000	1008300	1672200	1176000	1956600	743380			956	1785
AIGEVFDLR	9	0	1018.54	P77899	P77899	metK	S-adenosylmethionine synthase	yes	yes	2	0.00012091	80.688	1	1	1		1	1		1	1		1	1				1	15314000	1439200	1452600	1283000	0	1195900	766190	0	869160	2708100	0	2307800	1430900	0	0	0	1860900			957	1820
AIGEVFDLRPGAIIR	15	1	1625.93	P77899	P77899	metK	S-adenosylmethionine synthase	yes	yes	2,3	7.3507e-11	157.68	2	2	2	2	2	2	2	2	2	2	2	2	2	2	2	2	1113500000	63814000	74024000	63998000	54540000	45728000	47337000	144830000	185700000	55586000	57493000	45649000	46297000	66488000	48802000	62247000	51002000			958	1820
AIGGEIR	7	0	714.402	P60796	P60796	pdxS	Pyridoxal biosynthesis lyase PdxS	yes	yes	2	0.0031917	79.116	1	1	1	1	1	2		1	1		1	1		1	1	1	140500000	13423000	10220000	10454000	9772200	14646000	23278000	0	6640100	6515600	0	8087700	5135700	0	11858000	16233000	4233000			959	1250
AIGGTVHEIIPYTNTPFFLSTILPSSNTVSTANELSR	37	0	3947.03	L7N537	L7N537	lipE		yes	yes	3	1.385e-06	63.328	1	1	1		1	1	1		1	1			1	1	1	1	32746000	1628400	1441400	2200300	0	2473100	3690200	3073100	0	2898200	2682500	0	0	4251100	3670100	3378200	1359800			960	366
AIGHGWGNAPTDEADAEK	18	0	1837.82	L7N537	L7N537	lipE		yes	yes	2	0.0061209	42.51	1	1	1	1	1	1	1		1	1	1	1	1	1	1		22997000	1985700	1591500	1366200	456030	2340400	2435900	1026600	0	1730700	1837900	1119200	1081900	2334200	1313900	2376800	0			961	366
AIGLVMPQLK	10	0	1068.64	P64178	P64178	gap	Glyceraldehyde-3-phosphate dehydrogenase	yes	yes	2	0.00015092	74.376	1	1	1	1	1	1	1	1	1	1	1	1	1	1	1	1	266630000	19059000	14532000	15835000	13755000	22200000	16920000	32009000	17409000	17210000	12830000	13347000	10249000	18117000	13215000	19314000	10631000			962	1360
AIGPGGLFLALPGAR	15	0	1408.82	P0A5L4	P0A5L4	murF	UDP-N-acetylmuramoyl-tripeptide--D-alanyl-D-alanine ligase	yes	yes	2	4.3621e-10	110.38	1	1	1	1	1	1	1	1	1	1	1	1	1	1	1	1	86208000	6296500	3634800	5470700	4135500	5265100	6601800	9477700	5880300	4776900	6217300	3215700	3109200	7027200	6500000	5652100	2947100			963	1129
AIGSDVVVECGDIAQPDTADR	21	0	2187.01	L0T6X5	L0T6X5	pks5		yes	yes	2	8.1349e-13	92.098		1			1	1					1	1			1		8694700	0	1018900	0	0	2509300	1272400	0	0	0	0	994610	942800	0	0	1956600	0			964	92
AIGTPTR	7	0	714.402	O53617	O53617		Uncharacterized ABC transporter permease Rv0072/MT0078	yes	yes	2	0.045051	47.743									1	1			1				34840000	0	0	0	0	0	0	0	0	9556500	11680000	0	0	13604000	0	0	0			965	903
AIGTTSLGHDLPNVLR	16	0	1662.91	P0A572	P0A572		Uncharacterized protein Rv2715/MT2788	yes	yes	3	3.4929e-05	57.288	1	1	1	1			1		1		1	1	1	1		1	38279000	1785000	4639900	4583900	2030900	0	0	4814200	0	3597800	0	3075400	3312500	5987600	2416500	0	2035200			966	1079
AIGTVFQDPMSALTPVYTVGDQIAEAIEVHQPR	33	0	3552.79	P63395	P63395		Uncharacterized ABC transporter ATP-binding protein Rv1281c/MT1318	yes	yes	3	6.6626e-07	61.241	1	1	1	1	1	1	1		1	1	1	1	1	1	1	1	11800000	995110	767610	917430	654240	709500	697530	305490	0	956150	719350	630550	749710	1101900	891500	1107700	596350			967	1259
AIGVDDYMR	9	0	1038.48	P66004	P66004	lpdC	Dihydrolipoyl dehydrogenase	yes	yes	1,2	6.3793e-05	130.75	1	1	1	2	1	1	1	1	1	1	1	1	1	1	2	1	304060000	25205000	16983000	23272000	13925000	16991000	13533000	24576000	32659000	20179000	18677000	12655000	10827000	24591000	16298000	23307000	10376000			968	1579
AIGYTSIYEDVEHVALVR	18	0	2034.04	P0A5V0	P0A5V0	ribBA	Riboflavin biosynthesis protein RibBA;3,4-dihydroxy-2-butanone 4-phosphate synthase;GTP cyclohydrolase-2	yes	yes	3	1.2269e-08	64.454	1	1	1	2	1	1	1	1	2	2	2	1	2	1	1	1	68440000	3332100	2029900	3161600	7222200	2625500	1644500	5314800	4828600	4520600	5694400	6325400	3050600	8074200	3534700	3615400	3465500			969	1162
AIHAGYRPDPATGAVNVPIYASSTFAQDGVGGLR	34	1	3427.73	P66875	P66875	metB	Cystathionine gamma-synthase	yes	yes	4	0.0001398	80.632	1	1	1	2	1	1	1	1	1	1	1	1	1	1	1	1	161580000	8663600	8326500	8260300	23979000	7896500	7595100	10485000	7790500	8808200	11246000	8477000	10221000	10072000	9367300	11986000	8406900			970	1629
AIHFQEWWVR	10	0	1370.69	P96866	P96866	cofD	2-phospho-L-lactate transferase	yes	yes	3	8.5779e-05	121.73	1	1	1	1	1	1			1	1	1	1	1	1	1	1	19190000	1402500	1641200	1012700	1537800	1223800	978850	0	0	1304500	1920200	1036700	1441100	1927400	1283800	1400200	1079900			971	1967
AIHGETAPYNDIVSWNWTELPSALGVTNHLAFR	33	0	3678.82	O53865	O53865	kdc	Alpha-keto-acid decarboxylase	yes	yes	3,4	3.052e-25	114.79			1	1			2		1		1					2	31296000	0	0	5501800	5616800	0	0	2586800	0	6086000	0	5409200	0	0	0	0	6095000			972	951
AIHKLPIK	8	1	918.601	P95056	P95056	rplP	50S ribosomal protein L16	yes	yes	3	0.04881	58.815							1										30585000	0	0	0	0	0	0	30585000	0	0	0	0	0	0	0	0	0			973	1849
AIIDQLPDEDIVYVGDTGNGPYGPLTIPEIR	31	0	3339.69	P63635	P63635	murI	Glutamate racemase	yes	yes	2	0.091792	3.1064									1								1252200	0	0	0	0	0	0	0	0	1252200	0	0	0	0	0	0	0			974	1294
AIIETLDK	8	0	901.512	Q8VJ55	Q8VJ55			yes	yes	2	0.00089161	81.642	1	1	1	1	1	1	1	2	1	1	1	1	1	1	1	1	149390000	4285700	6604100	7516000	6839000	16078000	13239000	13448000	23731000	7116200	10607000	6992000	6900100	5369700	6485900	8052300	6125000			975	2150
AIKPYLITSGNPPTR	15	1	1626.91	L7N605	L7N605	sdhB		yes	yes	2	3.4851e-06	90.476		1					1										4440100	0	1098400	0	0	0	0	3341700	0	0	0	0	0	0	0	0	0			976	524
AILAGGCFWGLQDLIR	16	0	1788.93	P0A5L0	P0A5L0	msrA	Peptide methionine sulfoxide reductase MsrA	yes	yes	2	6.5413e-10	87.138								1									457640	0	0	0	0	0	0	0	457640	0	0	0	0	0	0	0	0			977	1127
AILANLATSLFEHGR	15	0	1611.87	P0A5V4	P0A5V4	rplQ	50S ribosomal protein L17	yes	yes	2,3	7.7471e-62	252.04	2	2	2	3	1	2	2	2	2	2	2	2	4	2	3	3	1083300000	99579000	75254000	80505000	77158000	59123000	68022000	62156000	47934000	60140000	68728000	66965000	38799000	105500000	75153000	70901000	27354000			978	1164
AILASDIR	8	0	857.497	P60759	P60759	hisG	ATP phosphoribosyltransferase	yes	yes	1,2	0.0010593	110.61	1	1			1	1	1	1	1		1	1	1	1		1	41031000	3950900	3907300	0	0	3168300	2543100	5902500	3702100	3872700	0	1629100	3294800	4945000	3101400	0	1014400			979	1249
AILDEWK	7	0	873.46	O33236	O33236			yes	yes	1,2	0.00060617	110.63	1	1	1	1	1	1		1	1	1	1	1	1	2	1	1	31083000	1801200	1611500	1757600	2006300	2143300	1320200	0	3282900	1899300	1852000	1435900	1251000	2344100	3882600	2698900	1796500			980	743
AILGIGAGWFELEHR	15	0	1667.88	L7N4E3	L7N4E3			yes	yes	3	8.3282e-10	116.19	1			1	1					1	1	1	1	1	1	1	13300000	0	0	0	1118800	1204900	0	0	0	0	1445900	1819300	1747600	1097900	1859800	1432100	1573600			981	245
AILGMLPK	8	0	841.51	P66065	P66065	rplM	50S ribosomal protein L13	yes	yes	1,2	0.0046601	66.138	1	1	1	1	1	1	2	1	1	1	1		2	1	2		184180000	14675000	10680000	6311600	4069600	13052000	9602400	34064000	4133800	14580000	12390000	10755000	0	29062000	4372600	16428000	0			982	1588
AILLTDSDSPTYVQLINPLVDAAAVSGETQQK	32	0	3356.74	O53689	O53689	eccC3	ESX-3 secretion system protein EccC3	yes	yes	2,3	2.5066e-07	72.11	2	2	1	1	2	2	2	1	2	1	2	2	2	2	1	2	94577000	7837200	6269300	4460000	3110800	7148000	10095000	2709000	1153500	8153100	4513800	8023000	5291800	9941900	5980700	4753700	5136500			983	916
AINAVADCR	9	0	988.476	L7N576	L7N576	ech		yes	yes	2	1.4408e-05	141.48	1	1	1	1	1	1	2	1	1	1	1	1	1	1	1	1	399400000	30617000	18047000	22123000	11886000	35780000	21821000	60617000	43910000	21179000	20260000	10352000	6700600	34921000	23212000	30373000	7600600			984	385
AINLELPR	8	0	924.539	L7N5K6	L7N5K6	fadE23		yes	yes	1,2	7.2774e-06	144.38	2	1	1	1	1	2	1	1	1	2	1		1	2	1		273520000	33190000	23953000	26220000	2461500	19140000	19668000	24543000	16758000	3349200	28114000	2799300	0	25862000	21306000	26152000	0			985	451
AINNALGGNRPAVYAPK	17	1	1724.93	P63456	P63456	kasB	3-oxoacyl-[acyl-carrier-protein] synthase 2	yes	yes	2,3	1.414e-14	130.95	2	2	2	2	2	2	2	2	2	2	2	2	2	1	2	2	1448400000	95476000	62230000	69924000	43124000	130690000	112670000	265190000	115530000	84324000	83895000	63223000	54143000	111980000	16113000	80270000	59629000			986	1267
AINQPPLAVTTHPFDTR	17	0	1876.98	P63854	P63854	ctaC	Cytochrome c oxidase subunit 2	yes	yes	2,3	1.7322e-12	87.429	2	3	2	4	2	2	3	2	4	2	2	3	2	2	3	3	1104000000	81079000	69640000	19469000	70912000	80043000	74608000	83296000	17242000	111830000	92492000	57687000	52052000	95726000	66219000	90031000	41643000			987	1327
AINSAVFPGQQGGPLMHVIAGK	22	0	2191.16	O53441	O53441	glyA1	Serine hydroxymethyltransferase 1	yes	yes	3	9.6916e-08	74.776	1	1	1	1	1	1	1	2	1	1	1	1	1	1	1	1	509840000	29488000	38593000	32701000	38671000	17887000	15007000	23361000	35091000	42517000	40669000	32693000	33101000	33223000	30442000	35574000	30824000			988	859
AINSEVK	7	0	759.413	L7N5C5	L7N5C5			yes	yes	2	0.00071158	110.63	1	1	1	1	1	1			1		1		1	1			87349000	11260000	11246000	12283000	0	15581000	10405000	0	0	9300200	0	6432800	0	10840000	0	0	0			989	408
AINSLNQTMVDLLATVLMSWEHEDAVHAVVLSGAGER	37	0	3975.98	L7N4L1	L7N4L1	echA9		yes	yes	4	1.2481e-10	78.552	1	1	1	1	1	1	1	1	1	1	1	1	1	1	1	1	10655000	639640	585820	649270	933210	598570	548550	730750	516600	689860	1083600	498540	450240	372830	848420	886430	622870			990	283
AINTVKPGR	9	1	954.561	P0A5J2	P0A5J2	map	Methionine aminopeptidase 2	yes	yes	2	6.0742e-05	128.36						1	1				1						38828000	0	0	0	0	0	7462700	8300000	0	0	0	23066000	0	0	0	0	0			991	1122
AIPGAAEPIAR	11	0	1064.6	L7N5L0	L7N5L0			yes	yes	2	0.0022725	55.801	1	1	1	1	1	1			1	1			1	1	1		38766000	4475600	2979400	3069200	2405900	4196100	4620000	0	0	1518300	3953700	0	0	4190500	2783800	4573000	0			992	454
AIPIVDVPVQLIVNSQDPYVRPYGYDQTAR	30	1	3385.77	P66777	P66777	ephD	Probable oxidoreductase EphD	yes	yes	3,4	9.2039e-06	71.297	2	2	2	2	2	2	2	2	2	2	2	2	2	2	2	2	201370000	11355000	10694000	10230000	7378200	13242000	16142000	10599000	5903800	13345000	18815000	9677000	8561200	18193000	13905000	25074000	8250200			993	1618
AIPLSAQVR	9	0	953.566	O53203	O53203	gdh	NAD-specific glutamate dehydrogenase	yes	yes	2	0.00013406	88.921	1	1	1	1	1		1		1	1	1	1	1	1		1	86621000	6980900	5023500	6421200	2507700	11810000	0	12706000	0	5969500	8452400	4443100	3870700	9291400	6129800	0	3014200			994	808
AIPVVQLGTGNVGVHSLR	18	0	1816.03	O05918	O05918			yes	yes	2,3	2.5997e-16	137.61	1	1	1	2	2	2	2	2	1	2	1	1	2	1	2	3	89505000	4467700	1763700	2561100	4742900	7808000	6296400	11156000	14298000	2777200	6873500	1472000	2425200	7318700	1381000	8703000	5460600			995	593
AIQDETGIRPTWSPESYPDAVEDVR	25	1	2830.34	P64797	P64797	mtcA1	Beta-carbonic anhydrase 1	yes	yes	2,3	5.7084e-34	169.41	2	2	2	2	2	2	2	4	2	2	2	2	2	2	2	2	1144900000	72463000	51983000	61173000	85985000	86950000	59590000	74561000	154460000	49773000	70398000	45857000	62855000	73961000	56746000	78906000	59224000			996	1418
AIQDPASGQPAR	12	0	1209.61	O05889	O05889	lpqB	Lipoprotein LpqB	yes	yes	2	3.9303e-06	83.226	1	1	1	1	1	1			1	1	1	1	1	1	1	1	41551000	4788900	2453800	2820600	998510	4835300	3431500	0	0	2547500	3144600	1480000	1184200	5599400	3402200	3900900	963150			997	583
AIQLAGLAPGDIDHVNAHATGTQVGDLAEGR	31	0	3066.55	P63456	P63456	kasB	3-oxoacyl-[acyl-carrier-protein] synthase 2	yes	yes	2,3,4	6.3752e-27	140.73	2	2	2	2	3	2	2	2	2	2	2		3	2	3	2	1246500000	116290000	74103000	77855000	54068000	98295000	81200000	87465000	79432000	86508000	86218000	63599000	0	114400000	80343000	84147000	62615000			998	1267
AIQLHPLVCEAFNADFDGDQMAVHLPLSAEAQAEAR	36	0	3933.88	P0A674	P0A674	rpoC	DNA-directed RNA polymerase subunit beta	yes	yes	3,4	3.9969e-12	86.552	2	3	2	2	2	3			2	2	2	2	2	2	3	1	169070000	16255000	13762000	13775000	7166700	9570000	13578000	0	0	13053000	11280000	11021000	9898000	13347000	10617000	18402000	7347700			999	1211
AIQTAPVQDAIAGR	14	0	1409.76	P63775	P63775	cinA	CinA-like protein	yes	yes	2	1.8824e-09	116.19	1	2	1	1	1	1	1	1	2	1	1	1	1	1	1	1	238040000	13334000	19060000	12134000	9409800	18632000	14628000	17264000	11925000	37865000	12593000	8214600	5973100	16433000	12052000	21035000	7485300			1000	1317
AIQVFLAK	8	0	888.543	L7N4H1	L7N4H1	IrpA		yes	yes	1	0.004877	83.364														1			5961700	0	0	0	0	0	0	0	0	0	0	0	0	0	5961700	0	0			1001	264
AISFRPTADLVDDIGPDVR	19	1	2056.06	P0A666	P0A666	rraA	Putative regulator of ribonuclease activity	yes	yes	3	2.2751e-08	89.859	2	1	1	1	1	1	1	1	1	1	1	1	1	1	1	1	207550000	23495000	8555100	8680400	11535000	16341000	10054000	25532000	20446000	9997900	11813000	7562200	8975200	13365000	10341000	11923000	8935400			1002	1207
AISLIGR	7	0	728.454	O06934	O06934	glf	UDP-galactopyranose mutase	yes	yes	2	0.0005291	116.11											1	1				1	2779000	0	0	0	0	0	0	0	0	0	0	820030	1015200	0	0	0	943820			1003	691
AISLLLR	7	0	784.517	P63673	P63673	atpA	ATP synthase subunit alpha	yes	yes	2	1.7353e-06	148.07	1	2	2	1	1	2	3	2	2	2	2	1	2	1	2	1	391920000	34399000	11435000	20780000	9680600	11032000	12738000	38463000	13491000	30975000	22176000	25959000	39150000	58256000	17770000	18102000	27516000			1004	1303
AISQLAAK	8	0	800.476	P0A5J6	P0A5J6	mdh	Malate dehydrogenase	yes	yes	2	0.00017369	116.25		1	1	1			1	1	1		1	1	1	1	1	1	244670000	0	16545000	24357000	14026000	0	0	10245000	6548100	26474000	0	12832000	8908100	46182000	18018000	52565000	7970200			1005	1124
AITAEHGALLILDEVMTGFR	20	0	2156.13	P63506	P63506	hemL	Glutamate-1-semialdehyde 2,1-aminomutase	yes	yes	2,3	8.2659e-39	191.36	1	1	2	2	1	1	1	1	1	1	1	1	1	1	1	1	28458000	1836300	1438200	1895000	1939400	1120100	641370	961940	863540	2230600	2994900	2085600	2233400	1761300	2053300	2198800	2203800			1006	1278
AITALLNLEHR	11	0	1249.71	P96218	P96218	gltB	Glutamate synthase [NADPH] large chain	yes	yes	2,3	1.1994e-09	167.12	2	1	3	1	1	2			2	2	2	2	2	2	2	2	74715000	6088600	1976900	9177600	1131600	4894800	6124800	0	0	5847600	7710300	5700600	3076100	7870500	7422300	6315800	1377700			1007	1921
AITTAHLALDSADR	14	0	1453.75	P0A5R6	P0A5R6	gpmA	2,3-bisphosphoglycerate-dependent phosphoglycerate mutase	yes	yes	2,3	3.3784e-12	147.73	2	2	2	2	2	2	2	2	2	2	2	2	2	2	2	2	245520000	18791000	15514000	15052000	11252000	22836000	19222000	15865000	17564000	13007000	15386000	10783000	10682000	17335000	14742000	16460000	11034000			1008	1150
AIVAPIVGAFYK	12	0	1247.73	O06172	O06172			yes	yes	2	4.9325e-05	76.332	1	1	1	1	1	1	1	1	1	1	1	1	1	1	1	1	97423000	6222900	5270600	5149000	4984600	5521400	4961000	11363000	7227000	6885800	6158900	4752800	4740300	8197200	4720200	7320800	3947300			1009	608
AIVITGSGK	9	0	844.502	L7N576	L7N576	ech		yes	yes	2	9.5967e-05	115.71	1	1	1	1			1	1	1		1	1	1	1		1	153650000	11164000	8137800	10014000	6564100	0	0	39300000	30164000	8742200	0	6915400	5605400	12235000	9697800	0	5107200			1010	385
AIVMQMLVR	9	0	1059.59	O53564	O53564	Rv3519		yes	yes	2	0.010359	75.761											1						767500	0	0	0	0	0	0	0	0	0	0	767500	0	0	0	0	0			1011	888
AIVQPFGEYLPMPWLFR	17	0	2063.07	L0TBC5	L0TBC5	ppm1	Apolipoprotein N-acyltransferase	yes	yes	2	9.1775e-11	78.69	1	1	1		1	1	1	1	1	1	1		1	1	1	1	8130000	579900	607590	539610	0	420160	302300	258520	67000	906140	1146200	440810	0	801410	703710	934890	421810			1012	176
AIVTLAPGSR	10	0	983.576	P95051	P95051	rplW	50S ribosomal protein L23	yes	yes	2	0.0034456	51.762	1	1	1	2		1			1		1	1	1			1	127810000	18303000	12653000	15116000	13832000	0	11015000	0	0	11688000	0	12254000	10633000	14758000	0	0	7554800			1013	1847
AIVTLAPGSRPIDLFGAPA	19	1	1865.04	P95051	P95051	rplW	50S ribosomal protein L23	yes	yes	2	2.9459e-09	103.88	1	1	1	1	1	1	1	1	1	1	1	1	1	1	1	1	816220000	43748000	40771000	40867000	29399000	52793000	55323000	132420000	89467000	38814000	51174000	27205000	23438000	53729000	52093000	62024000	22962000			1014	1847
AIWNLPPRPR	10	1	1218.7	P67210	P67210	tgs2	Probable diacyglycerol O-acyltransferase tgs2	yes	yes	3	6.046e-05	97.431	1	2	1	2					1	1	1	1	2	3	1		17385000	2009700	1958300	518250	1654300	0	0	0	0	1317900	1714400	1158500	1091600	3070700	1296500	1594600	0			1015	1668
AIYLSGWQVAGDANLSGHTYPDQSLYPANSVPQVVR	36	0	3872.91	P0A5H3	P0A5H3	icl	Isocitrate lyase	yes	yes	3,4	0.0014566	38.988	2	2	2	2	1	3	1		3	2	2	2	2	2	2	2	447290000	30695000	37556000	19319000	11558000	15250000	37175000	6342500	0	50359000	47356000	49050000	24059000	41582000	24371000	35868000	16746000			1016	1115
AIYNPHYEIQR	11	0	1402.7	O07196	O07196	Rv2694c		yes	yes	2,3	2.2856e-06	93.843	2	1	1	1	2	2	2	1	1	1	2	2	1	1	2	2	159990000	8299400	3158600	4073400	3692500	18370000	11444000	33127000	13129000	1927900	5518400	3781400	7212100	7131800	6140600	25398000	7580800			1017	703
AIYTHGYHESVLR	13	0	1544.77	O53851	O53851			yes	yes	3	8.263e-05	60.345		1				1		1									11229000	0	1957000	0	0	0	3398700	0	5873500	0	0	0	0	0	0	0	0			1018	948
AKADGDHWILNGAK	14	1	1494.76	P63427	P63427	fadE25	Probable acyl-CoA dehydrogenase fadE25	yes	yes	2	7.4229e-08	111.85							1	1									7272700	0	0	0	0	0	0	4353200	2919400	0	0	0	0	0	0	0	0			1019	1264
AKAPAPAAQAAAAPAPK	17	1	1500.84	P65633	P65633	dlaT	Dihydrolipoyllysine-residue acetyltransferase component of pyruvate dehydrogenase complex	yes	yes	2,3	1.9187e-09	110.97	2	2	2	2	2	2	2	1	2	3	2	2	2	2		2	514960000	16227000	17271000	14730000	16484000	47474000	23707000	143900000	90875000	17551000	36183000	11865000	11466000	28727000	26666000	0	11831000			1020	1542
AKEDHSAILLNEK	13	1	1466.77	P17670	P17670	sodB	Superoxide dismutase [Fe]	yes	yes	2,3	1.7909e-10	173.71	2	1	2	2	2	2	2	2	2	2	2	2	2	2	2	2	1292700000	60709000	53789000	58231000	60191000	85923000	130000000	66688000	69566000	79421000	117540000	58638000	43048000	112270000	160070000	96032000	40553000			1021	1234
AKEHDLNYVK	10	1	1215.62	P71559	P71559	sucC	Succinyl-CoA ligase [ADP-forming] subunit beta	yes	yes	2,3	6.6513e-06	110.74			2	2	2	2	1	1	2	2	2		2	2	1		805670000	0	0	48345000	48683000	133960000	101750000	21749000	19421000	57474000	85617000	27734000	0	104190000	99875000	56875000	0			1022	1727
AKELGLTPLAR	11	1	1167.7	L7N4H3	L7N4H3	fadA3		yes	yes	2	0.046965	49.448								1									10630000	0	0	0	0	0	0	0	10630000	0	0	0	0	0	0	0	0			1023	265
AKEQQLHSLNYAYR	14	1	1719.87	P66105	P66105	rplT	50S ribosomal protein L20	yes	yes	2	3.7162e-10	148.85		1			1		1	1	1				1	1	1		23326000	0	795420	0	0	2746300	0	8550300	4484500	809120	0	0	0	1695500	1662600	2582100	0			1024	1592
AKEVPAAIAK	10	1	996.597	P66574	P66574	rpsE	30S ribosomal protein S5	yes	yes	2	0.0783	39.293				1													1244300	0	0	0	1244300	0	0	0	0	0	0	0	0	0	0	0	0			1025	1605
AKFPELSAYQIINR	14	1	1648.89	L7N594	L7N594	mycP5		yes	yes	3	1.5681e-05	84.759	1	1	1	1	1	1	1	1	1	1		1	1	1	1	1	45370000	2407800	1877500	1946700	3139200	2809700	3504900	7264400	3040500	2539400	4339700	0	1525200	3399300	2126100	3765300	1683800			1026	393
AKGHDTFCPVGPWIVTDLAPFDPADLELR	29	1	3236.6	O53242	O53242			yes	yes	4	0.035165	38.185							1	1						1			2809800	0	0	0	0	0	0	695330	515490	0	0	0	0	0	1599000	0	0			1027	822
AKIESENPDAVANVQAR	17	1	1810.92	P0A4W6	P0A4W6	acpM	Meromycolate extension acyl carrier protein	yes	yes	2,3	4.3853e-34	224.59	2	2	3	2	2	2	3	3	2	4	2	2	2	2	5	3	5506500000	189910000	223090000	188350000	219600000	422550000	71198000	920790000	868740000	219590000	362440000	109660000	123190000	119700000	405070000	855040000	207550000			1028	1033
AKLEAAGATVTVK	13	1	1257.73	P0A5V2	P0A5V2	rplL	50S ribosomal protein L7/L12	yes	yes	2	1.9782e-07	130.47	2	1	1	1	3	2	1	1	2	3	1	1	1	1	2	1	899470000	80740000	33179000	23983000	17921000	80384000	22876000	124910000	186760000	54720000	62363000	28274000	21696000	45760000	38943000	46810000	30156000			1029	1163
AKLEEVLQWPAGTIAR	16	1	1780.98	L7N503	L7N503			yes	yes	3	2.1192e-10	107.46		1	1		1		1	1	1	1	1	1	1	1	1	1	28307000	0	1480500	2255300	0	1349600	0	3836400	4616900	1654400	2442600	1044800	1154200	2472700	2163200	2246400	1590000			1030	355
AKNHLLEANLR	11	1	1277.72	P0A602	P0A602	rpoD	RNA polymerase sigma factor RpoD	yes	yes	2	7.6691e-05	96.24							1	1							1		9831600	0	0	0	0	0	0	5504000	3613300	0	0	0	0	0	0	714300	0			1031	1184
AKPTLMLLDGNSLAFR	16	1	1745.95	P0A550	P0A550	polA	DNA polymerase I	yes	yes	3	5.5154e-09	102.65	1	1							1		1					1	6889200	1699600	980270	0	0	0	0	0	0	1596600	0	1455900	0	0	0	0	1156800			1032	1069
AKPVYEELPGWWEDISGAR	19	1	2202.07	P65880	P65880	purA	Adenylosuccinate synthetase	yes	yes	3	0.010632	53.768	1	1		1	1	1	1	1	1		1	1	1	1	1	1	128510000	8715100	8398500	0	8643700	6542200	5108800	13138000	13596000	7549000	0	8053900	7154500	15826000	11429000	7334300	7026600			1033	1570
AKQDLLDHGSIDSDGQR	17	1	1853.89	O50463	O50463	kgd	Multifunctional 2-oxoglutarate metabolism enzyme;2-oxoglutarate dehydrogenase E1 component;Dihydrolipoyllysine-residue succinyltransferase component of 2-oxoglutarate dehydrogenase complex	yes	yes	2,3	1.1068e-14	133.95	2	2	2	2	2	2	2	2	2	2	2	2	2	1	2	2	222710000	12916000	8977200	9875700	6038700	17746000	10767000	43732000	23006000	10519000	13659000	6064200	5324700	16130000	17756000	14678000	5519300			1034	794
AKVDGIPDTESVVTPDLLEDA	21	1	2183.08	P71692	P71692	whiA	Putative sporulation transcription regulator WhiA	yes	yes	2	0.044918	41.256	1	1	1	1	1	1			1	1	1	1	1	1	1	1	64531000	4228600	5104800	4233300	2494800	3425200	4004800	0	0	6206800	3778800	5047000	4124800	7453400	5958000	5387300	3083600			1035	1751
AKVEALEHGR	10	1	1108.6	L0T3C1	L0T3C1	Rv0331		yes	yes	2,3	8.5937e-06	117.71	1	1		1	1	1	1	1		1	2			1	2		36316000	1929700	902640	0	8514600	2490800	1698800	2366800	2355500	0	2368900	5973400	0	0	2509900	5205200	0			1036	28
AKVEKDPENPTVVLTVR	17	2	1894.05	P0A5Z4	P0A5Z4	mtrA	DNA-binding response regulator MtrA	yes	yes	2,3	1.424e-14	138.66			1			1	2	2	1	1			1	1	2		218120000	0	0	1885200	0	0	4117200	56644000	61765000	1668500	4565200	0	0	29736000	3342000	54397000	0			1037	1180
AKVNIKPLEDK	11	2	1253.73	P09621	P09621	groS	10 kDa chaperonin	yes	yes	2,3,4	1.7875e-06	152.55	3	4	2	3	4	3	2	2	3	2	3	2	4	3	2	3	3341200000	41870000	59475000	37700000	65911000	222920000	141200000	1141500000	739130000	41906000	102420000	13166000	19511000	116250000	335470000	235330000	27442000			1038	1027
ALAAATPMVVWLQTASTQAK	20	0	2057.1	Q79F92	Q79F92	ppe68	Uncharacterized PPE family immunogenic protein PPE68	yes	yes	2,3	0.0002379	51.566		1		1	1	2	1	2	1		2	2	2	2		2	24137000	0	540240	0	928020	1202100	3445500	3874100	3875500	863850	0	2130600	1795900	2050700	1658800	0	1771600			1039	2093
ALAAGASTAMLGSLLAGTAEAPGELIFVNGK	31	0	2900.53	P65167	P65167	guaB	Inosine-5-monophosphate dehydrogenase	yes	yes	2	0.084649	15.484					1			1						1	1		1725300	0	0	0	0	452080	0	0	297950	0	0	0	0	0	512360	462880	0			1040	1497
ALAAGQHAPGVVNPADGSPGPGTVFVYSGR	30	0	2848.43	Q10977	Q10977	ppsA	Phthiocerol synthesis polyketide synthase type I PpsA	yes	yes	3	3.9925e-09	85.814	1								1	1				1	1		52001000	12723000	0	0	0	0	0	0	0	0	14282000	0	0	0	9166800	15829000	0			1041	2028
ALAAGQHAPGVVSHQDGSPGPGTVFVYSGR	30	0	2918.44	Q10978	Q10978	ppsB	Phthiocerol synthesis polyketide synthase type I PpsB	yes	yes	4	1.3316e-13	97.128	1	1	1		1	1			1	1	1		1	1			65744000	5543000	7876800	4577200	0	2869700	3513000	0	0	13305000	6479800	7127200	0	9193000	5259300	0	0			1042	2029
ALAAGQSAPGVVAPR	15	0	1363.76	P96202	P96202	ppsC	Phthiocerol synthesis polyketide synthase type I PpsC	yes	yes	2	3.5413e-10	127.79	1	1	1		1	1	1	1	2	2	1	1					68406000	4843300	3138200	3638000	0	3884200	5747200	6797700	2496100	13291000	13006000	8215800	3348300	0	0	0	0			1043	1911
ALAAHLPVILVVNK	14	0	1456.91	L7N4K6	L7N4K6	typA		yes	yes	3	1.5509e-05	71.176			1		1	1			1	1	1	1	1	2	1	1	17247000	0	0	1624300	0	1430900	1585200	0	0	1401900	1641500	1287000	1164400	1908100	2512600	1941900	749470			1044	281
ALAALVDYTVSR	12	0	1277.7	L7N620	L7N620	grcC1		yes	yes	2	3.7377e-06	82.437	1	2	2			1	2	3					1		1		51740000	7770400	7525200	10655000	0	0	1425200	5644100	8003000	0	0	0	0	5700300	0	5017200	0			1045	531
ALACAAESGAHLDLPDVLECLAGLASDAGTHHAAAR	36	0	3610.73	L0T3I7	L0T3I7	Rv0386		yes	yes	5	1.2795e-06	67.064	1		1	1	1	1	1	1	1	1	1	1	1	1		1	13022000	2153400	0	1147400	410410	1113000	631210	278100	316510	1120200	1094300	952810	523100	1563800	1233800	0	484160			1046	30
ALADFAHR	8	0	899.461	O69644	O69644	crp	cAMP receptor protein	yes	yes	2,3	3.1366e-05	137.18	2	2	2	2	2	2	2	3	2	3	2	2	2	2	2	2	71341000	6033900	3096000	4117400	2935200	7910500	5025900	3881600	974880	4510600	3405500	2797500	3677200	6868200	3555400	7574300	4977400			1047	982
ALADFLFDDER	11	0	1310.61	P63288	P63288	clpB	Chaperone protein ClpB	yes	yes	2	1.5985e-06	137.89	1	1	1	2	1	1	2	1	1	1	1	1		1	1	1	254200000	14660000	12612000	15663000	21948000	12351000	14326000	55079000	17463000	12418000	16384000	10385000	8911900	0	13482000	19049000	9468700			1048	1254
ALADHIEAAR	10	0	1065.56	Q50631	Q50631	fadD9		yes	yes	2	0.049905	36.417																1	672540	0	0	0	0	0	0	0	0	0	0	0	0	0	0	0	672540			1049	2058
ALADIHESIR	10	0	1123.6	P65597	P65597	orn	Oligoribonuclease	yes	yes	2,3	1.8786e-05	117.3	1	1	1	1	1	1	1	1	1	1	1	2	1	1	1	1	85850000	6609000	4592800	4214000	2975700	6610900	4875200	7862900	7048900	5164100	4790400	3308200	6500100	6849400	5921700	4870000	3656800			1050	1539
ALADLTSGVLNGNLK	15	0	1484.82	P95024	P95024	Rv2529		yes	yes	2	0.00092946	56.527		1															2065500	0	2065500	0	0	0	0	0	0	0	0	0	0	0	0	0	0			1051	1833
ALADQLTTVGNDAGR	15	0	1500.75	O69648	O69648			yes	yes	2	2.9507e-30	214.47	1	1	1	1	1	1	1	1	1	1	1	1	2	1	1	1	277790000	18716000	15901000	18720000	8774400	30586000	24001000	21239000	21271000	16733000	18802000	10054000	8077900	28718000	17083000	18174000	943130			1052	985
ALAELGR	7	0	728.418	Q10970	Q10970	smc	Chromosome partition protein Smc	yes	yes	1	0.016464	67.344	1																1067300	1067300	0	0	0	0	0	0	0	0	0	0	0	0	0	0	0			1053	2026
ALAFIEGR	8	0	875.486	P66801	P66801		Putative hydrolase Rv0505c/MT0526	yes	yes	2	0.040562	50.04								1									1573000	0	0	0	0	0	0	0	1573000	0	0	0	0	0	0	0	0			1054	1623
ALAGAHPDGIVDLSVGTPVDPVAPLIQEALAAASAAPGYPATAGTAR	47	0	4419.31	L0T8N2	L0T8N2	Rv1178		yes	yes	3	7.1752e-05	41.832	1	1	1	1					1	1	1	1	1	1	1	1	42422000	3904700	3649900	4703400	2541800	0	0	0	0	3950800	3445200	2741200	2497100	5009400	3728300	3862300	2388200			1055	134
ALAGFGLTEPGAGSDAGSTR	20	0	1833.89	O06164	O06164	fadE19		yes	yes	2	0.00018795	54.008	1	1	1	1			1		1				1	1	1		49324000	4864500	4741800	5419500	5194800	0	0	4221400	0	6616900	0	0	0	7234500	5300300	5730400	0			1056	606
ALAGNPLFAGTEFIESPDEFAR	22	0	2351.14	P65419	P65419	mqo	Probable malate:quinone oxidoreductase	yes	yes	2	5.1617e-07	63.225	1	1	1	1	1	1	1	1	1	1	1	1	1	1	1	1	44632000	2542700	2396100	2363700	1157000	3453800	2783000	2863400	2300800	3412700	4065600	2949700	1777100	3883900	1872800	4865100	1944400			1057	1519
ALAHLDLLR	9	0	1020.61	O50411	O50411	vapC46	Probable ribonuclease VapC46	yes	yes	3	0.00074316	76.221	1	1			1		1					1					1627700	672270	0	0	0	280670	0	0	0	0	0	0	674720	0	0	0	0			1058	786
ALAHNPMLVLADEPTGNLDSDTGDK	25	0	2593.23	O53899	O53899		Uncharacterized ABC transporter ATP-binding protein Rv0986/MT1014	yes	yes	3	3.1442e-05	52.97	1	1	1	1	1	1	1	1	1	1	1	1	1		1	1	77924000	5954400	4907900	5874200	3036400	7847200	5425900	6178900	4246500	4767600	7135100	2563200	2618200	8028200	0	6899700	2441100			1059	966
ALAIAVMR	8	0	843.5	P0A672	P0A672	ideR	Iron-dependent repressor IdeR	yes	yes	1,2	1.1885e-11	191.24			1		1	1	1	1							1	1	38493000	0	0	1139200	0	7416400	2439300	11712000	3778000	0	0	0	0	0	0	9078100	2929700			1060	1210
ALALLLPALR	10	0	1049.7	P64307	P64307		Non-canonical purine NTP pyrophosphatase	yes	yes	2	4.378e-06	150.24	1	1	2	1	2	2	1		2		2	1	2	2	1	1	24110000	1813000	579690	1902200	834340	2219800	1678900	1890000	0	2010600	0	2083400	826720	3035100	2505600	1687200	1043400			1061	1379
ALALPSEPAEYLLSK	15	0	1600.87	L7N5E9	L7N5E9			yes	yes	2	0.00073502	50.874	1	2	1	1	1		1	1	1	1	1	1	1	1	1	1	55935000	4292300	7382200	4444300	3224200	1649100	0	1834400	2383100	3249000	5299400	3614900	3464800	3521200	3727400	4823200	3025600			1062	421
ALANFLFGDDDALIQIDMGEFHDR	24	0	2722.27	P0A522	P0A522	clpC	Probable ATP-dependent Clp protease ATP-binding subunit	yes	yes	2,3	5.1981e-09	76.889	1	1	1	2	1	1	1	1	1	2	1	1	1	1	1	1	54654000	4539600	3602200	3813500	3950500	2527700	2328900	923280	1133500	4199100	5003300	3974500	3333100	4105400	3999100	3355500	3864300			1063	1058
ALANLNAEPNAER	13	0	1381.69	Q50726	Q50726		Putative S-adenosyl-L-methionine-dependent methyltransferase Rv3399/MT3507	yes	yes	2	3.0378e-20	166.7	1	1	1	1					1	1	1	1		1	1	1	98317000	9970900	8751500	8248400	5639700	0	0	0	0	11375000	9579000	8107800	6661600	0	9985400	14408000	5589900			1064	2073
ALANPIHPSGGITILHGSLAPEGAVVK	27	0	2618.45	P65154	P65154	ilvD	Dihydroxy-acid dehydratase	yes	yes	3,4	4.1924e-21	130.15	2	2	2	2	1	1	2	2	2	2	2		2	2	2	2	770440000	73969000	33489000	44794000	29368000	43192000	40499000	112050000	89176000	42592000	48048000	27585000	0	51699000	37285000	69536000	27158000			1065	1493
ALANQVDELIWAEGFSLPLTQSPGTVAVR	29	0	3081.61	P66771	P66771		Uncharacterized protein Rv1280c/MT1317	yes	yes	3	5.8276e-06	65.125	1		1			1	1	1	1				1	1	1		9849600	977130	0	1188500	0	0	1014200	459130	240380	1573300	0	0	0	1493100	1170700	1733100	0			1066	1616
ALAPLER	7	0	768.449	L7N4F5	L7N4F5			yes	yes	2	0.00086613	107.32	2	1	1	1	1	1	1	1	1	1			1	1	3	1	100310000	12081000	4827300	4784400	13387000	8517000	5792700	8741200	4408000	4133000	4357900	0	0	7027700	2748700	9806900	9693000			1067	253
ALAQAFPHVYCELDFTTPLELAVATILSAQSTDKR	35	1	3875.98	P63540	P63540	nth	Endonuclease III	yes	yes	4	1.4555e-05	63.967	1	1	1	1	1	1			1	1	1	1	1	1	1	1	11166000	855390	805760	787200	344900	468340	764360	0	0	909650	1247100	806180	464370	860320	1025100	1214300	612850			1068	1285
ALAQLPITIDTDGYLVANGDFVEPVGPAFWER	32	0	3473.75	Q10387	Q10387	qcrA	Ubiquinol-cytochrome c reductase iron-sulfur subunit	yes	yes	2,3	9.7226e-05	57.613	2	1	1		2				1	1	1	2	1	1	1		30188000	3024000	2999000	2076000	0	2428200	0	0	0	3365200	2322000	3139900	2934700	3262400	2714800	1921300	0			1069	1988
ALASHPNIVGVK	12	0	1204.69	P63945	P63945	dapA	4-hydroxy-tetrahydrodipicolinate synthase	yes	yes	2	1.1838e-06	106.26	1	1	1	1	1	1	1	1	2	1	1	1	1	1	1	1	113630000	5572100	5420300	5869700	5346600	10196000	5313200	10465000	12327000	7691800	6166300	4352800	4955600	7234400	8254500	9291300	5171100			1070	1340
ALASTGQLSVHAVK	14	0	1380.77	L7N5K4	L7N5K4			yes	yes	2	0.0013827	50.108	1	1	2	2	1	1	1		1	1	1	1	1	1	1	1	21496000	1148000	1160200	1785000	2267600	1898700	420130	3683600	0	1269000	1014700	799730	544210	1354700	1122400	2292000	735740			1071	450
ALATACGADSVVDPVQDSPYAVAAGLGQGNR	31	0	3029.45	L7N4M0	L7N4M0			yes	yes	2	4.969e-08	76.294										1					1		4740700	0	0	0	0	0	0	0	0	0	1713900	0	0	0	0	3026900	0			1072	287
ALATEIAR	8	0	843.481	O05816	O05816			yes	yes	2	0.076543	36.381				1													827680	0	0	0	827680	0	0	0	0	0	0	0	0	0	0	0	0			1073	575
ALAVDPEVLLLDEPFGALDAK	21	0	2195.17	P0A4W2	P0A4W2	cysA	Sulfate/thiosulfate import ATP-binding protein CysA	yes	yes	2,3	9.5463e-08	65.184	1	2	2	1	2	3	2	2	2	2	2	2	2	1	2	2	27547000	500390	1567800	1818800	876440	1205500	2216200	898900	551880	2406700	2943600	1987600	2272800	1951700	1403200	3590800	1354900			1074	1032
ALAVEIAR	8	0	841.502	L0T7M6	L0T7M6	Rv1769		yes	yes	1,2	0.00039843	95.909	1	1	1	1	1		1		1	2	1	1	1	1	3	1	26361000	1668300	1140100	1171100	881670	1558900	0	2447400	0	1190900	3591100	1393800	1470700	2133800	1105800	5367200	1240100			1075	107
ALAVSDLDPFIDLLSEGSDADGLR	24	0	2488.23	L7N4Y4	L7N4Y4	manA		yes	yes	2,3	1.5938e-33	150.91	1	2	2	2	2	3	2	2	2	1	2	2	2	1	1	2	75911000	4329300	4944600	5184700	5341100	6176200	5408500	5677400	3755300	4106800	4164600	4142200	3980100	5748800	3840600	5144300	3966600			1076	341
ALAYMDLRPGTAMR	14	1	1564.79	O53237	O53237	leuC	3-isopropylmalate dehydratase large subunit	yes	yes	3	1.0672e-05	89.507	1		1	1	1	1	1	1	1	1	1	1	1	1	1	1	75737000	1001700	0	1077600	785590	22450000	18797000	13041000	8145700	1756200	1001700	1400600	654310	1782800	975250	1784100	1084800			1077	820
ALCADFDVPHDR	12	0	1414.63	O33281	O33281			yes	yes	3	0.0014982	53.448	1	1	1	1	1	1	1	1	1	1	1	1	1	1	1	1	19381000	1718900	1371600	1688700	879840	1224300	1264200	1202500	1005300	877880	1186900	868460	1101500	1266000	1110500	1500300	1114400			1078	752
ALCAQTDPEAFFPEK	15	0	1722.79	O53353	O53353	whiB2	Transcriptional regulator WhiB2	yes	yes	2	0.0036977	34.18	1	1	1		1	1	1	1	1	1	1		1	1	1	1	29981000	2004200	1384600	1616500	0	2437100	4786600	2518400	2718000	1890700	2713400	1597600	0	1953300	2104500	1264100	991800			1079	853
ALDAAHAAAPGWGK	14	0	1334.67	P63937	P63937		Probable aldehyde dehydrogenase	yes	yes	2	2.9503e-05	71.879							1										13116000	0	0	0	0	0	0	13116000	0	0	0	0	0	0	0	0	0			1080	1339
ALDAGDHDGALR	12	0	1209.57	P0A634	P0A634	cysS	Cysteine--tRNA ligase	yes	yes	2	1.2342e-06	128.97	1	1	1	1	1	1	1	1	2	1	1	2	1	1	1	1	107490000	7146600	4174600	3572300	2565300	10092000	6591500	12325000	14964000	4818500	6752200	2523500	5764200	8110700	5732900	9967800	2391500			1081	1194
ALDALDEVIALIR	13	0	1410.81	Q07702	Q07702	gyrA	DNA gyrase subunit A	yes	yes	2,3	1.0663e-14	177.1	1	2	2	1	1	2	2	1	1	2	2	2	2	2	1	2	32098000	1737900	2214300	1649400	886570	1723200	1527800	923950	562570	3151900	4743500	2109800	1828900	2240100	1709100	2990300	2098200			1082	1986
ALDALTR	7	0	758.429		REV__O53609			yes	yes	2	0.0055688	71.715	1		1					2	1				1	1	1		41341000	724170	0	604350	0	0	0	0	36718000	484390	0	0	0	941700	897430	971490	0	+		1083	2181
ALDATGASDQVHR	13	0	1339.65	Q10401	Q10401	pepA	Probable cytosol aminopeptidase	yes	yes	2,3	9.8001e-15	179.35	1	1	1	1	2	1	3	2	2		1	2	1	2		3	339670000	16195000	12988000	14391000	13786000	46978000	18037000	48680000	48512000	23273000	0	10686000	20010000	19848000	14953000	0	31332000			1084	1991
ALDDILAAR	9	0	956.529	L7N4A6	L7N4A6			yes	yes	2	4.6523e-05	135.71	1	1		1	1	1	1			1	1	1	1	1	1		45104000	3384100	3237300	0	2451200	5200400	4906900	4647900	0	0	5090100	2493600	1860200	3219400	4352400	4260000	0			1085	230
ALDDPHYTYK	10	0	1221.57	L7N548	L7N548	xth		yes	yes	2	0.015847	40.883			1	1		1			1	1			1	1	1		18793000	0	0	2168600	2190800	0	2878600	0	0	1285200	3045900	0	0	2880600	2119600	2223200	0			1086	372
ALDDVGFFTLLQPQQWGGLQCDPALFFEATR	31	0	3539.72	P96852	P96852	hsaA	Flavin-dependent monooxygenase, oxygenase subunit HsaA	yes	yes	2,3	6.0202e-08	68.234	1	1	1	1	2	2		1	1	1	1		2	1	1	1	24857000	1964400	1636600	1781600	1690900	2043400	1910300	0	937960	2044500	2064000	1403500	0	1833900	1537900	2758000	1250200			1087	1962
ALDDVGFFTLLQPQQWGGLQCDPALFFEATRR	32	1	3695.82	P96852	P96852	hsaA	Flavin-dependent monooxygenase, oxygenase subunit HsaA	yes	yes	3	0.073284	13.079							1	1									1200100	0	0	0	0	0	0	680710	519340	0	0	0	0	0	0	0	0			1088	1962
ALDEVAASHGGFEGNAQNFR	20	0	2088.96	P0A540	P0A540	dgt	Deoxyguanosinetriphosphate triphosphohydrolase-like protein	yes	yes	2,3	3.1445e-58	229.69		1	1		1	1		2	1		1		1				14857000	0	1202300	1303700	0	1904600	972900	0	5523900	1093100	0	886100	0	1970000	0	0	0			1089	1064
ALDFGLDVGR	10	0	1061.55	Q10977	Q10977	ppsA	Phthiocerol synthesis polyketide synthase type I PpsA	yes	yes	2	0.00020785	73.327				1							1			2			4863400	0	0	0	638910	0	0	0	0	0	0	1366000	0	0	2858500	0	0			1090	2028
ALDGLLELLPAGAWLDHTSDHAQASSR	27	0	2843.42	P96210	P96210	espG1	ESX-1 secretion-associated protein EspG1	yes	yes	3,4	8.0622e-50	169.08	2	2	2	1	1	2	1	1	1	1	2	2	1	1	1	2	69099000	3536900	4249700	3947300	2960600	3630500	3589100	3615600	4710600	4690500	3899400	4800600	4404200	5354700	2533900	7874300	5301200			1091	1918
ALDISIPCSAIATLPANGGLVLSTLPAGGVDTGK	34	0	3248.73	P0A560	P0A560	embA	Probable arabinosyltransferase A	yes	yes	3	0.026938	31.977	1	1	1	1	1	1			1	1	1	1	1	1		1	24742000	2240800	1720900	1588800	1012900	2558900	2634600	0	0	2617400	2175300	1715400	1361300	2538800	1594800	0	981690			1092	1074
ALDKYPVK	8	1	932.533	P71873	P71873			yes	yes	2	0.00029983	115.71	1	1	1	1		1			1	1	1	1	1	1	1	1	69437000	8307000	3724300	4441000	3125300	0	4231800	0	0	5302800	4348300	2853100	2364300	10733000	4335900	13471000	2199300			1093	1795
ALDLLDISR	9	0	1014.57	O53554	O53554	ilvX	Putative acetolactate synthase large subunit IlvX	yes	yes	2	0.0017617	70.028								1									856060	0	0	0	0	0	0	0	856060	0	0	0	0	0	0	0	0			1094	884
ALDLLDISRPTMDFVK	16	1	1832.97	O53554	O53554	ilvX	Putative acetolactate synthase large subunit IlvX	yes	yes	2,3	1.8319e-14	135.23	2	2	2	2	2	2	1	1	2	2	2	2	2	2	3	2	412390000	28655000	20009000	21531000	17271000	34561000	29672000	28690000	24621000	20917000	29066000	14975000	13143000	28830000	29602000	52743000	18105000			1095	884
ALDLSTSYVNQLENDQRPITVPVLLLLTER	30	1	3409.85	L7N534	L7N534			yes	yes	3	0.0007782	61.538	1	1	1		1	1	1		1	1	1	1			1		13779000	1250000	1227000	1040200	0	771190	837460	376040	0	1951000	2029500	1645500	1033400	0	0	1618100	0			1096	365
ALDLWPDFAGSDLVTGPDGPVAHPLYCR	28	0	3038.46	L7N4V6	L7N4V6			yes	yes	3	4.732e-14	94.019	1	1	1	1	1	1	1	1	1	1	1	1	1	1	1	1	138270000	10863000	8161300	9384400	9301600	7867400	7372800	9325100	7707200	8138800	11360000	6449600	5227200	10672000	7869200	11969000	6605200			1097	329
ALDMLFILHADHEQNCSTSTVR	22	0	2557.21	Q10530	Q10530	gltA2	Citrate synthase 1	yes	yes	3	9.2406e-34	143.93	1	1	1	1		1			1	1	1	1	1	1	2	1	128080000	13274000	14368000	9490900	8981500	0	6613400	0	0	7527100	11201000	7651400	6823800	8962200	7923100	17527000	7739500			1098	1999
ALDNPTELSEER	12	0	1372.65	P0A5A3	P0A5A3	uvrD1	ATP-dependent DNA helicase UvrD1	yes	yes	2	0.079333	26.232										1							1734500	0	0	0	0	0	0	0	0	0	1734500	0	0	0	0	0	0			1099	1091
ALDNVKPALEVR	12	1	1323.75	P41194	P41194	rpsG	30S ribosomal protein S7	yes	yes	2,3	5.7203e-07	122.34	2	2	2	3	2	2	3	2	3	3	2	2	4	1	2	1	1084400000	76360000	56648000	46271000	40698000	81890000	84215000	155270000	50464000	85006000	60438000	54431000	30959000	102580000	20558000	118150000	20453000			1100	1238
ALDPAQVVDALLEQAEGFK	19	0	2013.04	P65880	P65880	purA	Adenylosuccinate synthetase	yes	yes	2,3	2.5997e-23	148.26	2	2	2	2	2	2	2	2	2	2	2	2	2	2	2	2	50645000	3573100	3297700	3560700	3197600	3323400	2977900	3358200	2954300	2880600	3025600	2396800	2203100	3445500	3573300	4390600	2486700			1101	1570
ALDRLETEVPVYLENTAGGDHAMAR	25	1	2727.33	P63535	P63535	end	Probable endonuclease 4	yes	yes	4	9.6867e-06	78.098	1			1		1	1	1	1	1			1	1	1		54495000	2740300	0	0	3231600	0	2000000	11432000	11955000	2475900	4636200	0	0	5233000	5278300	5513200	0			1102	1284
ALDSVQR	7	0	787.419	P96419	P96419	aftD	Alpha-(1->3)-arabinofuranosyltransferase	yes	yes	2	0.082306	35.633				1			1	1									2699200	0	0	0	138510	0	0	551790	2008900	0	0	0	0	0	0	0	0			1103	1948
ALDVAGNGR	9	0	871.451	O69733	O69733	eccA1	ESX-1 secretion system protein EccA1	yes	yes	2	0.083833	29.774																1	957850	0	0	0	0	0	0	0	0	0	0	0	0	0	0	0	957850			1104	1010
ALDVEALALAAGER	14	0	1397.75	O53174	O53174	folC		yes	yes	2	7.9139e-08	48.323	1		2		2	2			1	2	1		1	2	2		42161000	2586300	0	4740600	0	4411400	4424600	0	0	4185700	5354300	2096000	0	2876900	4318700	7166400	0			1105	799
ALDVSDVR	8	0	873.456	P64199	P64199	gatB	Aspartyl/glutamyl-tRNA(Asn/Gln) amidotransferase subunit B	yes	yes	2	0.0077395	62.338										1			1				11065000	0	0	0	0	0	0	0	0	0	4608000	0	0	6457100	0	0	0			1106	1365
ALDWFEVQSIR	11	0	1362.69	Q8VK10	Q8VK10			yes	yes	2	5.6885e-09	154.24	3	2	1	1	1	3	1	1	1	1	1	1	1	2	1	2	525530000	81995000	52357000	30895000	22972000	22075000	32314000	4029900	8118600	25621000	30974000	22284000	21613000	32928000	59408000	42693000	35254000			1107	2160
ALDWHTVVK	9	0	1067.58	O53446	O53446	fumC	Fumarate hydratase class II	yes	yes	2,3	8.1016e-05	108.3	3	3	2	3	3	2	3	2	3	2	3	3	3	2	2	3	693430000	74572000	28748000	37371000	39194000	68873000	34386000	49325000	19270000	45127000	24216000	37295000	27790000	68350000	41968000	68637000	28309000			1108	861
ALECYLDDIYGDQEILR	17	0	2084.97	P65001	P65001		Uncharacterized protein Rv2411c/MT2484	yes	yes	2	9.9364e-15	113.47	1	2	1	1	1	2			1	1	1	1	1	1	1	1	105750000	8747500	12868000	7921100	4647400	7332400	13611000	0	0	6632900	5740800	5253600	5091300	9655400	8411100	5758700	4079900			1109	1462
ALEDNTLVLTHESAPLAR	18	0	1949.02	P63975	P63975	dnaX	DNA polymerase III subunit gamma/tau	yes	yes	2,3	7.0408e-27	180.64	2	2	2	2	2	2	2		1	2	1	2	1	1	2	2	254950000	22563000	13822000	14866000	6462000	23129000	24828000	23394000	0	12842000	28898000	9736400	10770000	18754000	8266700	27169000	9454700			1110	1345
ALEELAAAFPGDGWLGSAADK	21	0	2088.02	O06267	O06267	espA	ESX-1 secretion-associated protein EspA	yes	yes	2	4.6755e-08	73.091	1	1	1	1	1				1			1	1	1		1	36810000	3934400	1339300	3518400	7662600	1140500	0	0	0	2282800	0	0	4502000	4452300	2691500	0	5285600			1111	630
ALEELAR	7	0	800.439	O06351	O06351			yes	yes	2	0.058893	40.852	1	1	1	1	1	1	1	1		1			1	1	1		42586000	3217700	3479900	2890200	2267800	3279200	2617000	5512100	5344900	0	3277000	0	0	3773400	2645400	4281000	0			1112	650
ALEELGIGRPSTYSSIIK	18	1	1933.05	P0A620	P0A620	topA	DNA topoisomerase 1	yes	yes	2	2.0259e-05	74.657	1	1	1	1	1	1	1	1	1	1	1		2	1		1	70587000	2050500	4613800	3185900	2800200	3013500	3684800	12934000	13905000	2991400	2572700	1273700	0	12007000	4186600	0	1367000			1113	1189
ALEGFTR	7	0	792.413	O53665	O53665	fabG-1		yes	yes	2	0.021051	77.058											1						5865800	0	0	0	0	0	0	0	0	0	0	5865800	0	0	0	0	0			1114	911
ALEILGDTVPEHLASAGK	18	0	1819.97	P71692	P71692	whiA	Putative sporulation transcription regulator WhiA	yes	yes	2,3	3.3284e-09	77.795	2	3	2	2	3	2	2	2	2	2	2	2	2	2	2	1	378820000	30162000	24512000	20593000	9669300	37948000	24683000	32412000	16217000	17537000	33135000	13967000	18706000	32731000	17479000	39814000	9259800			1115	1751
ALELADAISANGPLAVQAILR	21	0	2105.18	O53561	O53561	echA19		yes	yes	2	6.1825e-12	83.423			2	1		1	1	1	1	1	1	1			1	1	5994200	0	0	1400000	332660	0	551770	261250	256920	366220	859490	420740	328950	0	0	773890	442290			1116	886
ALELQAPSVVHR	12	0	1318.74	P63673	P63673	atpA	ATP synthase subunit alpha	yes	yes	1,2,3	6.7874e-27	209.85	2	2	2	2	2	2	3	2	2	2	2	2	2	2	2	2	3653400000	236860000	162670000	185290000	194880000	356650000	234490000	338630000	358220000	121930000	216630000	200650000	138110000	269940000	225520000	264270000	148720000			1117	1303
ALEPAVR	7	0	754.434	O33294	O33294		Putative ribonuclease J Rv2752c	yes	yes	2	0.0031422	78.616	1			1	1	1	1	1	1	1	1	1	1	1	1		17159000	1202300	0	0	668690	2206500	702480	3151300	1705400	681750	1369800	574710	757600	1310900	1152400	1675300	0			1118	761
ALEQAGVHVAYGLVGLK	17	0	1723.96	P65768	P65768	ppk	Polyphosphate kinase	yes	yes	3	0.039373	36.597									1								2894200	0	0	0	0	0	0	0	0	2894200	0	0	0	0	0	0	0			1119	1561
ALETTRPLGQLVAYVLDPHSVGKPTAPYAAAVR	33	2	3460.88	L0TEY8	L0TEY8	Rv3311		yes	yes	4,5	5.6125e-08	114.14	1	1	1	1	1	1	2	2	1	1	1		1	1	2	1	248350000	9146500	7846900	8791500	7733500	14063000	8977700	46653000	35967000	10439000	15984000	5783000	0	13285000	18343000	38773000	6567000			1120	218
ALEVQTLLADR	11	0	1227.68	O07228	O07228	vapC2	Ribonuclease VapC2	yes	yes	2	6.1052e-07	83.182	1										1						3576000	1994300	0	0	0	0	0	0	0	0	0	1581600	0	0	0	0	0			1121	716
ALEYSLGTPPDGVTGPLVAAPADDSPGCSPSDYDR	35	0	3546.61	L0T5B2	L0T5B2	lpqL		yes	yes	2,3	0.053612	17.897	2	2	1						1	1	1	1	2				29189000	6317700	4871900	2629000	0	0	0	0	0	1861300	2263400	2581900	2855900	5808200	0	0	0			1122	48
ALFEEGISTSR	11	0	1208.6	P65172	P65172	guaB1	Uncharacterized oxidoreductase Rv1843c/MT1891	yes	yes	2	1.5435e-06	140.78	1	1	2	1	1	1	1	1		1				1			136970000	14107000	8836000	22704000	9681300	19591000	15812000	12404000	9162700	0	13295000	0	0	0	11379000	0	0			1123	1499
ALFGAEFANVQPHSGAQANAAVLHALMSPGER	32	0	3260.61	O53441	O53441	glyA1	Serine hydroxymethyltransferase 1	yes	yes	3,4	1.3271e-07	79.782	2	2	2	2	1	2	1	1	2	2	2	2	2	2	2	2	430670000	27504000	26060000	26591000	28737000	19381000	24684000	31947000	22209000	22778000	39634000	14825000	14684000	33822000	39286000	42390000	16136000			1124	859
ALFINATLK	9	0	989.591	O05917	O05917			yes	yes	2	0.026643	34.222													1				1920400	0	0	0	0	0	0	0	0	0	0	0	0	1920400	0	0	0			1125	592
ALFLGQWGLR	10	0	1159.65	O33259	O33259	metH	Methionine synthase	yes	yes	2	4.8446e-06	88.37									1		1	1	1		1		6388300	0	0	0	0	0	0	0	0	1922900	0	1259900	1652300	0	0	1553300	0			1126	750
ALFYEVIEAAWQVSHDAEAVPVTMR	25	0	2831.4	O05773	O05773	Rv3094c		yes	yes	2,3,4	3.5426e-12	79.172	2	2	3	2	3	3	3	3	3	2	2	3	2	2	2	2	65947000	3498400	3170000	4203400	2557800	6292500	5435300	3809500	2679400	5735000	4263700	4212000	3563200	4184100	3825500	5043300	3474000			1127	565
ALGADDIIDTVVPR	14	0	1453.78	Q50685	Q50685		Uncharacterized FAD-linked oxidoreductase Rv2280	yes	yes	2	1.3045e-11	146.79	1	2	1	1	1	1	1	1	1	1	1	1	1	1	1	2	609000000	34048000	62435000	29205000	36471000	24148000	24184000	45434000	54860000	22661000	40537000	27589000	37237000	31128000	29605000	51299000	58161000			1128	2069
ALGATCGGIR	10	0	974.497	L7N548	L7N548	xth		yes	yes	2	0.00013081	81.525												1					1533800	0	0	0	0	0	0	0	0	0	0	0	1533800	0	0	0	0			1129	372
ALGATPNTGPAPQGA	15	0	1321.66	P0A4V2	P0A4V2	fbpA	Diacylglycerol acyltransferase/mycolyltransferase Ag85A	yes	yes	2	1.7578e-07	84.297	2	1	1	1	2	2	1	2		1	1	2	1				397360000	46617000	45875000	40011000	27453000	32466000	39040000	11687000	33070000	0	48934000	41251000	27449000	3504700	0	0	0			1130	1028
ALGDNVIAISVPAPTAR	17	0	1663.93	L0T983	L0T983	Rv1773c		yes	yes	2	8.6682e-09	76.761							1	1				1					15947000	0	0	0	0	0	0	6141800	8924200	0	0	0	880620	0	0	0	0			1131	144
ALGEEGIK	8	0	815.439	L7N4I0	L7N4I0	deaD-2		yes	yes	2	0.052741	39.305	1	1	1		1	1	1		1	1	1	1	1	1	1	1	44562000	3038800	2421500	2600900	0	4953500	3580100	6469300	0	2323800	3928800	1951300	483900	4632700	2990600	4912000	274690			1132	269
ALGEPAAVVVGVPGTAAPLVDGLK	24	0	2200.25	O53275	O53275	etfA	Electron transfer flavoprotein subunit alpha	yes	yes	2,3	4.9628e-13	105.51	3	3	3	3	3	3	3	3	4	3	3	3	3	3	3	3	6181800000	447570000	370860000	376210000	318680000	449600000	456780000	529990000	388910000	344860000	450780000	279620000	230880000	456010000	424270000	443400000	213350000			1133	830
ALGFPFK	7	0	778.438	P62403	P62403	rplE	50S ribosomal protein L5	yes	yes	2	0.013723	60.294	1	1	1		1	1			1	1	1	1	1	1	1	1	81990000	8981600	7889200	5742400	0	3982400	5951200	0	0	11112000	4356400	8621500	3919100	10749000	2801600	5075400	2808600			1134	1253
ALGFPFKEN	9	1	1021.52	P62403	P62403	rplE	50S ribosomal protein L5	yes	yes	1,2	0.0013123	85.676	2	1	1	2	2	2	2	2	2	3	2	1	2	2	2	2	229260000	14217000	10762000	9827800	6035400	19327000	19942000	17382000	15779000	15386000	29122000	11952000	4909000	16636000	11355000	20160000	6467700			1135	1253
ALGFPTR	7	0	760.423	Q10530	Q10530	gltA2	Citrate synthase 1	yes	yes	2	3.4168e-05	134.66	2	1	1	1	2	2	1	1	2	2	1	1	3	1	2	1	421060000	52648000	17500000	20966000	15592000	46777000	40225000	21556000	18052000	19854000	23056000	16221000	11668000	69663000	14532000	22659000	10097000			1136	1999
ALGFPTRMFTVLFALGRLPGWIAHWR	26	2	3012.64	Q10530	Q10530	gltA2	Citrate synthase 1	yes	yes	4	2.1455e-11	122.18				1			1	1	1	1		1		1	1	1	3154900	0	0	0	121700	0	0	302950	476480	144510	508320	0	178380	0	658290	566780	197440			1137	1999
ALGGFVPER	9	0	944.508	Q10504	Q10504	aceE	Pyruvate dehydrogenase E1 component	yes	yes	1,2	0.00019118	77.923	2	2	2	2	1	2	1	1	1	2	2	2	2	3	2	2	176570000	13253000	9480600	12834000	13380000	6481000	7348700	9980800	5285800	9278700	7727900	10262000	13179000	16744000	15300000	8919000	17119000			1138	1994
ALGGHGELVSVPAELRPALER	21	1	2170.19	P66946	P66946	ilvG	Acetolactate synthase large subunit IlvG	yes	yes	3	2.0491e-27	181.94	1	1	1	1	1	1	1	1	1	1	1	1	1	1	1	1	126980000	10937000	6340700	7710900	6565900	8839900	8798900	6648000	7412400	5517900	12577000	7542000	4342000	14305000	8399100	9280300	1763700			1139	1639
ALGHGEFSDVDVDTAR	16	0	1687.78	L7N547	L7N547	fadE5		yes	yes	2,3	7.9714e-21	171.08	2	2	2	2	2	2	1	1	2	2	2	2	2	2	2	2	762310000	44909000	52808000	38471000	22736000	35182000	67644000	18796000	8382500	94538000	89433000	57592000	19288000	90086000	56807000	49660000	15980000			1140	371
ALGIAVYQR	9	0	989.566	O53687	O53687	eccA3	ESX-3 secretion system protein EccA3	yes	yes	1	0.00059096	129.67					1												575980	0	0	0	0	575980	0	0	0	0	0	0	0	0	0	0	0			1141	914
ALGISADPIAATNQLIQLLDDYGR	24	0	2527.33	L7N4E9	L7N4E9			yes	yes	3	1.2594e-18	119.27	1	1	1	1	1	1	1	1	1	1	1	1	1	1	1	1	12177000	1124400	726300	499290	417390	793670	778730	375780	403430	943590	834600	606150	543330	1030100	884100	1518000	697920			1142	249
ALGLDPAAVTIASAPAGAR	19	0	1720.95	O06380	O06380	Rv3627c		yes	yes	2	1.3319e-17	112.82	1	1	1	1	1	1	1	1	1	1	1	1	1	1	1	1	85314000	6845300	3319100	5552300	3923200	7532500	3268800	6251200	3262500	7057500	8301100	3918100	3137100	8948400	5005700	6353800	2637300			1143	661
ALGLGLEIR	9	0	940.571	P64336	P64336	hemC	Porphobilinogen deaminase	yes	yes	2	0.051269	40.882			1														4049600	0	0	4049600	0	0	0	0	0	0	0	0	0	0	0	0	0			1144	1384
ALGLLTFTTDLNDLSDR	17	0	1863.96	O53753	O53753	fadB2	3-hydroxybutyryl-CoA dehydrogenase	yes	yes	2	1.9902e-33	196.95	1	1	1	1	1	1	1	1	2	1	1	1	2	1	1	1	307450000	17666000	15829000	17836000	14137000	21216000	22107000	13274000	11112000	36127000	15610000	14453000	13234000	42435000	17980000	20731000	13707000			1145	922
ALGMLGDEANKPLVVR	16	1	1681.92	P71559	P71559	sucC	Succinyl-CoA ligase [ADP-forming] subunit beta	yes	yes	2,3	1.8269e-20	184.21	3	4	3	3	3	3	6	2	4	3	3	3	3	3	3	3	1645800000	113680000	87095000	88020000	81671000	162130000	106600000	253200000	47179000	88173000	116760000	62993000	54084000	122130000	89287000	116190000	56609000			1146	1727
ALGPQLAQR	9	0	952.545	O06804	O06804		L-gulono-1,4-lactone dehydrogenase	yes	yes	2	8.801e-05	128.61	1	1	1		1	1	1		1	1	1	1	1	1	1	1	83041000	9579700	2926100	3860500	0	10053000	4469600	9702600	0	5518000	2656500	3469300	3192500	11778000	3715900	8933600	3185300			1147	688
ALGQIEADR	9	0	971.504	O53579	O53579	pks13		yes	yes	2	8.7346e-05	102.55		1	1	1	1	1		1	1	1	1	1	1	1	1	1	100090000	0	6362000	6726600	4216200	6632000	7782500	0	2531100	9961500	8956200	7190900	5174600	14216000	6712700	6618700	7004900			1148	894
ALGTHPGGIHVEITGENVTECLGGAQDISETDLAGR	36	0	3673.76	O53512	O53512	aroG	Phospho-2-dehydro-3-deoxyheptonate aldolase AroG	yes	yes	3	2.2063e-11	85.615			1	1							1	1				1	17924000	0	0	4465200	4080600	0	0	0	0	0	0	3651500	2895200	0	0	0	2831600			1149	872
ALGTIEGTELVIAGNESTDGVGGAVPAIIAEYLGLPQLTHLR	42	0	4215.24	P64097	P64097	etfB	Electron transfer flavoprotein subunit beta	yes	yes	3,4,5	1.6362e-15	86.47	3	3	3	3	3	3	3	3	3	3	3	3	3	3	3	3	631760000	42002000	35423000	39772000	43776000	26368000	23476000	25250000	21086000	53420000	63337000	42598000	37276000	36653000	49088000	54073000	38162000			1150	1353
ALGTVLGR	8	0	785.476	Q10977	Q10977	ppsA	Phthiocerol synthesis polyketide synthase type I PpsA	yes	yes	2	0.00023849	109.01	1	1	2		1	1			1	1	1	1	1	1	1	1	19892000	2125000	1787300	2120300	0	958900	1215800	0	0	1482300	1438500	1284400	590120	1868100	1120400	3045700	855570			1151	2028
ALGVGAHAVDEDAAR	15	0	1450.72	Q7D6M3	Q7D6M3			yes	yes	2,3	3.8456e-17	147.39	2	2	2	2	2	2	2	1	2	2	2	2	2	3	2	2	206540000	15615000	10287000	11961000	10248000	16183000	12210000	20301000	1761000	11423000	12246000	8865200	7129900	23717000	20628000	17095000	6870800			1152	2123
ALGVNPDDDKPSGSSDETLAELIAHSSTAPAPK	33	1	3289.59	L7N5E5	L7N5E5	fadD2		yes	yes	3,4	0.029313	46.968	2	2	2	2	2	2	2	2	2	2	2	2	2	1	2	2	1180100000	97390000	57257000	60175000	52618000	104520000	86637000	108710000	96847000	56305000	85850000	48433000	56777000	82749000	10099000	119130000	56589000			1153	419
ALGVSAPIYLGGAGR	15	0	1400.78	O50426	O50426	mshB	1D-myo-inositol 2-acetamido-2-deoxy-alpha-D-glucopyranoside deacetylase	yes	yes	2	3.834e-08	92.039	1	1	1	1		1	1	1	1	1	1	1	1	1		1	62854000	4405800	2981900	4905700	3370500	0	5380800	9773200	7752900	3124600	3040000	3109000	3115200	4397400	3422800	0	4074200			1154	789
ALGVTFSEIDIGDTAR	16	0	1663.84	P0A5L6	P0A5L6	nadE	Glutamine-dependent NAD(+) synthetase	yes	yes	2	0.08543	21.247	1	1	1	1					1	1	1	1	1	1	1	1	26890000	2145600	1665500	2057900	1147800	0	0	0	0	2455900	2261300	2516300	2496400	3002300	2006000	2361600	2773000			1155	1130
ALGWTSEQIVER	12	0	1387.71	P0A680	P0A680	rpoB	DNA-directed RNA polymerase subunit beta	yes	yes	1,2	6.0313e-17	167.2	2	2	2	2	1	2	2	1	3	2	2	1	4	2	2	1	725570000	48065000	44696000	48682000	30737000	48278000	44270000	39491000	17261000	57234000	31991000	64578000	39467000	107020000	32388000	31893000	39524000			1156	1214
ALHAAADELLAHR	13	0	1386.74	P65788	P65788	proA	Gamma-glutamyl phosphate reductase	yes	yes	2,3,4	1.815e-08	146.36	2	2	2	2	2	2	2	2	2	2	2	2	1	2	3	2	333730000	28862000	17687000	23117000	16302000	22099000	24028000	11515000	17090000	18975000	45976000	10235000	10100000	13341000	25719000	39762000	8919800			1157	1563
ALHAVGQVFEAMIR	14	0	1540.82	P63407	P63407	accD6	Probable propionyl-CoA carboxylase beta chain 6	yes	yes	2	0.0055947	40.278								1									2429000	0	0	0	0	0	0	0	2429000	0	0	0	0	0	0	0	0			1158	1263
ALHDLADAIDR	11	0	1208.61	L0T6Q7	L0T6Q7	Rv0516c		yes	yes	3	1.1121e-05	83.045	1	1	1	1	1	1			1	1	1	1	1	1	1	1	40452000	3876300	3034000	2575900	1589600	2669400	2460000	0	0	2756000	3039900	2735600	2246300	5657200	3113200	3234900	1463900			1159	89
ALHEMLER	8	0	997.501	P69440	P69440	adk	Adenylate kinase	yes	yes	2,3	0.00084361	81.642	2	1	2	2	2	2	3	2	2	2	2	1	2	2	4	1	366530000	20385000	6004500	15129000	13723000	24691000	14224000	111930000	39342000	15825000	8946200	10588000	5665600	21015000	12166000	41904000	4990000			1160	1721
ALHGAAVATAVATAR	15	0	1378.77	Q10401	Q10401	pepA	Probable cytosol aminopeptidase	yes	yes	2,3	4.3079e-10	118.51	2	1	1	1	1	1	2	2	1	1	2	1	2	1	2	2	116090000	7725800	2487100	3854200	5723000	8618100	4917300	6336200	5190800	4663900	8742000	12860000	6311400	11281000	6759900	11125000	9490800			1161	1991
ALHGTPAALGADAASIR	17	0	1590.85	P64759	P64759		Uncharacterized protein Rv0906/MT0929	yes	yes	2	0.022601	40.186			1														1683500	0	0	1683500	0	0	0	0	0	0	0	0	0	0	0	0	0			1162	1409
ALHHSLGDGDFEHFLR	16	0	1849.89	O53865	O53865	kdc	Alpha-keto-acid decarboxylase	yes	yes	3,4	4.2111e-14	119.45	1	1	1	1	1	1		1	1	1	1	2	1	1	1	1	98212000	7596800	6248400	7406500	6547000	3250100	2886200	0	3112500	8519900	6854300	7725000	6667700	9568900	7754200	8670900	5404000			1163	951
ALHIHPIR	8	0	955.572	P66121	P66121	rplY	50S ribosomal protein L25	yes	yes	2,3	0.00026864	107.43	1	1	1	1	2	2	1	1	1	2	1	1	1	1	3	2	343820000	22404000	11263000	12161000	15141000	39738000	14174000	47712000	14485000	17518000	12473000	27134000	18823000	21774000	8930300	41288000	18806000			1164	1594
ALHLVDGGR	9	0	936.514	L7N4C4	L7N4C4	mce1B		yes	yes	3	0.042645	49.85												1				1	1630900	0	0	0	0	0	0	0	0	0	0	0	762650	0	0	0	868220			1165	237
ALHQANAPLLVMDADPDEGFIR	22	0	2392.18	Q8VJW6	Q8VJW6	eccC5	ESX-5 secretion system protein EccC5	yes	yes	3	1.0904e-09	71.853	1	1	1	2	1	1	1		1	1	1		1	1	1		76892000	6267500	4632800	5811800	5997000	3462800	6183100	4860400	0	5434500	7655800	3492700	0	8838800	6075300	8179100	0			1166	2158
ALHSVGAPLEPGQK	14	0	1402.76	P65686	P65686	pckG	Phosphoenolpyruvate carboxykinase [GTP]	yes	yes	2,3	3.669e-38	223.36	2	4	2	2	2	3	2	2	4	2	2	2	2	2	2	2	920340000	73553000	86310000	39689000	59784000	34503000	38781000	65178000	27304000	71054000	70344000	46830000	54761000	65268000	53058000	96624000	37300000			1167	1549
ALHTPGHSPGSVCWYAPELGPGTGTVFSGDTLFAGGPGATGR	42	0	4138.96	L0TBZ5	L0TBZ5	Rv2260		yes	yes	3,4	4.294e-06	62.434	2	2	1	2	2	2	2	1	2	2	2	2	2	2	2	2	574000000	50413000	30415000	38962000	26402000	44851000	36752000	38390000	26714000	34020000	40184000	25484000	23059000	46350000	39321000	48612000	24067000			1168	186
ALHTTGPKPLVQDEYAK	17	1	1866.98	O07736	O07736		Putative S-adenosyl-L-methionine-dependent methyltransferase Rv1896c/MT1947	yes	yes	2	7.5138e-07	87.24	1	1	1		1	1	1	1	1	1			1	1	1		20251000	1146500	537020	1169700	0	2011100	1865500	4356800	1230400	1012200	1480500	0	0	1496900	2199100	1744900	0			1169	723
ALIAAGVAGSHWEDQLASEK	20	0	2052.03	P0A5H3	P0A5H3	icl	Isocitrate lyase	yes	yes	2,3	3.7141e-12	89.859	1	1	1		1	1	1	1	2	1	1	1	1	1	1	1	613480000	36722000	52808000	36715000	0	37197000	40729000	9872700	4331200	84230000	70862000	70753000	22133000	61701000	38595000	29957000	16878000			1170	1115
ALIAAGVAGSHWEDQLASEKK	21	1	2180.12	P0A5H3	P0A5H3	icl	Isocitrate lyase	yes	yes	2,3	6.2897e-17	113.51	2	2	2	1	1	2	2	1	2	3	2	1	2	2	1	1	481510000	13754000	23991000	11019000	6442100	29018000	54700000	41995000	11718000	35250000	94921000	21004000	9229500	30796000	31377000	57999000	8292700			1171	1115
ALIAAYAGGLTPILCLTK	18	0	1845.04	L7N5W6	L7N5W6			yes	yes	2	3.5435e-05	51.089	1	1	1	1	1	1	1	2	1	1	1	1	1	1	1		21044000	1254500	1016300	1088000	984530	1395400	1109200	2299800	2939100	1398600	1329400	994990	802930	1587500	1273100	1570900	0			1172	504
ALIDLATYFR	10	0	1181.64	O06363	O06363	Rv3644c		yes	yes	2	2.8988e-08	157.96	1	1	1	1	1	1			1	1		1	1	1	1	1	13832000	1104600	1083300	925970	716570	759980	594850	0	0	1074300	1175500	0	1104500	1302900	966120	1865500	1158100			1173	658
ALIEIVR	7	0	812.512	P71702	P71702			yes	yes	2	0.00092148	105.2	1	1	1	1	1	1			1	1	1	1	1	1	1	1	31009000	3220500	1607600	1496400	881780	4252200	3362500	0	0	2058300	2197100	1626800	969400	2798200	1906300	3536500	1095000			1174	1752
ALIEQYHAYTPR	12	0	1460.74	O53649	O53649	zmp1		yes	yes	2,3	9.491e-07	95.477	1	1	1	2	1	1	1	2	1		1		1	1			124320000	11074000	6957000	13587000	11833000	9438200	8182500	10666000	14014000	10499000	0	6806800	0	13509000	7750800	0	0			1175	908
ALILDEPLAGLDAASQR	17	0	1751.94	P63399	P63399		Uncharacterized ABC transporter ATP-binding protein Rv2326c/MT2388	yes	yes	2	1.5316e-14	113.47	1	1	1		1	1	1	1	1	1	1	1		1	1	1	29149000	2773900	1662100	2530900	0	2473900	2591700	2063100	1836300	2323000	2498300	1856700	1390900	0	1772400	2143500	1232700			1176	1260
ALILVSPEDR	10	0	1111.62	P66639	P66639	rpsI	30S ribosomal protein S9	yes	yes	2	0.0036359	56.548											1						17812000	0	0	0	0	0	0	0	0	0	0	17812000	0	0	0	0	0			1177	1608
ALILVSPEDRPALK	14	1	1520.89	P66639	P66639	rpsI	30S ribosomal protein S9	yes	yes	2,3	2.0881e-10	159.77	2	3	2	2	2	2	4	2	2	4	2	2	4	2	4	2	1266000000	94087000	74504000	64720000	34590000	85438000	61223000	88062000	41101000	66293000	124390000	54316000	42830000	191180000	49307000	163740000	30231000			1178	1608
ALILVSPEDRPALKK	15	2	1648.99	P66639	P66639	rpsI	30S ribosomal protein S9	yes	yes	3	1.1407e-05	98.582	1	1	1	1	2	1	1	1	1	1	1	1	1	1	1	1	917330000	35640000	35745000	38767000	56785000	105400000	73397000	102300000	50182000	28884000	59309000	32842000	27460000	58981000	93836000	82617000	35187000			1179	1608
ALIQQVVR	8	0	925.571	Q10639	Q10639	glgP	Glycogen phosphorylase	yes	yes	2	0.00014667	116.54	1	1	1	2					1		1	1	1		1	1	79479000	12549000	5048200	6679900	8314000	0	0	0	0	6650100	0	4114200	2882200	11262000	0	18365000	3614000			1180	2009
ALIQYILQQAVDR	13	0	1529.86	P67436	P67436		Uncharacterized HTH-type transcriptional regulator Rv1556/MT1607	yes	yes	2	2.766e-14	163.51	1	1	1	1	1	1	2		1	1	1	1	1	1	1	1	23397000	1644300	1568800	1511600	1541200	1877700	1447400	2176600	0	1679900	1531000	906890	945310	1552400	1576500	2076300	1361100			1181	1685
ALITGITGQDGSYLAELLLAK	21	0	2146.19	L0T8H2	L0T8H2	gmdA		yes	yes	2,3	6.9006e-12	81.016	2	1	1	1	2	2	3	3	1	2	1	1	1	1	2	1	89541000	8105000	4790700	5687900	5070500	6329000	5049700	2978700	4466000	5458200	7746100	4416600	3722300	6226400	6847900	8253800	4392000			1182	131
ALIVSPPK	8	0	823.517	P66028	P66028	rho	Transcription termination factor Rho	yes	yes	1,2	0.00095324	82.452	1	1	1	2	2	1	1	1	3	2	1	1	3	2	1	1	187300000	4806900	8957000	12483000	7966300	19595000	10649000	25148000	9634800	4863400	15490000	9190800	5072500	19281000	12947000	15575000	5642900			1183	1584
ALKPIAR	7	1	767.502	L7N504	L7N504			yes	yes	3	0.025224	74.717	1	1	1	1	1	1			1	1	1		1	1	2		23951000	3418900	2105700	1657600	613610	1821800	2135900	0	0	2877900	910190	1265300	0	3254500	1864200	2025600	0			1184	356
ALKPITHPLR	10	1	1144.71	O53565	O53565	Rv3520c	Putative coenzyme F420-dependent oxidoreductase Rv3520c	yes	yes	3,4	5.0359e-05	133.13	2	3	2	1	1	2	2	1	2	1	1	1	2	2	1	1	116040000	7567200	4229700	4541500	1797600	3213400	5484700	46726000	10895000	8087900	897250	2470700	1407000	9535300	4900000	2587800	1699200			1185	889
ALLADLEAGCSAPVGAIAEVVESIDEDGR	29	0	2926.42	P64336	P64336	hemC	Porphobilinogen deaminase	yes	yes	2,3	2.222e-14	106.88	2	2	2	2	2	2	1		2	2	2	2	2	1	1	2	18633000	1421200	1353500	1408400	1219500	1299800	1318700	304540	0	1518900	1376100	1392500	1000300	1765800	1108900	1181900	962700			1186	1384
ALLAELQPTDPDVAQPR	17	0	1832.96	L7N5G0	L7N5G0			yes	yes	2	1.3452e-20	156	1	1	1	1	1	1	1	1	1	1	1	1	1	1	1	1	94218000	7486500	6953800	6510700	5203900	6547700	6252500	4833000	2998800	5999700	7940800	5299400	3144200	10392000	6472100	5632300	2550700			1187	429
ALLALLTGPPPDSPR	15	0	1516.86	P96935	P96935	lipG		yes	yes	2	1.4683e-16	164.68	1	1			1	1	1	1	1	1	1			2	2		49537000	3636700	2898700	0	0	3039000	6034200	3741700	1909500	3973000	5119500	3680600	0	0	5252200	10252000	0			1188	1983
ALLAQQEQGTADVEVVAANDITDNSTLAHLLK	32	0	3347.72	P64178	P64178	gap	Glyceraldehyde-3-phosphate dehydrogenase	yes	yes	3	4.8256e-12	94.802	2	2	2	2	1	1	1	2	2	1	1	1	2	1	2	2	104750000	7978500	7004700	7888900	5786100	7468300	4061100	4804400	5055600	7338200	8723500	4333600	4547300	7060600	5124400	10177000	7401500			1189	1360
ALLASYHR	8	0	929.508	P71621	P71621	echA16		yes	yes	2,3	0.00041353	104.75				1					1		1	1	1		1	1	14662000	0	0	0	2837700	0	0	0	0	0	0	1817600	1300100	0	0	6701500	2005100			1190	1738
ALLATYR	7	0	806.465	O06934	O06934	glf	UDP-galactopyranose mutase	yes	yes	2	0.05065	37.974									1								4052100	0	0	0	0	0	0	0	0	4052100	0	0	0	0	0	0	0			1191	691
ALLDADAK	8	0	815.439	P65700	P65700	pgk	Phosphoglycerate kinase	yes	yes	2	0.011824	55.872					1	1											10170000	0	0	0	0	5571900	4598100	0	0	0	0	0	0	0	0	0	0			1192	1552
ALLDLGDVAK	10	0	1013.58	P65728	P65728	pknG	Serine/threonine-protein kinase PknG	yes	yes	2	2.2081e-05	106.18	1	1	1	2	1	1	1		1			1	1	1		1	25278000	2092500	1259000	2128600	1976600	3872700	2655400	3434900	0	2106300	0	0	0	2758300	1743000	0	1250300			1193	1557
ALLDVAGVTVTR	12	0	1213.7	Q10788	Q10788	tsf	Elongation factor Ts	yes	yes	1,2	6.1568e-17	208.6	2	1	1	1	2	2	1	2	1	2	1	1	1	2	2	2	573030000	35523000	29583000	33187000	30373000	37833000	12550000	42058000	48570000	31278000	42613000	31079000	29099000	43732000	27775000	58105000	39676000			1194	2017
ALLFSVFEGGLR	12	0	1307.72	P96936	P96936		Uncharacterized protein Rv0647c/MT0675	yes	yes	2	1.497e-10	167.12	1	1	1	1	1	1	1	1	1	1	1	1	1	1	1	1	55558000	4643500	3886000	3404200	2099800	3274100	3080700	1986100	1430400	4414900	6222000	3205200	2771500	4383500	3228800	5127100	2399800			1195	1984
ALLGTIAGSEAGLGK	15	0	1356.76	P96283	P96283	fadD22	p-hydroxybenzoic acid--AMP ligase FadD22	yes	yes	2	0.001782	56.514														1			1682800	0	0	0	0	0	0	0	0	0	0	0	0	0	1682800	0	0			1196	1934
ALLHDHLDGGLRPATVLDIAGQVGYDDLPATDVDALASWFR	41	1	4373.21	P63907	P63907	add	Adenosine deaminase	yes	yes	4,5	3.0493e-06	76.255	2	1	1	2		1	1	2	1	1	2	1	1	2	1	2	22119000	2279500	1208300	1347600	1994300	0	706850	495530	1318400	1203900	1769500	1502600	691910	1819600	2698800	1233700	1848500			1197	1335
ALLLIPDSIK	10	0	1081.67	L7N5N4	L7N5N4			yes	yes	1,2	1.1291e-05	95.642	1	1	1	1	1	2	1	1	1	1	1	1	1	1	1	1	159730000	13678000	11762000	10929000	10037000	12363000	12263000	13088000	4351900	9918400	8474800	10787000	7996000	10112000	7220500	9574200	7176800			1198	464
ALLNGPVDDDAEVR	14	0	1482.73	L7N620	L7N620	grcC1		yes	yes	2	6.3815e-10	128.46	1	1	1	1	1	1	1	1	1	1	1	1	1	1	1	1	350610000	27271000	17204000	21661000	16533000	32383000	23134000	34802000	19220000	16793000	26438000	12150000	10268000	26091000	26328000	29088000	11242000			1199	531
ALLPIMNPGGSIVGMDFDPSR	21	0	2186.09	P0A5Y6	P0A5Y6	inhA	Enoyl-[acyl-carrier-protein] reductase [NADH]	yes	yes	2,3	1.2137e-23	138.75	2	2	2	2	2	2	2	2	2	2	1	2	2	2	2	2	231780000	17103000	13524000	16438000	7636900	16258000	17195000	15221000	5944800	16790000	21057000	11440000	9977300	18021000	14975000	20912000	9290400			1200	1176
ALLPVITGAGSPPPQSDSSTDGLVR	25	0	2434.27	P64192	P64192	pgi	Glucose-6-phosphate isomerase	yes	yes	2	9.1589e-13	98.3	1	1	1	1	1	1	1	1	1	1	1	1	1	1	1	1	142830000	8896300	7136200	7076800	9589800	8965700	7227000	14792000	15296000	9632400	6912900	5369600	7526900	10333000	7041300	7555700	9478600			1201	1364
ALLQVGETMPR	11	0	1213.65	L0T2S2	L0T2S2	Rv0183		yes	yes	1,2	1.4163e-07	137.05	1	1	1	1	1	1		1	1	1	1	1	1	2	1	1	254560000	20085000	17048000	18613000	11315000	18701000	19595000	0	17813000	17461000	16411000	16189000	10078000	23017000	20459000	18062000	9713400			1202	17
ALLRPVIAISDAR	13	1	1393.84	Q79FW1	Q79FW1	Rv0794c		yes	yes	3	9.5135e-07	105.03	1	1		1					1	1	1	1		1		1	11074000	1657000	1466200	0	662200	0	0	0	0	1671200	2613500	804250	398730	0	1348000	0	453260			1203	2097
ALLSLEAGPEAQEELASR	18	0	1882.96	P0A5R2	P0A5R2	parB	Probable chromosome-partitioning protein ParB	yes	yes	2	1.2101e-08	68.41		1									1						8166600	0	4192900	0	0	0	0	0	0	0	0	3973700	0	0	0	0	0			1204	1148
ALLTDWMAR	9	0	1075.55	P0C5C1	P0C5C1	blaA	Beta-lactamase	yes	yes	2	0.00011788	120.15	1	1	1	1	1	1		1	1	1	2		1	1	1	1	27961000	2055900	1749600	1777300	1905600	2220700	1774100	0	2006800	2350800	1940500	2810700	0	2517000	1893300	1578400	1380800			1205	1219
ALLTEAFASHDR	12	0	1329.67	O06543	O06543	mcr		yes	yes	2	0.0060836	38.279				1													3675000	0	0	0	3675000	0	0	0	0	0	0	0	0	0	0	0	0			1206	672
ALLVGNHNTLGLVDAPLLAAELWER	25	0	2684.47	L7N4N6	L7N4N6			yes	yes	3	2.6559e-18	114.57	1	1	1	1	1	1	1		1	1	1	1	1	1	1	1	54565000	5113000	3629600	3735700	3567300	2562500	1956700	1005700	0	4573400	4735900	3149300	3129000	4915400	4097900	4716200	3677800			1207	294
ALLVWLLER	9	0	1111.68	P0A5M8	P0A5M8	argF	Ornithine carbamoyltransferase	yes	yes	2	3.9022e-18	194.29	1	1	1	1	1	1	1		1	1	1	1	1	1	1	1	13833000	1321800	582610	772730	786040	1367800	701130	713010	0	1239200	665110	798790	925050	810360	650930	1585200	913120			1208	1135
ALLYGPSDTWSR	12	0	1364.67	P66873	P66873		Uncharacterized protein Rv1339/MT1380	yes	yes	2	2.2172e-06	87.026	1	1		1	1		1	1	1	1	1	1	1		1	1	64696000	6804700	2536800	0	3184400	6056400	0	7489900	11288000	3308600	2009900	3757500	2318600	5695600	0	7535400	2710600			1209	1628
ALMAGLASSLK	11	0	1060.6	O07438	O07438	alaS	Alanine--tRNA ligase	yes	yes	2	0.010904	49.448				1													3908300	0	0	0	3908300	0	0	0	0	0	0	0	0	0	0	0	0			1210	719
ALMGETTTCAIIGGGPAGMVLGLLLARAGVQVTLLEKHGDFLR	43	2	4406.36	L0T7T6	L0T7T6	Rv1751		yes	yes	3	0.098019	0.0065954							1										2253500	0	0	0	0	0	0	2253500	0	0	0	0	0	0	0	0	0			1211	111
ALMNLGYEALFPR	13	0	1493.77	Q50549	Q50549	nrdF2	Ribonucleoside-diphosphate reductase subunit beta nrdF2	yes	yes	2	0.086521	36.631			1														1986300	0	0	1986300	0	0	0	0	0	0	0	0	0	0	0	0	0			1212	2051
ALMTDPELLLLDEPAAGLDLGGR	23	0	2379.24	O53288	O53288			yes	yes	2,3	1.6189e-25	136.96	2	2	1	2	2	2	2	1	2	2	2	2	2	1	1	2	29971000	2266500	2080600	1876700	2100000	2391600	1991700	1011000	523330	2623500	1779300	1905000	1999000	3275200	1060800	1487900	1598700			1213	840
ALNAGATVVTALEDQLWGDR	20	0	2099.06	P64741	P64741		Uncharacterized protein Rv0887c/MT0910	yes	yes	3	0.0013476	52.19													1				405480	0	0	0	0	0	0	0	0	0	0	0	0	405480	0	0	0			1214	1405
ALNAVAADDVR	11	0	1113.58	P0A5J6	P0A5J6	mdh	Malate dehydrogenase	yes	yes	2	2.6427e-09	167.12	1	1	1	1	1	3	1	1	1	1	1	1	1	1	2	1	1852000000	100800000	87592000	82819000	75836000	129870000	255160000	181130000	142620000	84108000	99189000	60586000	59861000	138200000	115050000	175850000	63321000			1215	1124
ALNDGTILPIVHAIVPFAEAPEAHR	25	0	2650.42	L7N5G6	L7N5G6	fadB5		yes	yes	4	4.5462e-08	66.613	1	1	1	1	1	1	1	1	1	1	1	1	1	1	1	1	52873000	3164000	3365300	3302500	2221500	2094600	2069200	1958400	1310600	3004000	6966600	2899100	2722300	4377800	3428800	7580900	2408200			1216	433
ALNEAQLASR	10	0	1071.57	P0A550	P0A550	polA	DNA polymerase I	yes	yes	1	0.070951	95.502				1													191300	0	0	0	191300	0	0	0	0	0	0	0	0	0	0	0	0			1217	1069
ALNEFGVEGLATVIPFHR	18	0	1969.04	L7N4G3	L7N4G3	bccA-3		yes	yes	3	1.6318e-26	177.04	1	1	1	1	1	1	1	1	1	1	1	1	2	1	1	1	403370000	22082000	21434000	18028000	13131000	26358000	20264000	30743000	23282000	19311000	41732000	11672000	8862500	50334000	39796000	45890000	10447000			1218	258
ALNIKDPEVDR	11	1	1268.67	P0CW35	P0CW35	vapB36	Putative antitoxin VapB36	yes	yes	2	0.0065717	55.578							1										16867000	0	0	0	0	0	0	16867000	0	0	0	0	0	0	0	0	0			1219	1232
ALNIVDAFTEMVSSR	15	0	1651.82	L7N618	L7N618			yes	yes	2	1.7472e-05	60.246	1		1	1	1		1	1	1	1				2	1	1	10880000	1300800	0	1119500	319330	570430	0	248820	252490	1409600	1580900	0	0	0	2713000	1114100	251010			1220	530
ALNPLFGTENLR	12	0	1343.72	P63484	P63484		Uncharacterized oxidoreductase Rv2298/MT2355	yes	yes	2	1.6179e-09	113.61				1		2	1	1						1	1	1	75721000	0	0	0	0	0	24071000	11681000	9484200	0	0	0	0	0	17293000	13192000	0			1221	1270
ALPATLHYTSPNPELR	16	0	1778.93	P96204	P96204	ppsE	Phthiocerol synthesis polyketide synthase type I PpsE	yes	yes	2,3	6.1671e-12	86.214	1	1	1	1	2	1	1	1	1	1	1	1	1	1	1		217520000	16650000	18985000	13989000	5602900	26182000	12857000	11216000	2802000	31740000	14882000	30202000	12621000	8755300	3002200	8034400	0			1222	1913
ALPATPIADSADDALALLIYTSGSTGAPK	29	0	2799.45	Q50631	Q50631	fadD9		yes	yes	2,3	9.321e-10	93.876	2	2	2	2		2	1	1	2	2	2	2	1	2	2	1	26067000	2413400	1819300	2340000	939560	0	1220700	669770	309050	2631800	2763700	1969400	1464100	1913100	1726100	2879400	1007800			1223	2058
ALPELAPGVEVNAPDGTYLSWVDFR	25	0	2715.35	L7N5E9	L7N5E9			yes	yes	2,3	0.006445	33.614	2	2	2	2					2	2	2	2	2	1	1	1	20306000	2019700	1690000	2077500	1902700	0	0	0	0	1889700	1675900	1839300	1546200	2814900	742910	1431400	675530			1224	421
ALPLTSLTSAAER	13	0	1328.73	Q7D8M9	Q7D8M9	PPE18		yes	yes	2	9.1045e-08	131.69	1	1	1	1	1	1	1	1				1	1	1	1	1	80846000	5444600	4015400	5512400	8344900	4726300	3348400	12392000	8579300	0	0	0	788320	7017300	4561300	5662100	10453000			1225	2134
ALPLTSLTSAAQTAPGHMLGGLPLGHSVNAGSGINNALR	39	0	3763.98	Q6MWX1	Q6MWX1	PPE60		yes	yes	4	0.0045706	46.983	1	1	1	2	1		1	1	1	1	1	1	1		1	1	108260000	10397000	6151700	10977000	21491000	2535200	0	7146400	10675000	3195400	6070900	3259700	5297700	6356800	0	8731900	5970100			1226	2088
ALPNEDADVSK	11	0	1157.56	P66004	P66004	lpdC	Dihydrolipoyl dehydrogenase	yes	yes	1,2	2.7175e-07	113.69	1		1	1	1	1	2	1		1	1	1			1	1	287780000	42364000	0	68045000	39476000	0	0	26787000	20888000	0	43689000	0	24883000	0	0	0	21651000			1227	1579
ALPNEDADVSKEIEK	15	1	1656.82	P66004	P66004	lpdC	Dihydrolipoyl dehydrogenase	yes	yes	2	2.7797e-10	114.64	1	1	1	1	1	1	1	1	1	1	1	1	1	1	1	1	253850000	6300100	7487900	8130900	9261000	31129000	18181000	52808000	31020000	8620800	14015000	5137700	3510200	12079000	18192000	24070000	3904400			1228	1579
ALPNKPVDVHVEGNR	15	1	1643.87	Q50790	Q50790	dnaN	DNA polymerase III subunit beta	yes	yes	2,3,4	4.0438e-10	122.78	3	3	3	3	2	3	3	2	4	5	3	2	2	1	2	2	999850000	58661000	63501000	59203000	46088000	103930000	74175000	102870000	95605000	90963000	51096000	37476000	16093000	64794000	39298000	82821000	13273000			1229	2078
ALPNLTR	7	0	783.46	Q7D736	Q7D736	pepN		yes	yes	2	0.0035182	74.423	1	1	1		1	1	1		1	1					1		53684000	4791500	4301000	4188600	0	6916800	5601100	11017000	0	5630800	5222600	0	0	0	0	6013700	0			1230	2126
ALQDLAHVGSVASALEPER	19	0	1962.02	O53689	O53689	eccC3	ESX-3 secretion system protein EccC3	yes	yes	2,3	1.7915e-26	156.87	2	2	2	2	2	2	2	2	2	2	1	1	2	2	2		233870000	25142000	10890000	11671000	3230800	21439000	24596000	31279000	16978000	16596000	18796000	2243000	2595500	17097000	10346000	20974000	0			1231	916
ALQEFGR	7	0	819.424	Q8VJW6	Q8VJW6	eccC5	ESX-5 secretion system protein EccC5	yes	yes	2	0.040425	46.835	2	2	2	2	1	1	1	2	1	2	2	1	1	2	1	1	168170000	15743000	10801000	14134000	10621000	3284900	3296500	2963400	24562000	10594000	12199000	12177000	8240400	16609000	12910000	3190800	6843000			1232	2158
ALQFAIAQPNLSGPVNLTGPAPVTNAEFTTAFGR	34	0	3469.8	P67232	P67232		Epimerase family protein Rv2216/MT2273	yes	yes	2,3	1.758e-11	88.544	2	2	2	1	2	2	2	2	2	2	1	1	2	1	2	2	103220000	8607900	7169700	6583600	2056600	10565000	9889600	6761700	2958600	7094200	8674300	5580500	4280300	9296300	1148700	7900300	4652100			1233	1672
ALQFVLAQVTHTVENIDPSLKPQAELLR	28	1	3129.72	L7N568	L7N568	fadE15		yes	yes	3,4	3.267e-06	82.6	2	2	2	2	2	2	2	2	2	2	2	2	2	2	2	2	144530000	9380100	7177000	7805800	13932000	4736200	4586900	3625800	1972900	9567700	9744400	9979500	12264000	13002000	12426000	13600000	10730000			1234	379
ALQPGGLADQLLAEDGLIER	20	0	2078.1	P71813	P71813	Rv0756c		yes	yes	2	3.3054e-12	85.737	1	1			1	1	1		1	1	1		1	1	1		19054000	1219600	1358700	0	0	1753900	735820	1382400	0	2155800	3069800	1507200	0	1947200	1917700	2006200	0			1235	1768
ALQQLVAAAAEQAAAR	16	0	1580.86	P95027	P95027	vapB17	Putative antitoxin VapB17	yes	yes	2	0.043288	35.771													1				2599500	0	0	0	0	0	0	0	0	0	0	0	0	2599500	0	0	0			1236	1836
ALQTGEPR	8	0	870.456	O53237	O53237	leuC	3-isopropylmalate dehydratase large subunit	yes	yes	2	6.0919e-05	131.03					1	1	1	1									80541000	0	0	0	0	24101000	31683000	9353800	15403000	0	0	0	0	0	0	0	0			1237	820
ALRDGHDAVADEIASSR	17	1	1781.87	P65340	P65340	metE	5-methyltetrahydropteroyltriglutamate--homocysteine methyltransferase	yes	yes	2,4	1.0679e-53	266.29					2	1	2	2		1			2	2	1		130680000	0	0	0	0	3297300	1054800	57457000	52968000	0	2084000	0	0	1904300	9162500	2754900	0			1238	1510
ALRPGGLYGTAGDNDGR	17	1	1688.82	O05772	O05772	Rv3093c		yes	yes	2	9.2004e-09	93.427	1	1	1						1	1	1	1			1	1	10547000	1776600	1054200	920500	0	0	0	0	0	1505700	1177800	1185000	780680	0	0	1568600	578060			1239	564
ALRPGGLYGTAGDNDGRR	18	2	1844.92	O05772	O05772	Rv3093c		yes	yes	4	0.060951	57.525	1	1	1	1					1	1	1	1	1	1	1	1	78386000	8360200	5129500	5089500	1979000	0	0	0	0	8789600	9265400	4511300	2085200	16555000	8800300	5606700	2214600			1240	564
ALRPYAEK	8	1	946.524	P0A5V4	P0A5V4	rplQ	50S ribosomal protein L17	yes	yes	2,3	0.00014538	132.38				2	1	1	2	3	1	1	1	1	1	1	1	1	261680000	0	0	0	28959000	20744000	5297200	33383000	5603900	35656000	3602700	13488000	7850800	44456000	9513500	46487000	6636700			1241	1164
ALSAAGNGDAVVQPSGAGIHEVDVK	25	0	2361.19	P0CG96;P0CG95	P0CG96	sseC1;sseC2	Uncharacterized protein Rv3118;Uncharacterized protein Rv0814c	yes	no	2,3	6.2413e-09	83.992	1	2	2	2	2	2	2	2	2	2	2	3	2	2	2	2	4857800000	47733000	395330000	337010000	339620000	426630000	325890000	331370000	44513000	249740000	310270000	201650000	490890000	486930000	465200000	381580000	23485000			1242	1225
ALSADIVGMHYR	12	0	1331.67	P96926	P96926		UPF0336 protein Rv0635/MT0664	yes	yes	2	8.522e-14	176.95	1	1	1	1	1	1	1	2	1	1	1		1	1	1		182830000	20476000	8873900	19554000	11102000	14972000	10946000	6524900	7588400	14273000	8408500	10311000	0	19722000	14518000	15565000	0			1243	1979
ALSAEVAVVPR	11	0	1110.64	O33325	O33325	pnp	Polyribonucleotide nucleotidyltransferase	yes	yes	1,2	2.7268e-06	123.79	1	1	2	2	1	1	1	2	3	3	1	1	2	1	1	2	416500000	22635000	17488000	21362000	13228000	53326000	22885000	70183000	20547000	34531000	30010000	18131000	12529000	25533000	12311000	26926000	14875000			1244	769
ALSDADWHFIADPASR	16	0	1770.83	O69740	O69740	espI	ESX-1 secretion-associated protein EspI	yes	yes	3	0.095024	23.635	1	1	1	1		1	1	1	1	1	1		1	1	1	1	36301000	3172200	1883500	2363500	1972300	0	3163000	3419100	2342500	2223700	2839400	1340700	0	3361400	2380500	4602000	1236900			1245	1014
ALSDLAGADSGVDFNR	16	0	1606.76	P67656	P67656	mtnN	MTA/SAH nucleosidase	yes	yes	2	0.0171	34.382										1	1	1					13404000	0	0	0	0	0	0	0	0	0	3741300	6840600	2822100	0	0	0	0			1246	1705
ALSDLANQLFALTSSDIEASTHQPVTGLHH	30	0	3172.58	P65033	P65033		Uncharacterized protein Rv2632c/MT2708	yes	yes	3,4,5	7.2769e-29	138.78	2	3	3	3	2	1	3	3	3	2	3	3	3	2	2	3	407510000	27490000	18248000	27174000	46044000	20248000	8730000	10515000	19791000	21005000	23222000	19101000	27040000	36903000	35235000	35003000	31760000			1247	1471
ALSEGHTYDAQIAELAAR	18	0	1914.94	O06812	O06812	tal	Transaldolase	yes	yes	2,3	8.3364e-54	239.19	2	2	2	2	2	2	2	2	2	2	2	2	2	2	2	2	809140000	54867000	36068000	39241000	30597000	90722000	77787000	56278000	35671000	38417000	63848000	53713000	24150000	61969000	50326000	70964000	24520000			1248	690
ALSELLR	7	0	800.476	P0A5D7	P0A5D7		Uncharacterized protein Rv0959/MT0986	yes	yes	2	5.5547e-06	143.37	1	1	1		1	1			1	1	2					1	232530000	44196000	16545000	24357000	0	54530000	24339000	0	0	26474000	12882000	26717000	0	0	0	0	2490700			1249	1102
ALSIEAVEICPWALR	15	0	1726.91	P65786	P65786		Uncharacterized protein Rv0496/MT0516	yes	yes	2	3.5672e-08	74.789														1			3890700	0	0	0	0	0	0	0	0	0	0	0	0	0	3890700	0	0			1250	1562
ALSLFTK	7	0	778.459	O53865	O53865	kdc	Alpha-keto-acid decarboxylase	yes	yes	2	0.0026441	82.671	1			1					1		1	1	1	1	1	1	8868800	948170	0	0	663070	0	0	0	0	959590	0	1235800	809060	1505400	844330	926200	977090			1251	951
ALSMGADK	8	0	791.385	P64097	P64097	etfB	Electron transfer flavoprotein subunit beta	yes	yes	2	0.00077281	86.332	2	1	1	1	2	1			1	1	1		1	1	2		277590000	44483000	13626000	18245000	12537000	26599000	19229000	0	0	21552000	17865000	13741000	0	26779000	16816000	46116000	0			1252	1353
ALSNAGLSAADIDGVIVTTNTHFLQTPPAAPMVAASLGAK	40	0	3890.02	P0A574	P0A574	fabH	3-oxoacyl-[acyl-carrier-protein] synthase 3	yes	yes	3	0.057352	17.234	1	1	1	1	1	1	1	1	1	1	1	1	1	1	1	1	40421000	2715200	2147600	2690400	2105500	2429300	2943100	957630	882190	3680900	3094000	3449100	2186000	3266900	2312300	2597800	2963500			1253	1080
ALSPALNDPYTAIQVVHHLSAVESVLASR	29	0	3057.62	P0A5E3	P0A5E3		Uncharacterized protein Rv1290c/MT1328	yes	yes	4	8.3493e-05	73.936	1	1	1	1	1	1			2	1	1	1	1		1	1	36796000	1871300	2429200	2306000	2461500	2611000	1106900	0	0	4793100	3658100	2781300	2510700	3064200	0	4758100	2444500			1254	1105
ALSSRPAVSAEAIDAAAQQALSPFEGPK	28	1	2781.43	L7N5C5	L7N5C5			yes	yes	3	2.5298e-14	122.67	1	1	1	1	1	1	1	1	1	1	1	1	1	1	1	1	125530000	2853200	4148700	2198100	2988600	10810000	8681100	22330000	10740000	3363000	12349000	1156000	1463500	5289400	21772000	13780000	1604200			1255	408
ALSTLDVNAVGEDAQR	16	0	1657.83	P64675	P64675		Uncharacterized protein Rv0036c/MT0041	yes	yes	2	1.3676e-33	171.46	1	1	1	2		1	1	1	1		1	1	1	1		1	537360000	36711000	35934000	33221000	85088000	0	25107000	52688000	55213000	35150000	0	38285000	26502000	46030000	39969000	0	27468000			1256	1389
ALSVIGR	7	0	714.439	P0A5J2	P0A5J2	map	Methionine aminopeptidase 2	yes	yes	2	0.045654	57.102									1					1			2832300	0	0	0	0	0	0	0	0	1026800	0	0	0	0	1805400	0	0			1257	1122
ALSVPTQAVFFETPSNPMQSLVDIAAVTELAHAAGAK	37	0	3780.94	P95199	P95199	metZ	O-succinylhomoserine sulfhydrylase	yes	yes	3,4	0.0064015	35.626	1	1	1	2	2	1	2	2	2	1	2	2	2	1	2	2	91511000	6232900	4525800	5743800	5294900	6546700	4742300	3782800	3356000	6996600	6565300	5513700	5122600	7931400	5738900	8545400	4872000			1258	1897
ALTAFTEAGGEPDAR	15	0	1504.72	P71672	P71672	Rv1404		yes	yes	2	2.3644e-13	160.48	1	1	1	1	1	1	1	1	1	2	1	1	2	2	1	1	713750000	50640000	32231000	37952000	25683000	63013000	53043000	82923000	44554000	30526000	46325000	17924000	15099000	95710000	43645000	55924000	18560000			1259	1747
ALTAVSDQTHIK	12	0	1282.69	P0A5W8	P0A5W8	nrdE	Ribonucleoside-diphosphate reductase subunit alpha	yes	yes	2,3	1.1177e-06	112.7	3	2	2	2	2	2	2	2	2	2	2	2	2	2	2	2	281740000	28277000	8993600	10867000	5802300	22499000	16089000	49611000	16731000	13350000	14549000	10065000	8094400	29562000	15860000	21316000	10074000			1260	1169
ALTDICCTSSNAVDVVASIDPDREVLFCPDQFLGAHVR	38	1	4247.01	P65497	P65497	nadA	Quinolinate synthase A	yes	yes	4	2.4432e-16	105.66	1	1	1	1	1	1		1	1	1	1	1	1	1	1	1	44237000	2950700	4117200	3480700	1584800	2679200	2805200	0	938990	3559600	3902800	2361700	1689300	4652000	3056000	4401000	2058000			1261	1527
ALTDPAATAALAELDAVLIGGGPAPR	26	0	2430.31	O06408	O06408	menE	Probable 2-succinylbenzoate--CoA ligase	yes	yes	3	6.9867e-22	124.4		1	1	1	1	1	1	1	1	1	1	1	1	1	1	1	12954000	0	969220	1048700	782330	843050	852600	225680	217130	1161300	775160	1085600	726650	1560300	999040	899840	807600			1262	666
ALTDVQGMAAALTGYLMAAQQDVTSLYK	28	0	2929.46	L7N547	L7N547	fadE5		yes	yes	2,3	5.6728e-29	141.21	2	1	1	1	1	1	1		1	2	1	1	1	1	2	1	30446000	1710100	1898600	1278500	1349600	1340500	895860	1234500	0	4000800	4915900	2527600	1068700	1936400	1973500	3380500	935040			1263	371
ALTFIDYER	9	0	1126.57	Q50586	Q50586	fadD25	Putative fatty-acid--CoA ligase fadD25	yes	yes	2	0.0093198	37.696			1														7107500	0	0	7107500	0	0	0	0	0	0	0	0	0	0	0	0	0			1264	2052
ALTGELAAGVR	11	0	1056.59	P66980	P66980	trpA	Tryptophan synthase alpha chain	yes	yes	2	0.003255	52.391									1								6741400	0	0	0	0	0	0	0	0	6741400	0	0	0	0	0	0	0			1265	1643
ALTGEPLPAQLTATAAAQR	19	0	1879.02	P95269;P0A5D9	P95269		Uncharacterized protein Rv1945/MT1995;Uncharacterized protein Rv1148c/MT1183	yes	no	2	5.2217e-09	80.859	1	1	1		1				1	1			1	1			13198000	1368500	1921900	2011900	0	1230700	0	0	0	1009300	2246200	0	0	2327500	1082000	0	0			1266	1103
ALTGHEVEPTLTMR	14	0	1553.79	P71588	P71588	pstP	PP2C-family Ser/Thr phosphatase	yes	yes	2,3	4.1479e-15	109.07	1	1	1	1	1	1	1	2	1	1	1	1		2	1	1	67409000	4575600	2503400	3020300	1508100	7324300	5245800	7497000	10661000	3380700	5918000	3018000	1739000	0	4417800	4903600	1696300			1267	1732
ALTGSPVAR	9	0	870.492	L0T9J0	L0T9J0	Rv2342		yes	yes	2	0.04527	37.591							1	1									31931000	0	0	0	0	0	0	20335000	11596000	0	0	0	0	0	0	0	0			1268	150
ALTLAQQQPYLAR	13	0	1471.81	L0T5R1	L0T5R1	fadD5		yes	yes	2	0.035025	42.425				1													5381100	0	0	0	5381100	0	0	0	0	0	0	0	0	0	0	0	0			1269	62
ALTLLAELWSR	11	0	1271.72	L7N5C5	L7N5C5			yes	yes	2	1.6761e-26	212.82	1	1	1	1	1	1	1	1	1	1	1	1	1	1	1	1	77142000	7306600	4947900	5525100	3759300	4462100	2898000	1366200	632490	6718600	7456000	6241100	4559500	5522800	5044000	6624400	4077900			1270	408
ALTLMANR	8	0	888.485	P63671	P63671	atpG	ATP synthase gamma chain	yes	yes	1	0.0016739	107.22												1					1726300	0	0	0	0	0	0	0	0	0	0	0	1726300	0	0	0	0			1271	1302
ALTLPGR	7	0	726.439	Q10504	Q10504	aceE	Pyruvate dehydrogenase E1 component	yes	yes	2	0.059449	43.214						1											3672100	0	0	0	0	0	3672100	0	0	0	0	0	0	0	0	0	0			1272	1994
ALTLSPTGFEDLVIR	15	0	1630.89	P95025	P95025	mrr		yes	yes	2	1.0382e-10	135.02	1	1	1	1	1	1	1		1	1	1	1	1	1	1	1	62073000	4751000	3932000	3914000	3350500	4367200	3501700	5093100	0	3713100	4468900	3686000	2952300	5243200	4682500	5534600	2882800			1273	1834
ALTMPPDDVISIVK	14	0	1497.81	P65567	P65567	nuoF	NADH-quinone oxidoreductase subunit F	yes	yes	2	0.00028591	54.898	1	1	1	1	1	1	1	1	1	1	1	1	1	1	1	1	78296000	5096700	4524600	6336100	5549400	6185600	4561800	4069300	3173800	5624300	5005200	4350100	4756400	6054700	5043900	4784300	3180000			1274	1532
ALTPEAPGIAGIVEELFPVAATTDLK	26	0	2622.42	L0TAN5	L0TAN5	Rv1874		yes	yes	2,3	5.4496e-08	80.786	2	2	2	2	1	1			2	2	2	2	3	2	2	2	25125000	2256500	1541700	1971900	2372400	164600	176080	0	0	1941000	2070000	1300000	1666900	2274600	2249000	2965100	2175200			1275	167
ALTSLVDWFGTMAQDLDHQGLTTLAGELVSVAR	33	0	3514.78	P0A500	P0A500	atpFH	ATP synthase subunit b-delta;ATP synthase subunit b;ATP synthase subunit delta	yes	yes	3,4	1.2843e-11	87.155	2	2	1	2	2	2	2	2	2	2	2	2	1	2	2	2	36409000	734040	753140	112920	1420800	1645000	334990	1980400	1960600	4488600	9237800	1275000	1752600	204760	3738900	3723700	3045900			1276	1050
ALTSSGLASLHLVHDWNR	18	0	1976.02	O53512	O53512	aroG	Phospho-2-dehydro-3-deoxyheptonate aldolase AroG	yes	yes	2,3,4	1.7765e-53	233.14	3	3	3	2	3	2	2		2	1	2	3	3	3	2	2	411620000	49590000	28768000	35888000	22762000	34717000	25936000	7322200	0	9850200	11819000	25236000	27648000	54287000	31565000	23378000	22854000			1277	872
ALTSSMGIPVTAR	13	0	1302.7	O69734	O69734	eccB1	ESX-1 secretion system protein eccB1	yes	yes	2	0.082632	29.355									1								3412100	0	0	0	0	0	0	0	0	3412100	0	0	0	0	0	0	0			1278	1011
ALTTAGDDLASDLQAINDSFGTLR	24	0	2464.21	P64835	P64835	vapB10	Putative antitoxin VapB10	yes	yes	2,3	1.8129e-33	153.76	1	2	2	2	2	2	2	2	4	2	2	3	4	3	2	3	199520000	5948100	9905900	13244000	12613000	8042400	6745800	14713000	9628000	21370000	15147000	11791000	11831000	19497000	17286000	11823000	9938600			1279	1428
ALTVTTDPPVEGGWAWLPDEAQGAR	25	0	2636.29	P64703	P64703		Putative L,D-transpeptidase Rv0483/MT0501	yes	yes	2	1.5655e-12	88.239	1	1	1	1	1	1			1	1	1	1	1	1	1	1	38400000	3033800	3412600	3232000	1328300	2538500	4189000	0	0	2572300	3430300	2224800	1191800	3603000	3592700	2726000	1325200			1280	1394
ALVAFTQSGDTVR	13	0	1363.71	O06134	O06134	pyk	Pyruvate kinase	yes	yes	1,2	1.7803e-14	179.1	2	2	2	1		1	2	1	1	1	2	1	1	1	1	1	343230000	32970000	27541000	25471000	12717000	0	55333000	34893000	35334000	12119000	10940000	24325000	10411000	19131000	13759000	17500000	10786000			1281	596
ALVAFTQSGDTVRR	14	1	1519.81	O06134	O06134	pyk	Pyruvate kinase	yes	yes	2	3.113e-07	92.039							1	1						1	1		12643000	0	0	0	0	0	0	3514100	5376800	0	0	0	0	0	1741200	2011400	0			1282	596
ALVAPADAVFLDAAIESELTELDDESAAELLESIGQSER	39	0	4087	L7N5Q0	L7N5Q0			yes	yes	3	0.062626	10.267	1	1		1	1	1		1	1		1	1	1	1	1	1	11985000	793500	640500	0	858480	1035900	1583400	0	808370	861780	0	759480	661460	755550	827120	1599900	799260			1283	472
ALVDAASGYAGR	12	0	1149.58	O33341	O33341	Rv2859c	Putative glutamine amidotransferase Rv2859c	yes	yes	2	4.0116e-06	84.309							1	1	1		1					1	13367000	0	0	0	0	0	0	10925000	0	1200500	0	901670	0	0	0	0	339860			1284	777
ALVDAASPQDIQDAR	15	0	1568.78	Q8VKS0	Q8VKS0			yes	yes	2	5.4541e-13	154.72	1	2	1	1					1	1	1	1	1	1	1	1	112040000	13112000	12894000	10450000	7714900	0	0	0	0	7541900	9747100	6909400	4897000	15005000	9929500	8784700	5050800			1285	2168
ALVDALHQAGIGVIVDWVPAHFPK	24	0	2552.39	Q10625	Q10625	glgB	1,4-alpha-glucan branching enzyme GlgB	yes	yes	4	0.0099913	32.457	1		1	1			1	1	1	1	1	1	1	1	1	1	7328300	582910	0	420060	522930	0	0	259170	290230	837230	772470	588120	737440	554190	501910	765830	495820			1286	2006
ALVDDVVR	8	0	885.492	P0A678	P0A678	hisC	Histidinol-phosphate aminotransferase	yes	yes	2	0.001377	73.665									1			1	1	1		1	12978000	0	0	0	0	0	0	0	0	2330000	0	0	1733600	4437700	2988900	0	1488000			1287	1213
ALVENMSDQDIWNLK	15	0	1774.86	Q10504	Q10504	aceE	Pyruvate dehydrogenase E1 component	yes	yes	2	0.00076594	50.158			1														8055000	0	0	8055000	0	0	0	0	0	0	0	0	0	0	0	0	0			1288	1994
ALVEVYGADDAQPK	14	0	1474.73	Q08129	Q08129	katG	Catalase-peroxidase	yes	yes	2	1.0505e-09	113.76	1	1	2	1	1	2	2	2	1	1	1	1	2	1		1	847320000	45540000	37647000	40629000	55383000	71992000	122080000	96032000	94043000	28497000	36977000	37780000	34951000	59683000	45781000	0	40310000			1289	1987
ALVGEDGAFGLLR	13	0	1316.71	P64265	P64265		Uncharacterized protein Rv2212/MT2268	yes	yes	2	0.095007	14.837															1		4097000	0	0	0	0	0	0	0	0	0	0	0	0	0	0	4097000	0			1290	1375
ALVGPQFR	8	0	886.502	O53801	O53801		Uncharacterized protein Rv0738/MT0763	yes	yes	2	0.0036506	86.472													1				0	0	0	0	0	0	0	0	0	0	0	0	0	0	0	0	0			1291	932
ALVLDPQIILCDEPDSGLDPVR	22	0	2434.24	P63357	P63357	mkl	Probable ribonucleotide transport ATP-binding protein mkl	yes	yes	2,3	2.8937e-26	130.05	2	2	2	2	2	2	1	2	2	2	2	2	2	2	2	2	324680000	10939000	6982300	11140000	10596000	34511000	25252000	18459000	34795000	17414000	15184000	14675000	21194000	31633000	18200000	29904000	23798000			1292	1257
ALVNLEAEGADTFFGEPELRPEDLLR	26	1	2900.46	O06173	O06173			yes	yes	3	5.922e-40	172.42	1	1	1	1	1	1		1	1	1	1	1	1	1	1	1	29055000	1533800	2028600	1752900	1111100	2339300	2282300	0	1023500	2460900	2243800	1551100	1498800	2839100	2521000	2425000	1443800			1293	609
ALVPDDLRPEWVLPR	15	1	1774.97	O50426	O50426	mshB	1D-myo-inositol 2-acetamido-2-deoxy-alpha-D-glucopyranoside deacetylase	yes	yes	2	0.021549	51.771							1										2216400	0	0	0	0	0	0	2216400	0	0	0	0	0	0	0	0	0			1294	789
ALVPILGVGLAHRPPAR	17	1	1736.06	O53694	O53694	espG3	ESX-3 secretion-associated protein EspG3	yes	yes	4	5.1214e-13	122.64	2	1	2	1	1	1	1	1	1	1			1	1	1		45191000	8053600	1681700	7553800	1214300	3132200	3053200	6352300	2272500	2391000	2107200	0	0	2743800	2874900	1760300	0			1295	917
ALVPVLPSVEEFPYAIR	17	0	1899.05	O33325	O33325	pnp	Polyribonucleotide nucleotidyltransferase	yes	yes	2,3	2.0704e-21	169.4	2	2	2	2	2	2	2	2	2	2	2	2	2	2	2	2	885860000	54820000	53009000	54615000	30312000	59789000	64604000	78708000	58271000	62641000	72413000	41536000	29270000	60281000	45480000	88589000	31517000			1296	769
ALVVDNNSTDDTATVAAR	18	0	1831.89	P0A597	P0A597		Uncharacterized glycosyltransferase Rv0539/MT0564	yes	yes	2	3.4934e-15	118.31	1	1		1	1				1	1	1	1	1				9995500	1316900	610530	0	528450	2158400	0	0	0	1101000	1275000	1095300	0	1909800	0	0	0			1297	1089
ALVVGHADEER	11	0	1194.6	P63345	P63345	mpa	Proteasome-associated ATPase	yes	yes	2	2.1267e-06	99.752	1	1	1	1	1	1			1	1	1	1	1	1	1	1	106720000	9055800	7832100	6251100	3001600	11238000	10067000	0	0	7123400	11051000	2682500	1582700	12492000	6299600	16190000	1852700			1298	1256
ALVVVPTR	8	0	853.539	L7N4I0	L7N4I0	deaD-2		yes	yes	1,2	0.0018266	71.379		1	1	1		1	1	1	2	1	1	1	1	2	1	1	109550000	0	6450900	5961500	2740300	0	8408300	17759000	5113500	9702200	4462600	6272400	3766600	12222000	15199000	7983600	3507600			1299	269
ALVVVVDDR	9	0	984.56	L0T6Z7	L0T6Z7	moaB2		yes	yes	2	0.006249	61.161	1																1328400	1328400	0	0	0	0	0	0	0	0	0	0	0	0	0	0	0			1300	95
ALWAAEPVHYEGTHASVPPSWAWPK	25	0	2786.36	L7N517	L7N517			no	no	2	1	NaN							1										2692000	0	0	0	0	0	0	2692000	0	0	0	0	0	0	0	0	0			1301	359
ALWAAVR	7	0	785.455	L0T7D1	L0T7D1	Rv1676		yes	yes	2	0.0031826	77.496	1				1				1				1	1	1		13071000	3072000	0	0	0	1533300	0	0	0	1100900	0	0	0	3951400	1124000	2289300	0			1302	102
ALWDTILPFADYAFNK	16	0	1883.95	P63977	P63977	dnaE1	DNA polymerase III subunit alpha	yes	yes	2	3.8522e-09	79.337	1	1	2		1	1	1	1	1	1	1	1	1	1	1	1	10575000	885620	600280	850300	0	738280	847210	383300	246340	909210	876020	693590	433290	941660	563090	1147600	459630			1303	1346
ALYDAMAADER	11	0	1224.54	O06160	O06160	bkdB	3-methyl-2-oxobutanoate dehydrogenase subunit beta	yes	yes	2	0.07002	29.303							1										1794800	0	0	0	0	0	0	1794800	0	0	0	0	0	0	0	0	0			1304	603
ALYEWNHAK	9	0	1130.55	L7N629	L7N629			yes	yes	2,3	0.004326	51.113	2	1	2	1	2	2			2	1	2	2	1	2	1	2	31401000	3284700	1460500	2002800	851410	4546900	2693300	0	0	2064200	1608900	1922900	1650000	2322000	2691300	2777200	1524900			1305	536
ALYGWTVLVPR	11	0	1273.72	L0T6Q2	L0T6Q2	hemD		yes	yes	2	6.7601e-06	81.017	1	1	1	1	1	1	1	1	1	1	1	1	1	1	1	1	104870000	9252700	5507000	6962200	4648300	6695100	5880900	10193000	2481600	8255100	4439700	8343300	4995400	7934700	4513800	10043000	4721900			1306	87
AMAAGLSSLAGR	12	0	1103.58	L0TCJ5	L0TCJ5	rne		yes	yes	2	1.3046e-06	112.94	1		1						1	1	1	1	1	1		1	70553000	11661000	0	7656800	0	0	0	0	0	5721700	6255100	5854400	6281600	11460000	10716000	0	4945800			1307	198
AMAGGDVPVTVCQWGEAAAK	20	0	2016.94	P95079	P95079			yes	yes	2	0.00012842	53.554	1		1	1								1					3560700	1017200	0	774580	921550	0	0	0	0	0	0	0	847450	0	0	0	0			1308	1857
AMAIGGFIEPDNDPANMWQER	21	0	2361.05	O53657	O53657	mmpL3	Putative membrane protein mmpL3	yes	yes	2	8.8716e-08	61.942	1		1		1	1			1	1	1	1	1	1	1		31924000	2961300	0	3024600	0	3508500	3020100	0	0	2687700	2876900	1701800	1891400	3918600	2576900	3756300	0			1309	909
AMANGEPTEDQYHIAR	16	0	1801.81	P96856	P96856	kstR	HTH-type transcriptional repressor KstR	yes	yes	3	1.5952e-08	75.764	1	1	1	1	1	1	1	1	1	1	1	1	1	1	1	1	49253000	3828700	2852200	1918000	1917600	3200200	3136600	4385300	3924300	2631200	5629300	1851800	1431400	4373400	2813300	3567100	1792800			1310	1963
AMATLTSAQTPR	12	0	1246.63	O53836	O53836	Rv0825c		yes	yes	2	0.044104	44.511				1								1					836470	0	0	0	370910	0	0	0	0	0	0	0	465560	0	0	0	0			1311	944
AMCEANTGQLAPAADR	16	0	1674.75	L0TGF7	L0TGF7	tyrA		yes	yes	2	3.3128e-19	151.49				1			1	1	1		1	1				1	29111000	0	0	0	3115700	0	0	7902100	7619700	3966700	0	2320200	2161900	0	0	0	2024700			1312	224
AMDLILTGR	9	0	988.538	P64016	P64016	echA8	Probable enoyl-CoA hydratase echA8	yes	yes	1	0.00017853	134.48	1	1		1	1	1	1	1		1	1				1		24736000	2757900	600470	0	2232200	2725600	1763200	5288100	2315100	0	1770700	2388100	0	0	0	2894300	0			1313	1349
AMDMILTGR	9	0	1006.49	Q7D9G0	Q7D9G0	echA5		yes	yes	2	0.00048403	72.243	1			1	1	1	1	1				1	1	1	1	1	15500000	1652500	0	0	824410	1630100	984990	1238600	1992300	0	0	0	1035800	2020400	1898600	1314600	908000			1314	2139
AMDNDVPVCVLSAR	14	0	1545.73	P0A5Z6	P0A5Z6	prrA	Transcriptional regulatory protein PrrA	yes	yes	2	2.3609e-07	84.759	1	2	1	1	1	2	1	1	1	1	1	1	2	1	1	1	176540000	13503000	20865000	8832500	8588700	11339000	11173000	10187000	7063500	6226500	9057300	11275000	8800800	21814000	7668200	12732000	7413700			1315	1181
AMEASELVAEALGEHVFDFFLR	22	0	2480.2	P64245	P64245	glnA2	Probable glutamine synthetase 2	yes	yes	3	2.3702e-14	101.17	2	2	1	2	2	2	2	2	2	2	2	2	2	2	2	2	35387000	2326100	1662600	1634700	2580200	1870300	1305800	1596500	1377100	3241500	3967400	2059200	2071200	1816000	2113500	3317800	2446800			1316	1370
AMEDADEVPVVIYHSHTATEAYPSR	25	0	2787.28	P64813	P64813	mec	CysO-cysteine peptidase	yes	yes	3	1.8406e-24	118.51	1	1	1	1	1	1	1	1	1	1	1			1	1	1	59942000	4977500	5038600	4918700	4080300	3476600	3873000	5185500	4456300	4994900	3590100	2909700	0	0	6084700	3872200	2484000			1317	1425
AMELIEEVEK	10	0	1189.59	P67001	P67001	trpE	Anthranilate synthase component 1	yes	yes	2	0.043996	38.1							1										2251400	0	0	0	0	0	0	2251400	0	0	0	0	0	0	0	0	0			1318	1646
AMEVGMDK	8	0	879.383	P0A518	P0A518	groEL1	60 kDa chaperonin 1	yes	yes	2	0.0004568	90.709	1	1	1	1	1	1	1	1	2		1	1	1	1	1	1	208040000	13158000	8835400	9529700	7827900	21754000	13806000	37115000	27893000	9552400	0	7567700	6441800	12378000	8593800	17306000	6276800			1319	1056
AMFDEVDSPR	10	0	1165.51	P0A5P0	P0A5P0	cmaA2	Cyclopropane mycolic acid synthase 2	yes	yes	2	7.0631e-07	152.97	1	1	1	1	1	1	1	1	1	1	1	1	1	1	1	1	264710000	16197000	17237000	16935000	13128000	17193000	13173000	24502000	30810000	16535000	13747000	12610000	10418000	14604000	15904000	19954000	11766000			1320	1140
AMFLDDLLNGSR	12	0	1350.66	L0T657	L0T657	Rv1191		yes	yes	2	0.057703	30.998															1		2970300	0	0	0	0	0	0	0	0	0	0	0	0	0	0	2970300	0			1321	75
AMFLDPLIDDLHTALLAR	18	0	2024.08	L7N4S6	L7N4S6			yes	yes	2,3	5.519e-15	114.63	3	3	3	2	3	3	2	3	2	3	2	1	2	3	3	2	40604000	3275100	2726400	2606100	1524500	3761400	2644100	1664200	1320000	2458000	3364600	1995300	1715700	2809400	3021000	4196800	1521000			1322	314
AMFNELWAGFDPDEVPIGSVTNGVHAPTWAAPQWLQLGR	39	0	4277.08	Q10639	Q10639	glgP	Glycogen phosphorylase	yes	yes	3,4	0.0034094	34.898	2	1	2	2	2	2	2	2	2	2	2	2	2	2	2	2	87904000	6460400	3834400	5739000	4687200	4690500	5853200	3040100	2914200	7392500	7929200	5120700	4621700	6455600	6942900	8180400	4042400			1323	2009
AMGAIALFGESYPDEVR	17	0	1824.87	O07438	O07438	alaS	Alanine--tRNA ligase	yes	yes	2	5.2933e-13	98.328	1	1	1		1	1	1	1	1			1	1	1	1		56231000	6372200	5576400	6061800	0	4221000	5582600	5222200	3270300	3872800	0	0	0	6238000	3797300	6016200	0			1324	719
AMGTDLLTIR	10	0	1089.59	L7N601	L7N601			yes	yes	2	4.4585e-06	99.788								1									6364300	0	0	0	0	0	0	0	6364300	0	0	0	0	0	0	0	0			1325	521
AMHAQPVSELQAPAMYR	17	0	1898.91	P65815	P65815	htpX	Protease HtpX homolog	yes	yes	2,3	1.222e-05	62.055	1	1	2			1			1	1	1	1	1	1	1	1	43884000	5323500	4116500	4667100	0	0	3946800	0	0	3168100	4303300	1816100	1526800	5348900	4200500	4153400	1313500			1326	1564
AMIAGIAAPGQGELLKPFAR	20	1	2010.11	Q7D736	Q7D736	pepN		yes	yes	2	0.020023	60.334																1	875110	0	0	0	0	0	0	0	0	0	0	0	0	0	0	0	875110			1327	2126
AMILDGAVDPNADPIEAELR	20	0	2109.04	P65823	P65823	caeA	Carboxylesterase A	yes	yes	2	2.2395e-17	107.72	1	1	1	1	1	1	1	1	2	1	1	1	1	1	1	1	81127000	3399500	3233200	4111100	3225200	3412400	3926400	12643000	2860300	9191000	4077800	6969300	5084500	6262900	3285600	5284400	4160200			1328	1566
AMILTAEGTR	10	0	1061.55	P63693	P63693		Uncharacterized protein Rv1488/MT1533.2	yes	yes	2	7.3783e-05	117.7	1	2	2	1	1	1	1	1	1	1	2	1	1	1	1	1	146970000	9411300	13239000	11234000	5367600	9733900	7661700	10394000	12109000	6969000	9943100	8987600	5148400	11983000	7836700	11480000	5471600			1329	1305
AMKPPVNPLVIGYR	14	1	1553.88	O53585	O53585	glfT2	Galactofuranosyl transferase GlfT2	yes	yes	3	0.04415	50.088	1	1	1		1		1		1	1	1	1	1	1			48406000	5592600	3460600	4517100	0	4676600	0	3327800	0	6789400	4461700	3475700	1464200	6423500	4216900	0	0			1330	899
AMLFDGR	7	0	808.39	P0A680	P0A680	rpoB	DNA-directed RNA polymerase subunit beta	yes	yes	1,2	0.00025584	121.29	2	2	2	1	1	1	2	2	1	2	1	1	2	2	2	1	197100000	17885000	12873000	11688000	5516700	15273000	4296000	13071000	14098000	11227000	19347000	7399500	5911700	18192000	12981000	22056000	5281900			1331	1214
AMLLSAEK	8	0	861.463	P64014	P64014	echA6	Probable enoyl-CoA hydratase echA6	yes	yes	1	0.091193	66.073			1														2399000	0	0	2399000	0	0	0	0	0	0	0	0	0	0	0	0	0			1332	1348
AMLQDMAILTGGQVISEEVGLTLENADLSLLGK	33	0	3428.78	P0A520	P0A520	groEL2	60 kDa chaperonin 2	yes	yes	2,3,4	7.5696e-12	93.505	5	4	5	5	6	6	5	4	5	7	8	7	5	7	6	6	346090000	17511000	7864000	17892000	23875000	23724000	12397000	18388000	11427000	29557000	40127000	23631000	21081000	13407000	31938000	26330000	26936000			1333	1057
AMMFQQLPTAGLPFHFQR	18	0	2119.05	P64693	P64693		Carboxylate-amine ligase Rv0433/MT0448	yes	yes	3	7.325e-09	68.481	1	1	1		1	1		1	1				1	1	1	2	28664000	3061400	2354300	2829200	0	2624900	2290800	0	1260500	2899000	0	0	0	3538500	2917800	2598900	2288900			1334	1392
AMNDHTAGGLATNSAPVYK	19	0	1916.91	P96852	P96852	hsaA	Flavin-dependent monooxygenase, oxygenase subunit HsaA	yes	yes	2	5.845e-22	134.52	2	1	1	1		1	1	1	1	1	1	1	1	1	2	1	42662000	5932000	3225700	2657600	2775900	0	1242100	4450400	3749300	2779400	1510900	1697900	1878300	2535200	2808600	3323000	2095300			1335	1962
AMNIPEGAFSHISTGGGASLEYLEGK	26	0	2635.26	P65700	P65700	pgk	Phosphoglycerate kinase	yes	yes	3	0.06549	21.842		1	1	1	1	1			1	1	1						40760000	0	5121400	6003200	4913200	5828100	4198100	0	0	3439900	7464300	3792200	0	0	0	0	0			1336	1552
AMPAYNWMTVAK	12	0	1381.65	P0A5Y6	P0A5Y6	inhA	Enoyl-[acyl-carrier-protein] reductase [NADH]	yes	yes	2	0.00011257	67.252	1			1	1	1	1	1	1		1	1	1	1		1	99450000	12398000	0	0	3509900	14951000	9668700	6533800	1708000	9342600	0	6423700	6375000	14063000	6939500	0	7536400			1337	1176
AMPLAANR	8	0	842.443	O53657	O53657	mmpL3	Putative membrane protein mmpL3	yes	yes	1	0.030087	64.276															1		767150	0	0	0	0	0	0	0	0	0	0	0	0	0	0	767150	0			1338	909
AMPNAAALVGAGVTALAK	18	0	1624.9	Q11141	Q11141	proC	Pyrroline-5-carboxylate reductase	yes	yes	2	0.016374	37.573	1	1	1	1	1	1	1	1	1	1	1	1	1	1	1	1	120990000	8108700	5787100	7899600	5038100	8844600	7499300	14860000	12000000	6595800	7817400	5031300	3807300	7930500	8545000	7884000	3336900			1339	2041
AMPPSSVVGLWTFDGR	16	0	1718.85	Q50597	Q50597		Uncharacterized protein Rv1836c/MT1884	yes	yes	2	0.00055735	58.246							1										0	0	0	0	0	0	0	0	0	0	0	0	0	0	0	0	0			1340	2053
AMQATIDLHDSLQPGER	17	0	1880.91	P65025	P65025		Uncharacterized protein Rv2588c/MT2665	yes	yes	2	1.3146e-20	155.26	1	1	1	1	1	1	1	1	1		1	1	1	1		1	46137000	3962900	2386900	2583200	2632700	2043600	2090900	6581700	2317100	2583600	0	6643900	1692200	5106600	3049500	0	2462400			1341	1468
AMSSLGSSLGSSGLGGGVAANLGR	24	0	2105.05	Q7D8M9	Q7D8M9	PPE18		yes	yes	2	2.2514e-25	145.02	1	1	1	1	1	1		1					1	1	1	1	46514000	4692800	1785600	4013800	3988100	4488300	4337500	0	3615300	0	0	0	0	5121400	5357500	5887000	3226100			1342	2134
AMSVASQYAPR	11	0	1179.57	O06172	O06172			yes	yes	2	5.0084e-09	160.18	1	1	1	2	1	1			1	1	1		1	1	1		56564000	5627200	3233600	2990500	5477900	6459800	3183200	0	0	6693700	3343000	4301500	0	6654100	3037700	5561300	0			1343	608
AMTASAPVLLDHLSDVAK	18	0	1837.96	P67483	P67483	hisS	Histidine--tRNA ligase	yes	yes	3	1.917e-05	61.477	1	1	1	1	1	1	1	1	2	1	1	1	1	1	1	1	107440000	6996800	4125500	7001000	4756900	4025700	4473800	13559000	10605000	8621600	7870000	4760700	5083300	7170700	6646100	7454100	4293100			1344	1691
AMTMLLIACPCAVGLSTPTAISAAIGNGAR	30	0	2987.51	P0A502	P0A502	ctpC	Probable cation-transporting P-type ATPase C	yes	yes	3	0.050213	27.775		1							1		1						2980100	0	1116800	0	0	0	0	0	0	981490	0	881830	0	0	0	0	0			1345	1051
AMTSAGLIDIAPHQISSVAANVVPGLNLGAGDPMSGLR	38	0	3699.91	O06292	O06292	iniB	Isoniazid-induced protein IniB	yes	yes	3,4	0.00095226	52.455	1	1	2	1	2	2	2	2	2	1	1	2	2	2	2	2	116780000	1507600	1491800	2603800	3120700	21879000	11177000	17141000	18649000	4105900	1226400	3602200	4237200	7235000	5442300	5185600	8171700			1346	634
AMTVEWITYAQSLTDKPVK	19	1	2180.12	P65340	P65340	metE	5-methyltetrahydropteroyltriglutamate--homocysteine methyltransferase	yes	yes	2,3	2.4447e-23	149.52	3	3	3	3	3	3	3	3	3	3	3	3	3	3	4	3	1268900000	83491000	70515000	75664000	55795000	55377000	45951000	48910000	48686000	110800000	127170000	103380000	73872000	102890000	81780000	121680000	62934000			1347	1510
AMVSKPEGK	9	1	945.495	P63854	P63854	ctaC	Cytochrome c oxidase subunit 2	yes	yes	3	0.022627	66.27												1					1590700	0	0	0	0	0	0	0	0	0	0	0	1590700	0	0	0	0			1348	1327
ANAASLLPVHAMQIK	15	0	1562.86	O53203	O53203	gdh	NAD-specific glutamate dehydrogenase	yes	yes	3	0.083682	28.64	1	1	1	1	1	1			1	1	1	1	1	1	1	1	73441000	7836600	5093600	5182100	2044400	6971000	4614600	0	0	6577600	4428700	3478800	2961200	10316000	6702800	5067200	2166600			1349	808
ANAEQILGEAR	11	0	1170.6	P0A5N2	P0A5N2	wag31	Cell wall synthesis protein Wag31	yes	yes	1,2	2.3135e-18	217.02	2	2	2	2	2	2	2	3	2	2	2	2	2	2	1	2	2105900000	121870000	151060000	108960000	127840000	159660000	114880000	207710000	176830000	85341000	93550000	118880000	108380000	143580000	111150000	175430000	100790000			1350	1136
ANAEQWR	7	0	873.409	O33236	O33236			yes	yes	2	0.026684	67.032			1										1	1			6870000	0	0	1696900	0	0	0	0	0	0	0	0	0	2803800	2369300	0	0			1351	743
ANAQHTVVTQSYCPLALGR	19	0	2085.04	P95124	P95124		Uncharacterized oxidoreductase Rv2971/MT3049	yes	yes	2,3	1.8616e-70	251.02	3	3	2	3	3	3	2	2	2	3	2	2	3	3	2	2	1565200000	75397000	44650000	59816000	48918000	204020000	167440000	255110000	169910000	47580000	96134000	66071000	53516000	61458000	44235000	118180000	52736000			1352	1874
ANAVDVSDDALLSNLTMTTAHALMSTLLSAEAVGVAR	37	0	3727.88	L7N5P6	L7N5P6	fadE6		yes	yes	3	0.00078209	50.224	1	1		1	1		1	1	1	1	1	1	1	1	1	1	7731900	334670	250800	0	543080	465780	0	892140	666670	759790	978950	251600	338880	312100	620490	905490	411480			1353	470
ANAVVAIAGSSGLIGSALTAALR	23	0	2082.18	P67232	P67232		Epimerase family protein Rv2216/MT2273	yes	yes	3	0.0040567	43.233					1						1	1		1		1	2416800	0	0	0	0	539100	0	0	0	0	0	567990	310420	0	709860	0	289430			1354	1672
ANDGGYVR	8	0	850.393	Q10504	Q10504	aceE	Pyruvate dehydrogenase E1 component	yes	yes	2	3.6451e-05	137.18	1	1	1	1	1	1				1		1			1	1	41627000	4528900	4176100	5301100	4753700	7336700	4358500	0	0	0	2654900	0	2565000	0	0	4812100	1140100			1355	1994
ANDIAVVWSPTGVPYVVAVMSDR	23	0	2445.24	P0C5C1	P0C5C1	blaA	Beta-lactamase	yes	yes	2	0.001185	43.349						1	1										700410	0	0	0	0	0	220580	479830	0	0	0	0	0	0	0	0	0			1356	1219
ANDILIR	7	0	813.471	L7N5H6	L7N5H6			yes	yes	2	0.002145	86.472												1				1	38363000	0	0	0	0	0	0	0	0	0	0	0	19748000	0	0	0	18616000			1357	436
ANDISAYIPTNVISITDGQCFLETDLFNQGVR	32	0	3570.73	P63673	P63673	atpA	ATP synthase subunit alpha	yes	yes	2,3	0.00025166	46.968	2	2	2	2	2	2	1	2	2	2	2	2	2	2	1	2	144020000	15210000	8618100	14331000	9698900	8472900	7222500	1664500	1839000	13435000	6658300	10817000	10620000	13807000	5333200	6473500	9821200			1358	1303
ANDTDYGLNASVWAGSTAEGQR	22	0	2282.02	P96417	P96417	gabD2	Putative succinate-semialdehyde dehydrogenase [NADP(+)] 2	yes	yes	2	4.156e-34	153.58	1	1			1	1			1		1	1	1	1		1	16564000	1393700	930250	0	0	2607100	3470700	0	0	1039600	0	1589600	1570000	1729700	1170700	0	1062400			1359	1947
ANEAGIGLDELAITPAQVAAVVALVDEGK	29	0	2833.51	P64199	P64199	gatB	Aspartyl/glutamyl-tRNA(Asn/Gln) amidotransferase subunit B	yes	yes	2,3	9.8099e-10	92.901	2	2	2	2	2	2	2	2	2	2	2	2	2	2	2	2	112370000	8212400	6964800	7485300	6045700	7200000	6205200	4321600	4346700	7356100	8000600	6732300	6488700	9235800	7806000	10242000	5731300			1360	1365
ANEILLAR	8	0	898.524	P95090	P95090	pgmA		yes	yes	2	0.040425	52.126				1												1	5306400	0	0	0	2929300	0	0	0	0	0	0	0	0	0	0	0	2377100			1361	1861
ANEPAIGAIDR	11	0	1125.58	O53318	O53318		Putative aminoglycoside phosphotransferase	yes	yes	1	2.4912e-10	147.62								1									944460	0	0	0	0	0	0	0	944460	0	0	0	0	0	0	0	0			1362	851
ANEVEAPMADPPTDVPITPCELTAAK	26	0	2736.3	Q933K8	Q933K8	espB	ESX-1 secretion-associated protein EspB	yes	yes	2	0.0018796	40.744	1	1	1	1	1	1	1	1	1	1	1	1	1	1	1	1	96212000	4712100	4734100	5286500	3138900	8645300	5476500	11806000	13256000	3983300	8647500	2228400	1757800	6054600	4245300	9606600	2633300			1363	2169
ANFELWSFAVSAINGCSHCLVAHEHTLR	28	0	3225.52	P0A5N4	P0A5N4	ahpD	Alkyl hydroperoxide reductase AhpD	yes	yes	4,5	2.3425e-28	123.35	3	2	2	2		1			2	2	2	2	2	2	2	1	140430000	14639000	11896000	13496000	7308700	0	1641800	0	0	16190000	26362000	12561000	6374800	7508700	11466000	8534000	2447000			1364	1137
ANFTAADVK	9	0	935.471	Q10788	Q10788	tsf	Elongation factor Ts	yes	yes	2	0.00035616	79.148	2	1	1	2	1	1	1		1	1	1	1	1	1	1	1	219690000	30052000	10265000	12480000	7666200	25433000	18878000	28813000	0	8972500	13353000	8541200	9336700	14698000	7272000	15556000	8377500			1365	2017
ANFTAADVKR	10	1	1091.57	Q10788	Q10788	tsf	Elongation factor Ts	yes	yes	2,3	1.5809e-06	163.88	2	2	2	2	1	1	2	2	2	2	1	3	2	2	1	3	335960000	7836700	7789100	6130400	3608800	21283000	14006000	87209000	109800000	6916700	21264000	793640	2647700	14664000	24780000	3246900	3990500			1366	2017
ANFVYGSTK	9	0	985.487	P66783	P66783	dprE2	Probable decaprenylphosphoryl-D-2-keto erythropentose reductase	yes	yes	1,2	0.00016397	96.668	3	2	2	2	2	1	1	2	2	2	2	2	2	2	2	2	64984000	6824600	4069000	3998000	2237400	4458100	1219300	3149300	4741300	5668800	3415900	4010100	3328000	6073800	4063000	5402600	2324300			1367	1620
ANGIVDTEPYR	11	0	1233.6	P63514	P63514	serC	Phosphoserine aminotransferase	no	no		1	NaN																	0	0	0	0	0	0	0	0	0	0	0	0	0	0	0	0	0			1368	1280
ANGIVDTEPYRK	12	1	1361.69	P63514	P63514	serC	Phosphoserine aminotransferase	yes	yes	2,3	3.8571e-07	142.89	2	2	1	2	2	2	1	2	1	2	2	2	1	2	1	1	60063000	3532800	2746300	1766900	2616700	5520800	4758200	8214600	9758400	1186800	4049400	1685500	1791200	3109300	5157700	2992800	1175400			1369	1280
ANGPIASTGLAR	12	0	1126.61	Q50461	Q50461	Rv2954c		yes	yes	2	0.00016443	68.563					1	1	1		1	1	1	1		1	1	1	42156000	0	0	0	0	3584700	4668300	6154700	0	5426000	4985500	3358300	1866800	0	4698800	5063800	2348800			1370	2048
ANGSFYEVDAISGWWNTGAATEADGSPNR	29	0	3042.34	P0A590	P0A590	glnA1	Glutamine synthetase 1	yes	yes	2	6.7934e-06	59.263	1	1	1	1	1				1		1	1	1	1		1	19291000	3006700	1437900	1889300	1896300	1330300	0	0	0	1469500	0	1132800	1139800	2372100	2137500	0	1478300			1371	1087
ANHLDIWR	8	0	1023.52	L7N4N5	L7N4N5	lipM		yes	yes	3	8.1034e-05	130.28	1	1	1	1					1	1	1	1	1	1		1	20986000	1960600	1293900	1864300	1248700	0	0	0	0	1994800	1573000	2773300	2120900	2642100	1337800	0	2176200			1372	293
ANHVVSGITER	11	0	1181.62	O53687	O53687	eccA3	ESX-3 secretion system protein EccA3	yes	yes	2	3.3509e-06	87.568	2	1	2	1		1	1	1	1	2			2	1	1		161000000	19421000	4989600	12760000	232010	0	11497000	28521000	12270000	6584500	20106000	0	0	24732000	7129900	12756000	0			1373	914
ANHYFAR	7	0	877.419	L7N4X8	L7N4X8			yes	yes	2	0.0001271	122.98	1			1	1	1	1	1	1	1	1		1		1		38687000	4509800	0	0	2262000	3830800	2416900	1720900	1292900	4763900	3421600	2409800	0	9373400	0	2684900	0			1374	338
ANIAQILK	8	0	869.533	P66625	P66625	rpsH	30S ribosomal protein S8	yes	yes	1,2	0.00017947	113.89			1				2	1	1	1			1	1			117880000	0	0	6615600	0	0	0	31683000	7262400	0	15842000	0	0	36580000	19901000	0	0			1375	1607
ANIGDLPLGGMVIVNSDEFTK	21	0	2189.1	O53182	O53182	korA	2-oxoglutarate oxidoreductase subunit KorA	yes	yes	2	7.3367e-18	110.38				1		1			1	1	1	1	1	1		1	45865000	0	0	0	3142000	0	5406700	0	0	6415100	6365900	4917300	4642300	7371100	4012600	0	3592300			1376	802
ANISSPFGQNEWLVEEMYR	19	0	2269.05	O50463	O50463	kgd	Multifunctional 2-oxoglutarate metabolism enzyme;2-oxoglutarate dehydrogenase E1 component;Dihydrolipoyllysine-residue succinyltransferase component of 2-oxoglutarate dehydrogenase complex	yes	yes	2	3.6389e-23	137.73	1	1	1	1	1	1	1	1	1	1	1	1	1	2	1		92323000	7888400	4924900	5485700	3008000	7720600	6037000	5056300	0	6366100	7590200	4485200	4595700	7701100	12330000	9133700	0			1377	794
ANLEQAGLR	9	0	970.52	P96291	P96291	mas-2		yes	yes	2	0.00023552	101.46							1										10741000	0	0	0	0	0	0	10741000	0	0	0	0	0	0	0	0	0			1378	1938
ANLFTSISGGINALWGPLHGGANQAVLEMLEGIR	34	0	3505.81	Q10530	Q10530	gltA2	Citrate synthase 1	yes	yes	3,4	1.9156e-11	86.771	2	2	2	2	1	2	2	2	2	2	2	2	2	2	2	2	103460000	5184900	4827600	6490700	6318300	4949400	3761800	7184900	7711500	7666600	10431000	4809800	4558100	4224500	9121500	10724000	5494600			1379	1999
ANLLTLSAPEMTVLVGGLR	19	0	1954.09	Q08129	Q08129	katG	Catalase-peroxidase	yes	yes	2,3	4.3328e-23	143.83	2	2	2	2	2	3	2	2	2	2	2	2	3	2	3	2	351020000	22635000	19541000	20801000	25485000	28530000	24517000	20508000	24046000	19130000	19007000	18168000	14176000	30525000	23582000	20481000	19884000			1380	1987
ANLPAVDAVLCSTATR	16	0	1657.85	Q11043	Q11043		Uncharacterized protein Rv1276c/MT1313	yes	yes	2	0.0064027	44.998							1										8585700	0	0	0	0	0	0	8585700	0	0	0	0	0	0	0	0	0			1381	2036
ANLPPLNVPLAVILLGGLR	19	0	1939.2	L7N632	L7N632			yes	yes	2,3	1.6246e-17	105.39	2	2	2	1	2	2	2	2	2	2	2	2	2	2	2	2	15847000	1179400	948660	994490	530440	1069300	674870	1179700	623460	1194200	1309300	728920	704900	1018000	1085200	1865400	740540			1382	539
ANLSDSITPDELTLQVAEELFATPQQGR	28	0	3042.51	P0A620	P0A620	topA	DNA topoisomerase 1	yes	yes	2,3	3.291e-14	98.491	1	2	1	2	2				2		2	2	1	2	2		39154000	832040	4189600	3878400	2812900	5358400	0	0	0	4688400	0	2974400	2721700	808090	4518400	6371700	0			1383	1189
ANNEDSVYAGAR	12	0	1265.56	P71588	P71588	pstP	PP2C-family Ser/Thr phosphatase	yes	yes	2	6.1625e-14	180.97	1	1	2	1	2	1			1	1	1	1	1	1	1	1	132640000	9975900	8345700	15164000	5341100	20787000	9795400	0	0	7932200	9835800	4850000	3746200	13231000	8696600	11603000	3339400			1384	1732
ANNVPLNR	8	0	896.483	P95032	P95032			yes	yes	2	0.0012701	75.243												1		1	1	1	4697500	0	0	0	0	0	0	0	0	0	0	0	1648400	0	900420	756760	1391900			1385	1839
ANPDGAGVQPWDK	13	0	1353.63	O53872	O53872	fadB		yes	yes	2	6.1443e-08	106.29	1	1	1	1	1	2	1	1	1	2	1	1	1	1	1	1	522860000	35544000	28956000	24501000	20736000	47175000	47324000	26857000	12754000	39117000	39655000	37293000	29228000	52117000	23760000	35735000	22106000			1386	956
ANPDGAGVQPWDKK	14	1	1481.73	O53872	O53872	fadB		yes	yes	2,3	1.7979e-15	148.85	2	2	2	3	3	2	2	2	1	3	2	2	3	2	2	2	1224500000	69992000	50820000	44007000	26011000	174550000	162060000	90775000	60878000	28109000	93817000	28481000	28529000	110980000	97539000	130140000	27838000			1387	956
ANPDMEAQGVAIEAHLDR	18	0	1935.91	P65131	P65131	infB	Translation initiation factor IF-2	yes	yes	2	6.0648e-13	86.033	1		1					1	1		1	1			1	1	12519000	1670800	0	1584800	0	0	0	0	3402800	1179000	0	1570400	528570	0	0	1553500	1029000			1388	1490
ANPDVEINVGPK	12	0	1251.65	P64787	P64787		Putative nitroreductase Rv1261c/MT1299	yes	yes	2	0.033531	46.88		1															5214700	0	5214700	0	0	0	0	0	0	0	0	0	0	0	0	0	0			1389	1415
ANPGHAVLWGLGR	13	0	1346.72	Q10978	Q10978	ppsB	Phthiocerol synthesis polyketide synthase type I PpsB	yes	yes	3	2.1596e-06	81.002		1	1			1			1		1	1	1	1	1		11731000	0	1529700	1162000	0	0	881940	0	0	1744100	0	1211700	490790	1551200	1147300	2012000	0			1390	2029
ANPGMFSR	8	0	878.407	P66734	P66734	frr	Ribosome-recycling factor	yes	yes	2	0.0002318	107.29	1	1	1	1	1	1	1	1	1		1	1		1	1	1	99762000	5809900	4935600	6537100	6054100	6583000	5223500	18566000	15117000	4962300	0	4218800	3713400	0	6135200	7839200	4066600			1391	1613
ANPLAAK	7	0	683.397	P65306	P65306	lppX	Putative lipoprotein LppX	yes	yes	2	0.053922	45.394		1										1				1	5591200	0	133950	0	0	0	0	0	0	0	0	0	2956400	0	0	0	2500800			1392	1507
ANQAVTGTVAYAGK	14	0	1349.69	L7N4T3	L7N4T3	lprO		yes	yes	2	4.6804e-07	83.087				1												1	2857800	0	0	0	2013900	0	0	0	0	0	0	0	0	0	0	0	843890			1393	317
ANQHLQQAQQPQTGR	15	0	1703.85	P95241	P95241		UPF0603 protein Rv2345/MT2410	yes	yes	2	2.6805e-30	209.87												1				1	5535700	0	0	0	0	0	0	0	0	0	0	0	3082400	0	0	0	2453300			1394	1901
ANRLPDELSGGEQQR	15	1	1668.82	L7N4L6	L7N4L6	ftsE		yes	yes	2	2.9535e-22	179.14							1	1		1							7291500	0	0	0	0	0	0	3700600	2777200	0	813740	0	0	0	0	0	0			1395	285
ANSAPWLPIER	11	0	1252.66	O53260	O53260	Rv3013		yes	yes	2	3.2987e-06	93.839			1		1	1	1	1	1						1		23416000	0	0	1658500	0	3384800	3068300	6312200	1569800	4097200	0	0	0	0	0	3324900	0			1396	827
ANSYPQLR	8	0	947.482	P71873	P71873			yes	yes	2	7.6456e-05	125.58									1				1				11809000	0	0	0	0	0	0	0	0	0	0	0	0	11809000	0	0	0			1397	1795
ANTDRPALPHKR	12	2	1374.75	P95173	P95173	nuoI	NADH-quinone oxidoreductase subunit I	yes	yes	2	0.010908	71.888					1												2791900	0	0	0	0	2791900	0	0	0	0	0	0	0	0	0	0	0			1398	1887
ANTEPDAHPTLR	12	0	1320.64	P71741	P71741	Rv2402	Trehalase	yes	yes	2	2.7875e-10	116.74	2	1	2	1	1	1			1	1	1	1	1	2	1	1	23712000	3117600	1123100	2728100	1123400	2797600	1521400	0	0	1537600	1316200	498310	324150	2466100	1966800	2774800	416990			1399	1759
ANTGSLVLLR	10	0	1042.61	P0A5R6	P0A5R6	gpmA	2,3-bisphosphoglycerate-dependent phosphoglycerate mutase	yes	yes	1,2	9.1299e-06	96.342	1	1	1	2	1	1	1	1	3	1	1	1	1	1	2	2	122530000	8209700	3751300	5678400	4625000	7367500	5617000	16224000	9412200	6794200	5519600	4581900	3660600	15847000	6506800	10553000	8183200			1400	1150
ANTTAAALAGLK	12	0	1100.62	P66926	P66926	fadA4	Probable acetyl-CoA acetyltransferase	yes	yes	1,2	0.0031183	81.525	1	1							1								7889400	4109100	3210500	0	0	0	0	0	0	569810	0	0	0	0	0	0	0			1401	1636
ANTTAAALAGLKPAFR	16	1	1571.88	P66926	P66926	fadA4	Probable acetyl-CoA acetyltransferase	yes	yes	2,3	1.2283e-14	148.48	2	2	3	2	2	2	3	2	4	2	2	2	2	2	2	2	1171500000	71967000	48476000	79548000	40388000	85560000	62257000	160480000	109870000	123650000	71538000	70144000	43271000	70181000	36771000	67765000	29633000			1402	1636
ANTVPAFALGDYEWILAFEAPELDR	25	0	2807.38	P71973	P71973		Uncharacterized protein Rv2676c/MT2750	yes	yes	2,3	1.4429e-08	67.217	2	2	2	2	2	2	2	2	2	2	2	1	2	1	2	2	37434000	2643400	2395900	2884100	2650000	2412900	2120300	1270400	1284000	3066600	2931000	2806400	855020	3000300	1121400	3819900	2173000			1403	1806
ANVPASLVEYVIMGQVLTAGAGQMPAR	27	0	2742.42	P66926	P66926	fadA4	Probable acetyl-CoA acetyltransferase	yes	yes	2,3	3.2303e-29	145.2	2	2	2	2	2	2	2	2	2	2	2	2	1	2	2	2	91195000	6371000	5414000	6662800	5352300	6672800	4423700	3471600	3063400	7408400	9198100	5206800	4923700	4290100	6445800	7678400	4612100			1404	1636
ANVQLVPDPSIPTDESGTR	19	0	1994.99	O53571	O53571	disA	DNA integrity scanning protein DisA	yes	yes	2	4.6966e-21	120.9	1	1	1	1	1	1			1	1	1	1	1	1		1	42964000	2984500	1780300	3130100	1687900	5921100	4033400	0	0	2693400	5343600	2791900	2434100	4682500	2767500	0	2713400			1405	891
ANVTANVVAPGYIDTDMTR	19	0	2006.97	P0A5Y4	P0A5Y4	fabG1	3-oxoacyl-[acyl-carrier-protein] reductase FabG1	yes	yes	2	4.2134e-27	166.3	1	1	1	1	1	1	1	1	1	1	1	1	1	1	2	1	184260000	11217000	6803200	6435800	10355000	15060000	11264000	17761000	14171000	8285300	12148000	15285000	6855400	13571000	13019000	16336000	5692600			1406	1175
ANVVAEGAYPYCR	13	0	1468.68	O05795	O05795	moaE1	Molybdopterin synthase catalytic subunit 1	yes	yes	2	1.1788e-07	92.19	1	1	1	1	2	1	1	1	1	1	1	1	1		1		108250000	4463800	4918800	5109500	4329400	12474000	6888300	18219000	15047000	4665300	7995300	5037800	4175400	7401100	0	7524100	0			1407	568
ANVVPATAEAVVDCR	15	0	1570.78	Q7D7G7	Q7D7G7			yes	yes	2	7.2865e-10	104.95	2	2	3	2	2	2	1	1	2	1	1	1	2	2	2	2	180790000	13278000	10117000	16837000	9191000	11573000	10302000	14955000	16189000	11499000	8356000	7262100	5023700	11327000	12259000	14747000	7873600			1408	2127
ANYSMVFDSYSEVPANVSK	19	0	2106.96	P0A556	P0A556	fusA	Elongation factor G	yes	yes	2	2.3407e-17	96.012	2	2	1	1	2	1	1	1	2	2	2	2	1	1	3	1	292270000	24988000	19841000	17213000	20326000	23228000	19680000	2040600	1806300	20552000	21344000	17471000	16485000	26150000	23034000	24282000	13829000			1409	1072
APAAQPAQPGSAGR	14	0	1277.65	Q7D9D7	Q7D9D7			yes	yes	2	2.2787e-12	157.56			1	1	1	1	1	1	1	1	1	1	1	1	1	1	976540000	0	0	78993000	77236000	82818000	65209000	70540000	102460000	69598000	74843000	41968000	31151000	96497000	87225000	70507000	27489000			1410	2138
APAATVPAAAAAAATR	16	0	1379.75	Q7DA35	Q7DA35	ppe4	Uncharacterized PPE family protein PPE4	yes	yes	2	8.7383e-06	71.781	1				1	1	1	1		1				1	1		18948000	1738600	0	0	0	2218500	3045300	3727500	1303500	0	1947700	0	0	0	2199800	2767200	0			1411	2142
APADLLSGYYHAVHK	15	0	1640.83	L0T5D9	L0T5D9	Rv0443		yes	yes	3	3.5709e-06	69.92	1	1	1	1	1	1	1	1	1	1	1	1	1	1	1	1	158110000	6874800	5301500	7910600	7724900	12227000	18961000	15257000	20498000	6466900	8874300	7549600	7234700	9679400	7534700	7944600	8068300			1412	50
APADYADLNR	10	0	1104.52	L7N587	L7N587	ephC		yes	yes	2	1.8944e-06	98.73										1							6967200	0	0	0	0	0	0	0	0	0	6967200	0	0	0	0	0	0			1413	390
APAFTLPDADGNNVSLADYR	20	0	2106	O53226	O53226	bcp	Putative peroxiredoxin Rv2521/MT2597	yes	yes	2	6.9342e-32	169.25	1	1	1	1	1	1	1	1	1	1	1	1	1	1	1	1	313890000	21403000	14860000	16763000	21065000	19049000	17576000	20942000	22810000	15731000	19869000	16713000	17428000	21154000	16911000	26953000	24662000			1414	816
APAGCTDGEYLALATADGPALEAVAALADSLR	32	0	3129.53	O50429	O50429	fbiC	FO synthase	yes	yes	3	2.8497e-07	76.002	1	1			1	1	1		1	1			1		1		3904400	494440	354230	0	0	400100	479000	171960	0	578290	345120	0	0	525890	0	555320	0			1415	790
APAGTLPGVSSFQIQIADYDILTAGDRPDVLVAMNPAALK	40	1	4095.14	O53182	O53182	korA	2-oxoglutarate oxidoreductase subunit KorA	yes	yes	3	0.09431	10.336	1	1	1		1	1	1	1	1	1	1	1	1	1	1	1	33909000	3011700	2277100	2011300	0	2410200	2224600	427240	355860	3177600	2147700	2720400	2406800	2963200	2724400	2728100	2323000			1416	802
APAGVMISHR	10	0	1037.54	P63523	P63523	fadD21	Putative fatty-acid--CoA ligase fadD21	yes	yes	2,3	1.1802e-05	139.39		1	1	2		1			2	1	1			2	2		46801000	0	6022700	2577800	5288900	0	1774100	0	0	7038700	8198200	1678500	0	0	9282800	4938900	0			1417	1282
APAGVVLSHK	10	0	977.566	P95141	P95141	fadD29	Long-chain-fatty-acid--AMP ligase FadD29	yes	yes	2	0.0050763	52.6									1		1						4842200	0	0	0	0	0	0	0	0	3293400	0	1548800	0	0	0	0	0			1418	1882
APANSEELHWNPESGEFDPHALTDVDAVVNLCGVNIAQR	39	0	4271	P67232	P67232		Epimerase family protein Rv2216/MT2273	yes	yes	4	1.9904e-10	75.384	1	1	1	1	1	1			1	1	1	1	1	1	1	1	67847000	7521500	5328400	5305000	2480500	5579000	4619900	0	0	5174700	4487600	4837500	3047700	6849000	3366000	6324400	2925800			1419	1672
APAPAAQAAAAPAPK	15	0	1301.71	P65633	P65633	dlaT	Dihydrolipoyllysine-residue acetyltransferase component of pyruvate dehydrogenase complex	yes	yes	2	1.4658e-11	149.69	1	1	1	1	1	1	1	1	1	1	1	1	1	1	1	1	1304600000	98796000	66006000	76609000	66045000	85639000	72500000	209130000	107740000	53274000	66187000	62021000	61864000	98797000	61117000	70531000	48329000			1420	1542
APAVEELR	8	0	883.476	O05816	O05816			yes	yes	2	7.2864e-06	145.34	1	1	1		1	1			1	1	2	1			1		16670000	1652500	1689700	944810	0	2127000	1125900	0	0	1598800	1397400	3380500	1669700	0	0	1083600	0			1421	575
APAVVHPPSMLR	12	0	1273.7	P64853	P64853		Uncharacterized protein Rv1480/MT1527	yes	yes	3	0.0033621	48.568	1	1	1	1	1	1			1	1		1	1	1			52849000	5005900	3625100	5972600	3068500	8333200	3990500	0	0	5275700	3858000	0	7393300	3112700	3213800	0	0			1422	1430
APDALSLPDAELR	13	0	1366.71	P67569	P67569	argS	Arginine--tRNA ligase	yes	yes	2	3.3402e-07	109.02	1	1	1	1	1	1			1	1	1	1	1	1		1	108960000	9421000	8896600	7761600	5162600	13709000	10112000	0	0	8414600	9780900	6609700	4909700	12500000	7220200	0	4467300			1423	1698
APDAVIAK	8	0	783.449	P67599	P67599	valS	Valine--tRNA ligase	yes	yes	2	0.015218	53.775				1	1				1		1			1			19767000	0	0	0	2529400	3123800	0	0	0	4484900	0	3028700	0	0	6600700	0	0			1424	1701
APDGSPDTVAVIGR	14	0	1353.69	O53174	O53174	folC		yes	yes	2	1.8645e-09	108.97		1	1						1	1			1	1		1	64607000	0	7228200	8140400	0	0	0	0	0	5834000	8380500	0	0	16282000	9722400	0	9019900			1425	799
APDGTLIR	8	0	841.466	P0A674	P0A674	rpoC	DNA-directed RNA polymerase subunit beta	yes	yes	2	4.3476e-05	135.77	1	1	1	1	1	1	1		1	1	1	1	1	1	1	1	80101000	10062000	5790200	6877900	2961600	6846700	7655300	5758300	0	5620600	0	5711800	0	9941500	3499900	6128500	3246400			1426	1211
APDGTLIRDPYIETSAYAR	19	1	2108.05	P0A674	P0A674	rpoC	DNA-directed RNA polymerase subunit beta	yes	yes	2,3	6.812e-39	212.76	2	1	2	2	2	2	1	2	2	2	2	2	2	2	2	2	845010000	62268000	8346700	54801000	37516000	43798000	53509000	12849000	51672000	29189000	134100000	86661000	35330000	70370000	52897000	75248000	36463000			1427	1211
APDHFLVGR	9	0	1010.53	P64725	P64725		UPF0336 protein Rv0504c/MT0525.1	yes	yes	2,3	0.00012548	95.815	2	2	1	2	2	4	2	1	3	3	1	1	3	1	2	1	258780000	29063000	10936000	10527000	14419000	15934000	17898000	21437000	12709000	11886000	22549000	8148500	6436500	32029000	12144000	24798000	7859900			1428	1401
APEEPPAEAPEN	12	0	1249.55	P0A5V4	P0A5V4	rplQ	50S ribosomal protein L17	yes	yes	2	6.8568e-07	111.5	1	1	1						1	1			1	1			104010000	16430000	12919000	13762000	0	0	0	0	0	10167000	16688000	0	0	19686000	14362000	0	0			1429	1164
APEEPPVK	8	0	865.455	O69726	O69726	Rv3760	Uncharacterized membrane protein Rv3760	yes	yes	2	0.013557	49.423											1						2418500	0	0	0	0	0	0	0	0	0	0	2418500	0	0	0	0	0			1430	1006
APEHVHTYR	9	0	1108.54	O53873	O53873	ercc3		yes	yes	2	0.00033073	97.857													1				0	0	0	0	0	0	0	0	0	0	0	0	0	0	0	0	0			1431	957
APELAGR	7	0	712.387	L7N5F4	L7N5F4			yes	yes	2	0.064036	52.683							1										2281200	0	0	0	0	0	0	2281200	0	0	0	0	0	0	0	0	0			1432	425
APELLHGK	8	0	863.486	Q7DAK6	Q7DAK6	trpG	Anthranilate synthase component 2	yes	yes	3	0.072984	35.445															1		0	0	0	0	0	0	0	0	0	0	0	0	0	0	0	0	0			1433	2146
APFEPLTPGGFR	12	0	1287.66	L0TFB0	L0TFB0	Rv3329		yes	yes	2	4.1403e-10	82.803		1									1						7547800	0	4970100	0	0	0	0	0	0	0	0	2577700	0	0	0	0	0			1434	220
APFLVPLGVGAHLR	14	0	1445.85	P64759	P64759		Uncharacterized protein Rv0906/MT0929	yes	yes	3	3.7229e-09	111.52	1	1	1	1	1	1			1	1	1	1	1	1	1	1	40154000	3577500	2144200	3499400	2167400	3536400	2401500	0	0	2893800	3270600	3242600	1924900	3606000	1924800	3580300	2385000			1435	1409
APFVLLTSNATR	12	0	1288.71	L7N629	L7N629			yes	yes	2	0.015176	61.932									1	1					1		12800000	0	0	0	0	0	0	0	0	5533300	3984300	0	0	0	0	3282900	0			1436	536
APGAIHGTSVR	11	0	1064.57	L0T988	L0T988	Rv1778c		yes	yes	2	0.00061073	55.801					1												8382700	0	0	0	0	8382700	0	0	0	0	0	0	0	0	0	0	0			1437	145
APGALGLHAALTGAPFSGADAIALGFADHFVPHGDLDAFTQK	42	0	4144.08	L7N4L1	L7N4L1	echA9		yes	yes	4,5	6.6017e-10	75.536	2	2	2	2	2	2	2	2	1	2	1	1	2	2	3	2	270210000	17708000	15469000	18595000	17518000	19102000	14199000	17050000	18825000	7489000	19925000	6114400	5595300	19995000	20450000	36214000	15961000			1438	283
APGALPLDTTWHR	13	0	1433.74	O05309	O05309	gpgS	Glucosyl-3-phosphoglycerate synthase	yes	yes	3	1.5725e-06	83.137	1	1	1		1	1	1	1	1	1	1		1	1		1	21003000	2045500	1327000	1956200	0	1760500	1575000	1692500	1923900	2066900	1499500	1735700	0	2118100	434490	0	867200			1439	551
APGALVNDQFAEPLVR	16	0	1695.89	Q7D9D6	Q7D9D6		Putative S-adenosyl-L-methionine-dependent methyltransferase Rv0731c/MT0756	yes	yes	2	5.7169e-26	182.35	1	1	2	1	1	1	1	1	1	1	1	1	1	2	1	1	370680000	22728000	11803000	32767000	13481000	31029000	22430000	37378000	31729000	13817000	19461000	11669000	12356000	28376000	46194000	22211000	13252000			1440	2137
APGATVALTFQDPSGGSR	18	0	1730.86	O53896	O53896	pepD		yes	yes	2	4.8265e-27	188.44	1		1	1	1	2			1		1	1	1		1	1	21974000	1950900	0	2518600	2206700	1537800	1440400	0	0	2207500	0	3440400	1573400	2363800	0	1643700	1090700			1441	965
APGDLLLVAPTSR	13	0	1308.74	O69659	O69659	Rv3691	Uncharacterized membrane protein Rv3691	yes	yes	2	0.062718	40.278			1														2157200	0	0	2157200	0	0	0	0	0	0	0	0	0	0	0	0	0			1442	991
APGFGDR	7	0	718.34	P0A520	P0A520	groEL2	60 kDa chaperonin 2	yes	yes	1,2	2.1858e-05	138.37	1	1	1	1	3	1	1	1	3	2	2	1	3	1	2	1	10221000000	687870000	483400000	446540000	426110000	1518800000	529360000	509060000	571810000	689130000	767750000	365280000	276290000	1295200000	625370000	790700000	238370000			1443	1057
APGFGDRR	8	1	874.441	P0A520	P0A520	groEL2	60 kDa chaperonin 2	yes	yes	2,3	1.7787e-05	150.88	2	3	3	3	3	3	2	3	2	3	2	1	2	2	2	1	1502100000	34936000	43497000	32177000	150620000	128700000	97933000	202240000	238290000	41630000	133830000	58725000	53867000	59667000	93514000	87644000	44852000			1444	1057
APGMTMFR	8	0	909.42	P63852	P63852	ctaD	Probable cytochrome c oxidase subunit 1	yes	yes	2	0.0030979	71.491									1		1			1			7267200	0	0	0	0	0	0	0	0	1902300	0	1738500	0	0	3626400	0	0			1445	1326
APGSMHAGVGSGLVGDTVGNPK	22	0	2006.98	L0TAM4	L0TAM4	Rv1864c		yes	yes	2	1.8371e-19	123.57					1	1		1									3604600	0	0	0	0	1412200	686620	0	1505700	0	0	0	0	0	0	0	0			1446	166
APGVLAAAPLATAPSTIR	18	0	1675.96	P65007	P65007		Uncharacterized ABC transporter permease Rv2563/MT2639	yes	yes	2,3	1.9661e-17	146.1	1	1	1	1	1	1	1	1	1	1	2	1	1	1	1	1	313960000	20727000	14513000	17431000	9940200	23071000	24055000	13068000	14211000	24884000	29961000	17323000	12733000	31738000	22229000	27608000	10474000			1447	1463
APGVLAGESISLEDQLAQWEAAK	23	0	2382.21	P96379	P96379	mazG	Nucleoside triphosphate pyrophosphohydrolase	yes	yes	2,3	1.5377e-18	117.03	2	2	2	2	1	1			1	3	1	2	2	2	1	2	45577000	3809000	4315300	3729700	3644800	1278000	1642900	0	0	1853400	5801600	1277000	3482000	5093400	3293400	2713500	3642400			1448	1941
APHCPAESDQTPAGAAGDGDLPEVGGR	27	0	2631.16	L0T6I4	L0T6I4	Rv0387c		yes	yes	3	0.00078168	51.619		1			1	1											5442900	0	1609100	0	0	1933200	1900600	0	0	0	0	0	0	0	0	0	0			1449	84
APHLLMNSR	9	0	1037.54	P66926	P66926	fadA4	Probable acetyl-CoA acetyltransferase	yes	yes	2,3	7.2031e-05	106.68	1	1		1		1	1	1	2	1	1						64303000	3277200	11311000	0	0	0	8864200	12924000	7933200	7749900	9666500	2577500	0	0	0	0	0			1450	1636
APHTEEPTNWSR	12	0	1423.65	O53568	O53568	carD	RNA polymerase-binding transcription factor CarD	yes	yes	2,3	7.2619e-10	158.01	2	2	2	2	2	3	3	2	2	2	2	2	2	2	1	2	642020000	44943000	34724000	40161000	26000000	58158000	46386000	37550000	123890000	32101000	31967000	26639000	21634000	43272000	28141000	27057000	19399000			1451	890
APIADVTGR	9	0	898.487	P0A674	P0A674	rpoC	DNA-directed RNA polymerase subunit beta	yes	yes	2	9.5457e-05	114.19	1				1	1	1	1	1	1	1	1			1	1	94343000	9927500	0	0	0	8555100	7723400	9132900	6281500	5089700	5845900	15357000	10169000	0	0	10822000	5438800			1452	1211
APIDAGTAASQR	12	0	1156.58	P96213	P96213	espE	ESX-1 secretion-associated protein EspE	yes	yes	2	2.0915e-19	196.16	1	1	1	1	1	1	1	1	1	1	1	1	1	1	1	2	916210000	48702000	38462000	35007000	28589000	83883000	65314000	138260000	150230000	33977000	44657000	25376000	21320000	65121000	46692000	50199000	40413000			1453	1920
APIGLGEAVETTAGDMPAR	19	0	1854.91	O07733	O07733		Uncharacterized protein Rv1899c/MT1950	yes	yes	2	7.5853e-32	180.02	2	1	1	1	1	1	1	1	1	1	1	1	1	1	1	1	175010000	18485000	7580700	11706000	11327000	14468000	12231000	18605000	16622000	6640100	8255200	7078500	5094900	13008000	9493300	9030800	5385500			1454	722
APIGWNMK	8	0	915.464	P0A5Y6	P0A5Y6	inhA	Enoyl-[acyl-carrier-protein] reductase [NADH]	yes	yes	1,2	0.00022082	123.99	1	1	4	1	2	1	1	1	1	1	1	1	3	1	1	2	166060000	10296000	8772700	12427000	3506100	10958000	9133500	21112000	11855000	10449000	9168000	3716500	3326800	23605000	12226000	11314000	4194300			1455	1176
APIQTVGENFSR	12	0	1317.67	P0A502	P0A502	ctpC	Probable cation-transporting P-type ATPase C	yes	yes	2	6.9025e-14	178.95	1	1			1		1	1	1	1	1	1	1		1		585360000	35005000	40948000	0	0	29797000	0	71215000	32366000	107970000	53015000	65440000	50555000	49214000	0	49831000	0			1456	1051
APITLHR	7	0	806.476	O53582	O53582	aftB	Terminal beta-(1->2)-arabinofuranosyltransferase	yes	yes	2	0.0024482	100.74														1			1706800	0	0	0	0	0	0	0	0	0	0	0	0	0	1706800	0	0			1457	896
APKPAQGLTYDLEFEPAVDADPATISAFVVR	31	1	3287.67	P95257	P95257	secBL	SecB-like chaperone Rv1957	yes	yes	3	0.077438	28.416				1		1	1	1	1					1			9973800	0	0	0	1021800	0	1162600	2135300	2959000	1154500	0	0	0	0	1540600	0	0			1458	1904
APKPGSPVCPDCK	13	1	1411.66	O07209	O07209			yes	yes	2	4.2423e-07	110.25												1				1	2025700	0	0	0	0	0	0	0	0	0	0	0	929910	0	0	0	1095800			1459	709
APLLAALGAADLALATVNELITNLR	25	0	2503.44	P0A5P6	P0A5P6	hbhA	Heparin-binding hemagglutinin	yes	yes	3	1.0785e-08	80.412					1	1	1	1	1	1					1		610680	0	0	0	0	100080	42063	138700	44670	57520	155820	0	0	0	0	71822	0			1460	1142
APLLDGIDEFDAGFFGFPPLAAQVLDPQHR	30	0	3252.62	P96204	P96204	ppsE	Phthiocerol synthesis polyketide synthase type I PpsE	yes	yes	3,4	2.4347e-21	120.66	2	2	2	2	2	2	2	2	2	2	2	2	2	2	2	2	81681000	7442000	6105500	6624100	2164500	5545400	5902300	2480900	1445000	11461000	10106000	7576900	4436200	3399100	2108700	3586700	1296600			1461	1913
APLLELDVQNEEHLASLAGR	20	0	2174.13	P0A5Y6	P0A5Y6	inhA	Enoyl-[acyl-carrier-protein] reductase [NADH]	yes	yes	2,3	4.7327e-21	117.65	1	1	1	1	1	1	1		2	1	2	1	1	1	2	1	263630000	20447000	11899000	17529000	10407000	15161000	17440000	5020600	0	23462000	21550000	20171000	13581000	19773000	13347000	35824000	18021000			1462	1176
APLNLPTLVEELPMVQR	17	0	1919.06	Q50461	Q50461	Rv2954c		yes	yes	3	1.6835e-14	117.31			1	1	1	1	1	1	1		1	1	1		2	1	12637000	0	0	886260	543770	1480900	1112600	745070	542460	936870	0	952930	329730	1258500	0	3108500	739690			1463	2048
APLSAIPSTATQVR	14	0	1410.78	P72059	P72059	embC	Probable arabinosyltransferase C	yes	yes	2	9.3478e-10	113.76	1	1	1	1	2	1	1	1	1	1	1	1	2	1	2	1	132500000	4543700	4219800	5074900	2064700	18906000	6848300	21895000	6065200	6433100	6605700	4618200	5848100	18334000	3777900	11802000	5458800			1464	1818
APLSASGDAVPAELLDVVLAIVR	23	0	2275.28	Q10510	Q10510		Uncharacterized protein Rv2226/MT2285	yes	yes	2,3	6.6654e-25	131.09	2	2	2	2	2	2	2	2	2	2	2	2	2	2	2	2	19719000	921880	1145100	604460	1180600	1500300	344700	1607000	946150	1955900	3271600	559200	544450	569980	1861200	1660600	1046000			1465	1995
APLSYPYR	8	0	965.497	P63504	P63504	gabT	4-aminobutyrate aminotransferase	yes	yes	2	0.0004817	110.81					1										1		9120900	0	0	0	0	4322400	0	0	0	0	0	0	0	0	0	4798500	0			1466	1277
APLTNAVSR	9	0	927.514	O53696	O53696	eccE3	ESX-3 secretion system protein EccE3	yes	yes	1,2	0.0001058	117.89	1			1	2	1	1	1	1		1	1			1	2	47452000	6280000	0	0	2313400	12891000	5784900	1918600	4811700	4406300	0	2935400	1811900	0	0	1108700	3190100			1467	918
APLVAAVLHQNPLTHLDK	18	0	1936.09	P0C5C1	P0C5C1	blaA	Beta-lactamase	yes	yes	3,4	3.7802e-09	77.221					1	1	1			1	1	1				1	59322000	0	0	0	0	12562000	8398800	20367000	0	0	3075800	2138600	1286600	0	0	0	11493000			1468	1219
APLVTVDR	8	0	869.497	P66639	P66639	rpsI	30S ribosomal protein S9	yes	yes	1,2	1.3384e-08	168.23								1	1	1	1	2		1	1	1	229100000	0	0	0	0	0	0	0	14751000	34050000	33056000	32804000	27147000	0	31142000	37418000	18731000			1469	1608
APLVTVDRVESFDIFAHLGGGGPSGQAGALR	31	1	3093.6	P66639	P66639	rpsI	30S ribosomal protein S9	yes	yes	3,4	4.3753e-05	79.054	2	2	2	2	2	2	2	1	1	2	1	2	2	2	2	2	176320000	8976800	7251100	7881500	11594000	11506000	6816100	17159000	12421000	6033200	14690000	2389800	4691700	12521000	25526000	20326000	6535300			1470	1608
APLWCAVDLR	10	0	1199.61	P96420	P96420	leuA	2-isopropylmalate synthase	yes	yes	2	1.3927e-05	112.36					1	1		1	1	1	1			1	1		61610000	0	0	0	0	13737000	11011000	0	0	6324300	7480300	5495800	0	0	7693100	9868100	0			1471	1949
APNFQNR	7	0	845.414	O53561	O53561	echA19		yes	yes	2	0.00099623	102.98							1	1									1918000	0	0	0	0	0	0	591060	1326900	0	0	0	0	0	0	0	0			1472	886
APPAEQIAALAQLSSPLGAFNTPFNTTIGVIACDAALSPAACR	43	0	4352.19	P64811	P64811		Uncharacterized protein Rv1333/MT1375	yes	yes	3,4	0.040712	17.179	2	2	2	2	1	2	1	2	2	2	2	2	2	1	2	2	21401000	1738200	1343800	1471700	1323400	381840	1071300	601870	855540	1676200	1637600	1255800	1141600	1839600	1028100	2611500	1423200			1473	1424
APPAPAPALAHLR	13	0	1280.74	P65633	P65633	dlaT	Dihydrolipoyllysine-residue acetyltransferase component of pyruvate dehydrogenase complex	yes	yes	2,3	7.845e-20	188.99	3	2	2	2	2	2	1	2	3	3	2	2	2	3	2	2	1048900000	102710000	37217000	62583000	48107000	93212000	70445000	55389000	32933000	50674000	74752000	36745000	46304000	89414000	110680000	90693000	47017000			1474	1542
APPNRDELLAAVER	14	1	1549.82	L7N5B3	L7N5B3			yes	yes	3	0.067286	28.939									1								1136100	0	0	0	0	0	0	0	0	1136100	0	0	0	0	0	0	0			1475	402
APQFTGGGVVHGPK	14	0	1350.7	P60729	P60729	rplD	50S ribosomal protein L4	yes	yes	2	1.0089e-09	115.12	2	1	1	1	1	1	1		2	1	1	1	2	1	2	1	99862000	8696900	5761300	5111300	4305500	7554900	3612800	6217100	0	12225000	5243500	5515600	5516800	15782000	3414200	6903100	4002700			1476	1248
APQFTGGGVVHGPKPR	16	1	1603.86	P60729	P60729	rplD	50S ribosomal protein L4	yes	yes	2,3,4	1.1979e-22	165.64	3	3	3	3	3	3	3	3	3	3	3	3	3	3	3	2	2197800000	134090000	101720000	93028000	72053000	195120000	133270000	382640000	229150000	82510000	123950000	77986000	64343000	166690000	106870000	172280000	62061000			1477	1248
APQFTHR	7	0	855.435	P64016	P64016	echA8	Probable enoyl-CoA hydratase echA8	yes	yes	2,3	1.7543e-06	146.21	3	2	2	1	2	2			1	2	1	3	2	2	2	3	130720000	8552500	8323800	9388000	4693500	16584000	15955000	0	0	5106600	10050000	2524400	12856000	9759700	9447400	8501300	8978500			1478	1349
APQGPPVTK	9	0	893.497	L0T8P6	L0T8P6	Rv2114		yes	yes	2	0.0015503	67.414					1	1						1		1	1	1	20966000	0	0	0	0	3602200	6087900	0	0	0	0	0	503520	0	4697700	5518000	556310			1479	136
APQIYRPPTAAPPPAGAR	18	1	1829.99	O65934	O65934	Rv1747	ABC transporter ATP-binding/permease protein Rv1747	yes	yes	2,3	4.648e-16	156.67	1	2	1	2	2	2	1	1	2	2	2	1	2	1	2	1	165910000	10410000	9954900	9717000	6145900	12793000	16949000	2336900	7488400	14252000	15091000	9270400	5959900	18481000	9528500	13337000	4192500			1480	973
APQLWLPPLDETIPLSAALAR	21	0	2271.26	O53689	O53689	eccC3	ESX-3 secretion system protein EccC3	yes	yes	2,3	9.48e-17	94.632	2	2	2	2	2	2	2	2	2	2	2	2	2	2	2	2	104160000	8611400	5885800	6404300	3536700	8343400	10634000	6599200	2940700	7001800	7035100	5767200	3661900	8221200	5588000	9725100	4208600			1481	916
APSNLTGICDR	11	0	1202.57	O50422	O50422	lpqW	Probable monoacyl phosphatidylinositol tetramannoside-binding protein LpqW	yes	yes	2	4.2881e-07	77.674	1									1							5662300	2391700	0	0	0	0	0	0	0	0	3270600	0	0	0	0	0	0			1482	788
APSTPDEVAVSSTLGR	16	0	1585.79	P65007	P65007		Uncharacterized ABC transporter permease Rv2563/MT2639	yes	yes	2	9.4049e-21	172.43	1	1	1	1	2	1	1	1	2	1	1	1	2	1	1	1	178670000	11977000	8892500	8740700	6502500	13989000	9902500	16520000	5666200	13170000	10694000	11527000	11048000	16433000	9750200	14336000	9524000			1483	1463
APSVHNSQPWR	11	0	1277.63	O05800	O05800		Uncharacterized protein Rv3127/MT3212	yes	yes	2,3	5.1345e-07	147.28	3	1	1		2				2				2	1	3		33301000	6239200	863210	1614600	0	4985800	0	0	0	3396000	0	0	0	8509100	1083800	6609100	0			1484	569
APSVMPGPTDLVIDPTNLWLTIHESIGHATEYDR	34	0	3744.85	L7N4H4	L7N4H4			yes	yes	4	0.0052083	36.404	1	1	1	1	1	1	1	1	1	1	1	1	1	1	1	1	27336000	1909000	1381900	2154400	1481900	1747900	1527800	672790	874800	1903700	1754900	1692100	1709300	2544700	1690200	2282900	2007700			1485	266
APTADDEALPLSDEPPPR	18	0	1889.9	P64771	P64771		Uncharacterized protein Rv0955/MT0982	yes	yes	2	3.4366e-15	117.18	1	1		1		1			1	1	1	1	1			1	15665000	2125000	1243200	0	1178500	0	1494200	0	0	1908600	1307300	1698800	1135700	2355000	0	0	1218900			1486	1412
APTADDEALPLSDEPPPRAD	20	1	2075.96	P64771	P64771		Uncharacterized protein Rv0955/MT0982	yes	yes	2	9.5453e-24	167.92	1	1	1	1	1	1	1		1	1	1	1	1	1		1	27000000	1857700	1779400	1145800	1207100	2623900	2384500	2915500	0	2461700	1888800	1650200	1080700	2536900	2505200	0	962530			1487	1412
APTAEELEGEVAGAEEAEEAAVEAGEAEAAGESE	34	0	3301.41	P66121	P66121	rplY	50S ribosomal protein L25	yes	yes	3,4	0.00054935	54.466	2	2	2	2	2	2	1	1	2	2	2	2	2	2	2	2	434220000	29857000	31420000	32241000	22357000	34493000	29244000	14099000	7790800	29529000	29437000	22898000	24054000	39798000	29966000	34276000	22758000			1488	1594
APTGLAGLR	9	0	854.497	P96398	P96398			yes	yes	2	0.0012278	73.157													1	1			2745000	0	0	0	0	0	0	0	0	0	0	0	0	1783900	961080	0	0			1489	1943
APTQAEVAAVLR	12	0	1224.68	L7N4N6	L7N4N6			yes	yes	2	1.4307e-06	119.74	1	1	1	1	1	1	1	1	1	1	1	1	1	1	1	1	62665000	3908100	3262600	3703900	2889800	4857300	3573900	5150200	3755200	2906700	5400000	2957300	2991100	4269200	3399900	5966200	3673300			1490	294
APTQHYAESVAR	12	0	1328.65	P0A4Y0	P0A4Y0	cya	Adenylate cyclase	yes	yes	2	5.5626e-07	95.183									1				1		1		1681400	0	0	0	0	0	0	0	0	0	0	0	0	696950	0	984410	0			1491	1039
APTSGTVDRPGTVGLGK	17	1	1611.86	P63399	P63399		Uncharacterized ABC transporter ATP-binding protein Rv2326c/MT2388	yes	yes	2	0.058944	59.286				1					1								0	0	0	0	0	0	0	0	0	0	0	0	0	0	0	0	0			1492	1260
APVAAGVYNVYTGELADTATPTAAR	25	0	2478.24	P64881	P64881		Uncharacterized protein Rv1590/MT1625	yes	yes	2	8.3085e-25	129.43	1	1	1	1	1	1	1	1	1	1	1	1	1	1	1	1	56216000	5352200	3454100	3850000	4283500	3728600	4387700	2733800	3661300	3107800	3743700	2733300	2030400	4368900	2907600	4307500	1565500			1493	1436
APVEADAGGGQK	12	0	1098.53	O06267	O06267	espA	ESX-1 secretion-associated protein EspA	yes	yes	2	1.6149e-09	134.38	3	1	1	2					1		1	1	1	1	2	3	56647000	15759000	2777400	5547400	8620900	0	0	0	0	3349400	0	1619000	7167000	0	3190600	8615800	0			1494	630
APVIPPGIFR	10	0	1065.63	L7N5Q7	L7N5Q7	prpD		yes	yes	2	9.0673e-06	105.1	1	1	2		1	1			1	1	1	1	1	1	1	2	39108000	2335600	1647600	3643100	0	1273600	1045300	0	0	4864900	3534900	4738200	2725400	4589200	2022400	2539300	4148600			1495	475
APVLLIPCLK	10	0	1122.68	L7N5D6	L7N5D6			yes	yes	2	0.00017357	71.425	1	1	1	1					1		1	1	1	1		1	25992000	2808700	2565000	2133900	3201400	0	0	0	0	2596300	0	2438000	2392600	2890300	2763800	0	2202100			1496	415
APVLVQVPGGAWVLGWR	17	0	1804.01	L0T883	L0T883	lipO		yes	yes	2	3.1714e-05	60.549		1									1						2707700	0	1099500	0	0	0	0	0	0	0	0	1608200	0	0	0	0	0			1497	121
APVLVQVPGGAWVLGWRR	18	1	1960.12	L0T883	L0T883	lipO		yes	yes	2	0.091963	0.96412														1			0	0	0	0	0	0	0	0	0	0	0	0	0	0	0	0	0			1498	121
APVLVYGPGPAGGLPPSEVGNPNPATVNPANPTPGLAAATEALHR	45	0	4308.23	L0TGS6	L0TGS6	Rv3796		yes	yes	3	0.012394	28.261													1				4776400	0	0	0	0	0	0	0	0	0	0	0	0	4776400	0	0	0			1499	227
APVPFHLLPHVAR	13	0	1452.84	P95143	P95143	lldD	Putative L-lactate dehydrogenase [cytochrome]	yes	yes	2,3,4	1.1524e-07	111.86	2	2	2	3	4	2	1	1	3	4	4	4	2	2	3	3	1392800000	88932000	63593000	70335000	76220000	66303000	39492000	95616000	88638000	72157000	169490000	67455000	37955000	126160000	114420000	162220000	53828000			1500	1883
APVSGEVIAVQHRPGR	16	1	1671.92	P67547	P67547	psd	Phosphatidylserine decarboxylase proenzyme;Phosphatidylserine decarboxylase alpha chain;Phosphatidylserine decarboxylase beta chain	yes	yes	2,4	4.2338e-17	166.9	2	2	2	1	2	2	2	1	3	2	1	1	2	2	2	1	83793000	5753400	4954200	4448900	1586600	7944800	7952000	11168000	1360100	4891200	6066000	3542600	1876000	7674000	5207500	8270100	1096900			1501	1696
APVTDLPANNK	11	0	1138.6	L7N5L1	L7N5L1	dctA		yes	yes	2	0.00066496	63.212	1	1	1				1	1	1		1	1	1	1			20348000	3113500	2268200	1969900	0	0	0	1580800	642130	1801000	0	2059300	2106200	3336700	1469900	0	0			1502	455
APVVLLTGPR	10	0	1021.63	P64923	P64923		Uncharacterized protein Rv2008c/MT2064	yes	yes	2	2.1497e-06	137.95	1	1	1	1	1	1	1		1	1	1	1	1	2	1	1	21829000	1906100	1287700	1786600	1070900	1509900	1444900	0	0	926300	864130	1289000	582800	2228700	3240700	2053400	1638100			1503	1447
APWVDVVFGTHNIGSLPTLLER	22	0	2420.29	P67085	P67085	miaB	(Dimethylallyl)adenosine tRNA methylthiotransferase MiaB	yes	yes	3	7.2694e-14	95.622	1	1	1		1	1			1	1	1	1	1	1	1	1	9916400	805710	830010	542220	0	647130	582120	0	0	997040	950750	815570	701160	699510	808420	1093900	442830			1504	1652
APYETTNR	8	0	950.446	O05814	O05814	proS	Proline--tRNA ligase	yes	yes	2	7.6149e-05	125.58	1	1	1	1	1	1	1	1	1	1	1	1	1	1	1		36208000	4092300	2321300	2329000	1347700	4272800	4175000	843370	3856200	2400200	2135600	1007800	979080	2372000	1526500	2549600	0			1505	573
APYGAPQLAVPVR	13	0	1337.75	P0A678	P0A678	hisC	Histidinol-phosphate aminotransferase	yes	yes	2	6.4767e-08	110.08	1	1	1		1	1	1	1	1	1			1	1	1		58788000	5984100	4827800	3948900	0	5485200	5164100	3526800	3458900	5736400	4183100	0	0	8989300	2384200	5099000	0			1506	1213
APYGGIVYTQPADPNDPPTIVAILSK	26	0	2696.41	L7N4H0	L7N4H0	lpqN		yes	yes	2,3	2.1251e-05	60.472	2	2	2	2	2	2	1		2	1	2	2	2	2	1	2	179500000	18803000	14190000	13793000	10789000	10920000	8965700	3801000	0	16162000	5900000	12472000	11576000	20434000	12124000	8698700	10876000			1507	263
APYYPHDFFVPNSEFYAAVNTLPEVK	26	0	3014.45	P0A5G1	P0A5G1		Uncharacterized protein Rv2067c/MT2127	yes	yes	3	5.2435e-06	55.247	1	1	1	1	1	1		1	1	1	1	1	1	1	1	1	54297000	4527900	4144200	4621100	3557500	2666700	2399100	0	2141800	3400400	3754500	3868600	3477800	4588800	3435500	4767300	2946300			1508	1111
AQAAFFK	7	0	781.412	P96926	P96926		UPF0336 protein Rv0635/MT0664	yes	yes	2	0.0051577	71.715	1	1	1	1	1	1	1	2	1	1		1	1	1	2		66312000	5700900	3054800	3797000	3165700	8001200	4809300	8263400	2861900	3850200	2855300	0	2170000	4801200	4217800	8763200	0			1509	1979
AQAAQIAQYADGVIVGSALVTALTEGLPR	29	0	2882.55	P66980	P66980	trpA	Tryptophan synthase alpha chain	yes	yes	3	5.6173e-50	178.15	1	1	1	1	1	1	1	1	1	1	1	1	1	1	1	1	16862000	885470	782570	985060	1679500	630110	412210	410270	446110	1279800	1368100	1313500	1432200	945460	1591000	1233000	1468000			1510	1643
AQAASLEAEHQAIVR	15	0	1592.83	P0A570	P0A570	esxN	ESAT-6-like protein EsxN	yes	yes	2	2.1208e-22	187.97	1	1	1	1	1	1	1	1	1	2	1	1	1	1	1	1	77947000	3056400	2389400	1938800	1659500	6078400	1332100	7855400	12923000	4715300	7902800	2608000	3451100	4624400	5262100	8506500	3644500			1511	1078
AQADPPGTVTDWIGADSLAER	21	0	2169.03	O53306	O53306	fadD13	Long-chain-fatty-acid--CoA ligase FadD13	yes	yes	2	3.4989e-12	87.208	1	1	1	1	1	1	1	1	1	1	1	1		1	1	1	34777000	2808600	1984200	1819100	3463100	1652200	1465800	3156500	2974100	1634300	1468500	2146000	1810700	0	2570300	3110700	2713000			1512	849
AQAEALVPQLLAFGATDVYAADR	23	0	2389.23	P95110	P95110	mutT1	Probable 8-oxo-dGTP diphosphatase 1	yes	yes	3	0.0022956	54.943				1													755290	0	0	0	755290	0	0	0	0	0	0	0	0	0	0	0	0			1513	1870
AQAGLLEAEHQAIIR	15	0	1618.88	O05300	O05300	esxL	ESAT-6-like protein EsxL	yes	yes	2	4.1658e-11	140.03	1	1	1	1					1	1	1	1		1			72572000	14665000	8571400	8076500	1681200	0	0	0	0	6989000	10721000	3540500	1223300	0	17103000	0	0			1514	549
AQAGLLEAEHQAIVR	15	0	1604.86	P95242	P95242		Putative ESAT-6-like protein 6	yes	yes	2,3	1.2718e-12	143.93	1	2	2	2	2	2	2	2	2	2	2	2	2	2	2	2	574480000	13429000	11579000	17631000	15448000	65651000	37466000	117190000	86782000	19136000	27059000	13458000	26274000	24415000	37551000	33539000	27871000			1515	1902
AQAGVQQVLTDETTGYGAK	19	0	1935.95	P64939	P64939		Uncharacterized protein Rv2091c/MT2152	yes	yes	2	1.8988e-26	156.67	1	1	1	1	1	1	1	1	1	1	1	1	1	1	1	1	758970000	59062000	51572000	41181000	27329000	48364000	42250000	45418000	23969000	49151000	45113000	49322000	31165000	51427000	108900000	46291000	38456000			1516	1448
AQAPLVPGTPDPVK	14	0	1388.77	L7N4G3	L7N4G3	bccA-3		yes	yes	2	1.2603e-09	121.45			1	1	1	1	1	1	1	1	1	1	1		1	1	737500000	0	0	37857000	52510000	109830000	82683000	873250	45836000	4383500	74480000	66898000	38000000	89119000	0	95186000	39853000			1517	258
AQAPLVPGTPDPVKGADEVVAFAEEYGLPIAIK	33	1	3361.78	L7N4G3	L7N4G3	bccA-3		yes	yes	2,3,4	0.050859	37.821	1	2	2	2	2	2	3	3	1	3	2	2	2	2	3	2	240900000	7990800	12779000	10425000	9612800	20430000	18527000	23186000	22217000	9866400	20659000	4187100	4145300	14863000	30204000	25033000	6779300			1518	258
AQASDAGPDDDTAR	14	0	1388.58	P0A5C7	P0A5C7		Uncharacterized protein Rv0441c/MT0457	yes	yes	2	1.3261e-09	122.97	1						2	1	1	1		1		1			4871800	500370	0	0	0	0	0	1398800	1426900	147280	312560	0	788640	0	297220	0	0			1519	1100
AQASGFEIIR	10	0	1090.58	Q7D8M5	Q7D8M5	dapE	Putative succinyl-diaminopimelate desuccinylase DapE	yes	yes	2	0.016889	47.302															1		4268800	0	0	0	0	0	0	0	0	0	0	0	0	0	0	4268800	0			1520	2133
AQATGTDTFEVNR	13	0	1408.66	O53153	O53153		UPF0051 protein Rv1462/MT1509	yes	yes	2	0.00022084	57.095											1	1					3297800	0	0	0	0	0	0	0	0	0	0	1361200	1936600	0	0	0	0			1521	796
AQAVHYVTPTDDNLYQTSK	19	0	2150.03	L0T891	L0T891	aceAb		yes	yes	3	4.9621e-08	63.302					1	1	1	1									71248000	0	0	0	0	27053000	22239000	12170000	9786200	0	0	0	0	0	0	0	0			1522	122
AQCFGGAK	8	0	837.38	O53816	O53816	mmsA		yes	yes	1,2	0.0059351	62.464	1	1	1	1					1		1	1	1	1			9951000	1667300	1177700	1558300	1525500	0	0	0	0	892010	0	735410	149860	1113800	1131100	0	0			1523	935
AQCVELYR	8	0	1037.5	Q50586	Q50586	fadD25	Putative fatty-acid--CoA ligase fadD25	yes	yes	2	0.00017576	113.5	1	1	1	1		1	1		1		1	1	1		1	1	60089000	7433100	5077500	5077900	3818100	0	0	10275000	0	4815800	0	4002800	2905000	7025300	0	6783900	2874700			1524	2052
AQDAFAALLANVR	13	0	1358.73	O53801	O53801		Uncharacterized protein Rv0738/MT0763	yes	yes	2,3	2.7059e-07	106.26	1				1		1	1		2		1		1	1	1	45828000	3799800	0	0	0	6622800	0	9193900	6365400	0	7682700	0	479710	0	6250800	4961000	472190			1525	932
AQDEHDEFAELLASR	15	0	1729.79	P63551	P63551	arcA	Arginine deiminase	yes	yes	2,3	2.1333e-05	60.093					1							1			1		4452300	0	0	0	0	2471100	0	0	0	0	0	0	0	0	0	1981200	0			1526	1286
AQDVSPGDLFAALTGSTTHGAR	22	0	2171.06	P65477	P65477	murE	UDP-N-acetylmuramoyl-L-alanyl-D-glutamate--2,6-diaminopimelate ligase	yes	yes	3	0.0054581	37.209				1													10929000	0	0	0	10929000	0	0	0	0	0	0	0	0	0	0	0	0			1527	1524
AQDWLHNR	8	0	1038.5	L0T380	L0T380	Rv0296c		yes	yes	2	0.057935	48.794			1														2567100	0	0	2567100	0	0	0	0	0	0	0	0	0	0	0	0	0			1528	26
AQEEVWGEDPSTR	13	0	1502.66	P96852	P96852	hsaA	Flavin-dependent monooxygenase, oxygenase subunit HsaA	yes	yes	2	4.3862e-08	136.3	2	2	1	2	1	1	1	2	2	1	2	1	1	2	1	1	165090000	13091000	16344000	8314900	14361000	6196400	5771900	4671400	15147000	16885000	7727900	12898000	6652900	9693600	14278000	5427100	7635300			1529	1962
AQEGALSQIDEDTVAYHFHEPLGVVGQIIPWNFPILMAAWK	41	0	4590.3	P63937	P63937		Probable aldehyde dehydrogenase	yes	yes	4	0.0075987	23.277		1	1	1	1		1	1	1	1	1	1	1	1	1	1	20468000	0	776150	1254300	2689400	1278900	0	1559600	2243000	1044000	1367300	444640	951030	1113500	1948100	2072700	1725800			1530	1339
AQEIMTELEIAPTR	14	0	1600.81	L0T6Q3	L0T6Q3	mihF		yes	yes	2	6.328e-23	196.11	1	1	3	2	1	1	1	1	2	1	3	2	1	2	2	2	1852900000	131700000	110870000	109610000	174460000	151570000	119820000	110530000	99707000	97416000	97348000	158200000	87925000	118760000	105130000	76798000	103070000			1531	88
AQEIMTELEIAPTRR	15	1	1756.91	L0T6Q3	L0T6Q3	mihF		yes	yes	2,3	5.7706e-17	180.48	2	2	2	2	2	2	2	2	2	2	1	2	2	2	2	1	1847100000	61634000	99070000	93560000	125650000	138650000	100090000	186410000	155870000	87189000	156250000	28344000	66203000	123720000	192770000	182200000	49485000			1532	88
AQELGLTWLAEIGAHGVVAGPDSTLQSQPANAINK	35	0	3555.83	P66926	P66926	fadA4	Probable acetyl-CoA acetyltransferase	yes	yes	3	0.062204	19.429	1	1	1	1					1	1	1	1	1	1	1	1	31184000	2072600	2553900	1808200	2381700	0	0	0	0	3594500	4000400	3784200	2850400	2605200	2135400	1425000	1972000			1533	1636
AQELGTLDEDAAR	13	0	1387.66	L7N5M4	L7N5M4			yes	yes	2	1.8925e-10	93.348					1												0	0	0	0	0	0	0	0	0	0	0	0	0	0	0	0	0			1534	460
AQELIATSR	9	0	987.535	P63671	P63671	atpG	ATP synthase gamma chain	yes	yes	2	3.012e-18	200.6	2	1	1	1	1	1	1	1	1	1	1	1	1	1	1	1	255800000	19375000	11589000	13667000	12759000	14419000	15514000	23145000	22032000	15975000	18095000	14912000	12994000	22424000	11965000	17563000	9369500			1535	1302
AQELYGPHPAGEFWVPHR	18	0	2090.01	L7N5J1	L7N5J1			yes	yes	2,4	2.6375e-05	54.292	2	1	1	1	1	1			1	1	1	1	1	2	2	1	271790000	30467000	24157000	18301000	9655700	15149000	14896000	0	0	27442000	19939000	21430000	12593000	27502000	18265000	22151000	9838800			1536	442
AQERDDALSTAR	12	1	1331.64	P66911	P66911	thiC	Phosphomethylpyrimidine synthase	yes	yes	2	3.0078e-14	203.7				1	1	1	1	1	1	1	1		1	1	1		86912000	0	0	0	4226700	7946000	5748000	9108700	23206000	3040500	6973300	1957300	0	6131200	8211800	10362000	0			1537	1634
AQETAAPIAAR	11	0	1097.58	O06391	O06391	Rv0525	Uncharacterized protein Rv0525	yes	yes	2	4.8297e-07	100.88	1	1	1	1	1	1			1	1	1	1	1	1	2	1	138520000	11795000	8374600	8182400	3474100	14174000	12620000	0	0	5315000	8125200	4588300	4756300	11934000	8921500	31522000	4736500			1538	664
AQEVLTR	7	0	815.45	O33219	O33219		Putative O-methyltransferase Rv1220c/MT1258	yes	yes	2	0.0022819	89.752						1											7466700	0	0	0	0	0	7466700	0	0	0	0	0	0	0	0	0	0			1539	740
AQEYSQVLQR	10	0	1220.61	O69743	O69743	espK	ESX-1 secretion-associated protein EspK	yes	yes	2	1.6421e-08	162.88	1	1	1	1	1	1	1	1	1	1	1	1	1	1	1	1	94193000	5569200	3185100	3597700	2295500	10217000	9711700	17657000	14555000	3480100	5007500	1831600	1531000	5119700	3364400	4930100	2141200			1540	1017
AQFASTPLTPAAPIVSR	17	0	1725.94	L7N4C0	L7N4C0			yes	yes	2	6.5897e-13	99.663	1	1	1	1	1	1	1	1	1	1				1	2		96088000	6911500	6537900	7417200	7888200	9972200	7215300	10590000	12056000	528640	6952900	0	0	0	6718600	13300000	0			1541	235
AQFLTALAGVMR	12	0	1276.7	O69669	O69669	egtD	Histidine-specific methyltransferase EgtD	yes	yes	2	0.0019945	48.568			1		1							1	1	1			6308300	0	0	1028600	0	489730	0	0	0	0	0	0	1712400	1681900	1395700	0	0			1542	998
AQFPQWADLPIAPVR	15	0	1707.91	L7N4T5	L7N4T5			yes	yes	2	4.5358e-10	109.83	1	1			1		1	1		1	1	1	1		1		14873000	1545300	1262400	0	0	1283200	0	1715400	1186800	0	1934700	1337100	1118300	2028400	0	1461200	0			1543	319
AQGACTITVHPLLGSHVR	18	0	1916.01	P96291	P96291	mas-2		yes	yes	2,3	1.5874e-17	142.94	2	1	2		2	2	1	1	1	1			2	2	2		278490000	29863000	8622400	18233000	0	46581000	49581000	6123100	2367000	1743300	2657400	0	0	57215000	28278000	27225000	0			1544	1938
AQGINLIIHYVDRPGALGK	19	1	2034.14	P0A544	P0A544	serA	D-3-phosphoglycerate dehydrogenase	yes	yes	3,4	4.6245e-05	76.378	2	2	2	2	2	3	1	1	2	2	2	2	1	1	1	2	503750000	33594000	25966000	30883000	23988000	39845000	34734000	13471000	11375000	49857000	70588000	31428000	28197000	30420000	23771000	31659000	23976000			1545	1066
AQGLPVSAIAWGAWGEVGR	19	0	1924	P96291	P96291	mas-2		yes	yes	2	4.3632e-21	123.55	1	1	1	1	1	1	1				1		1	1	1	1	37548000	3532600	3219400	3475500	893970	5780900	4696500	3181400	0	0	0	602280	0	3557500	2569400	4124700	1913400			1546	1938
AQGSSTYMEPDEILDVAR	18	0	1980.91	O50429	O50429	fbiC	FO synthase	yes	yes	2	0.0066849	44.577	1																1692000	1692000	0	0	0	0	0	0	0	0	0	0	0	0	0	0	0			1547	790
AQGVSIHDK	9	0	953.493	P0A674	P0A674	rpoC	DNA-directed RNA polymerase subunit beta	yes	yes	2,3	0.00035068	78.939	2	3	2	2	2	2			2	2	3	2	2	2	1		269400000	23313000	32562000	21998000	9218800	29591000	23913000	0	0	25861000	19073000	24667000	3598400	30288000	19027000	6294100	0			1548	1211
AQHLVPELER	10	0	1190.64	P71753	P71753	sir	Sulfite reductase [ferredoxin]	yes	yes	2,3	1.0347e-05	120.22	3	2	2	2	2	1	1		2	2	2	2	3	2	2	1	211210000	19730000	11229000	20538000	17293000	15750000	2623400	5193400	0	14809000	15938000	12099000	12186000	20546000	8276700	27059000	7942400			1549	1760
AQIAASGLDAMLISDLINVR	20	0	2070.11	P95018	P95018	yqhT		yes	yes	2	2.6538e-08	74.029	1				1					1	1	1	1	1		1	5253200	431410	0	0	0	580680	0	0	0	0	843630	745670	575910	753460	734720	0	587740			1550	1831
AQIDVPLTEQLIVEYYSK	18	0	2108.1	O06325	O06325	rpsD	30S ribosomal protein S4	yes	yes	2	5.2657e-09	66.893		1	1	1	1		3	4		1		1					42101000	0	762320	2100600	1819100	1199700	0	13682000	22046000	0	0	0	491670	0	0	0	0			1551	637
AQILASGVAMPAALR	15	0	1467.82	Q10504	Q10504	aceE	Pyruvate dehydrogenase E1 component	yes	yes	2	1.2417e-15	143.98	1	1	1	1	1	1	1	1	1	1	1	1	1	1	1	1	296990000	22529000	15121000	18838000	19402000	23816000	16609000	40400000	30015000	15545000	19208000	11820000	14978000	0	7663300	26078000	14966000			1552	1994
AQKLEADLAELEAEGAK	17	1	1784.92	P0A674	P0A674	rpoC	DNA-directed RNA polymerase subunit beta	yes	yes	2	0.019432	51.786								1						1			11376000	0	0	0	0	0	0	0	8079000	0	0	0	0	0	3296900	0	0			1553	1211
AQKPVADALTLELEPVVEANMTR	23	1	2494.31	O53442	O53442	desA2	Putative acyl-[acyl-carrier-protein] desaturase desA2	yes	yes	3	4.2468e-06	81.949	1	1	1	1	1	1	1	1	1	1	1	1	1	1	1	1	363610000	32148000	32371000	33144000	18098000	12253000	12766000	7327500	7851800	30689000	33026000	20083000	15863000	39631000	25655000	24637000	18066000			1554	860
AQLAALVDHTLLKPETTR	18	1	1976.11	P63929	P63929	deoC	Deoxyribose-phosphate aldolase	yes	yes	3	0.018345	51.225														1			2688600	0	0	0	0	0	0	0	0	0	0	0	0	0	2688600	0	0			1555	1337
AQLDALDAAERPGHLASAIADEIR	24	1	2502.28	P96202	P96202	ppsC	Phthiocerol synthesis polyketide synthase type I PpsC	yes	yes	3,4	1.2236e-18	140.41									1	1	2						13960000	0	0	0	0	0	0	0	0	3297100	2264000	8398400	0	0	0	0	0			1556	1911
AQLDAQPDGELPPFGSPYVLPR	22	0	2366.19	P67669	P67669		Uncharacterized HTH-type transcriptional regulator Rv1828/MT1876	yes	yes	2	1.5138e-05	60.735							1										1035200	0	0	0	0	0	0	1035200	0	0	0	0	0	0	0	0	0			1557	1706
AQLDNQLAEVTR	12	0	1356.7	P65682	P65682	pdxH	Pyridoxine/pyridoxamine 5-phosphate oxidase	yes	yes	2	1.784e-06	120.87		1	1	1		1			1			1	1	1		1	57113000	0	6281100	5236700	7067100	0	6054700	0	0	5695800	0	0	4760200	7262200	9845100	0	4909700			1558	1547
AQLDQLAGGDAQANAAAVR	19	0	1838.92	P66992	P66992	trpD	Anthranilate phosphoribosyltransferase	yes	yes	2	7.263e-32	180.88	1	1	1	1	1	1	1	1	1	1	1	1		1	2	1	66119000	5161100	3368700	3961600	5493700	4190800	2844400	4374500	5384800	3896800	3244100	3323100	3299300	0	5064800	10147000	2364100			1559	1645
AQLIDKDR	8	1	957.524	L7N4L1	L7N4L1	echA9		yes	yes	2	0.0035169	90.601															1		5168300	0	0	0	0	0	0	0	0	0	0	0	0	0	0	5168300	0			1560	283
AQLLHEVWGYDFFGGTR	17	0	1994.96	O53830	O53830	Rv0818		yes	yes	3	3.0628e-14	103.27	1	1	1	1	1	1		1	1		1	1	1	1	1	1	61819000	4302600	5536800	4363500	3069300	3056400	3837400	0	1863500	5023900	0	5110000	3991600	6404100	6525700	4618700	4115400			1561	941
AQLLHYMR	8	0	1030.54	Q11058	Q11058		Uncharacterized protein Rv1260/MT1298	yes	yes	3	0.0021971	71.342									1		1	1				1	4379100	0	0	0	0	0	0	0	0	1192500	0	1476500	787610	0	0	0	922470			1562	2040
AQLQQMR	7	0	873.449	P65091	P65091		Uncharacterized protein Rv3780/MT3889	yes	yes	2	4.1507e-05	126.24		1	1	1	2		1	1	1		1			2			109580000	0	1120200	1112800	6506100	28566000	0	25197000	18059000	8372700	0	6102900	0	0	14543000	0	0			1563	1487
AQLVGPDDPRPWLVDGER	18	1	2019.02	L7N5A2	L7N5A2			yes	yes	3	2.5752e-09	96.208	1	1	1	1	1	1	1	1	1	1	1	1	1	1	1	1	306290000	18997000	18303000	21053000	18153000	25830000	16575000	25748000	37277000	12871000	14786000	12049000	9386100	27609000	20213000	15770000	11665000			1564	397
AQNYYSFR	8	0	1047.48	P63671	P63671	atpG	ATP synthase gamma chain	yes	yes	2	0.00063835	93.429							1				1						14459000	0	0	0	0	0	0	9550000	0	0	0	4908700	0	0	0	0	0			1565	1302
AQPDPATTVLPDPAR	15	0	1547.79	L7N4H8	L7N4H8			yes	yes	2	2.1849e-11	98.943	1	1	1	1	1	1	1	1	1	1	1	1	1	1	1	1	259350000	23109000	16013000	16731000	8103400	21280000	21690000	17599000	9783000	20956000	20414000	0	10435000	29822000	15246000	20592000	7579700			1566	267
AQPGQVAAVSHGCPSALFR	19	0	1951.97	L7N4H4	L7N4H4			yes	yes	3	8.3099e-13	94.845	1	1	1	1	1	1	1	1	1	1	1		1		1	1	124650000	8808000	3650500	6225100	5401400	15574000	12033000	13147000	12536000	5824800	6216200	6177300	0	7262400	0	15710000	6081800			1567	266
AQPLLPGIGK	10	0	992.602	P96417	P96417	gabD2	Putative succinate-semialdehyde dehydrogenase [NADP(+)] 2	yes	yes	2	0.064099	31.11	1	1	1	1	1	1	1		1	1	1	1	1	1	1	1	69232000	4396300	3684700	3779400	728450	8463500	7864700	11379000	0	3813500	4918100	3452600	2862300	4869000	3507200	3323700	2189400			1568	1947
AQPQPLQR	8	0	936.514	L0T8B4	L0T8B4	Rv1456c		yes	yes	2	0.0010439	78.178												1				1	2784100	0	0	0	0	0	0	0	0	0	0	0	1608700	0	0	0	1175300			1569	127
AQQAEQIR	8	0	942.488	O53189	O53189	tig	Trigger factor	yes	yes	2	7.3046e-06	147.04		1	1	1	1				2	2	1	1	2	1	1	1	94155000	0	8708600	8778700	5925900	10283000	0	0	0	11772000	9655500	4874700	4427900	15696000	4940000	7517100	1576100			1570	803
AQQFTSADAAETDDGDDR	18	0	1911.77	L0TCJ5	L0TCJ5	rne		yes	yes	2	1.2451e-26	175.26	2	1	1	1	2	1	1	1	1	1	1	1	1	1	1	1	81652000	12443000	5297700	4360300	4533300	15254000	4182900	2166600	2280600	2725200	5857400	3023700	3268100	6312400	3677300	3552400	2717000			1571	198
AQQFTSADAAETDDGDDRDSEDTEAGDNGEDENGSLEAGNR	41	1	4273.68	L0TCJ5	L0TCJ5	rne		yes	yes	3	0.095234	4.9923				1												1	2837000	0	0	0	1599100	0	0	0	0	0	0	0	0	0	0	0	1237900			1572	198
[truncated: 14,038 more rows]
[truncated: 5 more columns]
