# Supplementary material for: Comparative Proteomic Analyses of Avirulent, Virulent, and Clinical Strains of Mycobacterium tuberculosis Identify Strain-specific Patterns
Source: J Biol Chem. 2016 May 5;291(27):14257–73. doi: 10.1074/jbc.M115.666123 (PMC4933181; doi:10.1074/jbc.M115.666123)
Supplement: Supplemental Data [file 10.1074_M115.666123_jbc.M115.666123-5.xlsx]

## Sheet: iBAQ table
Supplementary Table 5 : proteins identified among all the four strains were ranked based on combined normalized log2 transformed iBAQ values
Tuberculist name	Uniprot name	Protein description	iBAQ rank	Normalized iBAQ log10 value
Rv3418c	P09621	10 kDa chaperonin	1	10.2145
Rv2244	P0A4W6	Meromycolate extension acyl carrier protein	2	9.98403
Rv0440	P0A520	60 kDa chaperonin 2	3	9.98273
Rv0685	P0A558	Elongation factor Tu	4	9.68113
Rv0652	P0A5V2	50S ribomal protein L7/L12	5	9.55364
Rv2986c	P95109	DNA-binding protein HU homolog	6	9.47926
Rv0350	P0A5B9	Chaperone protein DnaK	7	9.39315
Rv3874	P0A566	ESAT-6-like protein EsxB	8	9.38783
Rv3875	P0A564	6 kDa early secretory antigenic target	9	9.36241
Rv3648c	P63848	cold shock protein A	10	9.34177
Rv3118;Rv0814c	P0CG96;P0CG95	Uncharacterized protein Rv3118 ; Uncharacterized protein Rv0814c	11	9.33264
Rv1388	L0T6Q3	integration ht factor MihF	12	9.29398
Rv1133c	P65340	5-methyltetrahydropteroyltriglutamate--homocysteine methyltransferase	13	9.29385
Rv2145c	P0A5N2	Cell wall synthesis protein Wag31	14	9.27731
Rv3028c	O53275	Electron transfer flavoprotein subunit alpha	15	9.25609
Rv3597c	P65648	Nucleoid-associated protein Lsr2	16	9.25256
Rv0009	P65762	Peptidyl-prolyl cis-trans isomerase A	17	9.23383
Rv3029c	P64097	Electron transfer flavoprotein subunit beta	18	9.2276
Rv1636	O06153	Universal stress protein Rv1636/MT1672	19	9.20347
Rv3457c	P66701	DNA-directed RNA polymerase subunit alpha	20	9.19229
Rv0475	P0A5P6	Heparin-binding hemagglutinin	21	9.18324
Rv3417c	P0A518	60 kDa chaperonin 1	22	9.17681
Rv1211	L0T675	Conserved protein	23	9.17429
Rv2904c	P66080	50S ribomal protein L19	24	9.16029
Rv1932	P66952	thiol peroxidase	25	9.11384
Rv1308	P63673	ATP synthase subunit alpha	26	9.09293
Rv1240	P0A5J6	Malate dehydrogenase	27	9.0911
Rv1015c	P66121	50S ribomal protein L25	28	9.0859
Rv1310	P63677	ATP synthase subunit beta	29	9.08547
Rv3117 Rv0815c	O05793	thiulfate sulfurtransferase	30	9.07799
Rv2220	P0A590	Glutamine synthetase 1	31	9.069
Rv3269	L7N4H1	10 kDa iron regulated protein Irp10	32	9.06517
Rv0683	P41194	30S ribomal protein S7	33	9.05189
Rv3248c	P60176	Adenylhomocysteinase	34	9.0406
Rv3716c	P0A654	Nucleoid-associated protein Rv3716c/MT3819	35	9.03354
Rv0721	P66574	30S ribomal protein S5	36	9.00497
Rv3841	P96237	Ferritin BfrB	37	9.00277
Rv2245	P63454	3-oxoacyl-[acyl-carrier-protein] synthase 1	38	8.99411
Rv3461c	P0A5W6	50S ribomal protein L36	39	8.99244
Rv0164	Q8VKQ8	Conserved protein TB18.5	40	8.99234
Rv0709	P95057	50S ribomal protein L29	41	8.94246
Rv3442c	P66639	30S ribomal protein S9	42	8.94234
Rv0020c	P71590	FHA domain-containing protein FhaA	43	8.94025
Rv0717	P0A5X2	30S ribomal protein S14 type Z	44	8.93938
Rv2971	P95124	Uncharacterized oxidoreductase Rv2971/MT3049	45	8.93703
Rv0379	Q6MX43	possible protein transport protein SecE2	46	8.93014
Rv3458c	O06325	30S ribomal protein S4	47	8.92772
Rv0351	P32724	Protein GrpE	48	8.91457
Rv0952	P71558	Succinyl-CoA ligase [ADP-forming] subunit alpha	49	8.90924
Rv3489	O06352	Uncharacterized protein	50	8.905
Rv1177	L7N4C1	Ferredoxin	51	8.90201
Rv0243	L7N5J4	acetyl-CoA acyltransferase FadA2 (3-ketoacyl-CoA thiolase) (Beta-ketothiolase)	52	8.90156
Rv3849	P96228	Nucleoid-associated protein EspR	53	8.89605
Rv2909c	P66435	30S ribomal protein S16	54	8.89201
Rv2215	P65633	Dihydrolipoyllysine-residue acetyltransferase component of pyruvate dehydrogenase complex	55	8.87569
Rv3592	O06156	Heme-degrading monooxygenase HmoB	56	8.86961
Rv0831c	O53842	Conserved protein	57	8.86041
Rv3460c	O06327	30S ribomal protein S13	58	8.85571
Rv0896	Q10530	Citrate synthase 1	59	8.85131
Rv3678A	Q8VIV6	Uncharacterized protein	60	8.8484
Rv1392	P77899	S-adenylmethionine synthase	61	8.84217
Rv0719	P66311	50S ribomal protein L6	62	8.83942
Rv1827	P64897	Glycogen accumulation regulator GarA	63	8.83575
Rv0700	P0A5X0	30S ribomal protein S10	64	8.83432
Rv2140c	P67226	UPF0098 protein Rv2140c/MT2198	65	8.83124
Rv2428	Q7BHK8	Alkyl hydroperoxide reductase subunit C	66	8.82423
Rv0053	P66591	30S ribomal protein S6	67	8.82196
Rv0636	P96927	(3R)-hydroxyacyl-ACP dehydratase subunit HadB	68	8.82084
Rv0467	P0A5H3	Isocitrate lyase	69	8.8149
Rv2699c	O07201	Uncharacterized protein	70	8.81399
Rv2204c	P0A5A9	Protein Rv2204c/MT2260	71	8.80926
Rv0639	P65589	Transcription termination/antitermination protein NusG	72	8.80817
Rv0651	P66044	50S ribomal protein L10	73	8.80682
Rv2889c	Q10788	Elongation factor Ts	74	8.79278
Rv0701	P60442	50S ribomal protein L3	75	8.79193
Rv1872c	P95143	L-lactate dehydrogenase [cytochrome]	76	8.79061
Rv0704	P95052	50S ribomal protein L2	77	8.79012
Rv2185c	L7N4U7	Conserved protein TB16.3	78	8.78371
Rv0733	P69440	Adenylate kinase	79	8.78194
Rv3804c	P0A4V2	Diacylglycerol acyltransferase/mycolyltransferase Ag85A	80	8.78091
Rv0707	P0A5X6	30S ribomal protein S3	81	8.78061
Rv1837c	P0A5J4	Malate synthase G	82	8.77965
Rv1298	P66187	50S ribomal protein L31	83	8.7768
Rv3628	P65746	Inorganic pyrophphatase	84	8.77585
Rv1732c	L7N5U7	Conserved protein	85	8.76895
Rv2785c	P66429	30S ribomal protein S15	86	8.76717
Rv0979.1c Rv0979A	P0A5V8	50S ribomal protein L32	87	8.76615
Rv1080c	P64279	Transcription elongation factor GreA	88	8.76612
Rv3001c	P65149	Ketol-acid reductoisomerase	89	8.76328
Rv0723	P95071	50S ribomal protein L15	90	8.76146
Rv1479	L0T9I9	transcriptional regulatory protein MoxR1	91	8.76051
Rv3208A	L0TEY0	Conserved protein TB9.4	92	8.75779
Rv0860	O53872	fatty oxidation protein FadB	93	8.75554
Rv0363c	P67475	Fructe-bisphphate aldolase	94	8.7532
Rv1630	O06147	30S ribomal protein S1	95	8.75256
Rv0705	P0A5X4	30S ribomal protein S19	96	8.75093
Rv0863	O53875	Uncharacterized protein	97	8.75042
Rv2711	P0A672	Iron-dependent repressor IdeR	98	8.74516
Rv3678c	O69646	Conserved protein	99	8.73787
Rv0242c	O53665	3-oxoacyl-(Acyl-carrier-protein) reductase	100	8.73661
Rv1436	P64178	Glyceraldehyde-3-phphate dehydrogenase	101	8.73661
Rv0702	P60729	50S ribomal protein L4	102	8.73601
Rv0954	P65637	34 kDa antigenic protein homolog	103	8.73487
Rv0859	O53871	acyltransferase Rv0859	104	8.7348
Rv2111c	O33246	Prokaryotic ubiquitin-like protein Pup	105	8.73381
Rv2744c	P0C5C4	35 kDa protein	106	8.7324
Rv3914	P0A616	Thioredoxin	107	8.72826
Rv0761c	P71818	Alcohol dehydrogenase B	108	8.72674
Rv2890c	P66537	30S ribomal protein S2	109	8.72546
Rv3890c	O05454	ESAT-6-like protein 11	110	8.71956
Rv0055	P69230	30S ribomal protein S18 1	111	8.71132
Rv2462c	O53189	Trigger factor	112	8.71103
Rv2302	P64983	Uncharacterized protein Rv2302/MT2359	113	8.71087
Rv1023	P96377	Enolase	114	8.70443
Rv0634A	Q8VKH3	Uncharacterized protein Rv0634A/MT0662.1	115	8.70187
Rv0186A	P0CI28	Metallothionein	116	8.69879
Rv1908c	Q08129	Catalase-peroxidase	117	8.69526
Rv0951	P71559	Succinyl-CoA ligase [ADP-forming] subunit beta	118	8.69384
Rv3274c	P63427	acyl-CoA dehydrogenase fadE25	119	8.69053
Rv3224	L7N5P2	Oxidoreductase, short-chain dehydrogenase/reductase family	120	8.68746
Rv0641	P96932	50S ribomal protein L1	121	8.6841
Rv0718	P66625	30S ribomal protein S8	122	8.68339
Rv3045	P0A4X0	NADP-dependent alcohol dehydrogenase C	123	8.67818
Rv0708	P95056	50S ribomal protein L16	124	8.67791
Rv1980c	P0A5Q4	Immunogenic protein MPT64	125	8.67449
Rv2202c	P83734	Adenine kinase	126	8.67356
Rv3846	P17670	Superoxide dismutase [Fe]	127	8.67345
Rv3459c	O06326	30S ribomal protein S11	128	8.66674
Rv1074c	L7N4H3	beta-ketoacyl CoA thiolase FadA3	129	8.66457
Rv1390	P66721	DNA-directed RNA polymerase subunit omega	130	8.6601
Rv0703	P95051	50S ribomal protein L23	131	8.65909
Rv3801c	O53580	Long-chain-fatty-acid--AMP ligase FadD32	132	8.65614
Rv0668	P0A674	DNA-directed RNA polymerase subunit beta'	133	8.65511
Rv1886c	P0C5B9	Diacylglycerol acyltransferase/mycolyltransferase Ag85B	134	8.65369
Rv3281	L0TEV5	bifunctional protein acetyl-/propionyl-coenzyme A carboxylase (Epsilon chain) AccE5	135	8.64947
Rv0462	P66004	Dihydrolipoyl dehydrogenase	136	8.64823
Rv0706	P61181	50S ribomal protein L22	137	8.64756
Rv0148	P96825	short-chain type dehydrogenase/reductase Rv0148	138	8.64381
Rv2271	P64967	Uncharacterized protein Rv2271/MT2332	139	8.64213
Rv2520c	O53225	possible conserved membrane protein	140	8.63753
Rv2442c	P66117	50S ribomal protein L21	141	8.63162
Rv0054	P0A610	Single-stranded DNA-binding protein	142	8.61816
Rv3246c	P0A5Z4	DNA-binding response regulator MtrA	143	8.61651
Rv0640	P66056	50S ribomal protein L11	144	8.61512
Rv0710	P95058	30S ribomal protein S17	145	8.61155
Rv2996c	P0A544	D-3-phphoglycerate dehydrogenase	146	8.61075
Rv2246	P63456	3-oxoacyl-[acyl-carrier-protein] synthase 2	147	8.60951
Rv0810c	O53824	Uncharacterized protein	148	8.60826
Rv3456c	P0A5V4	50S ribomal protein L17	149	8.60724
Rv2159c	L7N525	Conserved protein	150	8.60652
Rv2882c	P66734	Ribome-recycling factor	151	8.60414
Rv0432	P0A608	Superoxide dismutase [Cu-Zn]	152	8.59719
Rv3676	O69644	cAMP receptor protein	153	8.59479
Rv0250c	O53672	Uncharacterized protein Rv0250c	154	8.59263
Rv0667	P0A680	DNA-directed RNA polymerase subunit beta	155	8.59148
Rv3285	L7N4G3	Acetyl/propionyl-CoA carboxylase, alpha subunit	156	8.58579
Rv0211	P65686	Phphoenolpyruvate carboxykinase [GTP]	157	8.58561
Rv2031c	P0A5B7	Alpha-crystallin	158	8.58452
Rv0722	P66181	50S ribomal protein L30	159	8.58403
Rv1643	P66105	50S ribomal protein L20	160	8.58071
Rv0503c	P0A5P0	Cyclopropane mycolic acid synthase 2	161	8.57988
Rv0715	P60627	50S ribomal protein L24	162	8.57541
Rv2783c	O33325	Polyribonucleotide nucleotidyltransferase	163	8.57496
Rv2280	Q50685	Uncharacterized FAD-linked oxidoreductase Rv2280	164	8.57473
Rv3583c	O53568	RNA polymerase-binding transcription factor CarD	165	8.57429
Rv0684	P0A556	Elongation factor G	166	8.56645
Rv3880c	O69744	ESX-1 secretion-associated protein EspL	167	8.56328
Rv0682	P41196	30S ribomal protein S12	168	8.5591
Rv2461c	P0A526	ATP-dependent Clp protease proteolytic subunit 1	169	8.5584
Rv1306	P63656	ATP synthase subunit b	170	8.55222
Rv0634B	P0A5W2	50S ribomal protein L33 2	171	8.55097
Rv3283	P96888	thiulfate sulfurtransferase SseA	172	8.54941
Rv0635	P96926	UPF0336 protein Rv0635/MT0664	173	8.54576
Rv2603c	P67177	transcriptional regulatory protein Rv2603c/MT2678	174	8.54499
Rv2211c	P64220	Aminomethyltransferase	175	8.54069
Rv2460c	P63783	ATP-dependent Clp protease proteolytic subunit 2	176	8.5386
Rv3596c	P0A522	ATP-dependent Clp protease ATP-binding subunit ClpC1	177	8.53504
Rv1475c	L7N4I7	Aconitate hydratase	178	8.53477
Rv2376c	P0A5P8	Low molecular weight antigen MTB12	179	8.53231
Rv3852	L7N5I3	possible histone-like protein Hns	180	8.53138
Rv0247c	L7N4K2	Ferredoxin, 2Fe-2S	181	8.53058
Rv1411c	P0A5I8	Lipoprotein LprG	182	8.5229
Rv0036c	P64675	Uncharacterized protein Rv0036c/MT0041	183	8.51874
Rv3718c	O69685	Conserved protein	184	8.51415
Rv1558	P64875	nitroreductase Rv1558/MT1609	185	8.51344
Rv1098c	O53446	Fumarate hydratase class II	186	8.51216
Rv3389c	Q11198	MaoC family protein	187	8.51132
Rv0287;Rv3020c	L7N5C4;Q6MX18	ESAT-6 like protein EsxG (Conserved protein TB9.8) ; ESAT-6 like protein EsxS	188	8.51057
Rv0714	P66069	50S ribomal protein L14	189	8.5002
Rv0720	P66076	50S ribomal protein L18	190	8.49195
Rv0716	P62403	50S ribomal protein L5	191	8.49014
Rv1856c	P95158	oxidoreductase Rv1856c/MT1904	192	8.48801
Rv2195	Q10387	Ubiquinol-cytochrome c reductase iron-sulfur subunit	193	8.48234
Rv0566c	P67380	UPF0234 protein Rv0566c/MT0592	194	8.48214
Rv1307	P0A500	ATP synthase subunit b-delta	195	8.47159
Rv2050	L7N5Z6	RNA polymerase-binding protein RbpA	196	8.46392
Rv3865	P96212	ESX-1 secretion-associated protein EspF	197	8.4607
Rv1324	P64807	Uncharacterized protein Rv1324/MT1366	198	8.45903
Rv0056	P66315	50S ribomal protein L9	199	8.45835
Rv0905	P64014	enoyl-CoA hydratase echA6	200	8.45694
Rv0931c	O05871	Serine/threonine-protein kinase PknD	201	8.45591
Rv1297	P66028	Transcription termination factor Rho	202	8.45143
Rv1017c	P65232	Ribe-phphate pyrophphokinase	203	8.45131
Rv2260	L0TBZ5	Uncharacterized protein	204	8.4501
Rv1309	P63671	ATP synthase gamma chain	205	8.44809
Rv1284	P64797	Beta-carbonic anhydrase 1	206	8.44691
Rv0125	L7N4F0	serine protease PepA (Serine proteinase) (MTB32A)	207	8.44621
Rv1323	P66926	acetyl-CoA acetyltransferase	208	8.44314
Rv3774	L7N576	Enoyl-CoA hydratase	209	8.43181
Rv1449c	O06811	Transketolase	210	8.43051
Rv3443c	P66065	50S ribomal protein L13	211	8.43025
Rv1638A	Q8VJZ6	Uncharacterized protein	212	8.42809
Rv0925c	O05917	Conserved protein	213	8.4275
Rv3280	P96885	propionyl-CoA carboxylase beta chain 5	214	8.42501
Rv1641	P65135	Translation initiation factor IF-3	215	8.42485
Rv1498A	Q8VK10	Conserved protein	216	8.42137
Rv0183	L0T2S2	possible lysophpholipase	217	8.42075
Rv1925	Q7D7S1	Acyl-CoA synthase	218	8.41712
Rv0577	P0A5N8	27 kDa antigen Cfp30B	219	8.41179
Rv1094	O53442	acyl-[acyl-carrier-protein] desaturase desA2	220	8.40576
Rv3462c	P0A5H5	Translation initiation factor IF-1	221	8.40504
Rv3920c	L7N5S0	Conserved protein similar to jag protein	222	8.40389
Rv0787A	Q8VKE0	Conserved protein	223	8.39695
Rv3407	P65077	Antitoxin VapB47	224	8.39484
Rv1626	O06143	transcriptional regulatory protein pdtaR	225	8.39354
Rv2588c	P65025	Uncharacterized protein Rv2588c/MT2665	226	8.39351
Rv3780	P65091	Uncharacterized protein Rv3780/MT3889	227	8.39349
Rv3043c	P63852	cytochrome c oxidase subunit 1	228	8.39345
Rv3094c	O05773	Uncharacterized protein	229	8.39227
Rv0147	L0T5P6	Aldehyde dehydrogenase	230	8.38998
Rv2441c	P66127	50S ribomal protein L27	231	8.38856
Rv3584	P65308	lipoprotein LpqE	232	8.38682
Rv2521	O53226	peroxiredoxin Rv2521/MT2597	233	8.38582
Rv0315	L0T349	possible beta-1,3-glucanase	234	8.38475
Rv2296	P64301	Haloalkane dehalogenase 1	235	8.38214
Rv1483	P0A5Y4	3-oxoacyl-[acyl-carrier-protein] reductase FabG1	236	8.38099
Rv3139	L7N5Q5	Acyl-CoA dehydrogenase	237	8.38079
Rv2094c	P66889	Sec-independent protein translocase protein TatA	238	8.3792
Rv3788;null	P65095;REV__P66653	Uncharacterized protein Rv3788/MT3896 ;null	239	8.3766
Rv0670	P63535	endonuclease 4	240	8.37118
Rv2299c	P64411	Chaperone protein HtpG	241	8.3709
Rv0642c	Q79FX8	Hydroxymycolate synthase MmaA4	242	8.37011
Rv0644c	Q79FX6	Cyclopropane mycolic acid synthase MmaA2	243	8.36884
Rv0871	O53883	Cold-shock domain family protein	244	8.36758
Rv2468c	O53195	Uncharacterized protein Rv2468c/MT2543	245	8.36678
Rv3196A	Q8VJ55	Uncharacterized protein	246	8.36672
Rv1642	P66271	50S ribomal protein L35	247	8.36659
Rv1919c	L0T9M6	Conserved protein	248	8.36293
Rv1078	O53426	Proline-rich antigen homolog	249	8.35704
Rv0046c	P71703	Initol-3-phphate synthase	250	8.35566
Rv2091c	P64939	Uncharacterized protein Rv2091c/MT2152	251	8.34936
Rv1594	P65497	Quinolinate synthase A	252	8.346
Rv2606c	P60796	Pyridoxal biynthesis lyase PdxS	253	8.34598
Rv0884c	P63514	Phpherine aminotransferase	254	8.34296
Rv0468	O53753	3-hydroxybutyryl-CoA dehydrogenase	255	8.34086
Rv2412	P66505	30S ribomal protein S20	256	8.34011
Rv1311	P63662	ATP synthase epsilon chain	257	8.3354
Rv1093	O53441	Serine hydroxymethyltransferase 1	258	8.33421
Rv0248c	L7N5C5	FAD flavoprotein oxidase,	259	8.33143
Rv3075c	P95083	Citrate lyase, beta subunit,	260	8.3308
Rv2477c	O53204	Uncharacterized ABC transporter ATP-binding protein Rv2477c/MT2552	261	8.32952
Rv0934	P15712	Phphate-binding protein PstS 1	262	8.32754
Rv0244c	L7N547	Acyl-CoA dehydrogenase	263	8.32436
Rv1201c	O05302	2,3,4,5-tetrahydropyridine-2,6-dicarboxylate N-succinyltransferase	264	8.32401
Rv0155	L0T2U7	NAD(P) transhydrogenase (Subunit alpha) PntAa [first part catalytic part] (Pyridine nucleotide transhydrogenase subunit alpha) (Nicotinamide nucleotide transhydrogenase subunit alpha)	265	8.32395
Rv0236.1 Rv0236A	P0A5C5	secreted protein Rv0236.1/MT0250	266	8.32371
Rv0394c	L7N4B1	possible secreted protein	267	8.32305
Rv1404	P71672	transcriptional regulatory protein	268	8.32181
Rv1596	O06594	Nicotinate-nucleotide pyrophphorylase [carboxylating]	269	8.32102
Rv0655	P63357	ribonucleotide transport ATP-binding protein mkl	270	8.31917
Rv2995c	P95313	3-isopropylmalate dehydrogenase	271	8.31846
Rv2241	Q10504	Pyruvate dehydrogenase E1 component	272	8.31561
Rv2213	Q10401	cytol aminopeptidase	273	8.31395
Rv1893	L7N4Q6	Uncharacterized protein	274	8.31129
Rv2196	P63885	Ubiquinol-cytochrome c reductase cytochrome b subunit	275	8.30982
Rv1448c	O06812	Transaldolase	276	8.30123
Rv0270	L7N5E5	fatty-acid-CoA ligase FadD2 (Fatty-acid-CoA synthetase) (Fatty-acid-CoA synthase)	277	8.30118
Rv3763	P0A5J0	Lipoprotein LpqH	278	8.29717
Rv3699	O69667	Conserved protein	279	8.29303
Rv1099c	O53447	Fructe-1,6-bisphphatase class 2	280	8.29084
Rv1611	P0A632	Indole-3-glycerol phphate synthase	281	8.29028
Rv2200c	P63854	Cytochrome c oxidase subunit 2	282	8.29006
Rv1826	Q50607	Glycine cleavage system H protein	283	8.28778
Rv2831	P71621	Enoyl-CoA hydratase/isomerase family protein	284	8.28729
Rv0088	P0A5C3	Uncharacterized protein Rv0088/MT0096	285	8.28283
Rv0932c	O05870	Phphate-binding protein PstS 2	286	8.27869
Rv1438	P66940	Triephphate isomerase	287	8.27669
Rv1038c;Rv2347c;Rv3620c;Rv1197	P96363;P95243;O07932;O05299	ESAT-6-like protein EsxJ ; ESAT-6-like protein 7 ; ESAT-6-like protein 10 ; ESAT-6-like protein EsxK	288	8.27302
Rv0873	P63429	acyl-CoA dehydrogenase FadE10	289	8.27003
Rv2703	P0A602	RNA polymerase sigma factor SigA	290	8.26752
Rv0580c	L0T6X7	Conserved protein	291	8.26238
Rv1617	O06134	Pyruvate kinase	292	8.26114
Rv2150c	P64170	Cell division protein FtsZ	293	8.25909
Rv1484	P0A5Y6	Enoyl-[acyl-carrier-protein] reductase [NADH]	294	8.24802
Rv0824c	Q50824	acyl-[acyl-carrier-protein] desaturase desA1	295	8.24743
Rv3803c	P0A4V6	MPT51/MPB51 antigen	296	8.24729
Rv0352	P0A548	Chaperone protein DnaJ 1	297	8.2444
Rv2178c	O53512	Phpho-2-dehydro-3-deoxyheptonate aldolase AroG	298	8.24363
Rv3800c	O53579	Polyketide synthase	299	8.23611
Rv3140	L7N5K6	Acyl-CoA dehydrogenase	300	8.23404
Rv2868c	O33350	4-hydroxy-3-methylbut-2-en-1-yl diphphate synthase	301	8.23093
Rv0795 Rv1370c Rv1757c Rv1763 Rv2105 Rv2168c Rv2278 Rv2354 Rv2480c Rv2648 Rv2815c Rv3184 Rv3186 Rv3325 Rv3381c Rv3474	P0C5G9	Insertion element IS6110 uncharacterized 12.0 kDa protein	302	8.23078
Rv3708c	P0A542	Aspartate-semialdehyde dehydrogenase	303	8.23032
Rv0002	Q50790	DNA polymerase III subunit beta	304	8.22404
Rv0384c	P63288	Chaperone protein ClpB	305	8.22134
Rv2122c	P0A5B1	Phphoribyl-ATP pyrophphatase	306	8.21843
Rv2861c	P0A5J2	Methionine aminopeptidase 2	307	8.2159
Rv3149	P65573	NADH-quinone oxidoreductase subunit E	308	8.21545
Rv3311	L0TEY8	Conserved protein	309	8.21346
Rv0466	L7N4C8	Conserved protein	310	8.21064
Rv2465c	Q79FD7	Ribe-5-phphate isomerase B	311	8.21
Rv0007	P71575	Uncharacterized protein Rv0007/MT0007	312	8.2096
Rv2993c	O53242	2-hydroxyhepta-2,4-diene-1,7-dioate isomerase,	313	8.20612
Rv0066c	L7N5H0	Isocitrate dehydrogenase, NADP-dependent, monomeric type	314	8.20279
Rv2941	P96290	Long-chain-fatty-acid--AMP ligase FadD28	315	8.20025
Rv1295	P66902	Threonine synthase	316	8.19454
Rv1543	P66779	Uncharacterized oxidoreductase Rv1543/MT1595	317	8.19176
Rv3509c	O53554	acetolactate synthase large subunit IlvX	318	8.1903
Rv3669	O69637	conserved transmembrane protein	319	8.18943
Rv0439c	L0T3K3	dehydrogenase/reductase	320	8.18842
Rv0984	L0T6Z7	Uncharacterized protein	321	8.18752
Rv0469	L0T6S0	possible mycolic acid synthase UmaA	322	8.18718
Rv3891c	L7N5E3	possible ESAT-6 like protein EsxD	323	8.18392
Rv1860	Q50906	Alanine and proline-rich secreted protein Apa	324	8.18324
Rv1198	O05300	ESAT-6-like protein EsxL	325	8.1815
Rv2952	Q50464	Phthiotriol/phenolphthiotriol dimycocerates methyltransferase	326	8.18024
Rv0429c	P96275	Peptide deformylase	327	8.17794
Rv2989	O53238	transcriptional regulatory protein	328	8.17461
Rv2582	Q50639	peptidyl-prolyl cis-trans isomerase B	329	8.17029
Rv0730	Q7D9D7	GCN5-related N-acetyltransferase	330	8.1697
Rv0957	P67541	Bifunctional purine biynthesis protein PurH	331	8.16572
Rv3547	P71854	Deazaflavin-dependent nitroreductase	332	8.16554
Rv3674c	P63540	Endonuclease III	333	8.1651
Rv1613	P66980	Tryptophan synthase alpha chain	334	8.16417
Rv2373c	P63966	Chaperone protein DnaJ 2	335	8.16083
Rv1871c	L7N601	Conserved protein	336	8.15966
Rv2194	P63887	Ubiquinol-cytochrome c reductase cytochrome c subunit	337	8.15027
Rv2632c	P65033	Uncharacterized protein Rv2632c/MT2708	338	8.1491
Rv3102c	L7N4L6	Cell division ATP-binding protein	339	8.14897
Rv1731	P96417	succinate-semialdehyde dehydrogenase [NADP(+)] 2	340	8.14607
Rv1794	L7N4S5	Conserved protein	341	8.14482
Rv2258c	L7N4L2	Methyltransferase-related protein	342	8.14267
Rv2676c	P71973	Uncharacterized protein Rv2676c/MT2750	343	8.14217
Rv3867	O69732	ESX-1 secretion-associated protein EspH	344	8.13991
Rv3623	O06384	Lipoprotein,	345	8.13934
Rv2740	O33283	Epoxide hydrolase EphG	346	8.13856
Rv3722c	L7N5J5	Conserved protein	347	8.13748
Rv2007c	P64122	Ferredoxin	348	8.13704
Rv0005	P0C5C5	DNA gyrase subunit B	349	8.13701
Rv1875	L7N5A2	Conserved protein	350	8.13188
Rv0360c	L0T3A1	Conserved protein	351	8.12882
Rv2839c	P65131	Translation initiation factor IF-2	352	8.12356
Rv0801	O06633	Conserved protein	353	8.1213
Rv1463	L7N4I4	ABC transporter, ATP-binding protein	354	8.12071
Rv2534c	P64034	Elongation factor P	355	8.11929
Rv2908c	P67236	UPF0109 protein Rv2908c/MT2976	356	8.11856
Rv3012c	P64205	Glutamyl-tRNA(Gln) amidotransferase subunit C	357	8.11561
Rv0227c	L7N4X8	conserved membrane protein	358	8.11297
Rv3587c	O53572	conserved membrane protein	359	8.10462
Rv2493	O53218	antitoxin VapB38	360	8.10401
Rv1223	L7N631	Heat shock protein HtrA	361	8.10332
Rv1398c	P64835	antitoxin VapB10	362	8.09913
Rv0390	P95198	Conserved protein	363	8.09826
Rv2778c	O33320	Conserved protein	364	8.0958
Rv0140	L7N4Y6	Conserved protein	365	8.09437
Rv2454c	O53181	2-oxoglutarate oxidoreductase subunit KorB	366	8.09405
Rv2455c	O53182	2-oxoglutarate oxidoreductase subunit KorA	367	8.09328
Rv1437	P65700	Phphoglycerate kinase	368	8.09139
Rv2987c	P65277	3-isopropylmalate dehydratase small subunit	369	8.09061
Rv0554	O06420	non-heme bromoperoxidase BpoC	370	8.09001
Rv1159.1 Rv1159A	P0A5S2	pterin-4-alpha-carbinolamine dehydratase	371	8.08976
Rv3099c	L7N4T6	Conserved protein	372	8.08962
Rv2988c	O53237	3-isopropylmalate dehydratase large subunit	373	8.08909
Rv0524	P63506	Glutamate-1-semialdehyde 2,1-aminomutase	374	8.08579
Rv0500A	Q8VKK5	DNA-binding protein Rv0500A/MT0521	375	8.08486
Rv0470c	Q7D9R5	Cyclopropane mycolic acid synthase 3	376	8.083
Rv2239c	P64959	Uncharacterized protein Rv2239c/MT2299	377	8.08239
Rv2222c	P64245	glutamine synthetase 2	378	8.07595
Rv1488	P63693	Uncharacterized protein Rv1488/MT1533.2	379	8.07218
Rv1070c;Rv3373	P64016;L0TCK7	enoyl-CoA hydratase echA8 ; enoyl-CoA hydratase EchA18 (Enoyl hydrase) (Unsaturated acyl-CoA hydratase) (Crotonase)	380	8.07103
Rv3145	P65563	NADH-quinone oxidoreductase subunit A	381	8.06636
Rv1703c	L0TAD5	catechol-O-methyltransferase	382	8.06562
Rv3924c	P0A5W4	50S ribomal protein L34	383	8.0645
Rv2187	O53521	Long-chain-fatty-acid--CoA ligase FadD15	384	8.06386
Rv2226	Q10510	Uncharacterized protein Rv2226/MT2285	385	8.06266
Rv0511	L0T6Q2	uroporphyrin-III C-methyltransferase HemD (Uroporphyrinogen III methylase) (Urogen III methylase) (SUMT) (Urogen III methylase) (UROM)	386	8.06138
Rv0190	L7N5P9	Conserved protein	387	8.06138
Rv2346c	P95242	ESAT-6-like protein 6	388	8.06032
Rv3864	P96213	ESX-1 secretion-associated protein EspE	389	8.05964
Rv3143	P95183	Uncharacterized response regulatory protein Rv3143/MT3230	390	8.05759
Rv3223c	P66807	ECF RNA polymerase sigma factor SigH	391	8.05515
Rv2773c	P72024	4-hydroxy-tetrahydrodipicolinate reductase	392	8.055
Rv3011c	O53258	Glutamyl-tRNA(Gln) amidotransferase subunit A	393	8.05404
Rv0281	O53686	S-adenyl-L-methionine-dependent methyltransferase Rv0281/MT0293	394	8.04883
Rv2334	P0A534	O-acetylserine sulfhydrylase	395	8.04798
Rv0854	O53866	Conserved protein	396	8.04657
Rv3147	P65571	NADH-quinone oxidoreductase subunit C	397	8.04528
Rv3520c	O53565	coenzyme F420-dependent oxidoreductase Rv3520c	398	8.04281
Rv0489	P0A5R6	2,3-bisphphoglycerate-dependent phphoglycerate mutase	399	8.04238
Rv1829	Q50604	Uncharacterized protein Rv1829/MT1877	400	8.04226
Rv2131c	P65163	3'-phphoadenine 5'-phphate phphatase	401	8.04179
Rv3198.1 Rv3198A	Q8VJ51	glutaredoxin Rv3198.1/MT3292	402	8.04179
Rv0638	P0A5Z0	Protein translocase subunit SecE	403	8.03965
Rv1328	Q10639	Glycogen phphorylase	404	8.03898
Rv3464	O06329	dTDP-gluce 4,6-dehydratase	405	8.03878
Rv2721c	O07219	possible conserved transmembrane alanine and glycine rich protein	406	8.03258
Rv0129c	P0A4V4	Diacylglycerol acyltransferase/mycolyltransferase Ag85C	407	8.03181
Rv1637c	L7N4V8	Conserved protein	408	8.02592
Rv3720	O69687	possible fatty acid synthase	409	8.02102
Rv3921c	P65626	Membrane protein insertase YidC	410	8.01912
Rv3913	P52214	Thioredoxin reductase	411	8.01837
Rv0637	P96928	UPF0336 protein Rv0637/MT0666	412	8.01837
Rv1544	L7N5R1	Oxidoreductase, short-chain dehydrogenase/reductase family	413	8.01753
Rv2916c	P66844	Signal recognition particle protein	414	8.01712
Rv0006	Q07702	DNA gyrase subunit A	415	8.01423
Rv2110c	O33245	Proteasome subunit beta	416	8.0141
Rv0760c	P71817	Conserved protein	417	8.0136
Rv1843c	P65172	Uncharacterized oxidoreductase Rv1843c/MT1891	418	8.01102
Rv0189c	P65154	Dihydroxy-acid dehydratase	419	8.01038
Rv1608c	O53911	peroxiredoxin Rv1608c/MT1643	420	8.00393
Rv0991c	L0T5I3	Conserved serine rich protein	421	8.00376
Rv3046c	O53292	Conserved protein	422	8.00013
Rv2945c	P65306	lipoprotein LppX	423	7.99838
Rv1156	L7N5Q4	Conserved protein	424	7.99821
Rv2391	P71753	Sulfite reductase [ferredoxin]	425	7.99383
Rv3205c	L7N4Q9	Conserved protein	426	7.99182
Rv0241c	L7N5I2	MaoC family protein	427	7.98758
Rv0157	L7N505	NAD(P) transhydrogenase subunit beta	428	7.98709
Rv2838c	P65964	Ribome-binding factor A	429	7.98601
Rv3710	P96420	2-isopropylmalate synthase	430	7.98521
Rv2429	P0A5N4	Alkyl hydroperoxide reductase AhpD	431	7.9843
Rv2749	O33291	Conserved protein	432	7.98242
Rv3692	O69660	Magnesium chelatase,	433	7.9809
Rv1612	P66984	Tryptophan synthase beta chain	434	7.98002
Rv2928	P63460	thioesterase TesA	435	7.97722
Rv1852	P0A664	Urease accessory protein UreG	436	7.97588
Rv3747	L0TDP2	Conserved protein	437	7.97534
Rv0898c	P64753	Uncharacterized protein Rv0898c/MT0921.1	438	7.97511
Rv0525	O06391	Uncharacterized protein Rv0525	439	7.97479
Rv0500	Q11141	Pyrroline-5-carboxylate reductase	440	7.97291
Rv3528c	P71873	Uncharacterized protein	441	7.97163
Rv2444c	L0TCJ5	possible ribonuclease E Rne	442	7.97149
Rv2883c	P65929	Uridylate kinase	443	7.97126
Rv1408	P65760	Ribule-phphate 3-epimerase	444	7.97114
Rv2535c	P95018	cytoplasmic peptidase PepQ	445	7.96933
Rv0479c	P64699	Uncharacterized protein Rv0479c/MT0497	446	7.96822
Rv2940c	P96291	Mycoceric acid synthase	447	7.96522
Rv3151	P95175	NADH-quinone oxidoreductase subunit G	448	7.9648
Rv2674	P71971	PilB-related protein	449	7.96142
Rv0146	P96823	S-adenyl-L-methionine-dependent methyltransferase Rv0146	450	7.95986
Rv2109c	O33244	Proteasome subunit alpha	451	7.95985
Rv0688	P95034	ferredoxin reductase	452	7.95874
Rv3411c	P65167	Inine-5'-monophphate dehydrogenase	453	7.9571
Rv2289	P63751	CDP-diacylglycerol pyrophphatase	454	7.95627
Rv1248c	O50463	Multifunctional 2-oxoglutarate metabolism enzyme	455	7.95384
Rv0504c	P64725	UPF0336 protein Rv0504c/MT0525.1	456	7.95209
Rv3878	O69742	ESX-1 secretion-associated protein EspJ	457	7.95132
Rv1836c	Q50597	Uncharacterized protein Rv1836c/MT1884	458	7.95102
Rv1077	Q7D8W0	cystathionine beta-synthase Rv1077	459	7.95098
Rv0282	O53687	ESX-3 secretion system protein EccA3	460	7.94974
Rv1071c	L7N4L1	Enoyl-CoA hydratase/isomerase family protein	461	7.94677
Rv1869c	L7N4J2	Ferredoxin reductase	462	7.94599
Rv0583c	L7N4H0	Lipoprotein, MK35	463	7.9451
Rv0178	L7N5B1	conserved Mce associated membrane protein	464	7.94159
Rv1416	P66034	6,7-dimethyl-8-ribityllumazine synthase	465	7.93876
Rv1511	L0T8H2	GDP-D-manne dehydratase GmdA (GDP-manne 4,6 dehydratase) (GMD)	466	7.93823
Rv2247	P63407	propionyl-CoA carboxylase beta chain 6	467	7.93788
Rv0231	L7N634	Acyl-CoA dehydrogenase,	468	7.93771
Rv0249c	L7N615	succinate dehydrogenase [membrane anchor subunit] (Succinic dehydrogenase)	469	7.93587
Rv0757	P71814	possible two component system response transcriptional pitive regulator PhoP	470	7.93398
Rv0599c	O07779	Antitoxin VapB27	471	7.93389
Rv3709c	P0A4Z8	Aspartokinase	472	7.93304
Rv1301	Q10618	threonylcarbamoyl-AMP synthase	473	7.93183
Rv1559	P66897	L-threonine dehydratase biynthetic IlvA	474	7.93163
Rv2992c	P0A636	Glutamate--tRNA ligase	475	7.92716
Rv2298	P63484	Uncharacterized oxidoreductase Rv2298/MT2355	476	7.92361
Rv3221A	Q8VJ46	Anti-sigma factor RshA	477	7.9229
Rv2467	Q7D736	Aminopeptidase N	478	7.92266
Rv3211	L7N4I0	ATP-dependent RNA helicase DeaD	479	7.92116
Rv1771	O06804	L-gulono-1,4-lactone dehydrogenase	480	7.91862
Rv2238c	P65688	peroxiredoxin Rv2238c/MT2298	481	7.91476
Rv1192	L7N4I3	Uncharacterized protein	482	7.91433
Rv3400	P65069	Uncharacterized protein Rv3400/MT3508	483	7.91387
Rv1294	P63629	Homerine dehydrogenase	484	7.90902
Rv3264c	Q7D5T3	D-alpha-D-manne-1-phphate guanylyltransferase ManB (D-alpha-D-hepte-1-phphate guanylyltransferase)	485	7.90891
Rv0008c	P71577	Cell wall synthesis protein CwsA	486	7.9089
Rv3240c	P0A5Y8	Protein translocase subunit SecA 1	487	7.90724
Rv1984c	P63879	cutinase Rv1984c/MT2037	488	7.90616
Rv1185c	P63523	fatty-acid--CoA ligase fadD21	489	7.90351
Rv0530	L0T6Y7	Conserved protein	490	7.90348
Rv2243	P63458	Malonyl CoA-acyl carrier protein transacylase	491	7.90341
Rv1334	P64813	CysO-cysteine peptidase	492	7.90036
Rv3881c	Q933K8	ESX-1 secretion-associated protein EspB	493	7.9002
Rv0634c	P96924	Metallo-beta-lactamase superfamily protein	494	7.89987
Rv0333	L0T653	Uncharacterized protein	495	7.8983
Rv3368c	L7N5D6	Nitroreductase family protein	496	7.89766
Rv3614c	O06269	ESX-1 secretion-associated protein EspD	497	7.89665
Rv0738	O53801	Uncharacterized protein Rv0738/MT0763	498	7.88843
Rv1122	L7N641	6-phphogluconate dehydrogenase, decarboxylating,	499	7.88519
Rv3002c	P65161	acetolactate synthase small subunit	500	7.88167
Rv0061c	L0T472	Uncharacterized protein	501	7.88156
Rv2555c	O07438	Alanine--tRNA ligase	502	7.87643
Rv1795	O53944	ESX-5 secretion system protein eccD5	503	7.87467
Rv0660c	O06779	antitoxin MazE2	504	7.87295
Rv2074	Q10682	Uncharacterized protein Rv2074/MT2134	505	7.87109
Rv1155	O06553	pyridoxine/pyridoxamine 5'-phphate oxidase	506	7.87095
Rv0271c	L7N5P6	Acyl-CoA dehydrogenase,	507	7.86497
Rv1454c	L0T9N9	quinone reductase Qor (NADPH:quinone reductase) (Zeta-crystallin homolog protein)	508	7.86366
Rv0643c	P0CH91	Methoxy mycolic acid synthase MmaA3	509	7.86054
Rv0983	O53896	serine protease PepD (Serine proteinase) (MTB32B)	510	7.85976
Rv3153	P95173	NADH-quinone oxidoreductase subunit I	511	7.85883
Rv3051c	P0A5W8	Ribonucleide-diphphate reductase subunit alpha	512	7.85412
Rv2927c	P65059	Uncharacterized protein Rv2927c/MT2997	513	7.85234
Rv0283	O53688	ESX-3 secretion system protein eccB3	514	7.84674
Rv0180c	L7N5G4	conserved transmembrane protein	515	7.84345
Rv2970c	P95125	Lipase/esterase	516	7.84343
Rv0308	L7N4B8	PAP2 superfamily protein	517	7.84243
Rv0062	Q79G13	possible cellulase CelA1 (Endoglucanase) (Endo-1,4-beta-glucanase) (FI-cmcase) (Carboxymethyl cellulase)	518	7.84037
Rv3651	O06357	Uncharacterized protein	519	7.83923
Rv1677	O53924	conserved lipoprotein DsbF	520	7.83454
Rv0613c	O07764	Uncharacterized protein	521	7.83391
Rv0338c	L0T658	iron-sulfur-binding reductase	522	7.8333
Rv1466	L7N5I4	Conserved protein	523	7.83291
Rv3270	P0A502	manganese/zinc-exporting P-type ATPase	524	7.8285
Rv2524c	P95029	fatty acid synthase Fas (Fatty acid synthetase)	525	7.82781
Rv3816c	L7N5J1	Acyltransferase family protein	526	7.82582
Rv2193	P63856	cytochrome c oxidase subunit 3	527	7.82567
Rv2564	P63401	Uncharacterized ABC transporter ATP-binding protein Rv2564/MT2640	528	7.82317
Rv2166c	P65436	Protein MraZ	529	7.82112
Rv0731c	Q7D9D6	S-adenyl-L-methionine-dependent methyltransferase Rv0731c/MT0756	530	7.82102
Rv3615c	P65087	ESX-1 secretion-associated protein EspC	531	7.81948
Rv2579	Q50642	Haloalkane dehalogenase 3	532	7.81921
Rv0818;Rv2884	O53830;Q10808	Transcriptional regulatory protein ; transcriptional regulatory protein	533	7.81578
Rv2214c	P66777	oxidoreductase EphD	534	7.81515
Rv0788	P65902	Phphoribylformylglycinamidine synthase 1	535	7.81358
Rv1489	Q8VK13	Conserved protein	536	7.81249
Rv2229c	Q10513	Uncharacterized protein Rv2229c/MT2288	537	7.80775
Rv2720	Q50765	LexA repressor	538	7.80701
Rv3503c	O53548	Ferredoxin	539	7.80621
Rv1314c	P64803	Cob(I)yrinic acid a,c-diamide adenyltransferase	540	7.80556
Rv3213c	L0TEY5	possible SOJ/para-related protein	541	7.80391
Rv0734	Q7D9D5	Methionine aminopeptidase 1	542	7.80257
Rv0548c	O06414	1,4-Dihydroxy-2-naphthoyl-CoA synthase	543	7.80036
Rv3646c	P0A620	DNA topoisomerase 1	544	7.79859
Rv1340	Q10628	Ribonuclease PH	545	7.79777
Rv2536	P95017	conserved transmembrane protein	546	7.79655
Rv3038c	O53285	Conserved protein	547	7.7955
Rv2198c	P65378	membrane protein mmpS3	548	7.79357
Rv3318	L7N501	succinate dehydrogenase (Flavoprotein subunit) SdhA (Succinic dehydrogenase) (Fumarate reductase) (Fumarate dehydrogenase) (Fumaric hydrogenase)	549	7.79175
Rv3273	L7N5W0	transmembrane carbonic anhydrase (Carbonate dehydratase) (Carbonic dehydratase)	550	7.79169
Rv1347c	P64819	Lysine N-acyltransferase MbtK	551	7.79133
Rv3336c	P67590	Tryptophan--tRNA ligase	552	7.78967
Rv0175	L0T5X4	conserved Mce associated membrane protein	553	7.78861
Rv1079	P66875	Cystathionine gamma-synthase	554	7.78769
Rv1296	P65224	Homerine kinase	555	7.78707
Rv3679	P65089	ATPase Rv3679/MT3781	556	7.78596
Rv3214	Q6MWZ7	possible phphoglycerate mutase Gpm2 (Phphoglyceromutase) (PGAM) (BPG-dependent PGAM)	557	7.78584
Rv3853	P0A666	regulator of ribonuclease activity	558	7.78508
Rv3868	O69733	ESX-1 secretion system protein EccA1	559	7.78415
Rv3200c	L7N599	possible transmembrane cation transporter	560	7.7839
Rv0444c	O53729	Anti-sigma-K factor RskA	561	7.7827
Rv2259	L7N544	S-nitromycothiol reductase MscR	562	7.7819
Rv1944c	L7N4V6	Conserved protein	563	7.77997
Rv3688c	O69656	Conserved protein	564	7.7782
Rv3219	O05847	Transcriptional regulator WhiB1	565	7.77632
Rv3356c	O50385	Bifunctional protein FolD	566	7.77617
Rv1335	P0A646	Sulfur carrier protein CysO	567	7.77361
Rv1521	Q50586	fatty-acid--CoA ligase fadD25	568	7.76866
Rv3879c	O69743	ESX-1 secretion-associated protein EspK	569	7.76811
Rv2224c	P65823	Carboxylesterase A	570	7.76759
Rv3009c	P64199	Aspartyl/glutamyl-tRNA(Asn/Gln) amidotransferase subunit B	571	7.76719
Rv1144	O06544	Uncharacterized oxidoreductase Rv1144/MT1177	572	7.7671
Rv1400c	L0T9A4	lipase LipH	573	7.76697
Rv1599	P63950	Histidinol dehydrogenase	574	7.764
Rv0562	L7N620	Polyprenyl synthetase	575	7.76387
Rv1114	O06566	ribonuclease VapC32	576	7.76329
Rv3105c	P66026	Peptide chain release factor 2	577	7.76162
Rv2476c	O53203	NAD-specific glutamate dehydrogenase	578	7.76149
Rv2392	P65668	phphoadenine phphulfate reductase	579	7.7602
Rv3465	O06330	dTDP-4-dehydrorhamne 3,5-epimerase	580	7.75977
Rv0284	O53689	ESX-3 secretion system protein EccC3	581	7.75859
Rv2509	O06172	Oxidoreductase, short-chain dehydrogenase/reductase family	582	7.75103
Rv2587c	Q50634	Protein translocase subunit SecD	583	7.74964
Rv3723	L7N4J0	conserved transmembrane protein	584	7.74903
Rv1658	P63642	Argininuccinate synthase	585	7.74753
Rv0491	Q11156	Sensory transduction protein regX3	586	7.74637
Rv2753c	P63945	4-hydroxy-tetrahydrodipicolinate synthase	587	7.74636
Rv2061c	L0TBD4	Conserved protein	588	7.74539
Rv3858c	P96219	Glutamate synthase [NADPH] small chain	589	7.74451
Rv2294	P63502	cystathionine beta-lyase	590	7.74425
Rv0497	P64715	Uncharacterized protein Rv0497/MT0517	591	7.74358
Rv1684	L7N586	Uncharacterized protein	592	7.74187
Rv0423c	P66911	Phphomethylpyrimidine synthase	593	7.74181
Rv1810	L0T9B7	Conserved protein	594	7.74107
Rv2466c	L0TBA9	Conserved protein	595	7.74073
Rv0108c	L0T4C1	Uncharacterized protein	596	7.73997
Rv0357c	P65880	Adenyluccinate synthetase	597	7.73966
Rv3193c	O53339	UPF0182 protein Rv3193c/MT3285	598	7.73721
Rv1480	P64853	Uncharacterized protein Rv1480/MT1527	599	7.73573
Rv3463	O06328	Conserved protein	600	7.73333
Rv0431	L7N5I0	tuberculin related peptide	601	7.73327
Rv1234	L7N5D2	transmembrane protein	602	7.73311
Rv1603	P60578	Phphoribyl isomerase A	603	7.73197
Rv2115c	P63345	Proteasome-associated ATPase	604	7.73181
Rv3401	Q50724	Uncharacterized glycyl hydrolase Rv3401/MT3509	605	7.72983
Rv1821	P66785	Protein translocase subunit SecA 2	606	7.7297
Rv2427c	P65788	Gamma-glutamyl phphate reductase	607	7.72914
Rv3570c	P96852	Flavin-dependent monooxygenase, oxygenase subunit HsaA	608	7.72904
Rv2563	P65007	Uncharacterized ABC transporter permease Rv2563/MT2639	609	7.72761
Rv3410c	P65170	Uncharacterized oxidoreductase Rv3410c/MT3518	610	7.7266
Rv0443	L0T5D9	Conserved protein	611	7.726
Rv1409	P71677	Riboflavin biynthesis protein RibD	612	7.72585
Rv3004	P0A5P2	Low molecular weight protein antigen 6	613	7.72449
Rv0042c	L7N4F5	possible transcriptional regulatory protein (Probably MarR-family)	614	7.72391
Rv1782	O53933	ESX-5 secretion system protein eccB5	615	7.72327
Rv0341	O06292	Isoniazid-induced protein IniB	616	7.71984
Rv2172c	L0T8U2	Conserved protein	617	7.71505
Rv1072	L7N532	conserved transmembrane protein	618	7.71495
Rv2453c	P65402	molybdenum cofactor guanylyltransferase	619	7.71467
Rv1423	P71692	sporulation transcription regulator WhiA	620	7.71133
Rv0206c	O53657	membrane protein mmpL3	621	7.71104
Rv3396c	P0A5A1	GMP synthase [glutamine-hydrolyzing]	622	7.71035
Rv1113	O06565	Antitoxin VapB32	623	7.70773
Rv2301	P63881	cutinase cut2	624	7.70604
Rv3292	P65065	Uncharacterized protein Rv3292/MT3391	625	7.7054
Rv2614c	P67582	Threonine--tRNA ligase	626	7.70308
Rv0011c	P67376	Cell division protein CrgA	627	7.70264
Rv1464	P63516	cysteine desulfurase	628	7.70259
Rv2210c	Q10399	Branched-chain-amino-acid aminotransferase	629	7.7013
Rv3044	O53291	FEIII-dicitrate-binding periplasmic lipoprotein FecB	630	7.70116
Rv2888c	P63494	amidase AmiC	631	7.69824
Rv2901c	P65051	Uncharacterized protein Rv2901c/MT2969	632	7.69812
Rv2683	O07185	CBS domain protein	633	7.69761
Rv3284	P67123	Uncharacterized SufE-like protein Rv3284/MT3383	634	7.69683
Rv0946c	P64192	Gluce-6-phphate isomerase	635	7.69504
Rv1652	P63562	N-acetyl-gamma-glutamyl-phphate reductase	636	7.69402
Rv0237	Q7DA74	Lipoprotein,	637	7.69385
Rv0418	L0T5B2	lipoprotein aminopeptidase LpqL	638	7.69369
Rv3876	O69740	ESX-1 secretion-associated protein EspI	639	7.69345
Rv3799c	L7N5B4	propionyl-CoA carboxylase beta chain 4 AccD4 (Pccase) (Propanoyl-CoA:carbon dioxide ligase)	640	7.68989
Rv0331	L0T3C1	possible dehydrogenase/reductase	641	7.68906
Rv3146	P65575	NADH-quinone oxidoreductase subunit B	642	7.68854
Rv2357c	P67032	Glycine--tRNA ligase	643	7.68844
Rv3634c	Q6MWV3	UDP-gluce 4-epimerase	644	7.68702
Rv0724	P95072	possible protease IV SppA (Endopeptidase IV) (Signal peptide peptidase)	645	7.68679
Rv0780	P0A5T4	Phphoribylaminoimidazole-succinocarboxamide synthase	646	7.68635
Rv0407	P96253	F420-dependent gluce-6-phphate dehydrogenase	647	7.68437
Rv3616c	O06267	ESX-1 secretion-associated protein EspA	648	7.68063
Rv3680	O69648	anion transporter ATPase	649	7.68006
Rv2285	P67206	diacyglycerol O-acyltransferase Rv2285/MT2343	650	7.67583
Rv2731	O33236	Conserved alanine and arginine rich protein	651	7.6733
Rv3241c	L0TER5	Conserved protein	652	7.67256
Rv3917c	P0A5R2	chromome-partitioning protein ParB	653	7.67219
Rv0903c	P0A5Z6	Transcriptional regulatory protein PrrA	654	7.67124
Rv2895c	P65049	Uncharacterized protein Rv2895c/MT2963	655	7.67004
Rv0383c	L7N4H8	possible conserved secreted protein	656	7.66934
Rv0291	L0T376	membrane-anchored mycin MycP3 (Serine protease) (Subtilisin-like protease) (Subtilase-like) (Mycin-3)	657	7.66904
Rv2511	P65597	Oligoribonuclease	658	7.66838
Rv2766c	Q7D6M3	Oxidoreductase, short-chain dehydrogenase/reductase family	659	7.6658
Rv2845c	O05814	Proline--tRNA ligase	660	7.66558
Rv3671c	O69639	Serine protease Rv3671c	661	7.66528
Rv3582c	P96864	2-C-methyl-D-erythritol 4-phphate cytidylyltransferase	662	7.66527
Rv2219	Q10405	Uncharacterized protein Rv2219/MT2276	663	7.66111
Rv0199	L0T5T1	conserved membrane protein	664	7.6595
Rv2141c	Q7D7G7	Aminoacylase-1,	665	7.6588
Rv2533c	P95020	N utilization substance protein B homolog	666	7.65793
Rv3556c	P96838	acetyl-CoA acetyltransferase FadA6 (Acetoacetyl-CoA thiolase)	667	7.65564
Rv2697c	P0A552	Deoxyuridine 5'-triphphate nucleotidohydrolase	668	7.65515
Rv1738	P64887	Uncharacterized protein Rv1738/MT1780	669	7.6543
Rv2121c	P60759	ATP phphoribyltransferase	670	7.6542
Rv2284	L7N4N5	Carboxylesterase,	671	7.65304
Rv0803	P0A5T8	Phphoribylformylglycinamidine synthase 2	672	7.65007
Rv0144	L7N5S4	transcriptional regulatory protein (Psibly TetR-family)	673	7.65003
Rv0909	O05901	Antitoxin Rv0909/MT0933	674	7.64995
Rv1363c	Q11033	Uncharacterized protein Rv1363c/MT1408	675	7.64924
Rv1245c	L7N5D0	Oxidoreductase, short-chain dehydrogenase/reductase family	676	7.64892
Rv0292	O53696	ESX-3 secretion system protein EccE3	677	7.64519
Rv2112c	O33247	Pup deamidase/depupylase	678	7.64307
Rv1770	L0T7V2	Conserved protein	679	7.64202
Rv1614	O06131	Prolipoprotein diacylglyceryl transferase	680	7.64169
Rv0543c	L0T436	Conserved protein	681	7.64008
Rv2841c	P0A5M2	Transcription termination/antitermination protein NusA	682	7.63983
Rv3778c	P72044	Uncharacterized protein Rv3778c/MT3887	683	7.6386
Rv1304	P63654	ATP synthase subunit a	684	7.6381
Rv1797	O53946	ESX-5 secretion system protein EccE5	685	7.63778
Rv1103c	O53451	Antitoxin MazE3	686	7.63071
Rv0296c	L0T380	sulfatase	687	7.63011
Rv1600	P0A678	Histidinol-phphate aminotransferase	688	7.62847
Rv0464c	L7N635	Conserved protein	689	7.62649
Rv1906c	L0T882	Conserved protein	690	7.62475
Rv2951c	P95140	Phthiodiolone/phenolphthiodiolone dimycocerates ketoreductase	691	7.62395
Rv1751	L0T7T6	oxidoreductase	692	7.6236
Rv0127	O07177	Maltokinase	693	7.62086
Rv1130	L7N5Q7	MmgE/PrpD family protein	694	7.62026
Rv1601	P64368	Imidazoleglycerol-phphate dehydratase	695	7.61978
Rv2953	P95139	Trans-acting enoyl reductase	696	7.6184
Rv3871	O69736	ESX-1 secretion system protein EccCb1	697	7.61761
Rv2626c	O06186	Hypoxic response protein 1	698	7.61755
Rv3154	L7N4Z8	NADH dehydrogenase I, J subunit	699	7.61713
Rv3390	L0TF88	conserved lipoprotein LpqD	700	7.61546
Rv0321	O07247	Deoxycytidine triphphate deaminase	701	7.61515
Rv2694c	O07196	Conserved protein	702	7.60898
Rv2935	P96204	Phthiocerol synthesis polyketide synthase type I PpsE	703	7.60817
Rv0694	P95040	mycofactocin system heme/flavin oxidoreductase MftD	704	7.60813
Rv1830	P67671	Uncharacterized HTH-type transcriptional regulator Rv1830/MT1879	705	7.60766
Rv2844	O05815	Conserved alanine rich protein	706	7.60703
Rv2700	O07202	possible conserved secreted alanine rich protein	707	7.60467
Rv1589	P0A506	Biotin synthase	708	7.60386
Rv3068c	P95090	Phphoglucomutase	709	7.60223
Rv1111c	L0T7C8	Uncharacterized protein	710	7.59971
Rv0809	O53823	Phphoribylformylglycinamidine cyclo-ligase	711	7.59715
Rv3441c	O06258	Phphoglucamine mutase	712	7.59649
Rv1676	L0T7D1	Uncharacterized protein	713	7.59365
Rv3119	O05795	Molybdopterin synthase catalytic subunit 1	714	7.59322
Rv2580c	P67483	Histidine--tRNA ligase	715	7.59281
Rv2002	P69167	3-alpha-(or 20-beta)-hydroxysteroid dehydrogenase	716	7.59207
Rv2692	O07194	Trk system potassium uptake protein TrkA	717	7.58859
Rv3304	L0TCE4	Conserved protein	718	7.58856
Rv3150	P65567	NADH-quinone oxidoreductase subunit F	719	7.58697
Rv2732c	O33237	conserved transmembrane protein	720	7.58516
Rv0933	P95302	Phphate import ATP-binding protein PstB 2	721	7.58399
Rv1783	Q8VJW6	ESX-5 secretion system protein EccC5	722	7.5836
Rv2035	L7N4Z7	Uncharacterized protein	723	7.58211
Rv0472c	O53757	Uncharacterized HTH-type transcriptional regulator Rv0472c/MT0489	724	7.57801
Rv3276c	P65898	N5-carboxyaminoimidazole ribonucleotide synthase	725	7.57615
Rv0290	O86362	ESX-3 secretion system protein eccD3	726	7.57575
Rv1476	L7N4K0	possible membrane protein	727	7.57544
Rv3598c	P67607	Lysine--tRNA ligase 1	728	7.57381
Rv2523c	P0A4W8	Holo-[acyl-carrier-protein] synthase	729	7.57144
Rv1683	L0TAB7	possible bifunctional enzyme long-chain acyl-CoA synthase and lipase	730	7.56875
Rv3580c	P0A634	Cysteine--tRNA ligase	731	7.56833
Rv1467c	L7N568	Acyl-CoA dehydrogenase,	732	7.56705
Rv2696c	O07198	Conserved alanine and glycine and valine rich protein	733	7.56638
Rv1220c	O33219	O-methyltransferase Rv1220c/MT1258	734	7.56493
Rv1322A	Q8VK36	4-hydroxyphenylpyruvate dioxygenase C terminal domain containing protein	735	7.56475
Rv1650	P94985	Phenylalanine--tRNA ligase beta subunit	736	7.5635
Rv2691	Q7BV63	CeoB	737	7.55782
Rv2054	L7N4A6	Carboxymethylenebutenolidase,	738	7.55677
Rv3042c	O53289	phpherine phphatase SerB2 (PSP) (O-phpherine phphohydrolase) (Pspase)	739	7.55583
Rv3809c	O06934	UDP-galactopyrane mutase	740	7.55154
Rv2956	P95136	Conserved protein	741	7.54993
Rv1444c	L7N621	Uncharacterized protein	742	7.54984
Rv2556c	P67121	UPF0047 protein Rv2556c/MT2633	743	7.54938
Rv2921c	P66842	Signal recognition particle receptor FtsY	744	7.54895
Rv0332	L0T6C7	Conserved protein	745	7.54817
Rv3485c	O06348	short-chain type dehydrogenase/reductase	746	7.54623
Rv1006	L7N5C6	Uncharacterized protein	747	7.54516
Rv0045c	P71702	possible hydrolase	748	7.54515
Rv1229c	P65441	Protein mrp homolog	749	7.54463
Rv1749c	L7N4S0	possible integral membrane protein	750	7.54397
Rv1593c	L0T7A8	Conserved protein	751	7.54283
Rv1445c	P63338	6-phphogluconolactonase	752	7.53899
Rv3148	P65569	NADH-quinone oxidoreductase subunit D	753	7.5323
Rv3866	P96210	ESX-1 secretion-associated protein EspG1	754	7.53055
Rv0889c	P63777	citrate synthase 2	755	7.52369
Rv3093c	O05772	Hypothetical oxidoreductase	756	7.52182
Rv1978	L0T895	Conserved protein	757	7.52162
Rv3760	O69726	Uncharacterized membrane protein Rv3760	758	7.52146
Rv3721c	P63975	DNA polymerase III subunit gamma/tau	759	7.52059
Rv3761c	L7N4D6	possible acyl-CoA dehydrogenase FadE36	760	7.52026
Rv0141c	L7N4G6	Uncharacterized protein	761	7.52009
Rv1689	P67611	Tyrine--tRNA ligase	762	7.51993
Rv2406c	L0TC90	Conserved protein	763	7.518
Rv2342	L0T9J0	Uncharacterized protein	764	7.51648
Rv3834c	P67561	Serine--tRNA ligase	765	7.51574
Rv0174	L0T2W6	MCE family protein 1F	766	7.51468
Rv0018c	P71588	PP2C-family Ser/Thr phphatase	767	7.51427
Rv2718c	P67313	Transcriptional repressor NrdR	768	7.51314
Rv3863	L7N503	Uncharacterized protein	769	7.51296
Rv0222	L7N5S5	Enoyl-CoA hydratase/isomerase family protein	770	7.51163
Rv1377c	L0T6G7	transferase	771	7.51083
Rv3210c	L7N5U6	Conserved protein	772	7.51071
Rv3050c	O53295	transcriptional regulatory protein (Probably AsnC-family)	773	7.50717
Rv3208	L7N5X3	transcriptional regulatory protein (Probably TetR-family)	774	7.50637
Rv2859c	O33341	glutamine amidotransferase Rv2859c	775	7.50561
Rv1899c	O07733	Uncharacterized protein Rv1899c/MT1950	776	7.50485
Rv0877	P64733	Uncharacterized protein Rv0877/MT0900	777	7.50327
Rv3399;Rv0145	Q50726;P96822	S-adenyl-L-methionine-dependent methyltransferase Rv3399/MT3507 ; S-adenyl-L-methionine-dependent methyltransferase Rv0145/MT0153	778	7.50269
Rv1193	L7N4P0	fatty-acid-CoA ligase FadD36 (Fatty-acid-CoA synthetase) (Fatty-acid-CoA synthase)	779	7.50235
Rv0198c	O53649	Endopeptidase, peptidase family M13	780	7.50136
Rv2530A	Q8VJG5	Antitoxin VapB39	781	7.49901
Rv1699	P0A5U2	CTP synthase	782	7.49527
Rv3813c	L7N531	Conserved protein	783	7.49479
Rv0513	L7N604	possible conserved transmembrane protein	784	7.49104
Rv2708c	O07209	Uncharacterized protein	785	7.48864
Rv0068	L0T5L1	oxidoreductase	786	7.48806
Rv3575c	P96857	Transcriptional regulatory protein (Probably LacI-family)	787	7.48782
Rv3907c	Q7D4M2	PolyA polymerase	788	7.48285
Rv0171;Rv0591	F5BH93;O07787	MCE family protein 1C ; Mce-family protein Mce2C	789	7.4804
Rv3791	P66783	decaprenylphphoryl-D-2-keto erythropente reductase	790	7.47783
Rv1462	O53153	UPF0051 protein Rv1462/MT1509	791	7.47718
Rv1855c	L7N4E3	Oxidoreductase,	792	7.47537
Rv2981c	P95114	D-alanine--D-alanine ligase	793	7.47142
Rv0437c	P67547	Phphatidylserine decarboxylase proenzyme	794	7.47116
Rv3734c	P67210	diacyglycerol O-acyltransferase tgs2	795	7.47053
Rv0342	O06293	Isoniazid-induced protein IniA	796	7.46813
Rv3003c	P0A622	Acetolactate synthase large subunit IlvB1	797	7.46491
Rv1109c	O53457	Uncharacterized protein Rv1109c/MT1140	798	7.46452
Rv1339	P66873	Uncharacterized protein Rv1339/MT1380	799	7.46427
Rv2873	P0A670	Cell surface lipoprotein MPT83	800	7.46178
Rv3364c	L7N570	Conserved protein	801	7.46166
Rv3850	L7N4S1	Conserved protein	802	7.46139
Rv3624c	P0A5T0	Hypoxanthine-guanine phphoribyltransferase	803	7.46114
Rv0672	O86368	Acyl-CoA dehydrogenase,	804	7.46084
Rv2586c	Q50635	Protein translocase subunit SecF	805	7.45942
Rv1018c	P96382	Bifunctional protein GlmU	806	7.45876
Rv1332	P64809	Uncharacterized protein Rv1332/MT1374	807	7.45661
Rv0041	P67510	Leucine--tRNA ligase	808	7.45574
Rv1303	P64801	Uncharacterized protein Rv1303/MT1343	809	7.45568
Rv1654	P0A4Y6	Acetylglutamate kinase	810	7.45376
Rv1412	P65327	Riboflavin synthase	811	7.45222
Rv2969c	O33272	possible conserved membrane or secreted protein	812	7.45085
Rv2903c	Q10789	Signal peptidase I	813	7.45057
Rv0207c	L0T300	Uncharacterized protein	814	7.45016
Rv3519	O53564	Uncharacterized protein	815	7.4486
Rv3477	Q7D5G7	PE family protein	816	7.44453
Rv0993	L0T846	UTP--gluce-1-phphate uridylyltransferase GalU (UDP-gluce pyrophphorylase) (UDPGP) (Alpha-D-glucyl-1-phphate uridylyltransferase) (Uridine diphphogluce pyrophphorylase)	817	7.44417
Rv2448c	P67599	Valine--tRNA ligase	818	7.44406
Rv1609	P67001	Anthranilate synthase component 1	819	7.44339
Rv1007c	O05593	Methionine--tRNA ligase	820	7.44306
Rv2716	P0A5G7	Uncharacterized protein Rv2716/MT2789	821	7.44129
Rv3683	O69651	Conserved protein	822	7.44067
Rv3610c	P0C5C0	ATP-dependent zinc metalloprotease FtsH	823	7.43911
Rv3633	P67772	Uncharacterized protein Rv3633/MT3735	824	7.43778
Rv2605c	O06209	Acyl-CoA thioesterase II	825	7.4371
Rv2237A	Q8VJN9	Conserved protein	826	7.4357
Rv2919c	P64249	Nitrogen regulatory protein P-II	827	7.43372
Rv0484c	Q11150	Uncharacterized oxidoreductase Rv0484c/MT0502	828	7.43364
Rv0576	L0T5S3	transcriptional regulatory protein (Psibly ArsR-family)	829	7.43088
Rv0347	L7N4N8	conserved membrane protein	830	7.42768
Rv1021	P96379	Nucleide triphphate pyrophphohydrolase	831	7.42765
Rv1957	P95257	SecB-like chaperone Rv1957	832	7.4274
Rv2216	P67232	Epimerase family protein Rv2216/MT2273	833	7.42596
Rv3873	Q79F92	Uncharacterized PPE family immunogenic protein PPE68	834	7.42393
Rv1498c	P71779	Uncharacterized protein Rv1498c/MT1546	835	7.42259
Rv0153c	P96830	Phphotyrine protein phphatase PTPB (Protein-tyrine-phphatase) (PTPase)	836	7.42208
Rv2257c	L7N578	Conserved protein	837	7.42152
Rv3436c	P0A588	Glutamine--fructe-6-phphate aminotransferase [isomerizing]	838	7.42104
Rv1013	O05598	ligase Rv1013	839	7.41979
Rv0853c	O53865	Alpha-keto-acid decarboxylase	840	7.41938
Rv1232c	L0T915	Conserved protein	841	7.41921
Rv2175c	O53509	DNA-binding protein Rv2175c	842	7.41742
Rv1410c	P71678	MFS-type drug efflux transporter P55	843	7.41549
Rv3859c	P96218	Glutamate synthase [NADPH] large chain	844	7.41526
Rv0686	P95032	membrane protein	845	7.41422
Rv1170	O50426	1D-myo-initol 2-acetamido-2-deoxy-alpha-D-glucopyranide deacetylase	846	7.4141
Rv1342c	P0A5E7	Uncharacterized protein Rv1342c/MT1383	847	7.41405
Rv3206c	Q7D5X9	adenylyltransferase/sulfurtransferase MoeZ	848	7.4139
Rv3684	O69652	lyase	849	7.4134
Rv1891	L7N5V3	Conserved protein	850	7.41172
Rv1832	Q50601	glycine dehydrogenase [decarboxylating]	851	7.40916
Rv2457c	P0A528	ATP-dependent Clp protease ATP-binding subunit ClpX	852	7.40663
Rv2540c	P63611	Chorismate synthase	853	7.40588
Rv1056	L7N5V8	Conserved protein	854	7.40557
Rv1628c	L7N4E4	Conserved protein	855	7.40408
Rv2068c	P0C5C1	Beta-lactamase	856	7.40358
Rv0154c	L0T2P6	acyl-CoA dehydrogenase FadE2	857	7.40285
Rv3010c	P65690	6-phphofructokinase	858	7.40228
Rv2837c	P71615	Bifunctional oligoribonuclease and PAP phphatase NrnA	859	7.40216
Rv3041c	O53288	ABC transporter, ATP-binding protein	860	7.40059
Rv0813c	O53827	UPF0678 fatty acid-binding protein-like protein Rv0813c/MT0834	861	7.39985
Rv1508c	L7N5N4	membrane protein	862	7.39846
Rv3682	Q7D529	Penicillin-binding protein 1	863	7.3965
Rv0645c	P0C5C3	Mycolic acid methyltransferase MmaA1	864	7.39625
Rv3910	O05435	peptidoglycan biynthesis protein MviN	865	7.39531
Rv2528c	P95025	Mrr restriction system protein	866	7.39182
Rv0559c	O06425	Uncharacterized protein Rv0559c/MT0585	867	7.39106
Rv1590	P64881	Uncharacterized protein Rv1590/MT1625	868	7.39016
Rv2498c	O06162	Citrate lyase subunit beta-like protein	869	7.38812
Rv2925c	P66666	Ribonuclease 3	870	7.38653
Rv3898c	L7N567	Uncharacterized protein	871	7.38609
Rv1507c	P71786	Uncharacterized protein Rv1507c/MT1555	872	7.38561
Rv2701c	P65165	Initol-1-monophphatase SuhB	873	7.38505
Rv2858c	O33340	aldehyde dehydrogenase AldC	874	7.38493
Rv3478	Q6MWX1	PE family protein PPE60	875	7.3827
Rv1655	P63568	Acetylornithine aminotransferase	876	7.38135
Rv2419c	P71724	Glucyl-3-phphoglycerate phphatase	877	7.37994
Rv1539	P65262	Lipoprotein signal peptidase	878	7.37918
Rv1202	Q7D8M5	succinyl-diaminopimelate desuccinylase DapE	879	7.37738
Rv1287	P67159	HTH-type transcriptional regulator Rv1287/MT1325	880	7.37667
null	P0A4Z8-2	null	881	7.37649
Rv0712	P95060	Conserved protein	882	7.37431
Rv1915	L0T829	isocitrate lyase AceAa [first part] (Isocitrase) (Isocitratase) (Icl)	883	7.37326
Rv1708	O33207	Uncharacterized protein Rv1708/MT1749	884	7.37223
Rv3090	O05769	Uncharacterized protein	885	7.37199
Rv2589	P63504	4-aminobutyrate aminotransferase	886	7.37157
Rv0382c	P0A5U0	Orotate phphoribyltransferase	887	7.37081
Rv2096c	P64941	Protein PafB	888	7.36931
Rv1923	L0TAT7	lipase LipD	889	7.36788
Rv0774c	P71829	conserved exported protein	890	7.36597
Rv0013	Q7DAK6	Anthranilate synthase component 2	891	7.36545
Rv1209	L7N630	Conserved protein	892	7.36538
Rv1680	L7N5J6	Uncharacterized protein	893	7.36515
Rv1461	P67125	UPF0051 protein Rv1461/MT1508	894	7.36184
Rv2449c	O53176	trans-acting enoyl reductase Rv2449c	895	7.36124
Rv0187	L0T2S4	O-methyltransferase	896	7.35795
Rv1260	Q11058	Uncharacterized protein Rv1260/MT1298	897	7.35769
Rv2359	O05839	Zinc uptake regulation protein	898	7.35648
Rv0533c	P0A574	3-oxoacyl-[acyl-carrier-protein] synthase 3	899	7.35559
Rv3667	O69635	Acetyl-coenzyme A synthetase	900	7.35522
Rv3502c	O53547	short-chain type dehydrogenase/reductase. possible 17-beta-hydroxysteroid dehydrogenase	901	7.35514
Rv0234c	P71989	Succinate-semialdehyde dehydrogenase [NADP(+)] 1	902	7.35359
Rv2504c	P63648	succinyl-CoA:3-ketoacid coenzyme A transferase subunit A	903	7.35326
Rv1605	O53908	Imidazole glycerol phphate synthase subunit HisF	904	7.35149
Rv0546c	L7N5Y0	Conserved protein	905	7.35143
Rv0547c	L7N4N9	Oxidoreductase, short-chain dehydrogenase/reductase family	906	7.351
Rv1383	P71811	Carbamoyl-phphate synthase small chain	907	7.35042
Rv1693	L7N4L7	Uncharacterized protein	908	7.34939
Rv0397A	Q8VKL7	Conserved protein	909	7.34897
Rv3158	P0A5M0	NADH-quinone oxidoreductase subunit N	910	7.34788
Rv3255c	L7N4Y4	Manne-6-phphate isomerase	911	7.34737
Rv0910	O05902	Toxin Rv0910/MT0934	912	7.34712
Rv0865	O53877	Molybdopterin biynthesis Mog protein	913	7.34667
Rv3006	O53253	Lipoprotein,	914	7.34626
Rv1196	Q7D8M9	PPE family protein	915	7.34482
Rv0172	L7N5G3	Mce-family protein Mce1D	916	7.34459
Rv1191	L0T657	Conserved protein	917	7.34431
Rv1494	P0A5E9	antitoxin MazE4	918	7.33961
Rv1106c	O53454	3 beta-hydroxysteroid dehydrogenase/Delta 5-->4-isomerase	919	7.33947
Rv3837c	L7N5Y1	Phphoglycerate mutase family protein	920	7.33866
Rv2358	O05840	HTH-type transcriptional repressor SmtB	921	7.3381
Rv3581c	P65183	2-C-methyl-D-erythritol 2,4-cyclodiphphate synthase	922	7.33327
Rv1746	P72003	Serine/threonine-protein kinase PknF	923	7.33323
Rv2161c	L7N517	Conserved protein	924	7.3328
Rv2426c	L7N629	Uncharacterized protein	925	7.33272
Rv2445c	P84284	Nucleide diphphate kinase	926	7.33047
Rv3493c	O06356	Conserved hypothetical Mce associated alanine and valine rich protein	927	7.32899
Rv0560c	O06426	Uncharacterized protein Rv0560c/MT0586	928	7.32697
Rv2575	P65019	Uncharacterized protein Rv2575/MT2651	929	7.32492
Rv1178	L0T8N2	aminotransferase	930	7.32185
Rv0400c	L0T3K7	Acyl-CoA dehydrogenase FadE7	931	7.32147
Rv3883c	L0TFJ1	Membrane-anchored mycin MycP1 (Serine protease) (Subtilisin-like protease) (Subtilase-like) (Mycin-1)	932	7.32116
Rv1993c	P64913	Uncharacterized protein Rv1993c/MT2049	933	7.32056
Rv0389	L7N5Z9	Phphoribylglycinamide formyltransferase 2	934	7.31977
Rv1982A	P0CW35	antitoxin VapB36	935	7.31898
Rv3265c	Q7D5T2	N-acetylglucaminyl-diphpho-decaprenol L-rhamnyltransferase	936	7.31771
Rv0821c	P65720	Phphate-specific transport system accessory protein PhoU homolog 2	937	7.31756
Rv1796	L7N594	proline rich membrane-anchored mycin MycP5 (Serine protease) (Subtilisin-like protease) (Subtilase-like) (Mycin-5)	938	7.31645
Rv2486	P64018	enoyl-CoA hydratase echA14	939	7.31494
Rv0753c	O53816	methylmalonate-semialdehyde dehydrogenase MmsA (Methylmalonic acid semialdehyde dehydrogenase) (MMSDH)	940	7.31397
Rv0208c	P67498	tRNA (guanine-N(7)-)-methyltransferase	941	7.31374
Rv1276c	Q11043	Uncharacterized protein Rv1276c/MT1313	942	7.3129
Rv3340	L7N4M1	O-acetylhomerine sulfhydrylase MetC (Homocysteine synthase) (O-acetylhomerine (Thiol)-lyase) (OAH sulfhydrylase) (O-acetyl-L-homerine sulfhydrylase)	943	7.31256
Rv1001	P63551	Arginine deiminase	944	7.31254
Rv1546	P64873	Uncharacterized protein Rv1546/MT1597	945	7.31182
Rv1292	P67569	Arginine--tRNA ligase	946	7.30891
Rv3826	O07797	long-chain-fatty-acid--CoA ligase FadD23	947	7.30623
Rv0675	Q7D9G0	Enoyl-coA hydratase/isomerase family protein	948	7.30582
Rv2411c	P65001	Uncharacterized protein Rv2411c/MT2484	949	7.30501
Rv1381	P71809	Dihydroorotase	950	7.30358
Rv3872	Q79F93	Uncharacterized PE family protein PE35	951	7.30298
Rv2157c	P0A5L4	UDP-N-acetylmuramoyl-tripeptide--D-alanyl-D-alanine ligase	952	7.30136
Rv3005c	O53252	Uncharacterized protein	953	7.30107
Rv2714	O07213	Conserved alanine and leucine rich protein	954	7.29953
Rv1894c	L7N5X0	Uncharacterized protein	955	7.29737
Rv0732	P0A5Z2	Protein translocase subunit SecY	956	7.29653
Rv1825	P64895	UPF0749 protein Rv1825/MT1873	957	7.29544
Rv1847	P95162	esterase Rv1847/MT1895	958	7.29544
Rv2765	O33307	Carboxymethylenebutenolidase,	959	7.29495
Rv1415	P0A5V0	Riboflavin biynthesis protein RibBA	960	7.29124
Rv3237c	L7N5N3	Conserved protein	961	7.2905
Rv0480c	Q11146	Hydrolase Rv0480c/MT0498	962	7.28668
Rv2857c	O33339	Oxidoreductase, short-chain dehydrogenase/reductase family	963	7.28619
Rv0516c	L0T6Q7	possible anti-anti-sigma factor	964	7.28587
Rv2658c	P71955	Uncharacterized protein Rv2658c/MT2734.1	965	7.28511
Rv1697	L7N5G2	Uncharacterized protein	966	7.28443
Rv1896c	O07736	S-adenyl-L-methionine-dependent methyltransferase Rv1896c/MT1947	967	7.28414
Rv0038	P67757	UPF0301 protein Rv0038/MT0043	968	7.28292
Rv2475c	O53202	Conserved protein	969	7.28283
Rv3250c	O05893	Rubredoxin	970	7.28262
Rv2291	Q59570	thiulfate sulfurtransferase SseB	971	7.28219
Rv2097c	P64943	Pup--protein ligase	972	7.28076
Rv0334	P72017	Gluce-1-phphate thymidylyltransferase	973	7.27446
Rv2887	P67747	Uncharacterized HTH-type transcriptional regulator Rv2887/MT2955	974	7.27351
Rv0169;Rv0589	F5BH89;Q79FY7	MCE family protein 1A ; Mce-family protein Mce2A	975	7.27319
Rv3295	L7N5Y4	transcriptional regulatory protein (Probably TetR-family)	976	7.27175
Rv2118c	O33253	tRNA (adenine(58)-N(1))-methyltransferase TrmI	977	7.27145
Rv1591	P0A5F3	Uncharacterized protein Rv1591/MT1626	978	7.27087
Rv2623	O06189	Universal stress protein Rv2623/MT2698	979	7.27
Rv3194c	L0TDF0	possible conserved secreted protein	980	7.26963
Rv3330	L7N5F0	Penicillin-binding protein,	981	7.26844
Rv1239c	L0T7P6	possible magnesium and cobalt transport transmembrane protein CorA	982	7.26841
Rv2447c	O53174	Folylpolyglutamate synthase	983	7.26832
Rv0914c	O05906	possible lipid carrier protein or keto acyl-CoA thiolase	984	7.26804
Rv1924c	L0T9N1	Uncharacterized protein	985	7.26668
Rv3777	L0TGI9	oxidoreductase	986	7.26571
Rv2345	P95241	UPF0603 protein Rv2345/MT2410	987	7.26453
Rv1780	L7N4M5	Conserved protein	988	7.2642
Rv3869	O69734	ESX-1 secretion system protein eccB1	989	7.26095
Rv1629	P0A550	DNA polymerase I	990	7.26076
Rv2581c	P64261	Uncharacterized protein Rv2581c/MT2658	991	7.25938
Rv3412	P65079	Uncharacterized protein Rv3412/MT3521	992	7.25878
Rv1269c	P0A5E1	Protein Rv1269c/MT1307	993	7.25861
Rv0285;Rv3022A	Q7DA36;Q6MX17	PE family protein ; PE family protein PE29	994	7.25612
Rv3293	Q7D5R7	Piperideine-6-carboxylic acid dehydrogenase	995	7.25549
Rv0844c	O53856	transcriptional regulatory protein NarL	996	7.25527
Rv0647c	P96936	Uncharacterized protein Rv0647c/MT0675	997	7.25373
Rv1058	L7N4U4	Medium-chain-fatty-acid--CoA ligase,	998	7.25351
Rv0201c	L0T2T8	Conserved protein	999	7.25203
Rv3303c	O53355	NAD(P)H dehydrogenase (quinone)	1000	7.24942
Rv0523c	L0T3W4	Conserved protein	1001	7.24832
Rv0391	P95199	O-succinylhomerine sulfhydrylase	1002	7.24829
Rv0555	O06421	2-succinyl-5-enolpyruvyl-6-hydroxy-3-cyclohexene-1-carboxylate synthase	1003	7.24763
Rv1112	L7N5Q0	GTP-binding protein	1004	7.24729
Rv3039c	O53286	enoyl-CoA hydratase echA17	1005	7.2467
Rv1747	O65934	ABC transporter ATP-binding/permease protein Rv1747	1006	7.24408
Rv3169	L0TEH7	Conserved protein	1007	7.24319
Rv1141c	L7N4A5	Enoyl-CoA hydratase/isomerase family protein	1008	7.24319
Rv0451c	P0A5K2	membrane protein mmpS4	1009	7.24202
Rv1901	P63775	CinA-like protein	1010	7.23942
Rv3357	P65067	Antitoxin RelJ	1011	7.23917
Rv2073c	Q10681	Uncharacterized oxidoreductase Rv2073c/MT2133	1012	7.2389
Rv0681	O53789	transcriptional regulatory protein (Psibly TetR-family)	1013	7.23867
Rv1060	L7N5T3	Uncharacterized protein	1014	7.23822
Rv0173;Rv0593	L0T2R3;O07785	possible Mce-family lipoprotein LprK (Mce-family lipoprotein Mce1E) ; possible Mce-family lipoprotein LprL (Mce-family lipoprotein Mce2E)	1015	7.23581
Rv1257c	L7N590	Oxidoreductase, FAD-binding	1016	7.2335
Rv2675c	P71972	Uncharacterized protein	1017	7.23236
Rv3036c	O53283	Immunogenic protein MPB64/MPT64	1018	7.23203
Rv2295	P67309	UPF0167 protein Rv2295/MT2352	1019	7.23022
Rv1391	P67733	Coenzyme A biynthesis bifunctional protein CoaBC	1020	7.23012
Rv1238	O50454	Trehale import ATP-binding protein SugC	1021	7.22945
Rv1649	P94984	Phenylalanine--tRNA ligase alpha subunit	1022	7.22937
Rv1710	O33209	possible segregation and condensation protein ScpB	1023	7.2259
Rv1531	L7N4R0	Conserved protein	1024	7.22427
Rv1265	P64789	Uncharacterized protein Rv1265/MT1303	1025	7.22365
Rv1579c	L7N5V0	PhiRv1 phage protein	1026	7.22227
Rv3687c	O69655	Anti-sigma-F factor antagonist RsfB	1027	7.22175
Rv2780	P30234	Alanine dehydrogenase	1028	7.22123
Rv1883c	L0TAV9	Uncharacterized protein	1029	7.22081
Rv3256c	L7N5A5	Conserved protein	1030	7.22063
Rv3713	O69680	Cobyric acid synthase	1031	7.21958
Rv2709	O07210	conserved transmembrane protein	1032	7.2194
Rv3814c	L7N5D4	Acyltransferase family protein	1033	7.21817
Rv0992c	L0T8B3	Uncharacterized protein	1034	7.2179
Rv1458c	L7N4P4	ABC-type efflux protein, ATP-binding protein	1035	7.21577
Rv0512	O33357	Delta-aminolevulinic acid dehydratase	1036	7.2145
Rv2613c	O06201	AP-4-A phphorylase	1037	7.21256
Rv3215	O05851	isochorismate synthase	1038	7.21229
Rv2571c	P65015	Uncharacterized protein Rv2571c/MT2647	1039	7.21195
Rv0078A	Q8VKS0	Uncharacterized protein	1040	7.21179
Rv3918c	L0TFM9	chromome partitioning protein ParA	1041	7.20976
Rv2207	P63841	Nicotinate-nucleotide--dimethylbenzimidazole phphoribyltransferase	1042	7.20973
Rv0985c	P0A5K8	Large-conductance mechanensitive channel	1043	7.20938
Rv2230c	P0A656	GTP cyclohydrolase 1 type 2	1044	7.20917
Rv1627c	L7N4R9	Nonspecific lipid-transfer protein	1045	7.20852
Rv2021c	L7N5K9	DNA-binding protein,	1046	7.20836
Rv1419	P64849	Uncharacterized protein Rv1419/MT1462	1047	7.2079
Rv0295c	L7N5Y3	Conserved protein	1048	7.20734
Rv0939	L7N575	Fumarylacetoacetate hydrolase family/metallo-beta-lactamase superfamily protein	1049	7.20674
Rv1820	P66946	Acetolactate synthase large subunit IlvG	1050	7.20615
Rv1206	L7N5F8	fatty-acid-CoA ligase FadD6 (Fatty-acid-CoA synthetase) (Fatty-acid-CoA synthase)	1051	7.20561
Rv3106	O05783	NADPH-ferredoxin reductase FprA	1052	7.20455
Rv0981	O53894	Response regulator MprA	1053	7.20396
Rv2554c	P67487	Holliday junction resolvase	1054	7.20232
Rv0558	P0A638	Demethylmenaquinone methyltransferase	1055	7.19888
Rv0926c	O05918	Uncharacterized protein	1056	7.19835
Rv1151c	P66813	NAD-dependent protein deacylase	1057	7.19703
Rv3775	L7N537	lipase LipE	1058	7.1954
Rv0455c	L0T3S5	Conserved protein	1059	7.19401
Rv3302c	P64184	Glycerol-3-phphate dehydrogenase 2	1060	7.19338
Rv0505c	P66801	hydrolase Rv0505c/MT0526	1061	7.19329
Rv1793;Rv1037c Rv3619c	P0A570;P96364	ESAT-6-like protein EsxN ; ESAT-6-like protein EsxI	1062	7.19282
Rv2828c;Rv2825c	P71624;P71627	Uncharacterized protein ; Uncharacterized protein	1063	7.19195
Rv2132	L0TBF8	Uncharacterized protein	1064	7.1914
Rv3672c	O69640	Uncharacterized protein	1065	7.19109
Rv1194c	L7N4T8	Conserved protein	1066	7.191
Rv2250A	L0TBY6	possible flavoprotein	1067	7.1848
Rv3287c	Q7D5S1	Anti-sigma-F factor RsbW	1068	7.18358
Rv3808c	O53585	Galactofuranyl transferase GlfT2	1069	7.18261
Rv0563	P65815	Protease HtpX homolog	1070	7.18227
Rv0928	P0A5Y2	Phphate-binding protein PstS 3	1071	7.18179
Rv0019c	P71589	FHA domain-containing protein FhaB	1072	7.18133
Rv2297	P64979	Uncharacterized protein Rv2297/MT2354	1073	7.17981
Rv0811c	O53825	Conserved protein	1074	7.17889
Rv3627c	O06380	Conserved protein	1075	7.17823
Rv3794	P0A560	arabinyltransferase A	1076	7.17751
Rv2678c	O53231	Uroporphyrinogen decarboxylase	1077	7.17693
Rv0972c	P71539	Acyl-CoA dehydrogenase fadE12	1078	7.17626
Rv0458	P63937	aldehyde dehydrogenase	1079	7.17528
Rv0034	P64673	Uncharacterized protein Rv0034/MT0039	1080	7.17516
Rv0170	L7N4C4	MCE family protein 1B	1081	7.17496
Rv1379	P65941	Bifunctional protein PyrR	1082	7.17458
Rv1082	L7N5N8	Mycothiol S-conjugate amidase Mca	1083	7.17435
Rv3392c	P0C5C2	Cyclopropane mycolic acid synthase 1	1084	7.17333
Rv3095	P0A648	Uncharacterized HTH-type transcriptional regulator Rv3095/MT3179	1085	7.17319
Rv2984	P65768	Polyphphate kinase	1086	7.17295
Rv3144c	P95182	PPE family protein	1087	7.1724
Rv0772	P65893	Phphoribylamine--glycine ligase	1088	7.17178
Rv2680	O86317	Conserved protein	1089	7.17058
Rv1096	L7N4P7	Polysaccharide deacetylase,	1090	7.17011
Rv0014c	P0A5S4	Serine/threonine-protein kinase PknB	1091	7.16941
Rv0426c	L0T6M4	possible transmembrane protein	1092	7.16906
Rv1267c	P66799	Transcriptional regulatory protein EmbR	1093	7.16776
Rv2595	P65027	Antitoxin VapB40	1094	7.16619
Rv2607	P65682	Pyridoxine/pyridoxamine 5'-phphate oxidase	1095	7.16554
Rv3319	L7N605	succinate dehydrogenase (Iron-sulphur protein subunit) SdhB (Succinic dehydrogenase) (Fumarate reductase) (Fumarate dehydrogenase) (Fumaric hydrogenase)	1096	7.16364
Rv0196	O53647	Uncharacterized HTH-type transcriptional regulator Rv0196/MT0206	1097	7.16361
Rv0927c	O05919	Uncharacterized oxidoreductase Rv0927c/MT0954	1098	7.16325
Rv0015c	P65726	Serine/threonine-protein kinase PknA	1099	7.16313
Rv0176	L0T5R6	conserved Mce associated transmembrane protein	1100	7.16152
Rv2495c	O06159	Dihydrolipoyllysine-residue acyltransferase component of branched-chain alpha-ketoacid dehydrogenase complex	1101	7.1599
Rv0986	O53899	Uncharacterized ABC transporter ATP-binding protein Rv0986/MT1014	1102	7.15848
Rv1769	L0T7M6	Conserved protein	1103	7.15667
Rv0461	L0T5F9	transmembrane protein	1104	7.15564
Rv3322c	O53374	possible methyltransferase	1105	7.15452
Rv3888c	L7N4I9	conserved membrane protein	1106	7.15397
Rv0149	L7N539	possible quinone oxidoreductase (NADPH:quinone oxidoreductase) (Zeta-crystallin)	1107	7.15247
Rv1874	L0TAN5	Uncharacterized protein	1108	7.15204
Rv1679	L7N5R5	Acyl-CoA dehydrogenase,	1109	7.15125
Rv3838c	P96240	Prephenate dehydratase	1110	7.15066
Rv3409c	Q57307	Cholesterol oxidase	1111	7.15039
Rv1536	Q10765	Isoleucine--tRNA ligase	1112	7.15033
Rv3767c	O86359	S-adenyl-L-methionine-dependent methyltransferase Rv3767c/MT3874	1113	7.14448
Rv0072	O53617	Uncharacterized ABC transporter permease Rv0072/MT0078	1114	7.1422
Rv2584c	Q50637	Adenine phphoribyltransferase	1115	7.13903
Rv1916	L0T891	isocitrate lyase AceAb [second part] (Isocitrase) (Isocitratase) (Icl)	1116	7.13758
Rv1512	L0T6V9	nucleotide-sugar epimerase EpiA	1117	7.13704
Rv2604c	O06210	Glutamine amidotransferase subunit PdxT	1118	7.13685
Rv2790c	O33332	lipid-transfer protein Ltp1	1119	7.13637
Rv1421	P67106	UPF0042 nucleotide-binding protein Rv1421/MT1464	1120	7.1359
Rv1124	L7N587	Hydrolase, alpha/beta hydrolase fold family	1121	7.13421
Rv1854c	L7N5D1	NADH dehydrogenase	1122	7.13392
Rv2754c	P66930	Thymidylate synthase ThyX	1123	7.133
Rv3133c	P95193	Transcriptional regulatory protein DevR (DR)	1124	7.13062
Rv3120	L7N4F1	Uncharacterized protein	1125	7.12914
Rv1293	P0A5M4	Diaminopimelate decarboxylase	1126	7.12714
Rv3661	O69629	Uncharacterized protein Rv3661/MT3761	1127	7.12616
Rv0474	O53759	Uncharacterized HTH-type transcriptional regulator Rv0474/MT0491	1128	7.12525
Rv0791c	P71844	Conserved protein	1129	7.12467
Rv1695	P0A5S6	Inorganic polyphphate/ATP-NAD kinase	1130	7.12267
Rv2724c	O33229	acyl-CoA dehydrogenase FadE20	1131	7.12159
Rv0654	O06785	Carotenoid cleavage oxygenase	1132	7.12136
Rv2593c	P66744	Holliday junction ATP-dependent DNA helicase RuvA	1133	7.11955
Rv3385c	O50412	Antitoxin VapB46	1134	7.11876
Rv2405	L0TCF5	Conserved protein	1135	7.11737
Rv3488	O06351	Uncharacterized protein	1136	7.11638
Rv3272	L7N640	Uncharacterized protein	1137	7.11574
Rv3369	L7N5C2	Conserved protein	1138	7.11364
Rv2438c	P0A5L6	Glutamine-dependent NAD(+) synthetase	1139	7.11214
Rv0137c	P0A5L0	Peptide methionine sulfoxide reductase MsrA	1140	7.11116
Rv2955c	P95137	Conserved protein	1141	7.10921
Rv3818	O07805	Rieske 2Fe-2S iron-sulfur protein Rv3818/MT3926	1142	7.10863
Rv1638	P63380	UvrABC system protein A	1143	7.10544
Rv3825c	O07798	Phthioceranic/hydroxyphthioceranic acid synthase	1144	7.10459
Rv3040c	O53287	Conserved protein	1145	7.10226
Rv0119	L0T2J0	fatty-acid-CoA ligase FadD7 (Fatty-acid-CoA synthetase) (Fatty-acid-CoA synthase)	1146	7.10185
Rv3546	P71855	acetyl-CoA acetyltransferase FadA5 (Acetoacetyl-CoA thiolase)	1147	7.10175
Rv1336	P63873	O-phpherine sulfhydrylase	1148	7.10034
Rv3376	O50405	Phphatase Rv3376/MT3486	1149	7.09806
Rv3438	O06255	Conserved protein	1150	7.09733
Rv3536c	P71865	2-keto-4-pentenoate hydratase	1151	7.09694
Rv1428c	L7N4V2	Acyltransferase family protein	1152	7.09597
Rv3715c	P65990	Recombination protein RecR	1153	7.09381
Rv2682c	P0A554	1-deoxy-D-xylule-5-phphate synthase	1154	7.09332
Rv3141	L7N4X7	NADPH quinone oxidoreductase FadB4 (NADPH:quinone reductase) (Zeta-crystallin)	1155	7.08945
Rv2860c	O33342	Glutamine synthetase,	1156	7.08842
Rv3790	P72056	decaprenylphphoryl-beta-D-ribe oxidase	1157	7.08782
Rv2679	O53232	Enoyl-CoA hydratase/isomerase family protein	1158	7.08757
Rv1333	P64811	Uncharacterized protein Rv1333/MT1375	1159	7.08743
Rv2931	Q10977	Phthiocerol synthesis polyketide synthase type I PpsA	1160	7.08732
Rv3754	L0TGF7	Prephenate dehydrogenase TyrA (PDH) (Hydroxyphenylpyruvate synthase)	1161	7.08707
Rv1110	P0A5I0	4-hydroxy-3-methylbut-2-enyl diphphate reductase 1	1162	7.08672
Rv0830	O53841	S-adenyl-L-methionine-dependent methyltransferase Rv0830/MT0851	1163	7.085
Rv1698	P64883	Copper transporter MctB	1164	7.08228
Rv2082	Q10690	Uncharacterized protein Rv2082	1165	7.08167
Rv1722	L7N4C0	possible carboxylase	1166	7.08128
Rv2715	P0A572	Uncharacterized protein Rv2715/MT2788	1167	7.08095
Rv2158c	P65477	UDP-N-acetylmuramoyl-L-alanyl-D-glutamate--2,6-diaminopimelate ligase	1168	7.07972
Rv1926c	P0A5Q2	Immunogenic protein MPT63	1169	7.07951
Rv2051c	L0TBC5	Polyprenol-monophphomanne synthase Ppm1	1170	7.07911
Rv3579c	P96861	Uncharacterized tRNA/rRNA methyltransferase Rv3579c/MT3685	1171	7.07806
Rv1625c	P0A4Y0	Adenylate cyclase	1172	7.07558
Rv2829c	P71623	Ribonuclease VapC22	1173	7.07423
Rv1315	P0A5L2	UDP-N-acetylglucamine 1-carboxyvinyltransferase	1174	7.07357
Rv2327	L7N4X6	Conserved protein	1175	7.07335
Rv2869c	O33351	Zinc metalloprotease Rip1	1176	7.07037
Rv1387	Q7D8H6	Uncharacterized PPE family protein PPE20	1177	7.06985
Rv0999	L7N561	Uncharacterized protein	1178	7.06952
Rv3604c	O06278	conserved transmembrane protein rich in alanine and arginine and proline	1179	7.06822
Rv0120c	O07170	Elongation factor G-like protein	1180	7.06718
Rv0825c	O53836	Conserved protein	1181	7.06651
Rv3490	O06353	Trehale-phphate synthase	1182	7.06633
Rv2183c	L0T931	Conserved protein	1183	7.06453
Rv1920	L7N4N6	Acyltransferase family protein	1184	7.06202
Rv0820	O53832	Phphate import ATP-binding protein PstB 1	1185	7.05994
Rv2228c	P64955	Uncharacterized protein Rv2228c/MT2287	1186	7.05793
Rv2400c	L7N5J2	sulfate-binding lipoprotein SubI	1187	7.05645
Rv2315c	L7N4H4	Conserved protein	1188	7.05622
Rv1513	L7N4S9	Conserved protein	1189	7.0558
Rv1117	L7N500	Conserved protein	1190	7.0553
Rv0200	L7N5T8	possible conserved transmembrane protein	1191	7.05339
Rv3101c	P96293	Cell division protein FtsX	1192	7.05308
Rv2923c	P65055	Uncharacterized protein Rv2923c/MT2992	1193	7.05242
Rv2982c	P95113	Glycerol-3-phphate dehydrogenase [NAD(P)+]	1194	7.05158
Rv2949c	O86325	Chorismate--pyruvate lyase	1195	7.0515
Rv0901	P64757	Uncharacterized membrane protein ArfC	1196	7.05146
Rv1778c	L0T988	Uncharacterized protein	1197	7.05135
Rv0184	L7N562	Uncharacterized protein	1198	7.05003
Rv0421c	L7N628	Uncharacterized protein	1199	7.05003
Rv2139	P65908	Dihydroorotate dehydrogenase (quinone)	1200	7.04926
Rv0633c	P96923	possible exported protein	1201	7.0491
Rv1880c	P63721	cytochrome P450 140	1202	7.04864
Rv0994	O05577	Molybdopterin molybdenumtransferase 1	1203	7.04646
Rv3244c	O05889	Lipoprotein LpqB	1204	7.04579
Rv3261	P96866	2-phpho-L-lactate transferase	1205	7.04434
Rv3482c	O06345	conserved membrane protein	1206	7.04344
Rv2067c	P0A5G1	Uncharacterized protein Rv2067c/MT2127	1207	7.04191
Rv1566c	L0T8M6	possible Inv protein	1208	7.04131
Rv0059	L7N4F6	Uncharacterized protein	1209	7.04096
Rv2572c	Q50649	Aspartate--tRNA ligase	1210	7.04072
Rv3278c	L0TC25	conserved transmembrane protein	1211	7.04036
Rv1443c	L7N4T4	Uncharacterized protein	1212	7.04021
Rv0819	O53831	Mycothiol acetyltransferase	1213	7.03906
Rv2574	P65017	Uncharacterized protein Rv2574/MT2650	1214	7.03878
Rv0632c	P96907	Enoyl-CoA hydratase/isomerase family protein	1215	7.0383
Rv3203	L0TC47	possible lipase LipV	1216	7.03711
Rv2130c	P67017	L-cysteine:1D-myo-initol 2-amino-2-deoxy-alpha-D-glucopyranide ligase	1217	7.03551
Rv0759c	P0A5B5	Uncharacterized HIT-like protein Rv0759c/MT0784	1218	7.03346
Rv1465	L7N618	Nitrogen fixation protein NifU-related protein	1219	7.03157
Rv3015c	O53262	Uncharacterized protein	1220	7.03153
Rv0496	P65786	Uncharacterized protein Rv0496/MT0516	1221	7.02723
Rv2129c	L0T8Q7	oxidoreductase	1222	7.02617
Rv3197	L0TEL7	conserved ATP-binding protein ABC transporter	1223	7.02073
Rv2788	O33330	Iron repressor protein	1224	7.01982
Rv2750	O33292	Uncharacterized oxidoreductase Rv2750/MT2820	1225	7.01837
Rv1327c	P63531	Alpha-1,4-glucan:malte-1-phphate maltyltransferase	1226	7.0177
Rv2251	L0TBR2	possible flavoprotein	1227	7.01674
Rv0646c	P96935	lipase/esterase LipG	1228	7.0162
Rv3305c	Q7D5R0	Hydrolase, Ama/HipO/HyuC family	1229	7.01343
Rv3842c	P96236	glycerophphoryl diester phphodiesterase 1	1230	7.01068
Rv0544c	L7N5M9	possible conserved transmembrane protein	1231	7.01034
Rv3732	L7N4Y9	Conserved protein	1232	7.00873
Rv0410c	P65728	Serine/threonine-protein kinase PknG	1233	7.00753
Rv2499c	O06163	MoaC family protein	1234	7.00724
Rv0535	O06401	S-methyl-5'-thioadenine phphorylase	1235	7.00277
Rv0340	L7N4P8	Conserved protein	1236	7.00087
Rv1261c	P64787	nitroreductase Rv1261c/MT1299	1237	7.00082
Rv3013	O53260	Conserved protein	1238	6.99966
Rv0126	O07176	Trehale synthase/amylase TreS	1239	6.99749
Rv0568	P63715	cytochrome P450 135B1	1240	6.99745
Rv2113	L7N4S6	integral membrane protein	1241	6.99503
Rv2363	P63490	amidase AmiA2	1242	6.99446
Rv2418c	L7N5J7	Uncharacterized protein	1243	6.9931
Rv0529	L7N637	Cytochrome c assembly family protein	1244	6.99201
Rv2906c	P66968	tRNA (guanine-N(1)-)-methyltransferase	1245	6.99181
Rv1665	O06587	Alpha-pyrone synthesis polyketide synthase-like Pks11	1246	6.99035
Rv3753c	L7N5N7	Conserved protein	1247	6.99024
Rv1299	P66016	Peptide chain release factor 1	1248	6.98985
Rv1446c	L0T8A4	OXPP cycle protein OpcA	1249	6.98614
Rv1100	L0T8G0	Conserved protein	1250	6.98546
Rv0001	P49993	Chromomal replication initiator protein DnaA	1251	6.98452
Rv0168	L0T2Q9	Conserved integral membrane protein YRBE1B	1252	6.9842
Rv3262	P96867	Coenzyme F420:L-glutamate ligase	1253	6.98418
Rv3773c	L7N4W7	Conserved protein	1254	6.98272
Rv1231c	L7N5G0	membrane protein	1255	6.9827
Rv3642c	O06365	Uncharacterized protein	1256	6.98107
Rv2922c	Q10970	Chromome partition protein Smc	1257	6.98088
Rv2156c	P64259	Phpho-N-acetylmuramoyl-pentapeptide-transferase	1258	6.98025
Rv2510c	O06173	Conserved protein	1259	6.97991
Rv0800	O06634	M18 family aminopeptidase 2	1260	6.97932
Rv2930	Q10976	Long-chain-fatty-acid--AMP ligase FadD26	1261	6.97839
Rv0751c	P63935	3-hydroxyisobutyrate dehydrogenase	1262	6.97322
Rv0361	L7N4J8	conserved membrane protein	1263	6.97309
Rv0134	L7N5E1	Epoxide hydrolase	1264	6.97289
Rv0740;Rv0750	O53803;O53813	Uncharacterized protein ; Uncharacterized protein	1265	6.9727
Rv3048c	Q50549	Ribonucleide-diphphate reductase subunit beta nrdF2	1266	6.97117
Rv3127	O05800	Uncharacterized protein Rv3127/MT3212	1267	6.9711
Rv2518c	O53223	L,D-transpeptidase LdtB	1268	6.97103
Rv0324	L0T514	Sulfurtransferase	1269	6.97101
Rv3227	P22487	3-phphhikimate 1-carboxyvinyltransferase	1270	6.96799
Rv3301c	P65718	Phphate-specific transport system accessory protein PhoU homolog 1	1271	6.96731
Rv0435c	L7N5K4	Cell division control protein,	1272	6.96506
Rv2671	P71968	possible bifunctional enzyme riboflavin biynthesis protein RibD: diaminohydroxyphphoribylaminopyrimidine deaminase (Riboflavin-specific deaminase) + 5-amino-6-(5-phphoribylamino)uracil reductase (HTP reductase)	1273	6.96466
Rv1131	O08395	Citrate synthase	1274	6.9628
Rv1086	O53434	(2Z,6E)-farnesyl diphphate synthase	1275	6.96118
Rv2911	Q7D6F2	D-alanyl-D-alanine carboxypeptidase	1276	6.96066
Rv3645	O06362	Adenylate cyclase,	1277	6.96017
Rv2409c	L7N4B6	Conserved protein	1278	6.95986
Rv1580c	L7N5W4	PhiRv1 phage protein	1279	6.9598
Rv3602c	P0A5R0	Pantothenate synthetase	1280	6.95792
Rv1623c	Q7D892	Cytochrome d ubiquinol oxidase, subunit I	1281	6.95403
Rv1481	P64855	UPF0353 protein Rv1481/MT1528	1282	6.95313
Rv0312	L7N5E8	Conserved hypothetical proline and threonine rich protein	1283	6.95008
Rv2667	P0A524	Uncharacterized protein Rv2667/MT2741	1284	6.94923
Rv2999	O53246	conserved lipoprotein LppY	1285	6.94766
Rv0569	O53766	Uncharacterized protein Rv0569/MT0595	1286	6.94332
Rv0902c	P0A5Z8	Sensor-type histidine kinase PrrB	1287	6.94295
Rv0552	L0T401	Conserved protein	1288	6.93907
Rv0427c	L7N548	Exodeoxyribonuclease III	1289	6.93901
Rv2950c	P95141	Long-chain-fatty-acid--AMP ligase FadD29	1290	6.93799
Rv0956	P71554	Phphoribylglycinamide formyltransferase	1291	6.93669
Rv0538	L0T430	possible conserved membrane protein	1292	6.93654
Rv2305	Q50660	Uncharacterized protein Rv2305/MT2362	1293	6.93281
Rv0445c	O53730	ECF RNA polymerase sigma factor SigK	1294	6.9322
Rv3908	O05437	mutator protein MutT4	1295	6.93113
Rv3306c	Q7D5Q9	Hydrolase, Ama/HipO/HyuC family	1296	6.93026
Rv2114	L0T8P6	Conserved protein	1297	6.93007
Rv0044c	L7N5Z1	possible oxidoreductase	1298	6.92688
Rv0161	L0T5Q7	possible oxidoreductase	1299	6.9264
Rv2182c	L7N633	1-acylglycerol-3-phphate O-acyltransferase	1300	6.92618
Rv0483	P64703	L,D-transpeptidase Rv0483/MT0501	1301	6.92553
Rv1341	P64307	Non-canonical purine NTP pyrophphatase	1302	6.92519
Rv1833c	P64303	Haloalkane dehalogenase 2	1303	6.92425
Rv2726c	P63897	Diaminopimelate epimerase	1304	6.92424
Rv1008	L0T861	deoxyribonuclease TatD (YJJV protein)	1305	6.92105
Rv2314c	L7N5A8	Conserved protein	1306	6.91987
Rv0669c	O06769	Neutral ceramidase	1307	6.91955
Rv2063	Q8VJR2	antitoxin MazE7	1308	6.9191
Rv1362c	Q11032	Uncharacterized protein Rv1362c/MT1407	1309	6.91867
Rv1798	P63744	ESX-5 secretion system protein EccA5	1310	6.91803
Rv3492c	O06355	Conserved hypothetical Mce associated protein	1311	6.91691
Rv1631	P63826	Dephpho-CoA kinase	1312	6.91662
Rv0157A	L0T4J1	Conserved protein	1313	6.91464
Rv3795	P72030	arabinyltransferase B	1314	6.91456
Rv2001	Q10856	Uncharacterized protein Rv2001/MT2057	1315	6.91338
Rv2738c	O33281	Uncharacterized protein	1316	6.91214
Rv0433	P64693	Carboxylate-amine ligase Rv0433/MT0448	1317	6.91129
Rv0313	O07240	Uncharacterized protein Rv0313/MT0327	1318	6.91114
Rv3404c	P65073	Uncharacterized protein Rv3404c/MT3512	1319	6.91101
Rv1142c	L7N5B6	Enoyl-CoA hydratase/isomerase family protein	1320	6.90994
Rv2203	P64949	Uncharacterized protein Rv2203/MT2259	1321	6.9076
Rv2151c	P64168	Cell division protein FtsQ	1322	6.90685
Rv1422	P71691	gluconeogenesis factor	1323	6.90457
Rv3086	O53303	alcohol dehydrogenase D	1324	6.90342
Rv1909c	P0A582	Transcriptional regulator FurA	1325	6.901
Rv3232c	L7N5M0	Polyphphate kinase Ppk2 (Polyphphoric acid kinase)	1326	6.8993
Rv0166	L0T5R1	fatty-acid-CoA ligase FadD5 (Fatty-acid-CoA synthetase) (Fatty-acid-CoA synthase)	1327	6.89914
Rv3744	O69711	HTH-type transcriptional regulator NmtR	1328	6.8989
Rv1960c	P67298	Antitoxin ParD1	1329	6.89846
Rv1175c	L0T5X2	NADPH dependent 2,4-dienoyl-CoA reductase FadH (2,4-dienoyl coenzyme A reductase) (4-enoyl-CoA reductase)	1330	6.89804
Rv2080	Q10688	lipoprotein LppJ	1331	6.89567
Rv3586	O53571	DNA integrity scanning protein DisA	1332	6.89546
Rv0911	O05903	Conserved protein	1333	6.89441
Rv1904	L0T9L1	Anti-sigma factor antagonist	1334	6.88926
Rv1399c	P71667	Carboxylesterase NlhH	1335	6.88819
Rv3142c	L0TBY8	Uncharacterized protein	1336	6.88765
Rv2878c	P0A618	Soluble secreted antigen MPT53	1337	6.88717
Rv2959c	Q50457	Rhamnyl O-methyltransferase	1338	6.88685
Rv3626c	O06381	Uncharacterized protein	1339	6.88502
Rv2402	P71741	Trehalase	1340	6.88194
Rv1286	Q10600	Bifunctional enzyme CysN/CysC	1341	6.88094
Rv0906	P64759	Uncharacterized protein Rv0906/MT0929	1342	6.87938
Rv2065	P63839	Precorrin-8X methylmutase	1343	6.87934
Rv2149c	P67256	Laccase domain protein Rv2149c/MT2208	1344	6.87804
Rv1386	P0A682	Uncharacterized PE family protein PE15	1345	6.87734
Rv3515c;Rv3513c	Q7D5D8;O53558	Long-chain-fatty-acid--CoA ligase FadD19 ; Fatty-acid-CoA ligase-related protein	1346	6.8767
Rv2272	P64969	Uncharacterized protein Rv2272/MT2333	1347	6.87446
Rv2565	P0A642	Uncharacterized NTE family protein Rv2565/MT2641	1348	6.87233
Rv3275c	P96880	N5-carboxyaminoimidazole ribonucleotide mutase	1349	6.87223
Rv3802c	L7N611	conserved membrane protein	1350	6.87092
Rv2500c	O06164	Acyl-CoA dehydrogenase	1351	6.86875
Rv0478	P63929	Deoxyribe-phphate aldolase	1352	6.86773
Rv0769	P71824	Uncharacterized oxidoreductase Rv0769/MT0793	1353	6.86409
Rv1010	P66660	Ribomal RNA small subunit methyltransferase A	1354	6.86388
Rv0117	O33175	Oxidative stress response regulatory protein OxyS	1355	6.86289
Rv2852c	P65419	malate:quinone oxidoreductase	1356	6.8628
Rv3806c	O53583	Decaprenyl-phphate phphoribyltransferase	1357	6.86244
Rv3271c	L7N5K8	conserved integral membrane protein	1358	6.86186
Rv1181	L0T647	polyketide beta-ketoacyl synthase Pks4	1359	6.86017
Rv1143	O06543	alpha-methylacyl-CoA racemase Mcr (2-methylacyl-CoA racemase) (2-arylpropionyl-CoA epimerase )	1360	6.8562
Rv1126c	L7N622	Conserved protein	1361	6.85586
Rv0130	P96807	enoyl-CoA hydratase 1	1362	6.85264
Rv3091	O05770	Conserved protein	1363	6.85108
Rv1912c	L7N5G6	possible oxidoreductase FadB5	1364	6.85033
Rv2717c	O07216	UPF0678 fatty acid-binding protein-like protein Rv2717c/MT2790	1365	6.84925
Rv1003	P0A640	Ribomal RNA small subunit methyltransferase I	1366	6.84851
Rv0316	L7N5F4	Muconolactone isomerase,	1367	6.84792
Rv2954c	Q50461	U0002l	1368	6.8471
Rv0177	L7N5H6	conserved Mce associated protein	1369	6.84688
Rv1210	L7N613	DNA-3-methyladenine glycidase I	1370	6.84566
Rv3076	P95082	Uncharacterized protein	1371	6.84551
Rv0959A	P0CW30	antitoxin VapB9	1372	6.84258
Rv1615	L7N4U9	membrane protein	1373	6.84102
Rv3877	O69741	ESX-1 secretion system protein eccD1	1374	6.83996
Rv3168	O53318	aminoglycide phphotransferase	1375	6.839
Rv2751	O33293	Conserved protein	1376	6.83899
Rv3724B	L0TGB9	cutinase [second part] Cut5b	1377	6.83792
Rv3854c	P96223	FAD-containing monooxygenase EthA	1378	6.83749
Rv0050	P71707	Penicillin-binding protein 1A	1379	6.83703
Rv2748c	O33290	DNA translocase FtsK	1380	6.8363
Rv2394	L7N5X1	Gamma-glutamyltransferase	1381	6.83618
Rv1289	P64799	Uncharacterized protein Rv1289/MT1327	1382	6.8361
Rv0564c	P64188	glycerol-3-phphate dehydrogenase 2 [NAD(P)+]	1383	6.83479
Rv1556	P67436	Uncharacterized HTH-type transcriptional regulator Rv1556/MT1607	1384	6.83477
Rv1083	L7N5A1	Uncharacterized protein	1385	6.83394
Rv3315c	O53367	Cytidine deaminase	1386	6.83165
Rv1101c	O53449	UPF0118 membrane protein Rv1101c/MT1133	1387	6.82975
Rv2794c	O33336	Phphopantetheinyl transferase PptT (CoA:APO-[ACP]pantetheinephphotransferase) (CoA:APO-[acyl-carrier protein]pantetheinephphotransferase)	1388	6.82953
Rv0182c	L7N5U5	ECF RNA polymerase sigma factor SigG	1389	6.8288
Rv2206	P64951	Uncharacterized protein Rv2206/MT2262	1390	6.82856
Rv2569c	P0A5G5	Uncharacterized protein Rv2569c/MT2645	1391	6.82631
Rv2290	Q50675	lipoprotein LppO	1392	6.82598
Rv3819	L0TDN1	Uncharacterized protein	1393	6.82549
Rv1427c	L7N4M9	possible long-chain-fatty-acid--CoA ligase FadD12 (Fatty-acid-CoA synthetase) (Fatty-acid-CoA synthase)	1394	6.82359
Rv0711	P95059	possible arylsulfatase AtsA (Aryl-sulfate sulphohydrolase) (Arylsulphatase)	1395	6.82198
Rv3726	L7N4M0	possible dehydrogenase	1396	6.81972
Rv3268	L7N592	Uncharacterized protein	1397	6.81675
Rv0411c	L7N636	Amino acid ABC transporter, amino acid-binding protein	1398	6.81444
Rv2538c	P0A4Z4	3-dehydroquinate synthase	1399	6.81441
Rv1592c	O06598	inactive lipase Rv1592c/MT1628	1400	6.81266
Rv1719	L7N4F8	transcriptional regulatory protein	1401	6.81149
Rv3886c	L0TH18	alanine and proline rich membrane-anchored mycin MycP2 (Serine protease) (Subtilisin-like protease) (Subtilase-like) (Mycin-2)	1402	6.80965
Rv3014c	P63973	DNA ligase	1403	6.80963
Rv1711	P65842	Uncharacterized RNA pseudouridine synthase Rv1711/MT1751.1	1404	6.80943
Rv2567	Q50654	Uncharacterized protein Rv2567/MT2643	1405	6.80747
Rv2672	P71969	possible secreted protease	1406	6.80627
Rv3772	P72039	phenylalanine aminotransferase	1407	6.80611
Rv0404	P95213	Long-chain-fatty-acid--AMP ligase FadD30	1408	6.80486
Rv2474c	O53201	Uncharacterized protein	1409	6.80355
Rv1659	P0A4Z0	Argininuccinate lyase	1410	6.80254
Rv0883c	P64739	Uncharacterized protein Rv0883c/MT0906	1411	6.80221
Rv0959	P0A5D7	Uncharacterized protein Rv0959/MT0986	1412	6.80127
Rv2552c	P95001	shikimate 5-dehydrogenase AroE (5-dehydrhikimate reductase)	1413	6.79824
Rv0891c	Q10551	Uncharacterized protein Rv0891c/MT0915	1414	6.7973
Rv3631	O06376	possible transferase (Psibly glycyltransferase)	1415	6.79698
Rv0075	L7N5E9	Aminotransferase, class I	1416	6.79014
Rv2965c	P0A530	Phphopantetheine adenylyltransferase	1417	6.7867
Rv1471	Q7D8E1	Thioredoxin	1418	6.78657
Rv3793	P72059	arabinyltransferase C	1419	6.78615
Rv0343	O06294	Isoniazid-induced protein IniC	1420	6.78467
Rv1692	L7N4Y2	phphatase	1421	6.78402
Rv1092c	P63810	Pantothenate kinase	1422	6.784
Rv3835	P96243	Uncharacterized membrane protein Rv3835/MT3943	1423	6.78398
Rv0913c	O05905	Dioxygenase,	1424	6.78335
Rv0778	P63711	cytochrome P450 126	1425	6.78305
Rv3915	Q7D4L9	N-acetymuramyl-L-alanine amidase-related protein	1426	6.78294
Rv1911c	P67224	UPF0098 protein Rv1911c/MT1962	1427	6.78223
Rv0412c	L0T6E0	possible conserved membrane protein	1428	6.78209
Rv1938	P95276	Epoxide hydrolase	1429	6.78029
Rv1384	P57689	Carbamoyl-phphate synthase large chain	1430	6.77919
Rv2416c	P71727	Enhanced intracellular survival protein	1431	6.77882
Rv3260c	O53353	Transcriptional regulator WhiB2	1432	6.77788
Rv0777	P71832	Adenyluccinate lyase	1433	6.77586
Rv1406	P64134	Methionyl-tRNA formyltransferase	1434	6.77482
Rv2000	P64917	Uncharacterized protein Rv2000/MT2056	1435	6.77465
Rv0510	P64336	Porphobilinogen deaminase	1436	6.7745
Rv3807c	O53584	decaprenylphphoryl-5-phphoribe phphatase Rv3807c	1437	6.77255
Rv2737c	P0A5U4	Protein RecA	1438	6.77248
Rv1533	O06179	monooxygenase Rv1533	1439	6.77172
Rv2135c	L7N4R3	Conserved protein	1440	6.7693
Rv3797	L7N5F5	Acyl-CoA dehydrogenase,	1441	6.76707
Rv3408	Q50717	ribonuclease VapC47	1442	6.76593
Rv1097c	L7N4K8	membrane glycine and proline rich protein	1443	6.76289
Rv0936	P0A626	Phphate transport system permease protein PstA 2	1444	6.76116
Rv1516c	L0T8H7	sugar transferase	1445	6.76077
Rv0428c	L0T5C3	GCN5-related N-acetyltransferase	1446	6.75999
Rv0677c	P65380	membrane protein mmpS5	1447	6.75825
Rv0230c	P96413	Phphotriesterase homology protein	1448	6.75796
Rv2942	P65370	membrane protein mmpL7	1449	6.75738
Rv3550	P71851	Enoyl-CoA hydratase/isomerase family protein	1450	6.75734
Rv1844c	L0TAK2	6-phphogluconate dehydrogenase, decarboxylating	1451	6.75526
Rv0289	O53694	ESX-3 secretion-associated protein EspG3	1452	6.75218
Rv3157	O53307	NADH-quinone oxidoreductase subunit M	1453	6.7513
Rv1819c	Q50614	Vitamin B12 transport ATP-binding protein BacA	1454	6.75123
Rv1165	L7N4K6	GTP-binding elongation factor family protein	1455	6.75072
Rv2739c	O33282	possible alanine rich transferase	1456	6.75045
Rv2789c	O33331	Acyl-CoA dehydrogenase	1457	6.74844
Rv2681	O07183	Conserved hypothetical alanine rich protein	1458	6.7482
Rv1812c	O07220	NADH dehydrogenase-like protein Rv1812c/MT1860	1459	6.74757
Rv0678	O53786	Conserved protein	1460	6.7468
Rv0773c	P71828	Gamma-glutamyltransferase	1461	6.74397
Rv3423c	P0A4X2	Alanine racemase	1462	6.74391
Rv2410c	L7N4Z5	Conserved protein	1463	6.74139
Rv2008c	P64923	Uncharacterized protein Rv2008c/MT2064	1464	6.74098
Rv2793c	P62190	tRNA pseudouridine synthase B	1465	6.73825
Rv3324c	P65392	Cyclic pyranopterin monophphate synthase accessory protein 3	1466	6.73769
Rv3569c	P96851	4,5:9,10-diseco-3-hydroxy-5,9,17-trioxoandrta-1(10),2-diene-4-oate hydrolase	1467	6.73325
Rv2568c	P65009	Uncharacterized protein Rv2568c/MT2644	1468	6.73025
Rv3554	P71846	possible electron transfer protein FdxB	1469	6.72926
Rv3323c	L0TCG1	MoaD-MoaE fusion protein MoaX	1470	6.72771
Rv0955	P64771	Uncharacterized protein Rv0955/MT0982	1471	6.72698
Rv3608c	P0A578	Dihydropteroate synthase 1	1472	6.7264
Rv3922c	P67300	membrane protein insertion efficiency factor	1473	6.72628
Rv2018	L0TB40	Conserved protein	1474	6.72571
Rv2926c	P65057	Uncharacterized protein Rv2926c/MT2996	1475	6.72491
Rv1218c	L0T8R2	tetronasin-transport ATP-binding protein ABC transporter	1476	6.72425
Rv1688	P65412	3-methyladenine DNA glycylase	1477	6.7236
Rv2967c	P95127	Pyruvate carboxylase	1478	6.72238
Rv3535c	P71866	Acetaldehyde dehydrogenase	1479	6.71762
Rv3432c	O06249	Glutamate decarboxylase	1480	6.71018
Rv1656	P0A5M8	Ornithine carbamoyltransferase	1481	6.70753
Rv0508	P64727	Uncharacterized protein Rv0508/MT0529	1482	6.70617
Rv1597	L0T757	Uncharacterized protein	1483	6.70611
Rv1598c	L7N504	Conserved protein	1484	6.70603
Rv2673	P71970	Alpha-(1->3)-arabinofuranyltransferase	1485	6.70554
Rv3089	O53306	Long-chain-fatty-acid--CoA ligase FadD13	1486	6.70506
Rv3152	P65561	NADH-quinone oxidoreductase subunit H	1487	6.70221
Rv2335	P95231	Serine acetyltransferase	1488	6.7019
Rv1712	P63803	Cytidylate kinase	1489	6.70159
Rv1878	L7N4D7	Glutamine synthetase,	1490	6.69996
Rv0935	P0A628	Phphate transport system permease protein PstC 1	1491	6.69478
Rv2225	P0A5Q8	3-methyl-2-oxobutanoate hydroxymethyltransferase	1492	6.69099
Rv0392c	L7N4W5	NADH dehydrogenase	1493	6.69097
Rv3257c	L7N4Y0	Phphomannomutase	1494	6.69036
Rv1447c	P0A584	Gluce-6-phphate 1-dehydrogenase 2	1495	6.69017
Rv2212	P64265	Uncharacterized protein Rv2212/MT2268	1496	6.68989
Rv3755c	L7N5Z4	Conserved protein	1497	6.68954
Rv0857	O53869	Uncharacterized protein	1498	6.68838
Rv3104c	L0TEC3	possible conserved transmembrane protein	1499	6.68833
Rv3805c	O53582	Terminal beta-(1->2)-arabinofuranyltransferase	1500	6.68601
Rv2124c	O33259	Methionine synthase	1501	6.68525
Rv1622c	L7N600	Cytochrome d ubiquinol oxidase, subunit II	1502	6.68335
Rv0531	L7N571	possible conserved membrane protein	1503	6.68207
Rv3249c	L0TC92	possible transcriptional regulatory protein (Probably TetR-family)	1504	6.6813
Rv2842c	P67214	Ribome maturation factor RimP	1505	6.68072
Rv0070c	O53615	Serine hydroxymethyltransferase 2	1506	6.68034
Rv3548c	P71853	short-chain type dehydrogenase/reductase	1507	6.67995
Rv2590	Q50631	fatty-acid-CoA ligase FadD9 (Fatty-acid-CoA synthetase) (Fatty-acid-CoA synthase)	1508	6.67897
Rv2872	P65043	ribonuclease VapC43	1509	6.678
Rv2609c	O06205	MutT/nudix family protein	1510	6.67705
Rv3792	P72058	Arabinofuranyltransferase AftA	1511	6.67494
Rv1865c	L7N5R8	Oxidoreductase, short-chain dehydrogenase/reductase family	1512	6.67421
Rv2192c	P66992	Anthranilate phphoribyltransferase	1513	6.67369
Rv0274	L0T4W2	Conserved protein	1514	6.66818
Rv0167;Rv0587	L7N5B8;O07791	Conserved integral membrane protein YRBE1A ; Conserved hypothetical integral membrane protein YrbE2A	1515	6.668
Rv2597	P65029	Uncharacterized protein Rv2597/MT2673	1516	6.66527
Rv3870	O69735	ESX-1 secretion system protein EccCa1	1517	6.66379
Rv2234	P65716	low molecular weight protein-tyrine-phphatase	1518	6.6616
Rv1180	L0T5X5	polyketide beta-ketoacyl synthase Pks3	1519	6.6592
Rv1338	P63635	Glutamate racemase	1520	6.65903
Rv2527	P95026	ribonuclease VapC17	1521	6.65816
Rv1281c	P63395	Uncharacterized ABC transporter ATP-binding protein Rv1281c/MT1318	1522	6.6573
Rv3574	P96856	HTH-type transcriptional repressor KstR	1523	6.65573
Rv0128	L7N4E6	conserved transmembrane protein	1524	6.65206
Rv3437	O06254	possible conserved transmembrane protein	1525	6.65206
Rv2102	L0TBD3	Uncharacterized protein	1526	6.64945
Rv0356c	L0T3F3	Conserved protein	1527	6.64907
Rv2496c	O06160	3-methyl-2-oxobutanoate dehydrogenase subunit beta	1528	6.6465
Rv0495c	P64713	Uncharacterized protein Rv0495c/MT0515	1529	6.64497
Rv2217	Q10404	Octanoyltransferase	1530	6.64387
Rv1263;Rv3375	P63492;P63496	amidase AmiB2 ; amidase AmiD	1531	6.64209
Rv1538c	P63627	L-asparaginase	1532	6.63863
Rv3882c	O05462	ESX-1 secretion system protein EccE1	1533	6.63788
Rv2190c	P67473	endopeptidase Rv2190c/MT2245	1534	6.63758
Rv0872c	Q79FV3	PE-PGRS family protein PE	1535	6.63494
Rv2104c	O53502	antitoxin VapB37	1536	6.62908
Rv3695	O69663	possible conserved membrane protein	1537	6.62677
Rv2344c	P0A540	Deoxyguaninetriphphate triphphohydrolase-like protein	1538	6.625
Rv0973c	L7N5W9	Acetyl/propionyl-CoA carboxylase, alpha subunit	1539	6.62486
Rv1161;Rv1736c	O06559;P71994	Nitrate reductase alpha subunit ; Nitrate reductase-like protein NarX	1540	6.62465
Rv0839	O53851	Methyltransferase, UbiE/COQ5 family	1541	6.62277
Rv2240c	Q10522	Uncharacterized protein Rv2240c/MT2300	1542	6.62185
Rv2936	P96205	Doxorubicin resistance ATP-binding protein DrrA	1543	6.62119
Rv0958	L0T5E7	possible magnesium chelatase	1544	6.62092
Rv0365c	L7N4P9	Conserved protein	1545	6.61931
Rv0067c	L7N554	possible transcriptional regulatory protein (Psibly TetR-family)	1546	6.61919
Rv0048c	P71705	Uncharacterized protein Rv0048c/MT0054	1547	6.61758
Rv1215c	L7N526	Conserved protein	1548	6.61558
Rv1285	P65670	Sulfate adenylyltransferase subunit 2	1549	6.61345
Rv2795c	O33337	Uncharacterized protein	1550	6.61297
Rv0414c	P66916	Thiamine-phphate synthase	1551	6.61209
Rv1523	L0T737	methyltransferase	1552	6.61109
Rv1743	P72001	Serine/threonine-protein kinase PknE	1553	6.61035
Rv1657	P0A4Y8	Arginine repressor	1554	6.60855
Rv1280c	P66771	Uncharacterized protein Rv1280c/MT1317	1555	6.60756
Rv2503c	P63650	succinyl-CoA:3-ketoacid coenzyme A transferase subunit B	1556	6.60641
Rv1905c	O07727	D-amino-acid oxidase	1557	6.60428
Rv2350c	P95246	Phpholipase C 2	1558	6.604
Rv3588c	O53573	Carbonic anhydrase 2	1559	6.60254
Rv0319	P0A5R4	Pyrrolidone-carboxylate peptidase	1560	6.59939
Rv2125	L0T8X2	Uncharacterized protein	1561	6.59854
Rv0888	P64743	Uncharacterized protein Rv0888/MT0911	1562	6.59647
Rv0223c	P96405	Aldehyde dehydrogenase family protein	1563	6.59536
Rv2933	P96202	Phthiocerol synthesis polyketide synthase type I PpsC	1564	6.59475
Rv0782	P71834	protease II PtrBb [second part] (Oligopeptidase B)	1565	6.593
Rv0536	Q7D9P4	NAD-dependent epimerase/dehydratase family protein	1566	6.59073
Rv2611c	O06203	Phphatidylinitol mannide acyltransferase	1567	6.59001
Rv0158	L7N4U0	transcriptional regulatory protein (Psibly TetR-family)	1568	6.5871
Rv3496c	O53541	MCE family protein 4D	1569	6.58672
Rv1439c	L7N596	Uncharacterized protein	1570	6.5849
Rv3504	O53549	Acyl-CoA dehydrogenase,	1571	6.58312
Rv2870c	P64012	1-deoxy-D-xylule 5-phphate reductoisomerase	1572	6.58161
Rv2326c;Rv3236c	P63399;Q7D5V5	Uncharacterized ABC transporter ATP-binding protein Rv2326c/MT2388 ; Cation/proton antiporter,	1573	6.58114
Rv2100	P64945	Uncharacterized protein Rv2100/MT2160	1574	6.58112
Rv2771c	O33313	Uncharacterized protein	1575	6.58111
Rv1748	L7N5F1	Uncharacterized protein	1576	6.58014
Rv0989c	L0T701	polyprenyl-diphphate synthase GrcC2 (Polyprenyl pyrophphate synthetase)	1577	6.57914
Rv2374c	P64398	Heat-inducible transcription repressor HrcA	1578	6.57883
Rv0238	L7N4P6	possible transcriptional regulatory protein (Probably TetR-family)	1579	6.57823
Rv2042c	L7N5B3	Conserved protein	1580	6.57816
Rv2537c	P0A4Z6	3-dehydroquinate dehydratase	1581	6.57508
Rv1059	L0T5L0	Conserved protein	1582	6.57497
Rv2619c	O06194	Conserved protein	1583	6.5744
Rv0091	P67656	MTA/SAH nucleidase	1584	6.57296
Rv1360	P64831	Uncharacterized protein Rv1360/MT1405	1585	6.57166
Rv0301	O07228	Ribonuclease VapC2	1586	6.57006
Rv0899	P65593	Peptidoglycan-binding protein ArfA	1587	6.56939
Rv1207	P64139	Inactive dihydropteroate synthase 2	1588	6.56832
Rv1838c	P64901	ribonuclease VapC13	1589	6.5669
Rv1721c	P71979	antitoxin VapB12	1590	6.5668
Rv2153c	O06224	UDP-N-acetylglucamine--N-acetylmuramyl-(pentapeptide) pyrophphoryl-undecaprenol N-acetylglucamine transferase	1591	6.56664
Rv3545c	P63709	Steroid C26-monooxygenase	1592	6.56618
Rv3887c	O05457	ESX-2 secretion system protein eccD2	1593	6.56353
Rv3534c	P71867	4-hydroxy-2-oxovalerate aldolase	1594	6.56146
Rv0073	O53618	Uncharacterized ABC transporter ATP-binding protein Rv0073/MT0079	1595	6.55865
Rv0493c	Q11158	Uncharacterized protein Rv0493c/MT0513	1596	6.55853
Rv0713	P95061	conserved transmembrane protein	1597	6.55852
Rv0758	P71815	possible two component system response sensor kinase membrane associated PhoR	1598	6.55757
Rv3856c	L7N5A4	Uncharacterized protein	1599	6.55553
Rv0202c	P65374	membrane protein mmpL11	1600	6.55347
Rv2641	P0A5N6	Cadmium-induced protein CadI	1601	6.55152
Rv0786c	P71839	Conserved protein	1602	6.54911
Rv2781c	O33323	2-nitropropane dioxygenase,	1603	6.54887
Rv1618	L0T7F7	acyl-CoA thioesterase II TesB1	1604	6.54811
Rv2763c	P0A546	Dihydrofolate reductase	1605	6.54801
Rv1140	L7N5L0	integral membrane protein	1606	6.54705
Rv0344c	L7N643	Lipoprotein,	1607	6.54494
Rv0817c	O53829	conserved exported protein	1608	6.54353
Rv2932	Q10978	Phthiocerol synthesis polyketide synthase type I PpsB	1609	6.5428
Rv0337c	P63498	aspartate aminotransferase	1610	6.5384
Rv0052	L0T298	Conserved protein	1611	6.53823
Rv3483c	O06346	possible exported protein	1612	6.53811
Rv3609c	P64207	GTP cyclohydrolase 1	1613	6.53733
Rv3087	O53304	diacyglycerol O-acyltransferase Rv3087/MT3172	1614	6.53728
Rv0690c	P95036	Uncharacterized protein	1615	6.53642
Rv2855	O07927	Mycothione reductase	1616	6.53296
Rv0785	P71838	KsdD-like steroid dehydrogenase Rv0785	1617	6.5312
Rv1288	Q10614	Uncharacterized protein Rv1288/MT1326	1618	6.53098
Rv2522c	O53227	Peptidase, M20/M25/M40 family	1619	6.52727
Rv3130c	P0A650	diacyglycerol O-acyltransferase tgs1	1620	6.52635
Rv0940c	P64761	Uncharacterized protein Rv0940c/MT0967	1621	6.52534
Rv2592c	P66753	Holliday junction ATP-dependent DNA helicase RuvB	1622	6.52432
Rv1707	L7N616	conserved transmembrane protein	1623	6.52287
Rv3218	L7N4E9	Conserved protein	1624	6.52217
Rv2702	Q59568	Polyphphate glucokinase	1625	6.52014
Rv3313c	P63907	Adenine deaminase	1626	6.51812
Rv0502	P64723	Uncharacterized protein Rv0502/MT0523	1627	6.51191
Rv3909	L0TDX1	Conserved protein	1628	6.51138
Rv0135c	L7N632	possible transcriptional regulatory protein	1629	6.50938
Rv3673c	O69641	possible membrane-anchored thioredoxin-like protein (Thiol-disulfide interchange related protein)	1630	6.50821
Rv3433c	O06250	Bifunctional NAD(P)H-hydrate repair enzyme Nnr	1631	6.50814
Rv3309c	P0A658	Uracil phphoribyltransferase	1632	6.50609
Rv3815c	L7N4H9	Acyltransferase family protein	1633	6.50357
Rv2404c	P65269	Elongation factor 4	1634	6.50301
Rv2237	P64957	Uncharacterized protein Rv2237/MT2296	1635	6.5025
Rv1653	P63571	Arginine biynthesis bifunctional protein ArgJ	1636	6.50192
Rv2181	O53515	Polyprenol-phphate-manne-dependent alpha-(1-2)-phphatidylinitol mannide mannyltransferase	1637	6.50094
Rv3737	L0TDN2	conserved transmembrane protein	1638	6.50013
Rv2483c	O53208	Acyltransferase family protein	1639	6.49396
Rv3647c	O06361	Uncharacterized protein	1640	6.49195
Rv1990c	P64909	Uncharacterized protein Rv1990c/MT2044	1641	6.49171
Rv3782	Q7D4V6	Galactofuranyl transferase GlfT1	1642	6.4909
Rv3783	L7N5T9	O-antigen export system, permease protein	1643	6.49055
Rv0858c	O53870	N-succinyldiaminopimelate aminotransferase DapC	1644	6.49039
Rv2048c	L0TA10	Polyketide synthase Pks12	1645	6.48987
Rv3329	L0TFB0	aminotransferase	1646	6.48968
Rv3518c	O53563	cytochrome P450 142	1647	6.48714
Rv3384c	O50411	ribonuclease VapC46	1648	6.48688
Rv0398c	L7N5C8	possible secreted protein	1649	6.48652
Rv1595	P65499	L-aspartate oxidase	1650	6.48014
Rv1213	P64241	Gluce-1-phphate adenylyltransferase	1651	6.47989
Rv2155c	O06222	UDP-N-acetylmuramoylalanine--D-glutamate ligase	1652	6.47404
Rv1063c	P67098	Uncharacterized NTE family protein Rv1063c/MT1093	1653	6.47224
Rv0691c	P95037	mycofactocin biynthesis transcriptional regulator MftR	1654	6.47035
Rv2351c	Q04001	Phpholipase C 1	1655	6.46764
Rv1839c	P95167	antitoxin VapB13	1656	6.46526
Rv1962A	P0CW28	Antitoxin VapB35	1657	6.46453
Rv3058c	P95100	possible transcriptional regulatory protein (Probably TetR-family)	1658	6.46202
Rv2756c	O33298	possible type I restriction/modification system DNA methylase HsdM (M protein) (DNA methyltransferase)	1659	6.46162
Rv2612c	Q7D6W6	CDP-diacylglycerol--initol 3-phphatidyltransferase	1660	6.46138
Rv1779c	L0T7N5	possible integral membrane protein	1661	6.46042
Rv1527c	L0T6X5	polyketide synthase Pks5	1662	6.45888
Rv0216	P96398	Double hotdog hydratase	1663	6.45794
Rv3563	P96845	acyl-CoA dehydrogenase FadE32	1664	6.45599
Rv3132c	P95194	Redox sensor histidine kinase response regulator DevS	1665	6.45548
Rv0808	P65829	Amidophphoribyltransferase	1666	6.45474
Rv1162	L0T8U5	respiratory nitrate reductase (Beta chain) NarH	1667	6.45358
Rv0245	L7N5R9	Oxidoreductase,	1668	6.45232
Rv0949	P0A5A3	ATP-dependent DNA helicase UvrD1	1669	6.45208
Rv1704c	L0TA58	D-serine/alanine/glycine transporter protein CycA	1670	6.45022
Rv1977	L7N546	Conserved protein	1671	6.44817
Rv3691	O69659	Uncharacterized membrane protein Rv3691	1672	6.44787
Rv3131	P95195	NAD(P)H nitroreductase RV3131/MT3217	1673	6.44531
Rv0537c	L7N5S3	integral membrane protein	1674	6.44433
Rv0482	P65460	UDP-N-acetylenolpyruvoylglucamine reductase	1675	6.44251
Rv0948c	P64767	Intracellular chorismate mutase	1676	6.43944
Rv2752c	O33294	ribonuclease J Rv2752c	1677	6.43693
Rv1647	L0T7I7	Adenylate cyclase (ATP pyrophphate-lyase) (Adenylyl cyclase)	1678	6.43356
Rv0286	Q7DA35	Uncharacterized PPE family protein PPE4	1679	6.43247
Rv0010c	P71580	Uncharacterized protein Rv0010c/MT0013	1680	6.42857
Rv3786c	P0A5H1	Uncharacterized protein Rv3786c/MT3894	1681	6.42844
Rv2840c	P71612	Uncharacterized protein	1682	6.42667
Rv3562	P96844	Acyl-CoA dehydrogenase,	1683	6.42571
Rv2252	O53526	Diacylglycerol kinase	1684	6.42119
Rv3719	O69686	Conserved protein	1685	6.42118
Rv3161c	L7N4W1	possible dioxygenase	1686	6.41961
Rv2101	L0TBI9	helicase HelZ	1687	6.41939
Rv0876c	Q10564	Uncharacterized protein Rv0876c/MT0899	1688	6.41726
Rv1361c	Q11031	Uncharacterized PPE family protein PPE19	1689	6.41164
Rv0098	P64685	Uncharacterized protein Rv0098/MT0107	1690	6.40739
Rv0419	L7N5I7	possible lipoprotein peptidase LpqM	1691	6.40487
Rv3317	L0TC66	succinate dehydrogenase (Hydrophobic membrane anchor subunit) SdhD (Succinic dehydrogenase) (Fumarate reductase) (Fumarate dehydrogenase) (Fumaric hydrogenase)	1692	6.4048
Rv3817	L7N4U8	Aminoglycide 3'-phphotransferase	1693	6.40231
Rv3796	L0TGS6	Conserved protein	1694	6.40071
Rv3765c	O69730	transcriptional regulatory protein TcrX	1695	6.40066
Rv1514c	P71793	Uncharacterized glycyltransferase Rv1514c/MT1564	1696	6.39832
Rv3362c	L7N5N6	ATP/GTP-binding protein	1697	6.39601
Rv3025c	O53272	Cysteine desulfurase	1698	6.38968
Rv0438c	O53725	Molybdopterin molybdenumtransferase 2	1699	6.38934
Rv1167c	L7N5M2	transcriptional regulatory protein	1700	6.38469
Rv1025	L0T5H8	Conserved protein	1701	6.38338
Rv2561/Rv2562	Q50737	Uncharacterized protein Rv2561/Rv2562/MT2638	1702	6.38286
Rv0595c	O07783	Toxin VapC4	1703	6.38142
Rv1713	P64057	GTPase Der	1704	6.37885
Rv3226c	L7N4Y7	Uncharacterized protein	1705	6.37842
Rv3342	P65348	Uncharacterized methyltransferase Rv3342/MT3445	1706	6.3767
Rv1266c	Q11053	Serine/threonine-protein kinase PknH	1707	6.37614
Rv3544c	P71857	acyl-CoA dehydrogenase FadE28	1708	6.37528
Rv2962c	P95130	PGL/p-HBAD biynthesis rhamnyltransferase	1709	6.37133
Rv0077c	L0T2I5	oxidoreductase	1710	6.36836
Rv2846c	O05813	Uncharacterized MFS-type transporter EfpA	1711	6.36773
Rv0551c	L7N4Z0	fatty-acid-CoA ligase FadD8 (Fatty-acid-CoA synthetase) (Fatty-acid-CoA synthase)	1712	6.36685
Rv3731	L0TDE1	possible ATP-dependent DNA ligase LigC (Polydeoxyribonucleotide synthase [ATP]) (Polynucleotide ligase [ATP]) (Sealase) (DNA repair protein) (DNA joinase)	1713	6.36376
Rv2760c	O33302	antitoxin VapB42	1714	6.3629
Rv0542c	O06408	2-succinylbenzoate--CoA ligase	1715	6.36258
Rv0880	P67745	Uncharacterized HTH-type transcriptional regulator Rv0880/MT0903.1	1716	6.36135
Rv2174	O53508	Alpha-(1->6)-mannopyranyltransferase A	1717	6.35574
Rv1069c	L0T5L9	Conserved protein	1718	6.35199
Rv2548A	Q8VJG0	Conserved protein	1719	6.35093
Rv0221	P96403	diacyglycerol O-acyltransferase Rv0221/MT0231	1720	6.34838
Rv0300	O07227	Antitoxin VapB2	1721	6.34801
Rv2197c	Q10389	Uncharacterized protein Rv2197c/MT2253	1722	6.34729
Rv2502c	O06165	acetyl-/propionyl-CoA carboxylase (Beta subunit) AccD1	1723	6.34577
Rv2063A	P0CL62	mRNA interferase MazF7	1724	6.34471
Rv2948c	P96283	p-hydroxybenzoic acid--AMP ligase FadD22	1725	6.34463
Rv0971c	L7N584	Enoyl-CoA hydratase/isomerase family protein	1726	6.34445
Rv1773c	L0T983	transcriptional regulatory protein	1727	6.34333
Rv2397c	P0A4W2	Sulfate/thiulfate import ATP-binding protein CysA	1728	6.3428
Rv0490	P0A600	Sensor-like histidine kinase senX3	1729	6.34048
Rv1943c	P95271	Antitoxin MazE5	1730	6.33463
Rv2417c	P67368	DegV domain-containing protein Rv2417c/MT2490	1731	6.33353
Rv1118c	L7N4J7	Conserved protein	1732	6.33031
Rv1107c	P67456	Exodeoxyribonuclease 7 small subunit	1733	6.32883
Rv1160	O06558	8-oxo-dGTP diphphatase 2	1734	6.32713
Rv1898	P67119	UPF0045 protein Rv1898/MT1949	1735	6.3249
Rv0598c	O07780	ribonuclease VapC27	1736	6.32459
Rv2821c	P71631	CRISPR type III-associated RAMP protein Csm3	1737	6.32428
Rv1019	L0T728	transcriptional regulatory protein (Probably TetR-family)	1738	6.32228
Rv2585c	Q50636	Uncharacterized lipoprotein Rv2585c/MT2662	1739	6.32031
Rv0693	P95039	mycofactocin radical SAM maturase MftC	1740	6.31624
Rv2005c	P64921	Universal stress protein Rv2005c/MT2061	1741	6.3158
Rv3677c	O69645	Metallo-beta-lactamase superfamily protein	1742	6.31526
Rv0214	L7N5T5	fatty-acid-CoA ligase FadD4 (Fatty-acid-CoA synthetase) (Fatty-acid-CoA synthase)	1743	6.31357
Rv0415	L7N4G7	Amino acid oxidase flavoprotein ThiO,	1744	6.31161
Rv3035	O53282	Conserved protein	1745	6.31158
Rv0866	O53878	Molybdopterin synthase catalytic subunit 2	1746	6.30972
Rv1822	P63753	CDP-diacylglycerol--glycerol-3-phphate 3-phphatidyl-transferase 1	1747	6.3063
Rv0695	P95041	mycofactocin system creatinine amidohydrolase family protein MftE	1748	6.30578
Rv2360c	L0TAZ8	Uncharacterized protein	1749	6.30447
Rv3136A	Q8VJ68	Conserved protein	1750	6.30434
Rv2134c	L7N533	Conserved protein	1751	6.30395
Rv0941c	L7N4F7	Uncharacterized protein	1752	6.30268
Rv2173	L7N4G8	Polyprenyl synthetase	1753	6.30175
Rv2366c	P67130	UPF0053 protein Rv2366c/MT2435	1754	6.29918
Rv2343c	P63962	DNA primase	1755	6.29872
Rv0138	L7N5M4	Uncharacterized protein	1756	6.2962
Rv2622	O06190	possible methyltransferase (Methylase)	1757	6.29572
Rv2169c	L7N4F3	conserved transmembrane protein	1758	6.29488
Rv1249c	L7N5Z8	possible membrane protein	1759	6.29449
Rv1990A	Q8VJS7	possible dehydrogenase	1760	6.29422
Rv2728c	O33233	Conserved alanine rich protein	1761	6.29217
Rv0904c	P63405	acetyl-coenzyme A carboxylase carboxyl transferase subunit beta	1762	6.29046
Rv2843	O05816	conserved transmembrane alanine rich protein	1763	6.28874
Rv1385	P0A5M6	Orotidine 5'-phphate decarboxylase	1764	6.28841
Rv2152c	P65472	UDP-N-acetylmuramate--L-alanine ligase	1765	6.28769
Rv0937c	L7N5V9	DNA repair protein MT0964	1766	6.28569
Rv2881c	P63758	Phphatidate cytidylyltransferase	1767	6.27722
Rv1495	P64859	mRNA interferase MazF4	1768	6.27669
Rv2420c	L7N5P4	Ribomal silencing factor RsfS	1769	6.27316
Rv2934	P96203	Phthiocerol synthesis polyketide synthase type I PpsD	1770	6.27289
Rv1529	L7N5Q8	Acyl-CoA synthase	1771	6.27077
Rv1033c	Q50806	Response regulator homolog TrcR	1772	6.26642
Rv0799c	O07180	Conserved protein	1773	6.26626
Rv3228	L7N5W6	Uncharacterized protein	1774	6.26378
Rv0387c	L0T6I4	Uncharacterized protein	1775	6.25871
Rv2095c	Q10704	Protein PafC	1776	6.25559
Rv1660	P94995	Polyketide synthase-like Pks10	1777	6.253
Rv3498c	O53543	Mce-family protein Mce4B	1778	6.25285
Rv2976c	P67071	Uracil-DNA glycylase	1779	6.25263
Rv1882c	L7N4J1	Oxidoreductase, short-chain dehydrogenase/reductase family	1780	6.25239
Rv0064A	P0CW29	antitoxin VapB1	1781	6.25081
Rv3134c	P95192	Universal stress protein Rv3134c/MT3220	1782	6.24964
Rv0457c	L0T3M9	peptidase	1783	6.24961
Rv1687c	L7N5V7	Antibiotic resistance ABC transporter, efflux system, ATP-binding protein	1784	6.24925
Rv2027c	O53473	Hypoxia sensor histidine kinase response regulator DT	1785	6.24873
Rv2713	P66006	soluble pyridine nucleotide transhydrogenase	1786	6.24719
Rv2032	O53476	NAD(P)H nitroreductase acg	1787	6.24272
Rv3137	P95189	Histidinol-phphatase	1788	6.24142
Rv1290c	P0A5E3	Uncharacterized protein Rv1290c/MT1328	1789	6.23985
Rv3190A	Q8VJ59	Conserved protein	1790	6.2389
Rv1473	L7N557	ABC transporter, ATP-binding protein	1791	6.2388
Rv0756c	P71813	Uncharacterized protein	1792	6.2386
Rv3487c	O06350	Carboxylesterase LipF	1793	6.23747
Rv3251c	L0TES5	Rubredoxin	1794	6.2295
Rv1885c	O07746	Secreted chorismate mutase	1795	6.22611
Rv3820c	Q7D4T4	Trehale-2-sulfate acyltransferase papA2	1796	6.22469
Rv0025	P71595	Uncharacterized protein Rv0025/MT0028	1797	6.22183
Rv3644c	O06363	possible DNA polymerase	1798	6.22134
Rv3712	O69679	Mur ligase family protein	1799	6.21875
Rv2862c	O33344	Uncharacterized protein	1800	6.21759
Rv1876	P63697	Bacterioferritin	1801	6.21519
Rv1823	P64891	UPF0749 protein Rv1823/MT1871	1802	6.21471
Rv0065	O53610	ribonuclease VapC1	1803	6.21139
Rv0861c	O53873	DNA helicase Ercc3	1804	6.20817
Rv3033	O53280	Uncharacterized protein	1805	6.20766
Rv3290c	P63509	L-lysine-epsilon aminotransferase	1806	6.20674
Rv0498	P64717	Uncharacterized protein Rv0498/MT0518	1807	6.20556
Rv1455	L0T9G1	Conserved protein	1808	6.2048
Rv2463	L7N502	Esterase	1809	6.20428
Rv2977c	P95118	Thiamine-monophphate kinase	1810	6.20298
Rv2066	P66877	Cobalamin biynthesis protein CobIJ	1811	6.2026
Rv2939	P96208	Phthiocerol/phthiodiolone dimycoceryl transferase	1812	6.2017
Rv0123	L7N5Q9	DNA-binding protein, CopG family	1813	6.20039
Rv2650c	P71947	possible PhiRv2 prophage protein	1814	6.20036
Rv0509	P64328	Glutamyl-tRNA reductase	1815	6.19648
Rv2443	L7N5L1	C4-dicarboxylate transport protein	1816	6.19457
Rv3696c	O69664	Glycerol kinase	1817	6.19273
Rv1022	L0T8E2	conserved lipoprotein LpqU	1818	6.19262
Rv2361c	P60479	Decaprenyl diphphate synthase	1819	6.19243
Rv1691	L7N4N2	Uncharacterized protein	1820	6.1882
Rv1380	P65613	Aspartate carbamoyltransferase	1821	6.18608
Rv1242	O50457	ribonuclease VapC33	1822	6.1835
Rv0303	L7N583	Oxidoreductase, short-chain dehydrogenase/reductase family	1823	6.17123
Rv1045	L7N4P5	Uncharacterized protein	1824	6.17088
Rv1485	P0A576	Ferrochelatase	1825	6.16912
Rv1326c	Q10625	1,4-alpha-glucan branching enzyme GlgB	1826	6.16456
Rv0029	L0T5H2	Uncharacterized protein	1827	6.16355
Rv2775	O33317	GCN5-related N-acetyltransferase	1828	6.16355
Rv2231c	P63500	Uncharacterized aminotransferase Rv2231c/MT2290	1829	6.16253
Rv3766	L0TDH6	Uncharacterized protein	1830	6.15797
Rv3207c	L0TBU8	Conserved protein	1831	6.15694
Rv2531c	Q7D6Y7	Decarboxylase, Orn/Lys/Arg family	1832	6.15262
Rv1632c	L7N4N0	Uncharacterized protein	1833	6.15045
Rv2707	O07208	conserved transmembrane alanine and leucine rich protein	1834	6.14999
Rv1208	O05309	Glucyl-3-phphoglycerate synthase	1835	6.14619
Rv0802c	O06632	succinyl-CoA transferase Rv0802c	1836	6.14607
Rv0676c	O53784	membrane protein mmpL5	1837	6.14264
Rv3855	P96222	HTH-type transcriptional regulator EthR	1838	6.13982
Rv1486c	P71766	Uncharacterized protein Rv1486c/MT1533	1839	6.13956
Rv2539c	P0A4Z2	Shikimate kinase	1840	6.13814
Rv1547	P63977	DNA polymerase III subunit alpha	1841	6.1344
Rv0069c	P66773	L-serine dehydratase	1842	6.13338
Rv3758c	L0TGN6	possible moprotectant (Glycine betaine/carnitine/choline/L-proline) transport ATP-binding protein ABC transporter ProV	1843	6.12571
Rv0597c	O07781	Uncharacterized protein	1844	6.12352
Rv0272c	L0T667	Uncharacterized protein	1845	6.12248
Rv2473	O53200	possible alanine and proline rich membrane protein	1846	6.12215
Rv1524	P64865	Uncharacterized glycyltransferase Rv1524/MT1575	1847	6.12195
Rv1108c	P67447	Exodeoxyribonuclease 7 large subunit	1848	6.12192
Rv2583c	P66014	Bifunctional (p)ppGpp synthase/hydrolase relA	1849	6.11949
Rv0798c	O07181	29 kDa antigen CFP29	1850	6.11902
Rv0794c	Q79FW1	Mercuric reductase/glutathione reductase/ dihydrolipoamide dehydrogenase	1851	6.11701
Rv1188	L7N4T0	proline dehydrogenase	1852	6.11564
Rv3365c	L7N5S1	Conserved protein	1853	6.11554
Rv1174c	L7N4A9	Low molecular weight T-cell antigen TB8.4	1854	6.11438
Rv0047c	L0T291	Conserved protein	1855	6.11368
Rv1259	P64785	Uncharacterized protein Rv1259/MT1297.1	1856	6.10408
Rv1742	L7N5F9	Uncharacterized protein	1857	6.09951
Rv3034c	O53281	acetyltransferase Rv3034c	1858	6.09857
Rv2629	O06183	Uncharacterized protein Rv2629/MT2704	1859	6.09809
Rv2743c	O33286	possible conserved transmembrane alanine rich protein	1860	6.09764
Rv0518	L7N573	possible exported protein	1861	6.09663
Rv3092c	O05771	conserved integral membrane protein	1862	6.09468
Rv2566	Q50732	Long conserved protein	1863	6.08969
Rv0003	Q59586	DNA replication and repair protein RecF	1864	6.08814
Rv2170	L7N553	GCN5-related N-acetyltransferase	1865	6.08746
Rv1364c	Q11034	Uncharacterized protein Rv1364c/MT1410	1866	6.08171
Rv3299c	L0TCD9	arylsulfatase AtsB (Aryl-sulfate sulphohydrolase) (Sulfatase)	1867	6.0812
Rv1496	P63577	GTPase Rv1496/MT1543	1868	6.07635
Rv2263	L7N5F2	Oxidoreductase, short-chain dehydrogenase/reductase family	1869	6.07225
Rv2850c	O05809	Uncharacterized protein Rv2850c/MT2916	1870	6.07192
Rv0539	P0A597	Uncharacterized glycyltransferase Rv0539/MT0564	1871	6.07033
Rv1890c	L7N4D0	Uncharacterized protein	1872	6.0703
Rv2602	O33215	ribonuclease VapC41	1873	6.06993
Rv3472	O06337	Conserved protein	1874	6.06837
Rv1389	P0A5I4	Guanylate kinase	1875	6.06292
Rv3693	O69661	possible conserved membrane protein	1876	6.06288
Rv2526	P95027	antitoxin VapB17	1877	6.06217
Rv2484c	O53209	diacyglycerol O-acyltransferase Rv2484c/MT2557	1878	6.0616
Rv1701	P67636	Tyrine recombinase XerD	1879	6.06145
Rv1235	Q7D8J9	Trehale-binding lipoprotein LpqY	1880	6.0613
Rv0406c	L0T6K3	Beta lactamase like protein	1881	6.05953
Rv1367c	Q11037	Uncharacterized protein Rv1367c/MT1414	1882	6.05884
Rv2705c	O07206	Uncharacterized protein	1883	6.05461
Rv3339c	P65097	Isocitrate dehydrogenase [NADP]	1884	6.05392
Rv3919c	O53597	Ribomal RNA small subunit methyltransferase G	1885	6.04642
Rv2913c	P65530	Uncharacterized protein Rv2913c/MT2981	1886	6.04293
Rv1312	Q10620	Uncharacterized protein Rv1312/MT1352	1887	6.04269
Rv1132	L0T601	Conserved membrane protein	1888	6.03918
Rv3267	L0TDM8	Conserved protein (CPSA-related protein)	1889	6.03842
Rv3225c	L7N4T5	Acetyltransferase, GNAT family	1890	6.03599
Rv1426c	L0T883	esterase LipO	1891	6.03523
Rv3328c	L0TCG5	ECF RNA polymerase sigma factor SigJ	1892	6.03282
Rv1867	L0T843	Conserved protein	1893	6.03242
Rv1497	L0T9T1	esterase LipL	1894	6.03169
Rv0501	P0A5D1	Uncharacterized protein Rv0501/MT0522	1895	6.03109
Rv0162c	Q7DAC8	Alcohol dehydrogenase, zinc-containing	1896	6.02833
Rv1761c	L7N4D2	possible exported protein	1897	6.02502
Rv3243c	L0TBY9	Uncharacterized protein	1898	6.02214
Rv2851c	P67104	UPF0039 protein Rv2851c/MT2917	1899	6.02123
Rv0908	P0A504	cation-transporting ATPase E	1900	6.01937
Rv2764c	P67044	Thymidylate synthase	1901	6.01903
Rv2668	P71965	possible exported alanine and valine rich protein	1902	6.01858
Rv0526	L7N507	possible thioredoxin protein (Thiol-disulfide interchange protein)	1903	6.01778
Rv2747	O33289	Amino-acid acetyltransferase	1904	6.01397
Rv1564c	P0A4Y4	Glycogen operon protein GlgX homolog	1905	6.01334
Rv3077	Q6MX15	possible hydrolase	1906	6.01072
Rv3136	Q7D623	Uncharacterized PPE family protein PPE51	1907	6.00988
Rv1472	O53163	enoyl-CoA hydratase echA12	1908	6.00719
Rv2937	P96206	Doxorubicin resistance ABC transporter permease protein DrrB	1909	6.00307
Rv0081	O53626	Uncharacterized HTH-type transcriptional regulator Rv0081/MT0088	1910	6.00208
Rv2221c	P69942	Glutamate-ammonia-ligase adenylyltransferase	1911	6.00013
Rv3049c	O53294	Monooxygenase, flavin-binding family	1912	5.99784
Rv1274	Q11045	lipoprotein LprB	1913	5.99053
Rv1492	P65485	methylmalonyl-CoA mutase small subunit	1914	5.9898
Rv2148c	P67083	UPF0001 protein Rv2148c/MT2207	1915	5.98744
Rv3617	O06266	Epoxide hydrolase	1916	5.98399
Rv2242	P63749	Uncharacterized protein Rv2242/MT2302	1917	5.98385
Rv3220c	O05846	sensor histidine kinase pdtaS	1918	5.98087
Rv2824c	P71628	CRISPR-associated endoribonuclease Cas6	1919	5.9788
Rv0087	L0T5H4	possible formate hydrogenase HycE (FHL)	1920	5.97532
Rv1253	Q11039	ATP-dependent RNA helicase DeaD	1921	5.97452
Rv0079	O53624	Uncharacterized protein Rv0079/MT0086	1922	5.97357
Rv1610	L7N4Z1	possible conserved membrane protein	1923	5.9705
Rv3054c	P95105	Uncharacterized protein	1924	5.9704
Rv0768	P71823	Aldehyde dehydrogenase	1925	5.96922
Rv0131c	L7N5Y8	Acyl-CoA dehydrogenase,	1926	5.96206
Rv1866	L0T7X6	Conserved protein	1927	5.95793
Rv2232	P68911	Uncharacterized protein Rv2232/MT2292	1928	5.95743
Rv1129c	L7N534	DNA-binding protein,	1929	5.95194
Rv1996	P0A5F7	Universal stress protein Rv1996/MT2052	1930	5.94606
Rv1152	L7N5Y9	transcriptional regulatory protein	1931	5.94317
Rv0293c	L0T610	Conserved protein	1932	5.94253
Rv3279c	P96884	BirA bifunctional protein	1933	5.93772
Rv3032	O53279	Glycogen synthase	1934	5.93055
Rv3484	O06347	possible conserved protein CpsA	1935	5.92953
Rv1607	L7N4X3	Cation/proton antiporter	1936	5.92723
Rv1459c	O53150	Alpha-(1->6)-mannopyranyltransferase Rv1459c	1937	5.92589
Rv1085c	P67157	UPF0073 membrane protein Rv1085c/MT1117	1938	5.92253
Rv2759c	P67242	ribonuclease VapC42	1939	5.91673
Rv2138	L7N4G9	Lipoprotein,	1940	5.91434
Rv3053c	P95106	Glutaredoxin NrdH,	1941	5.90941
Rv3398c	P0A5H8	(2E,6E)-farnesyl diphphate synthase	1942	5.90451
Rv3591c	O06157	Hydrolase, alpha/beta hydrolase fold family	1943	5.90395
Rv0835	O53846	possible lipoprotein LpqQ	1944	5.89931
Rv0092	Q10876	Cation-transporting P-type ATPase A	1945	5.89526
Rv1500	P71781	glycyltransferases	1946	5.89043
Rv3079c	P95079	Conserved protein	1947	5.89033
Rv2047c	P65684	Uncharacterized protein Rv2047c/MT2107	1948	5.88572
Rv0023	P67704	Uncharacterized HTH-type transcriptional regulator Rv0023/MT0026	1949	5.88375
Rv3061c	P95097	Acyl-CoA dehydrogenase,	1950	5.88211
Rv1246c	O50461	Toxin RelE	1951	5.88089
Rv1179c	L0T7J0	Uncharacterized protein	1952	5.88041
Rv2375	L7N574	Uncharacterized protein	1953	5.87483
Rv1429	L0T9L4	Conserved protein	1954	5.87428
Rv3024c	P66976	tRNA-specific 2-thiouridylase MnmA	1955	5.87082
Rv1166	O50422	monoacyl phphatidylinitol tetramannide-binding protein LpqW	1956	5.87056
Rv3560c	P96842	Acyl-CoA dehydrogenase,	1957	5.8683
Rv0567	L0T421	methyltransferase/methylase	1958	5.86654
Rv1678	L0TAB3	integral membrane protein	1959	5.85797
Rv2470	P0A595	Group 2 truncated hemoglobin GlbO	1960	5.85684
Rv3510c	O53555	Conserved protein	1961	5.85575
Rv2782c	P0A5S8	Uncharacterized zinc protease Rv2782c/MT2852	1962	5.84778
Rv3291c	P96896	Leucine-responsive regulatory protein	1963	5.84367
Rv1345	P0A4X8	Long-chain-fatty-acid--[acyl-carrier-protein] ligase MbtM	1964	5.83715
Rv3405c	P67442	Uncharacterized HTH-type transcriptional regulator Rv3405c/MT3513	1965	5.8371
Rv2062c	L0TB84	Cobalamin biynthesis protein CobN	1966	5.83693
Rv2249c	P64182	Glycerol-3-phphate dehydrogenase 1	1967	5.83352
Rv3526	P71875	3-ketteroid-9-alpha-monooxygenase oxygenase subunit	1968	5.83304
Rv1586c	L0T8P2	PhiRv1 integrase	1969	5.83172
Rv0346c	P0A4W0	L-asparagine permease 2	1970	5.8239
Rv0275c	Q7DA42	possible transcriptional regulatory protein (Psibly TetR-family)	1971	5.82305
Rv3700c	O69668	Pyridoxal-phphate-dependent protein EgtE	1972	5.82132
Rv0074	L7N543	Conserved protein	1973	5.82076
Rv1976c	L7N5G7	Uncharacterized protein	1974	5.81761
Rv2946c	P96285	inactive phenolphthiocerol synthesis polyketide synthase type I Pks1	1975	5.8159
Rv2421c	O86328	nicotinate-nucleotide adenylyltransferase	1976	5.81021
Rv2550c	P95003	Antitoxin VapB20	1977	5.80827
Rv3406	P65075	Uncharacterized dioxygenase Rv3406/MT3514	1978	5.80817
Rv3259	L0TCA1	Uncharacterized protein	1979	5.80599
Rv3059	P95099	cytochrome P450 136	1980	5.80565
Rv1173	O50429	FO synthase	1981	5.80188
Rv0133	L7N608	GCN5-related N-acetyltransferase	1982	5.79991
Rv0528	L0T3X2	conserved transmembrane protein	1983	5.79909
Rv1319c	P0A4Y2	Uncharacterized protein Rv1319c/MT1361	1984	5.79365
Rv0845	O53857	sensor histidine kinase NarS	1985	5.78667
Rv0441c	P0A5C7	Uncharacterized protein Rv0441c/MT0457	1986	5.78633
Rv2922.1c Rv2922A	P69419	Acylphphatase	1987	5.78593
Rv2677c	P0A5A7	Protoporphyrinogen oxidase	1988	5.785
Rv1633	P67422	UvrABC system protein B	1989	5.78497
Rv3031	O53278	1,4-alpha-glucan branching enzyme Rv3031	1990	5.77192
Rv2223c	P65821	Carboxylesterase B	1991	5.77107
Rv0625c	P67115	TVP38/TMEM64 family membrane protein Rv0625c/MT0653	1992	5.76956
Rv3497c Rv3494c	O53542	MCE family protein 4C	1993	5.76779
Rv1279	P64263	Uncharacterized GMC-type oxidoreductase Rv1279/MT1316	1994	5.76548
Rv3308	L7N5L3	Phphomannomutase	1995	5.7648
Rv0923c	O05915	Uncharacterized protein	1996	5.7647
Rv3286c	Q7D5S2	RNA polymerase sigma factor SigF	1997	5.7561
Rv0078	L7N4U6	transcriptional regulatory protein	1998	5.75609
[truncated: 159 more rows]
