# Supplementary material for: Comparative Proteomic Analyses of Avirulent, Virulent, and Clinical Strains of Mycobacterium tuberculosis Identify Strain-specific Patterns
Source: J Biol Chem. 2016 May 5;291(27):14257–73. doi: 10.1074/jbc.M115.666123 (PMC4933181; doi:10.1074/jbc.M115.666123)
Supplement: Supplemental Data [file 10.1074_M115.666123_jbc.M115.666123-6.xlsx]

## Sheet: ANOVA significant
Supplementary Table 6. The complete list of proteins that passed ANOVA significance test
					Z-score normalized LFQ intensity values
Gene names	Protein names	Fasta headers	UniProt names	Functional category tuberculist	JAL3	JAL4	JAL2	JAL1	BND4	BND3	BND2	BND1	Ra4	Ra2	Ra3	Ra1	Rv4	Rv3	Rv2	Rv1	Interpro name	MIM	PRINTS name	Prosite name	Reactome	SMART name	PDB	GOBP name	GOMF name	GOCC name	GOBP slim name	GOCC slim name	KEGG name	Pfam	GSEA	Keywords	GOBP	GOMF	GOCC	GOBP slim	GOCC slim	Interpro	KEGG	PRINTS	Prosite	Protein name	SGD	SMART	Taxonomy
Rv1695	Inorganic polyphphate/ATP-NAD kinase	>sp|P0A5S6|PPNK_MYCTU Inorganic polyphosphate/ATP-NAD kinase OS=Mycobacterium tuberculosis GN=ppnK PE=1 SV=1	PPNK_MYCTU	Genes involved in intermediary metabolism and respiration	-0.834857	-0.851258	-1.64433	-1.41042	0.85216	0.850245	0.937041	0.715573	0.668489	-0.749935	-1.31634	-0.612783	0.753905	0.854071	1.01979	0.768634	ATP-NAD_kinase_dom_1;ATP-NAD_kinase_PpnK-typ;ATP-NAD_kinase_PpnK-typ_all-b;PolyP/ATP_NADK_prd						1U0R;1U0T;1Y3H;1Y3I	biosynthetic process;cellular biosynthetic process;cellular component assembly;cellular component organization;cellular component organization or biogenesis;cellular metabolic process;cellular nitrogen compound biosynthetic process;cellular nitrogen compound metabolic process;cellular process;coenzyme biosynthetic process;coenzyme metabolic process;cofactor biosynthetic process;cofactor metabolic…	adenyl nucleotide binding;adenyl ribonucleotide binding;ATP binding;binding;catalytic activity;cation binding;ion binding;kinase activity;metal ion binding;NAD+ kinase activity;nucleotide binding;phosphotransferase activity, alcohol group as acceptor;purine nucleotide binding;purine ribonucleoside triphosphate binding;purine ribonucleotide binding;ribonucleotide binding;transferase activity;trans…	cell part;cytoplasm;intracellular part	biosynthetic process;cellular component assembly;cellular component organization;cellular metabolic process;cellular nitrogen compound metabolic process;cellular process;cofactor metabolic process;growth;heterocycle metabolic process;macromolecular complex assembly;metabolic process;nitrogen compound metabolic process;nucleobase-containing compound metabolic process;nucleobase-containing small mo…	cell part;cytoplasm	Nicotinate and nicotinamide metabolism	NAD_kinase		3D-structure;ATP-binding;Completeproteome;Cytoplasm;Kinase;NAD;NADP;Nucleotide-binding;Referenceproteome;Transferase	GO:0006139;GO:0006461;GO:0006732;GO:0006733;GO:0006739;GO:0006741;GO:0006753;GO:0006793;GO:0006796;GO:0006797;GO:0006807;GO:0008152;GO:0009058;GO:0009108;GO:0009117;GO:0009165;GO:0009987;GO:0016043;GO:0018130;GO:0019359;GO:0019362;GO:0019363;GO:0019674;GO:0022607;GO:0034641;GO:0034654;GO:0040007;GO:0043933;GO:0044237;GO:0044238;GO:0044249;GO:0044271;GO:0044281;GO:0046483;GO:0046496;GO:0051186;GO:…	GO:0000166;GO:0003824;GO:0003951;GO:0005488;GO:0005524;GO:0016301;GO:0016740;GO:0016772;GO:0016773;GO:0017076;GO:0030554;GO:0032553;GO:0032555;GO:0032559;GO:0035639;GO:0043167;GO:0043169;GO:0046872	GO:0005737;GO:0044424;GO:0044464	GO:0006139;GO:0006461;GO:0006793;GO:0006807;GO:0008152;GO:0009058;GO:0009117;GO:0009987;GO:0016043;GO:0022607;GO:0034641;GO:0040007;GO:0044237;GO:0044238;GO:0044281;GO:0046483;GO:0051186;GO:0055086;GO:0065003	GO:0005737;GO:0044464	IPR002504;IPR016064;IPR017437;IPR017438	ko00760			Inorganic polyphosphate/ATP-NAD kinase			Mycobacterium tuberculosis
Rv1794	Conserved protein	>tr|L7N4S5|L7N4S5_MYCTU Conserved protein OS=Mycobacterium tuberculosis GN=MT1843 PE=4 SV=1	L7N4S5_MYCTU	Genes conserved hypotheticals	-0.471966	-1.70697	-1.01964	-1.1957	1.54528	0.319177	0.803324	0.680386	0.88062	-0.521129	-1.36604	-0.72541	0.698041	0.581082	1.20136	0.297597	EspG													ESX-1_EspG		Completeproteome;Referenceproteome						IPR025734							Mycobacterium tuberculosis
Rv3270	manganese/zinc-exporting P-type ATPase	>sp|P0A502|CTPC_MYCTU Probable manganese/zinc-exporting P-type ATPase OS=Mycobacterium tuberculosis GN=ctpC PE=3 SV=1	CTPC_MYCTU	Genes involved in cell wall and cell processes	0.105935	-2.51765	-0.749519	-0.472144	-1.24302	0.286371	0.155074	-0.30459	1.10857	1.07652	1.40768	1.27423	0.059007	0.0407423	0.107296	-0.334511	ATPase_P-typ_cyto_domN;ATPase_P-typ_P_site;ATPase_P-typ_transduc_dom_A;Cation_transp_P_typ_ATPase;Cation_transp_P-typ_ATPase_IB;HAD-like_dom		CATATPASE	ATPASE_E1_E2					active transmembrane transporter activity;adenyl nucleotide binding;adenyl ribonucleotide binding;ATP binding;ATPase activity;ATPase activity, coupled;ATPase activity, coupled to movement of substances;ATPase activity, coupled to transmembrane movement of ions;ATPase activity, coupled to transmembrane movement of substances;binding;catalytic activity;cation binding;cation transmembrane transporte…	cell part;extracellular region;integral to membrane;intrinsic to membrane;membrane;membrane part;plasma membrane		cell part;extracellular region;membrane;plasma membrane		E1-E2_ATPase;Hydrolase		ATP-binding;Cellmembrane;Completeproteome;Hydrolase;Magnesium;Membrane;Metal-binding;Nucleotide-binding;Phosphoprotein;Referenceproteome;Transmembrane;Transmembranehelix		GO:0000166;GO:0003824;GO:0005215;GO:0005488;GO:0005524;GO:0008324;GO:0015075;GO:0015399;GO:0015405;GO:0016462;GO:0016787;GO:0016817;GO:0016818;GO:0016820;GO:0016887;GO:0017076;GO:0017111;GO:0019829;GO:0022804;GO:0022857;GO:0022891;GO:0022892;GO:0030554;GO:0032553;GO:0032555;GO:0032559;GO:0035639;GO:0042623;GO:0042625;GO:0042626;GO:0043167;GO:0043169;GO:0043492;GO:0046872	GO:0005576;GO:0005886;GO:0016020;GO:0016021;GO:0031224;GO:0044425;GO:0044464		GO:0005576;GO:0005886;GO:0016020;GO:0044464	IPR001757;IPR008250;IPR018303;IPR023214;IPR023299;IPR027256		PR00119	PS00154	Probable cation-transporting P-type ATPase C			Mycobacterium tuberculosis
Rv1126c	Conserved protein	>tr|L7N622|L7N622_MYCTU Conserved protein OS=Mycobacterium tuberculosis GN=MT1158 PE=4 SV=1	L7N622_MYCTU	Genes conserved hypotheticals	-1.15171	-0.331476	-1.11824	-1.2267	-0.436678	-0.921664	-0.889947	-0.278451	0.795199	0.982926	0.956654	-0.168733	2.14918	-0.0732467	1.22065	0.492226																Completeproteome;Referenceproteome													Mycobacterium tuberculosis
Rv2888c	amidase AmiC	>sp|P63494|AMI3_MYCTU Putative amidase AmiC OS=Mycobacterium tuberculosis GN=amiC PE=3 SV=1	AMI3_MYCTU	Genes involved in intermediary metabolism and respiration	-1.70716	-1.18044	-0.482023	-1.0702	-0.730391	-0.883225	0.0967808	-0.249172	1.03574	1.86904	1.29263	1.22166	0.0667383	0.344584	0.13127	0.244165	Amidase;Amidase_CS;Amidase_dom			AMIDASES					amidase activity;carbon-nitrogen ligase activity, with glutamine as amido-N-donor;catalytic activity;hydrolase activity;hydrolase activity, acting on carbon-nitrogen (but not peptide) bonds;hydrolase activity, acting on carbon-nitrogen (but not peptide) bonds, in linear amides;ligase activity;ligase activity, forming carbon-nitrogen bonds	cell part;cell wall;external encapsulating structure;membrane;plasma membrane		cell part;cell wall;external encapsulating structure;membrane;plasma membrane	Aminobenzoate degradation;Arginine and proline metabolism;Cyanoamino acid metabolism;Phenylalanine metabolism;Styrene degradation;Tryptophan metabolism	Amidase		Completeproteome;Hydrolase;Referenceproteome		GO:0003824;GO:0004040;GO:0016787;GO:0016810;GO:0016811;GO:0016874;GO:0016879;GO:0016884	GO:0005618;GO:0005886;GO:0016020;GO:0030312;GO:0044464		GO:0005618;GO:0005886;GO:0016020;GO:0030312;GO:0044464	IPR000120;IPR020556;IPR023631	ko00330;ko00360;ko00380;ko00460;ko00627;ko00643		PS00571	Putative amidase AmiC			Mycobacterium tuberculosis
Rv3667	Acetyl-coenzyme A synthetase	>sp|O69635|ACSA_MYCTU Acetyl-coenzyme A synthetase OS=Mycobacterium tuberculosis GN=acsA PE=1 SV=1	ACSA_MYCTU	Genes involved in lipid metabolism	-1.31019	-0.825502	-0.848918	-2.19763	-0.0903341	-0.242467	0.0677439	-0.560721	1.23837	1.78021	0.317518	1.05789	0.319276	0.646567	0.404728	0.243458	Ac_CoA_lig;Acyl-CoA_synth_DUF3448;AMP-binding_CS;AMP-dep_Synth/Lig;DUF4009			AMP_BINDING				acetate metabolic process;acetyl-CoA biosynthetic process;acetyl-CoA biosynthetic process from acetate;acetyl-CoA metabolic process;biosynthetic process;carboxylic acid metabolic process;cellular biosynthetic process;cellular ketone metabolic process;cellular metabolic process;cellular process;coenzyme biosynthetic process;coenzyme metabolic process;cofactor biosynthetic process;cofactor metaboli…	acetate-CoA ligase activity;acid-thiol ligase activity;adenyl nucleotide binding;adenyl ribonucleotide binding;AMP binding;ATP binding;binding;catalytic activity;cation binding;CoA-ligase activity;ion binding;ligase activity;ligase activity, forming carbon-sulfur bonds;metal ion binding;nucleotide binding;purine nucleotide binding;purine ribonucleoside triphosphate binding;purine ribonucleotide b…	cell part;cell wall;external encapsulating structure;membrane;plasma membrane	biosynthetic process;cellular ketone metabolic process;cellular metabolic process;cellular process;cofactor metabolic process;metabolic process;organic acid metabolic process;small molecule metabolic process	cell part;cell wall;external encapsulating structure;membrane;plasma membrane	Carbon fixation pathways in prokaryotes;Glycolysis / Gluconeogenesis;Methane metabolism;Propanoate metabolism;Pyruvate metabolism	AMP-binding;DUF3448;DUF4009		Acetylation;ATP-binding;Completeproteome;Ligase;Magnesium;Metal-binding;Nucleotide-binding;Referenceproteome	GO:0006082;GO:0006083;GO:0006084;GO:0006085;GO:0006732;GO:0008152;GO:0009058;GO:0009108;GO:0009987;GO:0019427;GO:0019752;GO:0032787;GO:0042180;GO:0043436;GO:0044237;GO:0044249;GO:0044281;GO:0051186;GO:0051188	GO:0000166;GO:0003824;GO:0003987;GO:0005488;GO:0005524;GO:0016208;GO:0016405;GO:0016874;GO:0016877;GO:0016878;GO:0017076;GO:0030554;GO:0032553;GO:0032555;GO:0032559;GO:0035639;GO:0043167;GO:0043169;GO:0046872	GO:0005618;GO:0005886;GO:0016020;GO:0030312;GO:0044464	GO:0006082;GO:0008152;GO:0009058;GO:0009987;GO:0042180;GO:0044237;GO:0044281;GO:0051186	GO:0005618;GO:0005886;GO:0016020;GO:0030312;GO:0044464	IPR000873;IPR011904;IPR020845;IPR024597;IPR025110	ko00010;ko00620;ko00640;ko00680;ko00720		PS00455	Acetyl-coenzyme A synthetase			Mycobacterium tuberculosis
Rv1650	Phenylalanine--tRNA ligase beta subunit	>sp|P94985|SYFB_MYCTU Phenylalanine--tRNA ligase beta subunit OS=Mycobacterium tuberculosis GN=pheT PE=3 SV=1	SYFB_MYCTU	Genes part of information pathways	-1.54735	-0.569294	-0.226332	-1.56883	-0.224206	-0.795542	-0.00276401	-0.556649	1.77246	1.13287	1.187	0.992703	1.18588	0.0165328	-0.0569943	-0.739497	B3/B4_tRNA-bd;DNA-bd_dom_put;NA-bd_OB-fold;PheS_beta_Fdx_antiC-bd;Phe-tRNA_synthase_B3/B4;Phe-tRNA-ligase_IIc_bsu_bac;tRNA_synthase_B5-dom;tRNA-bd_dom			B5;FDX_ACB;TRBD		B3_4;B5;FDX-ACB		amine metabolic process;amino acid activation;carboxylic acid metabolic process;cellular amine metabolic process;cellular amino acid metabolic process;cellular ketone metabolic process;cellular macromolecule metabolic process;cellular metabolic process;cellular nitrogen compound metabolic process;cellular process;growth;macromolecule metabolic process;metabolic process;ncRNA metabolic process;ncR…	adenyl nucleotide binding;adenyl ribonucleotide binding;aminoacyl-tRNA ligase activity;ATP binding;binding;catalytic activity;cation binding;ion binding;ligase activity;ligase activity, forming aminoacyl-tRNA and related compounds;ligase activity, forming carbon-oxygen bonds;magnesium ion binding;metal ion binding;nucleic acid binding;nucleotide binding;phenylalanine-tRNA ligase activity;purine n…	cell part;cell wall;cytoplasm;external encapsulating structure;intracellular part;membrane;plasma membrane	amine metabolic process;cellular amino acid metabolic process;cellular ketone metabolic process;cellular metabolic process;cellular nitrogen compound metabolic process;cellular process;growth;macromolecule metabolic process;metabolic process;nitrogen compound metabolic process;nucleobase-containing compound metabolic process;organic acid metabolic process;primary metabolic process;RNA metabolic p…	cell part;cell wall;cytoplasm;external encapsulating structure;membrane;plasma membrane	Aminoacyl-tRNA biosynthesis	B3_4;B5;FDX-ACB;tRNA_bind		Aminoacyl-tRNAsynthetase;ATP-binding;Completeproteome;Cytoplasm;Ligase;Magnesium;Metal-binding;Nucleotide-binding;Proteinbiosynthesis;Referenceproteome;RNA-binding;tRNA-binding	GO:0006082;GO:0006139;GO:0006396;GO:0006399;GO:0006418;GO:0006432;GO:0006520;GO:0006807;GO:0008033;GO:0008152;GO:0009308;GO:0009987;GO:0016070;GO:0019752;GO:0034470;GO:0034641;GO:0034660;GO:0040007;GO:0042180;GO:0043038;GO:0043039;GO:0043170;GO:0043436;GO:0044106;GO:0044237;GO:0044238;GO:0044260;GO:0044281;GO:0090304	GO:0000049;GO:0000166;GO:0000287;GO:0003676;GO:0003723;GO:0003824;GO:0004812;GO:0004826;GO:0005488;GO:0005524;GO:0016874;GO:0016875;GO:0016876;GO:0017076;GO:0030554;GO:0032553;GO:0032555;GO:0032559;GO:0035639;GO:0043167;GO:0043169;GO:0046872	GO:0005618;GO:0005737;GO:0005886;GO:0016020;GO:0030312;GO:0044424;GO:0044464	GO:0006082;GO:0006139;GO:0006396;GO:0006399;GO:0006418;GO:0006520;GO:0006807;GO:0008033;GO:0008152;GO:0009308;GO:0009987;GO:0016070;GO:0034641;GO:0040007;GO:0042180;GO:0043170;GO:0044237;GO:0044238;GO:0044281	GO:0005618;GO:0005737;GO:0005886;GO:0016020;GO:0030312;GO:0044464	IPR002547;IPR004532;IPR005121;IPR005146;IPR005147;IPR009061;IPR012340;IPR020825	ko00970		PS50886;PS51447;PS51483	Phenylalanine--tRNA ligase beta subunit		SM00873;SM00874;SM00896	Mycobacterium tuberculosis
Rv2112c	Pup deamidase/depupylase	>sp|O33247|DOP_MYCTU Pup deamidase/depupylase OS=Mycobacterium tuberculosis GN=dop PE=1 SV=2	DOP_MYCTU	Genes involved in intermediary metabolism and respiration	-1.56453	-1.36941	-0.889483	-1.24518	0.431737	-0.345665	-0.197486	-0.417529	1.66669	0.868758	0.776588	0.741391	1.70893	0.104257	0.151131	-0.420209	Pup_deamidase;Pup_ligase/deamidase							catabolic process;cellular catabolic process;cellular macromolecule catabolic process;cellular macromolecule metabolic process;cellular metabolic process;cellular process;cellular protein metabolic process;macromolecule catabolic process;macromolecule metabolic process;macromolecule modification;metabolic process;modification-dependent macromolecule catabolic process;modification-dependent protei…	adenyl nucleotide binding;adenyl ribonucleotide binding;ATP binding;binding;catalytic activity;hydrolase activity;hydrolase activity, acting on carbon-nitrogen (but not peptide) bonds;hydrolase activity, acting on carbon-nitrogen (but not peptide) bonds, in linear amides;nucleotide binding;peptidase activity;purine nucleotide binding;purine ribonucleoside triphosphate binding;purine ribonucleotid…		catabolic process;cellular metabolic process;cellular process;macromolecule metabolic process;macromolecule modification;metabolic process;multi-organism process;pathogenesis;primary metabolic process;protein metabolic process;protein modification by small protein conjugation or removal;protein modification process;proteolysis;proteolysis involved in cellular protein catabolic process			Pup_ligase		ATP-binding;Completeproteome;Hydrolase;Nucleotide-binding;Referenceproteome;Virulence	GO:0006464;GO:0006508;GO:0008152;GO:0009056;GO:0009057;GO:0009405;GO:0009987;GO:0010498;GO:0019538;GO:0019941;GO:0032446;GO:0043170;GO:0043412;GO:0043632;GO:0044237;GO:0044238;GO:0044248;GO:0044260;GO:0044265;GO:0044267;GO:0051603;GO:0051704;GO:0070490;GO:0070647	GO:0000166;GO:0003824;GO:0005488;GO:0005524;GO:0008233;GO:0016787;GO:0016810;GO:0016811;GO:0017076;GO:0030554;GO:0032553;GO:0032555;GO:0032559;GO:0035639		GO:0006464;GO:0006508;GO:0008152;GO:0009056;GO:0009405;GO:0009987;GO:0019538;GO:0043170;GO:0043412;GO:0044237;GO:0044238;GO:0051603;GO:0051704;GO:0070647		IPR004347;IPR022366				Pup deamidase/depupylase			Mycobacterium tuberculosis
Rv2996c	D-3-phphoglycerate dehydrogenase	>sp|P0A544|SERA_MYCTU D-3-phosphoglycerate dehydrogenase OS=Mycobacterium tuberculosis GN=serA PE=1 SV=1	SERA_MYCTU	Genes involved in intermediary metabolism and respiration	-1.05146	-0.543062	-0.0258103	-1.75361	-0.795426	-0.799122	-0.650702	-0.887476	1.81073	0.788268	1.60696	0.676229	0.794673	0.675599	0.107221	0.0469815	ACT_dom;D-3-Phosphoglycerate_DH;D-isomer_2_OHA_DH_cat_dom;D-isomer_2_OHA_DH_NAD-bd;NAD(P)-bd_dom			D_2_HYDROXYACID_DH_1;D_2_HYDROXYACID_DH_2;D_2_HYDROXYACID_DH_3			1YGY;3DC2;3DDN	amine biosynthetic process;amine metabolic process;biosynthetic process;carboxylic acid biosynthetic process;carboxylic acid metabolic process;cellular amine metabolic process;cellular amino acid biosynthetic process;cellular amino acid metabolic process;cellular biosynthetic process;cellular component assembly;cellular component organization;cellular component organization or biogenesis;cellular…	amine binding;amino acid binding;binding;carboxylic acid binding;catalytic activity;coenzyme binding;cofactor binding;NAD binding;nucleotide binding;oxidoreductase activity;oxidoreductase activity, acting on CH-OH group of donors;oxidoreductase activity, acting on the CH-OH group of donors, NAD or NADP as acceptor;phosphoglycerate dehydrogenase activity	cell part;cell wall;external encapsulating structure;membrane;plasma membrane	amine metabolic process;biosynthetic process;cellular amino acid metabolic process;cellular component assembly;cellular component organization;cellular ketone metabolic process;cellular metabolic process;cellular nitrogen compound metabolic process;cellular process;growth;macromolecular complex assembly;metabolic process;nitrogen compound metabolic process;organic acid metabolic process;primary m…	cell part;cell wall;external encapsulating structure;membrane;plasma membrane	Glycine, serine and threonine metabolism;Methane metabolism	2-Hacid_dh;2-Hacid_dh_C;ACT		3D-structure;Amino-acidbiosynthesis;Completeproteome;NAD;Oxidoreductase;Referenceproteome;Serinebiosynthesis	GO:0006082;GO:0006461;GO:0006520;GO:0006563;GO:0006564;GO:0006807;GO:0008152;GO:0008652;GO:0009058;GO:0009069;GO:0009070;GO:0009308;GO:0009309;GO:0009987;GO:0016043;GO:0016053;GO:0019752;GO:0022607;GO:0034641;GO:0040007;GO:0042180;GO:0043436;GO:0043933;GO:0044106;GO:0044237;GO:0044238;GO:0044249;GO:0044271;GO:0044281;GO:0044283;GO:0046394;GO:0051259;GO:0051260;GO:0051262;GO:0051289;GO:0065003;GO:…	GO:0000166;GO:0003824;GO:0004617;GO:0005488;GO:0016491;GO:0016597;GO:0016614;GO:0016616;GO:0031406;GO:0043176;GO:0048037;GO:0050662;GO:0051287	GO:0005618;GO:0005886;GO:0016020;GO:0030312;GO:0044464	GO:0006082;GO:0006461;GO:0006520;GO:0006807;GO:0008152;GO:0009058;GO:0009308;GO:0009987;GO:0016043;GO:0022607;GO:0034641;GO:0040007;GO:0042180;GO:0044237;GO:0044238;GO:0044281;GO:0065003	GO:0005618;GO:0005886;GO:0016020;GO:0030312;GO:0044464	IPR002912;IPR006139;IPR006140;IPR006236;IPR016040	ko00260;ko00680		PS00065;PS00670;PS00671	D-3-phosphoglycerate dehydrogenase			Mycobacterium tuberculosis
Rv0295c	Conserved protein	>tr|L7N5Y3|L7N5Y3_MYCTU Conserved protein OS=Mycobacterium tuberculosis GN=MT0308 PE=4 SV=1	L7N5Y3_MYCTU	Genes conserved hypotheticals	-1.59193	-1.61972	-1.10681	-0.649313	-0.255006	-0.126383	0.322304	-0.439322	-0.244352	1.25599	0.0373226	0.779216	2.20179	0.576038	0.535693	0.324486	P-loop_NTPase;Sulfotransferase_Stf0;Sulfotransferase_Stf0_dom													Sulphotransf		Completeproteome;Referenceproteome						IPR015124;IPR024628;IPR027417							Mycobacterium tuberculosis
Rv3719	Conserved protein	>tr|O69686|O69686_MYCTU Conserved protein OS=Mycobacterium tuberculosis GN=Rv3719 PE=4 SV=1	O69686_MYCTU	Genes conserved hypotheticals	-0.708431	-1.70969	-0.781591	-0.747487	-0.770643	-0.881029	-0.0718459	-0.666942	0.630505	0.481407	1.0035	1.40363	1.20686	1.84625	-0.324923	0.0904302	CO_DH_flavot_FAD-bd_sub2;FAD-bd_2;FAD-linked_Oxase-like_C;Oxid_FAD_bind_N			FAD_PCMH					binding;catalytic activity;coenzyme binding;cofactor binding;flavin adenine dinucleotide binding;oxidoreductase activity;oxidoreductase activity, acting on CH-OH group of donors;oxidoreductase activity, acting on the CH-OH group of donors, NAD or NADP as acceptor;UDP-N-acetylmuramate dehydrogenase activity	cell part;membrane;plasma membrane		cell part;membrane;plasma membrane		FAD_binding_4		Completeproteome;Referenceproteome		GO:0003824;GO:0005488;GO:0008762;GO:0016491;GO:0016614;GO:0016616;GO:0048037;GO:0050660;GO:0050662	GO:0005886;GO:0016020;GO:0044464		GO:0005886;GO:0016020;GO:0044464	IPR006094;IPR016164;IPR016166;IPR016169			PS51387				Mycobacterium tuberculosis
Rv2970c	Lipase/esterase	>tr|P95125|P95125_MYCTU Lipase/esterase OS=Mycobacterium tuberculosis GN=lipN PE=4 SV=1	P95125_MYCTU	Genes involved in intermediary metabolism and respiration	-0.623856	-2.62484	-0.432203	-0.938469	-0.745782	-0.278673	-0.318496	0.0296571	0.826996	0.674178	0.417991	0.638247	1.27744	1.55471	0.257743	0.285353	AB_hydrolase_3								catalytic activity;hydrolase activity	cell part;membrane;plasma membrane		cell part;membrane;plasma membrane	Aminobenzoate degradation;Bisphenol degradation;Tropane, piperidine and pyridine alkaloid biosynthesis	Abhydrolase_3	chr10q23;GSE13229_IMM_VS_MATURE_NKCELL_UP;GSE13306_RA_VS_UNTREATED_TREG_DN;GSE13306_TREG_RA_VS_TCONV_RA_UP;GSE27786_LIN_NEG_VS_ERYTHROBLAST_DN;GSE36392_MAC_VS_NEUTROPHIL_IL25_TREATED_LUNG_DN	Completeproteome;Referenceproteome		GO:0003824;GO:0016787	GO:0005886;GO:0016020;GO:0044464		GO:0005886;GO:0016020;GO:0044464	IPR013094	ko00363;ko00627;ko00960						Mycobacterium tuberculosis
Rv2795c	Uncharacterized protein	>tr|O33337|O33337_MYCTU Uncharacterized protein OS=Mycobacterium tuberculosis GN=MT2864 PE=4 SV=1	O33337_MYCTU	Genes conserved hypotheticals	-1.80755	-0.964264	-1.34592	-0.569727	0.498114	-0.441421	2.08135	-0.129775	0.810732	0.529404	1.02362	1.2495	-0.194808	-0.391309	0.0220053	-0.369947	Metallo_PEstase_dom								catalytic activity;hydrolase activity	cell part;membrane;plasma membrane		cell part;membrane;plasma membrane		Metallophos		Completeproteome;Referenceproteome		GO:0003824;GO:0016787	GO:0005886;GO:0016020;GO:0044464		GO:0005886;GO:0016020;GO:0044464	IPR004843							Mycobacterium tuberculosis
Rv2496c	3-methyl-2-oxobutanoate dehydrogenase subunit beta	>sp|O06160|BKDB_MYCTU 3-methyl-2-oxobutanoate dehydrogenase subunit beta OS=Mycobacterium tuberculosis GN=bkdB PE=1 SV=1	BKDB_MYCTU	Genes involved in intermediary metabolism and respiration	-1.33021	-2.30986	-0.463495	-0.856024	0.239313	0.391729	0.916811	1.72034	-0.57969	0.0448321	-0.259449	0.218357	0.206272	1.04589	1.15253	-0.137355	Transketo_C/Pyr-ferredox_oxred;Transketolase_C;Transketolase-like_C;Transketolase-like_Pyr-bd					Transket_pyr			3-methyl-2-oxobutanoate dehydrogenase (2-methylpropanoyl-transferring) activity;catalytic activity;oxidoreductase activity;oxidoreductase activity, acting on the aldehyde or oxo group of donors;oxidoreductase activity, acting on the aldehyde or oxo group of donors, disulfide as acceptor	cell part;cell wall;external encapsulating structure;membrane;plasma membrane		cell part;cell wall;external encapsulating structure;membrane;plasma membrane	Butanoate metabolism;Citrate cycle (TCA cycle);Glycolysis / Gluconeogenesis;Pyruvate metabolism;Valine, leucine and isoleucine biosynthesis	Transket_pyr;Transketolase_C		Completeproteome;Oxidoreductase;Referenceproteome;Thiaminepyrophosphate		GO:0003824;GO:0003863;GO:0016491;GO:0016624;GO:0016903	GO:0005618;GO:0005886;GO:0016020;GO:0030312;GO:0044464		GO:0005618;GO:0005886;GO:0016020;GO:0030312;GO:0044464	IPR005475;IPR005476;IPR009014;IPR015941	ko00010;ko00020;ko00290;ko00620;ko00650			3-methyl-2-oxobutanoate dehydrogenase subunit beta		SM00861	Mycobacterium tuberculosis
Rv3914	Thioredoxin	>sp|P0A616|THIO_MYCTU Thioredoxin OS=Mycobacterium tuberculosis GN=trxA PE=1 SV=2	THIO_MYCTU	Genes involved in intermediary metabolism and respiration	-1.73581	-2.34209	-1.25588	0.0419041	0.188732	-0.179675	1.18421	0.627759	0.174501	0.262871	0.520051	0.537444	1.06055	0.585787	0.827077	-0.497421	Thioredoxin;Thioredoxin_CS;Thioredoxin_domain;Thioredoxin-like_fold		THIOREDOXIN	THIOREDOXIN_1;THIOREDOXIN_2	REACT_116125;REACT_27295		2I1U;2L4Q;2L59;3O6T	amine biosynthetic process;amine metabolic process;avoidance of defenses of other organism involved in symbiotic interaction;avoidance of host defenses;biological regulation;biosynthetic process;carboxylic acid biosynthetic process;carboxylic acid metabolic process;cell redox homeostasis;cellular amine metabolic process;cellular amino acid biosynthetic process;cellular amino acid metabolic proces…	catalytic activity;disulfide oxidoreductase activity;electron carrier activity;glutathione disulfide oxidoreductase activity;oxidoreductase activity;oxidoreductase activity, acting on a sulfur group of donors;oxidoreductase activity, acting on NADH or NADPH;oxidoreductase activity, acting on NADH or NADPH, nitrogenous group as acceptor;peptide disulfide oxidoreductase activity;protein disulfide o…	cell part;cell wall;cytoplasmic part;cytosol;external encapsulating structure;extracellular region;intracellular part;membrane;plasma membrane	amine metabolic process;biological regulation;biosynthetic process;cellular amino acid metabolic process;cellular homeostasis;cellular ketone metabolic process;cellular metabolic process;cellular nitrogen compound metabolic process;cellular process;generation of precursor metabolites and energy;glycerol ether metabolic process;homeostatic process;interspecies interaction between organisms;metabol…	cell part;cell wall;cytosol;external encapsulating structure;extracellular region;membrane;plasma membrane		Thioredoxin		3D-structure;Completeproteome;Directproteinsequencing;Disulfidebond;Electrontransport;Redox-activecenter;Referenceproteome;Transport	GO:0000096;GO:0000097;GO:0006082;GO:0006091;GO:0006520;GO:0006534;GO:0006535;GO:0006563;GO:0006662;GO:0006790;GO:0006807;GO:0006950;GO:0006952;GO:0008152;GO:0008652;GO:0009058;GO:0009069;GO:0009070;GO:0009308;GO:0009309;GO:0009607;GO:0009987;GO:0016053;GO:0018904;GO:0019344;GO:0019725;GO:0019752;GO:0020012;GO:0022900;GO:0030682;GO:0034641;GO:0042180;GO:0042592;GO:0043436;GO:0044106;GO:0044237;GO:…	GO:0003824;GO:0009055;GO:0015035;GO:0015036;GO:0015037;GO:0015038;GO:0016491;GO:0016651;GO:0016657;GO:0016667;GO:0080007	GO:0005576;GO:0005618;GO:0005829;GO:0005886;GO:0016020;GO:0030312;GO:0044424;GO:0044444;GO:0044464	GO:0006082;GO:0006091;GO:0006520;GO:0006662;GO:0006790;GO:0006807;GO:0006950;GO:0008152;GO:0009058;GO:0009308;GO:0009607;GO:0009987;GO:0019725;GO:0034641;GO:0042180;GO:0042592;GO:0044237;GO:0044238;GO:0044281;GO:0044419;GO:0050896;GO:0051704;GO:0065007	GO:0005576;GO:0005618;GO:0005829;GO:0005886;GO:0016020;GO:0030312;GO:0044464	IPR005746;IPR012336;IPR013766;IPR017937		PR00421	PS00194;PS51352	Thioredoxin			Mycobacterium tuberculosis
Rv3368c	Nitroreductase family protein	>tr|L7N5D6|L7N5D6_MYCTU Nitroreductase family protein OS=Mycobacterium tuberculosis GN=MT3477 PE=4 SV=1	L7N5D6_MYCTU	Genes involved in intermediary metabolism and respiration	-1.9038	-1.82172	-0.606578	-0.57437	1.72925	0.410583	0.870751	0.801279	0.249443	-0.634451	-0.324751	0.843458	0.37727	-0.690533	0.428107	0.846068	Nitroreductase-like							metabolic process;oxidation-reduction process	catalytic activity;oxidoreductase activity		metabolic process			Nitroreductase		Completeproteome;Referenceproteome	GO:0008152;GO:0055114	GO:0003824;GO:0016491		GO:0008152		IPR000415							Mycobacterium tuberculosis
Rv3477	PE family protein	>tr|Q7D5G7|Q7D5G7_MYCTU PE family protein OS=Mycobacterium tuberculosis GN=PE31 PE=4 SV=1	Q7D5G7_MYCTU	Genes belonging to the PE_PPE families	-1.25515	-1.99078	-0.843584	-0.429645	2.0773	0.814333	0.634423	0.760049	-0.0499242	-0.295999	0.359107	-0.484225	0.00417446	-0.218108	1.37667	-0.458644	PE-PGRS_N													PE		Completeproteome;Referenceproteome						IPR000084							Mycobacterium tuberculosis
Rv3456c	50S ribomal protein L17	>sp|P0A5V4|RL17_MYCTU 50S ribosomal protein L17 OS=Mycobacterium tuberculosis GN=rplQ PE=3 SV=1	RL17_MYCTU	Genes part of information pathways	-1.94208	-2.12696	-0.285399	-0.255036	0.747484	1.14765	0.922927	1.29491	-0.370816	0.0176305	0.696313	0.0962043	-1.04442	0.4825	0.365558	0.253532	Ribosomal_L17			RIBOSOMAL_L17				biosynthetic process;cellular biosynthetic process;cellular macromolecule biosynthetic process;cellular macromolecule metabolic process;cellular metabolic process;cellular process;cellular protein metabolic process;macromolecule biosynthetic process;macromolecule metabolic process;metabolic process;primary metabolic process;protein metabolic process;translation	structural constituent of ribosome;structural molecule activity	cell part;cell wall;cytoplasmic part;external encapsulating structure;intracellular non-membrane-bounded organelle;intracellular organelle;intracellular part;macromolecular complex;membrane;non-membrane-bounded organelle;organelle;plasma membrane;ribonucleoprotein complex;ribosome	biosynthetic process;cellular metabolic process;cellular process;macromolecule metabolic process;metabolic process;primary metabolic process;protein metabolic process;translation	cell part;cell wall;external encapsulating structure;intracellular non-membrane-bounded organelle;intracellular organelle;macromolecular complex;membrane;organelle;plasma membrane;ribonucleoprotein complex;ribosome	Ribosome	Ribosomal_L17		Completeproteome;Referenceproteome;Ribonucleoprotein;Ribosomalprotein	GO:0006412;GO:0008152;GO:0009058;GO:0009059;GO:0009987;GO:0019538;GO:0034645;GO:0043170;GO:0044237;GO:0044238;GO:0044249;GO:0044260;GO:0044267	GO:0003735;GO:0005198	GO:0005618;GO:0005840;GO:0005886;GO:0016020;GO:0030312;GO:0030529;GO:0032991;GO:0043226;GO:0043228;GO:0043229;GO:0043232;GO:0044424;GO:0044444;GO:0044464	GO:0006412;GO:0008152;GO:0009058;GO:0009987;GO:0019538;GO:0043170;GO:0044237;GO:0044238	GO:0005618;GO:0005840;GO:0005886;GO:0016020;GO:0030312;GO:0030529;GO:0032991;GO:0043226;GO:0043229;GO:0043232;GO:0044464	IPR000456	ko03010		PS01167	50S ribosomal protein L17			Mycobacterium tuberculosis
Rv2050	RNA polymerase-binding protein RbpA	>sp|L7N5Z6|RBPA_MYCTU RNA polymerase-binding protein RbpA OS=Mycobacterium tuberculosis GN=rbpA PE=1 SV=1	L7N5Z6_MYCTU	Genes conserved hypotheticals	-2.00786	-1.49916	-0.458987	-0.764297	0.849976	1.45845	1.8704	0.838398	-0.235199	-0.610082	0.418459	0.359692	-0.171927	-0.0424611	-0.239328	0.233926	DUF4109													DUF4109		Completeproteome;Referenceproteome						IPR025182							Mycobacterium tuberculosis
Rv3502c	short-chain type dehydrogenase/reductase. possible 17-beta-hydroxysteroid dehydrogenase	>tr|O53547|O53547_MYCTU Probable short-chain type dehydrogenase/reductase. Possible 17-beta-hydroxysteroid dehydrogenase OS=Mycobacterium tuberculosis GN=Rv3502c PE=3 SV=1	O53547_MYCTU	Genes involved in intermediary metabolism and respiration	-1.0457	-1.60932	-1.6752	-0.352156	1.10007	0.778958	0.487068	1.02967	0.703666	1.04912	0.738056	-0.511244	-0.915784	-1.0835	0.698695	0.607607	DH_sc/Rdtase_SDR;Glc/ribitol_DH;NAD(P)-bd_dom;Sc_DH/Rdtase_CS		GDHRDH;SDRFAMILY	ADH_SHORT				metabolic process;oxidation-reduction process	catalytic activity;oxidoreductase activity		metabolic process		Biosynthesis of unsaturated fatty acids;Fatty acid biosynthesis	adh_short		Completeproteome;Referenceproteome	GO:0008152;GO:0055114	GO:0003824;GO:0016491		GO:0008152		IPR002198;IPR002347;IPR016040;IPR020904	ko00061;ko01040	PR00080;PR00081	PS00061				Mycobacterium tuberculosis
Rv0825c	Conserved protein	>tr|O53836|O53836_MYCTU Conserved protein OS=Mycobacterium tuberculosis GN=Rv0825c PE=4 SV=3	O53836_MYCTU	Genes conserved hypotheticals	-1.04433	-1.16423	-1.79424	-0.914908	1.20171	0.599035	0.401022	0.684118	0.791264	0.528094	0.504086	0.444294	-1.92352	0.548781	0.742308	0.396505	Homeodomain-like;HTH_TetR;Tet_transcr_reg_TetR-like_C			HTH_TETR_2					binding;DNA binding;nucleic acid binding	cell part;membrane;plasma membrane		cell part;membrane;plasma membrane		TetR_N		Completeproteome;Referenceproteome		GO:0003676;GO:0003677;GO:0005488	GO:0005886;GO:0016020;GO:0044464		GO:0005886;GO:0016020;GO:0044464	IPR001647;IPR009057;IPR015893			PS50977				Mycobacterium tuberculosis
Rv0669c	Neutral ceramidase	>sp|O06769|NCASE_MYCTU Neutral ceramidase OS=Mycobacterium tuberculosis GN=Rv0669c PE=1 SV=1	NCASE_MYCTU	Genes involved in intermediary metabolism and respiration	-0.90455	-1.46541	-1.01901	-2.19985	0.424766	0.760592	0.677106	0.548764	0.673925	0.779136	0.660292	0.631654	-1.28413	0.411155	0.842042	0.463512	Ceramidase_alk							alcohol biosynthetic process;alcohol metabolic process;amine metabolic process;biosynthetic process;carboxylic acid biosynthetic process;carboxylic acid metabolic process;catabolic process;cellular biosynthetic process;cellular catabolic process;cellular ketone metabolic process;cellular lipid catabolic process;cellular lipid metabolic process;cellular metabolic process;cellular nitrogen compound…	binding;catalytic activity;cation binding;ceramidase activity;hydrolase activity;hydrolase activity, acting on carbon-nitrogen (but not peptide) bonds;hydrolase activity, acting on carbon-nitrogen (but not peptide) bonds, in linear amides;ion binding;metal ion binding	cell part;cell wall;external encapsulating structure	alcohol metabolic process;amine metabolic process;biosynthetic process;catabolic process;cellular ketone metabolic process;cellular lipid metabolic process;cellular metabolic process;cellular nitrogen compound metabolic process;cellular process;lipid metabolic process;metabolic process;nitrogen compound metabolic process;organic acid metabolic process;primary metabolic process;small molecule meta…	cell part;cell wall;external encapsulating structure		Ceramidase_alk		Completeproteome;Hydrolase;Lipidmetabolism;Magnesium;Metal-binding;Referenceproteome;Zinc	GO:0001676;GO:0006066;GO:0006082;GO:0006629;GO:0006631;GO:0006633;GO:0006643;GO:0006665;GO:0006670;GO:0006672;GO:0006807;GO:0008152;GO:0008610;GO:0009056;GO:0009058;GO:0009308;GO:0009987;GO:0016042;GO:0016053;GO:0019752;GO:0030148;GO:0030149;GO:0032787;GO:0034641;GO:0042180;GO:0042759;GO:0043436;GO:0044237;GO:0044238;GO:0044242;GO:0044248;GO:0044249;GO:0044255;GO:0044271;GO:0044281;GO:0044283;GO:…	GO:0003824;GO:0005488;GO:0016787;GO:0016810;GO:0016811;GO:0017040;GO:0043167;GO:0043169;GO:0046872	GO:0005618;GO:0030312;GO:0044464	GO:0006066;GO:0006082;GO:0006629;GO:0006807;GO:0008152;GO:0009056;GO:0009058;GO:0009308;GO:0009987;GO:0034641;GO:0042180;GO:0044237;GO:0044238;GO:0044255;GO:0044281	GO:0005618;GO:0030312;GO:0044464	IPR006823				Neutral ceramidase			Mycobacterium tuberculosis
Rv3761c	possible acyl-CoA dehydrogenase FadE36	>tr|L7N4D6|L7N4D6_MYCTU Possible acyl-CoA dehydrogenase FadE36 OS=Mycobacterium tuberculosis GN=fadE36 PE=4 SV=1	L7N4D6_MYCTU	Genes involved in lipid metabolism	-1.84399	-0.749542	-1.27138	-2.05335	1.56171	0.773559	0.426325	0.520989	0.251222	0.581013	0.646034	0.129017	-0.372891	0.326496	0.368923	0.705868	Aminoglycoside_PTrfase;Kinase-like_dom								catalytic activity;transferase activity;transferase activity, transferring phosphorus-containing groups				Geraniol degradation;Naphthalene degradation	APH		Completeproteome;Referenceproteome		GO:0003824;GO:0016740;GO:0016772				IPR002575;IPR011009	ko00281;ko00626						Mycobacterium tuberculosis
Rv1871c	Conserved protein	>tr|L7N601|L7N601_MYCTU Conserved protein OS=Mycobacterium tuberculosis GN=MT1920 PE=4 SV=1	L7N601_MYCTU	Genes conserved hypotheticals	-0.979323	-2.15441	-1.1775	-1.17012	0.699351	-0.0515206	0.308693	1.30886	0.0676985	-0.143277	0.627302	0.433798	1.30796	-0.454618	0.0285735	1.34853	Deazaflavin_nitroreductase;Split_barrel_FMN-bd								binding;catalytic activity;coenzyme binding;cofactor binding;FMN binding;nucleotide binding;oxidoreductase activity					DUF385		Completeproteome;Referenceproteome		GO:0000166;GO:0003824;GO:0005488;GO:0010181;GO:0016491;GO:0048037;GO:0050662				IPR004378;IPR012349							Mycobacterium tuberculosis
Rv0583c	Lipoprotein, MK35	>tr|L7N4H0|L7N4H0_MYCTU Lipoprotein, MK35 OS=Mycobacterium tuberculosis GN=lpqN PE=4 SV=1	L7N4H0_MYCTU	Genes involved in cell wall and cell processes	-1.51764	-1.94464	-1.55759	-0.605627	0.205291	0.596418	0.257348	1.38126	0.880135	-0.505951	0.270248	0.687691	0.837383	0.483448	-0.474554	1.00678	Lipoprotein_LpqT_prd													Lpp-LpqN		Completeproteome;Lipoprotein;Referenceproteome						IPR019674							Mycobacterium tuberculosis
Rv3043c	cytochrome c oxidase subunit 1	>sp|P63852|COX1_MYCTU Probable cytochrome c oxidase subunit 1 OS=Mycobacterium tuberculosis GN=ctaD PE=3 SV=1	COX1_MYCTU	Genes involved in intermediary metabolism and respiration	-0.531507	-1.97696	-1.46495	-1.5278	-0.479443	0.83958	0.747839	0.886245	1.55139	-0.0319612	-0.26599	0.688116	0.369467	-0.161111	0.594696	0.762388	Cyt_c_Oxase_su1;Cyt_c_Oxase_su1_BS;Cyt_c_Oxase_su1_dom;Cyt_c_oxidase_su1_bac		CYCOXIDASEI	COX1;COX1_CUB				aerobic respiration;cellular metabolic process;cellular process;cellular respiration;electron transport chain;energy derivation by oxidation of organic compounds;generation of precursor metabolites and energy;growth;metabolic process;oxidation-reduction process;oxidative phosphorylation;phosphate-containing compound metabolic process;phosphorus metabolic process;phosphorylation	binding;catalytic activity;cation binding;cation transmembrane transporter activity;copper ion binding;cytochrome-c oxidase activity;electron carrier activity;heme binding;heme-copper terminal oxidase activity;hydrogen ion transmembrane transporter activity;inorganic cation transmembrane transporter activity;ion binding;ion transmembrane transporter activity;iron ion binding;metal ion binding;mon…	cell part;integral to membrane;integral to plasma membrane;intrinsic to membrane;intrinsic to plasma membrane;membrane part;plasma membrane part;respiratory chain	cellular metabolic process;cellular process;cellular respiration;generation of precursor metabolites and energy;growth;metabolic process;oxidative phosphorylation;phosphorus metabolic process	cell part	Oxidative phosphorylation	COX1		Cellmembrane;Completeproteome;Copper;Electrontransport;Heme;Iron;Membrane;Metal-binding;Oxidoreductase;Referenceproteome;Respiratorychain;Transmembrane;Transmembranehelix;Transport	GO:0006091;GO:0006119;GO:0006793;GO:0006796;GO:0008152;GO:0009060;GO:0009987;GO:0015980;GO:0016310;GO:0022900;GO:0040007;GO:0044237;GO:0045333;GO:0055114	GO:0003824;GO:0004129;GO:0005215;GO:0005488;GO:0005506;GO:0005507;GO:0008324;GO:0009055;GO:0015002;GO:0015075;GO:0015077;GO:0015078;GO:0016491;GO:0016675;GO:0016676;GO:0020037;GO:0022857;GO:0022890;GO:0022891;GO:0022892;GO:0043167;GO:0043169;GO:0046872;GO:0046906;GO:0046914	GO:0005887;GO:0016021;GO:0031224;GO:0031226;GO:0044425;GO:0044459;GO:0044464;GO:0070469	GO:0006091;GO:0006119;GO:0006793;GO:0008152;GO:0009987;GO:0040007;GO:0044237;GO:0045333	GO:0044464	IPR000883;IPR014241;IPR023615;IPR023616	ko00190	PR01165	PS00077;PS50855	Probable cytochrome c oxidase subunit 1			Mycobacterium tuberculosis
Rv0563	Protease HtpX homolog	>sp|P65815|HTPX_MYCTU Protease HtpX homolog OS=Mycobacterium tuberculosis GN=htpX PE=1 SV=1	HTPX_MYCTU	virulence, detoxification and adaptation	-1.50802	-1.94361	0.605051	-2.45466	0.302739	0.424353	0.631456	0.560253	0.356887	0.546317	0.575004	0.499608	0.129307	0.366947	0.419303	0.489071	Pept_M48_protease_HtpX;Peptidase_M48			ZINC_PROTEASE				macromolecule metabolic process;metabolic process;primary metabolic process;protein metabolic process;proteolysis	binding;catalytic activity;cation binding;endopeptidase activity;hydrolase activity;ion binding;metal ion binding;metalloendopeptidase activity;metallopeptidase activity;peptidase activity;peptidase activity, acting on L-amino acid peptides;transition metal ion binding;zinc ion binding	cell part;extracellular region;integral to membrane;integral to plasma membrane;intrinsic to membrane;intrinsic to plasma membrane;membrane part;plasma membrane part	macromolecule metabolic process;metabolic process;primary metabolic process;protein metabolic process;proteolysis	cell part;extracellular region		Peptidase_M48		Cellmembrane;Completeproteome;Hydrolase;Membrane;Metal-binding;Metalloprotease;Protease;Referenceproteome;Transmembrane;Transmembranehelix;Zinc	GO:0006508;GO:0008152;GO:0019538;GO:0043170;GO:0044238	GO:0003824;GO:0004175;GO:0004222;GO:0005488;GO:0008233;GO:0008237;GO:0008270;GO:0016787;GO:0043167;GO:0043169;GO:0046872;GO:0046914;GO:0070011	GO:0005576;GO:0005887;GO:0016021;GO:0031224;GO:0031226;GO:0044425;GO:0044459;GO:0044464	GO:0006508;GO:0008152;GO:0019538;GO:0043170;GO:0044238	GO:0005576;GO:0044464	IPR001915;IPR022919			PS00142	Protease HtpX homolog			Mycobacterium tuberculosis
Rv2285	diacyglycerol O-acyltransferase Rv2285/MT2343	>sp|P67206|Y2285_MYCTU Putative diacyglycerol O-acyltransferase Rv2285/MT2343 OS=Mycobacterium tuberculosis GN=Rv2285 PE=2 SV=1	Y2285_MYCTU	Genes involved in lipid metabolism	-1.83905	-1.871	-0.0388761	-2.22727	0.373422	0.429517	0.415464	0.476539	0.744024	0.564154	0.687605	0.544526	0.449331	0.415924	0.311481	0.564207	Acyl_transf_WS/DGAT;O-acyltransferase_WSD1_N							acylglycerol biosynthetic process;acylglycerol metabolic process;alcohol metabolic process;alditol metabolic process;biosynthetic process;carbohydrate metabolic process;cellular biosynthetic process;cellular carbohydrate metabolic process;cellular lipid metabolic process;cellular metabolic process;cellular process;glycerol ether biosynthetic process;glycerol ether metabolic process;glycerol metab…	acylglycerol O-acyltransferase activity;catalytic activity;diacylglycerol O-acyltransferase activity;O-acyltransferase activity;transferase activity;transferase activity, transferring acyl groups;transferase activity, transferring acyl groups other than amino-acyl groups		alcohol metabolic process;biosynthetic process;carbohydrate metabolic process;cellular lipid metabolic process;cellular metabolic process;cellular process;glycerol ether metabolic process;lipid metabolic process;metabolic process;primary metabolic process;small molecule metabolic process			WES_acyltransf		Acyltransferase;Completeproteome;Glycerolmetabolism;Lipidbiosynthesis;Lipidmetabolism;Referenceproteome;Transferase	GO:0005975;GO:0006066;GO:0006071;GO:0006629;GO:0006638;GO:0006639;GO:0006641;GO:0006662;GO:0008152;GO:0008610;GO:0009058;GO:0009987;GO:0018904;GO:0019400;GO:0019432;GO:0019751;GO:0044237;GO:0044238;GO:0044249;GO:0044255;GO:0044262;GO:0044281;GO:0045017;GO:0046460;GO:0046463;GO:0046486;GO:0046504	GO:0003824;GO:0004144;GO:0008374;GO:0016411;GO:0016740;GO:0016746;GO:0016747		GO:0005975;GO:0006066;GO:0006629;GO:0006662;GO:0008152;GO:0009058;GO:0009987;GO:0044237;GO:0044238;GO:0044255;GO:0044281		IPR004255;IPR014292				Putative diacyglycerol O-acyltransferase Rv2285/MT2343			Mycobacterium tuberculosis
Rv3392c	Cyclopropane mycolic acid synthase 1	>sp|P0C5C2|CMAS1_MYCTU Cyclopropane mycolic acid synthase 1 OS=Mycobacterium tuberculosis GN=cmaA1 PE=1 SV=1	CMAS1_MYCTU	Genes involved in lipid metabolism	-1.99682	-1.85139	-0.604847	-1.91102	0.577164	0.72132	0.518951	0.188538	0.415749	0.65166	0.514039	0.595782	0.536759	0.503982	0.580516	0.559611	Mycolic_cyclopropane_synthase						1KP9;1KPG;1KPH	amine metabolic process;biosynthetic process;carboxylic acid biosynthetic process;carboxylic acid metabolic process;cell wall macromolecule biosynthetic process;cell wall macromolecule metabolic process;cell wall organization or biogenesis;cellular amine metabolic process;cellular amino acid metabolic process;cellular biosynthetic process;cellular cell wall macromolecule metabolic process;cellula…	catalytic activity;cyclopropane-fatty-acyl-phospholipid synthase activity;methyltransferase activity;S-adenosylmethionine-dependent methyltransferase activity;transferase activity;transferase activity, transferring one-carbon groups	cell part;cytoplasm;intracellular part;membrane;plasma membrane	amine metabolic process;biosynthetic process;cell wall organization or biogenesis;cellular amino acid metabolic process;cellular cell wall organization or biogenesis;cellular ketone metabolic process;cellular lipid metabolic process;cellular metabolic process;cellular nitrogen compound metabolic process;cellular process;cofactor metabolic process;heterocycle metabolic process;lipid metabolic proc…	cell part;cytoplasm;membrane;plasma membrane		CMAS		3D-structure;Completeproteome;Cytoplasm;Lipidbiosynthesis;Lipidmetabolism;Methyltransferase;Referenceproteome;S-adenosyl-L-methionine;Transferase	GO:0006082;GO:0006139;GO:0006520;GO:0006575;GO:0006629;GO:0006631;GO:0006633;GO:0006732;GO:0006790;GO:0006807;GO:0008152;GO:0008610;GO:0009058;GO:0009059;GO:0009116;GO:0009119;GO:0009308;GO:0009987;GO:0010382;GO:0016053;GO:0019752;GO:0032787;GO:0034641;GO:0034645;GO:0042180;GO:0042278;GO:0043170;GO:0043436;GO:0044036;GO:0044038;GO:0044106;GO:0044237;GO:0044238;GO:0044249;GO:0044255;GO:0044260;GO:…	GO:0003824;GO:0008168;GO:0008757;GO:0008825;GO:0016740;GO:0016741	GO:0005737;GO:0005886;GO:0016020;GO:0044424;GO:0044464	GO:0006082;GO:0006139;GO:0006520;GO:0006629;GO:0006790;GO:0006807;GO:0008152;GO:0009058;GO:0009116;GO:0009308;GO:0009987;GO:0034641;GO:0042180;GO:0043170;GO:0044237;GO:0044238;GO:0044255;GO:0044281;GO:0046483;GO:0051186;GO:0055086;GO:0070882;GO:0071554	GO:0005737;GO:0005886;GO:0016020;GO:0044464	IPR003333				Cyclopropane mycolic acid synthase 1			Mycobacterium tuberculosis
Rv1782	ESX-5 secretion system protein eccB5	>sp|O53933|ECCB5_MYCTU ESX-5 secretion system protein eccB5 OS=Mycobacterium tuberculosis GN=eccB5 PE=3 SV=1	ECCB5_MYCTU	Genes involved in cell wall and cell processes	-1.11286	-2.37207	0.0854187	-2.0733	0.879288	0.881597	0.966615	0.721712	0.506461	0.454431	0.0705573	0.447402	-0.0162003	0.0624502	0.133492	0.365008	T7SS_EccB									cell part;cell wall;external encapsulating structure;integral to membrane;intrinsic to membrane;membrane;membrane part;plasma membrane		cell part;cell wall;external encapsulating structure;membrane;plasma membrane		DUF690		Cellmembrane;Completeproteome;Membrane;Referenceproteome;Transmembrane;Transmembranehelix			GO:0005618;GO:0005886;GO:0016020;GO:0016021;GO:0030312;GO:0031224;GO:0044425;GO:0044464		GO:0005618;GO:0005886;GO:0016020;GO:0030312;GO:0044464	IPR007795				ESX-5 secretion system protein eccB5			Mycobacterium tuberculosis
Rv0753c	methylmalonate-semialdehyde dehydrogenase MmsA (Methylmalonic acid semialdehyde dehydrogenase) (MMSDH)	>tr|O53816|O53816_MYCTU Probable methylmalonate-semialdehyde dehydrogenase MmsA (Methylmalonic acid semialdehyde dehydrogenase) (MMSDH) OS=Mycobacterium tuberculosis GN=mmsA PE=3 SV=1	O53816_MYCTU	Genes involved in intermediary metabolism and respiration	-0.465323	-2.05443	-0.0404453	-2.7679	0.795519	0.202206	0.287709	0.642856	0.0659918	0.618226	0.40598	0.228622	0.535775	0.544709	0.645494	0.355008	Ald_DH/histidinol_DH;Ald_DH_C;Ald_DH_CS;Ald_DH_N;Aldehyde_DH_dom;MeMal-semiAld_DH			ALDEHYDE_DEHYDR_CYS					catalytic activity;methylmalonate-semialdehyde dehydrogenase (acylating) activity;oxidoreductase activity;oxidoreductase activity, acting on the aldehyde or oxo group of donors;oxidoreductase activity, acting on the aldehyde or oxo group of donors, NAD or NADP as acceptor	cell part;membrane;plasma membrane		cell part;membrane;plasma membrane	Inositol phosphate metabolism;Propanoate metabolism;Valine, leucine and isoleucine degradation	Aldedh		Completeproteome;Referenceproteome		GO:0003824;GO:0004491;GO:0016491;GO:0016620;GO:0016903	GO:0005886;GO:0016020;GO:0044464		GO:0005886;GO:0016020;GO:0044464	IPR010061;IPR015590;IPR016160;IPR016161;IPR016162;IPR016163	ko00280;ko00562;ko00640		PS00070				Mycobacterium tuberculosis
Rv0524	Glutamate-1-semialdehyde 2,1-aminomutase	>sp|P63506|GSA_MYCTU Glutamate-1-semialdehyde 2,1-aminomutase OS=Mycobacterium tuberculosis GN=hemL PE=3 SV=1	GSA_MYCTU	Genes involved in intermediary metabolism and respiration	-0.279496	-2.11828	-0.348516	-2.36903	1.43312	0.259324	0.178907	0.603669	1.24761	-0.132127	0.512777	0.375475	0.39904	-0.00635121	0.213061	0.0308168	4pyrrol_synth_GluAld_NH2Trfase;Aminotrans_3;PyrdxlP-dep_Trfase;PyrdxlP-dep_Trfase_major_sub1;PyrdxlP-dep_Trfase_major_sub2			AA_TRANSFER_CLASS_3				biosynthetic process;cellular aromatic compound metabolic process;cellular biosynthetic process;cellular metabolic process;cellular nitrogen compound biosynthetic process;cellular nitrogen compound metabolic process;cellular process;chlorophyll biosynthetic process;chlorophyll metabolic process;cofactor biosynthetic process;cofactor metabolic process;growth;heterocycle biosynthetic process;hetero…	binding;catalytic activity;cofactor binding;glutamate-1-semialdehyde 2,1-aminomutase activity;intramolecular transferase activity;intramolecular transferase activity, transferring amino groups;isomerase activity;pyridoxal phosphate binding;transaminase activity;transferase activity;transferase activity, transferring nitrogenous groups;vitamin B6 binding;vitamin binding	cell part;cytoplasm;intracellular part;membrane;plasma membrane	biosynthetic process;cellular aromatic compound metabolic process;cellular metabolic process;cellular nitrogen compound metabolic process;cellular process;cofactor metabolic process;growth;heterocycle metabolic process;metabolic process;nitrogen compound metabolic process;pigment metabolic process	cell part;cytoplasm;membrane;plasma membrane	Porphyrin and chlorophyll metabolism	Aminotran_3		Completeproteome;Cytoplasm;Isomerase;Porphyrinbiosynthesis;Pyridoxalphosphate;Referenceproteome	GO:0006725;GO:0006778;GO:0006779;GO:0006782;GO:0006807;GO:0008152;GO:0009058;GO:0009987;GO:0015994;GO:0015995;GO:0018130;GO:0033013;GO:0033014;GO:0034641;GO:0040007;GO:0042440;GO:0044237;GO:0044249;GO:0044271;GO:0046148;GO:0046483;GO:0046501;GO:0051186;GO:0051188	GO:0003824;GO:0005488;GO:0008483;GO:0016740;GO:0016769;GO:0016853;GO:0016866;GO:0016869;GO:0019842;GO:0030170;GO:0042286;GO:0048037;GO:0070279	GO:0005737;GO:0005886;GO:0016020;GO:0044424;GO:0044464	GO:0006725;GO:0006807;GO:0008152;GO:0009058;GO:0009987;GO:0034641;GO:0040007;GO:0042440;GO:0044237;GO:0046483;GO:0051186	GO:0005737;GO:0005886;GO:0016020;GO:0044464	IPR004639;IPR005814;IPR015421;IPR015422;IPR015424	ko00860		PS00600	Glutamate-1-semialdehyde 2,1-aminomutase			Mycobacterium tuberculosis
Rv2334	O-acetylserine sulfhydrylase	>sp|P0A534|CYSK_MYCTU O-acetylserine sulfhydrylase OS=Mycobacterium tuberculosis GN=cysK1 PE=1 SV=1	CYSK_MYCTU	Genes involved in intermediary metabolism and respiration	-0.671369	-2.30991	-0.940259	-1.16609	1.39481	0.618652	0.316893	0.0401032	1.33404	0.443989	0.969029	0.370784	0.804203	-0.395383	0.0168259	-0.826316	Cys_synth_BS;Cys_synthKM;CysK;Trp_syn_b_sub_like_PLP_eny_SF			CYS_SYNTHASE	REACT_27295		2Q3B;2Q3C;2Q3D	amine biosynthetic process;amine metabolic process;biosynthetic process;carboxylic acid biosynthetic process;carboxylic acid metabolic process;cellular amine metabolic process;cellular amino acid biosynthetic process;cellular amino acid metabolic process;cellular biosynthetic process;cellular ketone metabolic process;cellular metabolic process;cellular nitrogen compound biosynthetic process;cellu…	binding;carbon-oxygen lyase activity;catalytic activity;cofactor binding;cysteine synthase activity;lyase activity;pyridoxal phosphate binding;transferase activity;vitamin B6 binding;vitamin binding	cell part;cytoplasmic part;cytosol;extracellular region;intracellular part	amine metabolic process;biosynthetic process;cellular amino acid metabolic process;cellular ketone metabolic process;cellular metabolic process;cellular nitrogen compound metabolic process;cellular process;metabolic process;nitrogen compound metabolic process;organic acid metabolic process;primary metabolic process;small molecule metabolic process;sulfur compound metabolic process	cell part;cytosol;extracellular region	Cysteine and methionine metabolism;Sulfur metabolism	PALP		3D-structure;Amino-acidbiosynthesis;Completeproteome;Cysteinebiosynthesis;Pyridoxalphosphate;Referenceproteome;Transferase	GO:0000096;GO:0000097;GO:0006082;GO:0006520;GO:0006534;GO:0006535;GO:0006563;GO:0006790;GO:0006807;GO:0008152;GO:0008652;GO:0009058;GO:0009069;GO:0009070;GO:0009308;GO:0009309;GO:0009987;GO:0016053;GO:0019344;GO:0019752;GO:0034641;GO:0042180;GO:0043436;GO:0044106;GO:0044237;GO:0044238;GO:0044249;GO:0044271;GO:0044272;GO:0044281;GO:0044283;GO:0046394	GO:0003824;GO:0004124;GO:0005488;GO:0016740;GO:0016829;GO:0016835;GO:0019842;GO:0030170;GO:0048037;GO:0070279	GO:0005576;GO:0005829;GO:0044424;GO:0044444;GO:0044464	GO:0006082;GO:0006520;GO:0006790;GO:0006807;GO:0008152;GO:0009058;GO:0009308;GO:0009987;GO:0034641;GO:0042180;GO:0044237;GO:0044238;GO:0044281	GO:0005576;GO:0005829;GO:0044464	IPR001216;IPR001926;IPR005856;IPR005859	ko00270;ko00920		PS00901	O-acetylserine sulfhydrylase			Mycobacterium tuberculosis
Rv0211	Phphoenolpyruvate carboxykinase [GTP]	>sp|P65686|PCKG_MYCTU Phosphoenolpyruvate carboxykinase [GTP] OS=Mycobacterium tuberculosis GN=pckG PE=3 SV=1	PCKG_MYCTU	Genes involved in intermediary metabolism and respiration	-1.30009	-2.19421	-1.08908	-1.69677	0.947054	0.194547	0.741215	0.60326	0.97711	0.764662	0.444536	0.68662	0.39137	0.441427	0.147942	-0.059587	PEP_carboxykin_GTP_CS;PEP_carboxykinase_C;PEP_carboxykinase_GTP;PEP_carboxykinase_N			PEPCK_GTP				alcohol biosynthetic process;alcohol metabolic process;biosynthetic process;carbohydrate biosynthetic process;carbohydrate metabolic process;cell communication;cellular biosynthetic process;cellular carbohydrate biosynthetic process;cellular carbohydrate metabolic process;cellular metabolic process;cellular process;cellular response to external stimulus;cellular response to extracellular stimulus…	binding;carbon-carbon lyase activity;carboxy-lyase activity;catalytic activity;cation binding;GTP binding;guanyl nucleotide binding;guanyl ribonucleotide binding;ion binding;lyase activity;manganese ion binding;metal ion binding;nucleotide binding;phosphoenolpyruvate carboxykinase (GTP) activity;phosphoenolpyruvate carboxykinase activity;purine nucleotide binding;purine ribonucleoside triphosphat…	cell part;cell wall;cytoplasmic part;cytosol;external encapsulating structure;extracellular region;intracellular part;membrane;plasma membrane	alcohol metabolic process;biosynthetic process;carbohydrate metabolic process;cell communication;cellular metabolic process;cellular process;interspecies interaction between organisms;metabolic process;multi-organism process;primary metabolic process;response to biotic stimulus;response to external stimulus;response to extracellular stimulus;response to starvation;response to stimulus;response to…	cell part;cell wall;cytosol;external encapsulating structure;extracellular region;membrane;plasma membrane	Adipocytokine signaling pathway;Citrate cycle (TCA cycle);Glycolysis / Gluconeogenesis;Insulin signaling pathway;PPAR signaling pathway;Proximal tubule bicarbonate reclamation;Pyruvate metabolism	PEPCK		Completeproteome;Cytoplasm;Decarboxylase;Gluconeogenesis;GTP-binding;Lyase;Manganese;Metal-binding;Nucleotide-binding;Referenceproteome	GO:0005975;GO:0005996;GO:0006006;GO:0006066;GO:0006094;GO:0006950;GO:0007154;GO:0008152;GO:0009058;GO:0009267;GO:0009605;GO:0009607;GO:0009987;GO:0009991;GO:0010106;GO:0016051;GO:0019318;GO:0019319;GO:0031667;GO:0031668;GO:0031669;GO:0033554;GO:0034637;GO:0042594;GO:0044237;GO:0044238;GO:0044249;GO:0044262;GO:0044281;GO:0044283;GO:0044419;GO:0046165;GO:0046364;GO:0050896;GO:0051701;GO:0051704;GO:…	GO:0000166;GO:0003824;GO:0004611;GO:0004613;GO:0005488;GO:0005525;GO:0016829;GO:0016830;GO:0016831;GO:0017076;GO:0019001;GO:0030145;GO:0032553;GO:0032555;GO:0032561;GO:0035639;GO:0043167;GO:0043169;GO:0046872;GO:0046914	GO:0005576;GO:0005618;GO:0005829;GO:0005886;GO:0016020;GO:0030312;GO:0044424;GO:0044444;GO:0044464	GO:0005975;GO:0006066;GO:0006950;GO:0007154;GO:0008152;GO:0009058;GO:0009605;GO:0009607;GO:0009987;GO:0009991;GO:0042594;GO:0044237;GO:0044238;GO:0044281;GO:0044419;GO:0050896;GO:0051704	GO:0005576;GO:0005618;GO:0005829;GO:0005886;GO:0016020;GO:0030312;GO:0044464	IPR008209;IPR008210;IPR013035;IPR018091	ko00010;ko00020;ko00620;ko03320;ko04910;ko04920;ko04964		PS00505	Phosphoenolpyruvate carboxykinase [GTP]			Mycobacterium tuberculosis
Rv0853c	Alpha-keto-acid decarboxylase	>sp|O53865|KDC_MYCTU Alpha-keto-acid decarboxylase OS=Mycobacterium tuberculosis GN=kdc PE=1 SV=1	KDC_MYCTU	Genes involved in intermediary metabolism and respiration	-1.4597	-1.87792	-1.69413	-1.0673	1.2579	0.0464094	0.218048	0.266706	1.0747	0.712872	0.712632	0.176415	1.10899	0.436648	0.0877754	-3.67092e-05	Thiamin_PyroP_enz_cen_dom;Thiamin_PyroP_enz_TPP-bd_dom;TPP_enzyme;TPP_enzyme-bd_C;TPP-bd_CS			TPP_ENZYMES					binding;carbon-carbon lyase activity;carboxy-lyase activity;catalytic activity;cation binding;coenzyme binding;cofactor binding;ion binding;lyase activity;magnesium ion binding;metal ion binding;thiamine pyrophosphate binding;vitamin binding	cell part;membrane;plasma membrane		cell part;membrane;plasma membrane	Tryptophan metabolism	TPP_enzyme_C;TPP_enzyme_M;TPP_enzyme_N		Allostericenzyme;Completeproteome;Decarboxylase;Lyase;Magnesium;Metal-binding;Referenceproteome;Thiaminepyrophosphate		GO:0000287;GO:0003824;GO:0005488;GO:0016829;GO:0016830;GO:0016831;GO:0019842;GO:0030976;GO:0043167;GO:0043169;GO:0046872;GO:0048037;GO:0050662	GO:0005886;GO:0016020;GO:0044464		GO:0005886;GO:0016020;GO:0044464	IPR000399;IPR011766;IPR012000;IPR012001;IPR012110	ko00380		PS00187	Alpha-keto-acid decarboxylase			Mycobacterium tuberculosis
Rv0198c	Endopeptidase, peptidase family M13	>tr|O53649|O53649_MYCTU Endopeptidase, peptidase family M13 OS=Mycobacterium tuberculosis GN=zmp1 PE=1 SV=1	O53649_MYCTU	Genes involved in intermediary metabolism and respiration	-1.43994	-1.53672	-0.0622168	-1.77832	0.10377	1.29822	-0.134425	-0.19809	1.743	0.366627	1.02248	0.393602	0.821959	0.349646	-0.365794	-0.583787	MetalloPept_cat_dom;Peptidase_M13;Peptidase_M13_C;Peptidase_M13_N		NEPRILYSIN				3ZUK	macromolecule metabolic process;metabolic process;primary metabolic process;protein metabolic process;proteolysis	catalytic activity;endopeptidase activity;hydrolase activity;metalloendopeptidase activity;metallopeptidase activity;peptidase activity;peptidase activity, acting on L-amino acid peptides	cell part;cell wall;external encapsulating structure;membrane;plasma membrane	macromolecule metabolic process;metabolic process;primary metabolic process;protein metabolic process;proteolysis	cell part;cell wall;external encapsulating structure;membrane;plasma membrane		Peptidase_M13;Peptidase_M13_N		3D-structure;Completeproteome;Hydrolase;Metalloprotease;Protease;Referenceproteome	GO:0006508;GO:0008152;GO:0019538;GO:0043170;GO:0044238	GO:0003824;GO:0004175;GO:0004222;GO:0008233;GO:0008237;GO:0016787;GO:0070011	GO:0005618;GO:0005886;GO:0016020;GO:0030312;GO:0044464	GO:0006508;GO:0008152;GO:0019538;GO:0043170;GO:0044238	GO:0005618;GO:0005886;GO:0016020;GO:0030312;GO:0044464	IPR000718;IPR008753;IPR018497;IPR024079		PR00786					Mycobacterium tuberculosis
Rv1306	ATP synthase subunit b	>sp|P63656|ATPF_MYCTU ATP synthase subunit b OS=Mycobacterium tuberculosis GN=atpF PE=3 SV=1	ATPF_MYCTU	Genes involved in intermediary metabolism and respiration	-1.79757	-1.52672	-0.258987	-1.61877	0.484081	1.22015	0.478943	0.0418716	1.20153	0.190005	0.787842	1.10984	0.325724	-0.476924	-0.82797	0.666955	ATPase_F0-cplx_b/b'su_bac							ATP biosynthetic process;ATP metabolic process;ATP synthesis coupled proton transport;biosynthetic process;cation transport;cellular biosynthetic process;cellular metabolic process;cellular nitrogen compound biosynthetic process;cellular nitrogen compound metabolic process;cellular process;energy coupled proton transport, down electrochemical gradient;establishment of localization;growth;heterocy…	cation transmembrane transporter activity;hydrogen ion transmembrane transporter activity;hydrogen ion transporting ATP synthase activity, rotational mechanism;inorganic cation transmembrane transporter activity;ion transmembrane transporter activity;monovalent inorganic cation transmembrane transporter activity;substrate-specific transmembrane transporter activity;substrate-specific transporter …	cell part;cell wall;external encapsulating structure;integral to membrane;integral to plasma membrane;intracellular part;intrinsic to membrane;intrinsic to plasma membrane;macromolecular complex;membrane part;plasma membrane part;protein complex;proton-transporting ATP synthase complex, coupling factor F(o);proton-transporting two-sector ATPase complex, proton-transporting domain	biosynthetic process;cellular metabolic process;cellular nitrogen compound metabolic process;cellular process;establishment of localization;growth;heterocycle metabolic process;hydrogen transport;ion transport;metabolic process;nitrogen compound metabolic process;nucleobase-containing compound metabolic process;nucleobase-containing small molecule metabolic process;nucleotide metabolic process;pr…	cell part;cell wall;external encapsulating structure;macromolecular complex;protein complex	Oxidative phosphorylation;Photosynthesis	ATP-synt_B		ATPsynthesis;Cellmembrane;CF(0);Completeproteome;Hydrogeniontransport;Iontransport;Membrane;Referenceproteome;Transmembrane;Transmembranehelix;Transport	GO:0006139;GO:0006163;GO:0006164;GO:0006753;GO:0006754;GO:0006807;GO:0006810;GO:0006811;GO:0006812;GO:0006818;GO:0008152;GO:0009058;GO:0009117;GO:0009141;GO:0009142;GO:0009144;GO:0009145;GO:0009150;GO:0009152;GO:0009165;GO:0009199;GO:0009201;GO:0009205;GO:0009206;GO:0009259;GO:0009260;GO:0009987;GO:0015672;GO:0015985;GO:0015986;GO:0015992;GO:0018130;GO:0034220;GO:0034641;GO:0034654;GO:0040007;GO:…	GO:0005215;GO:0008324;GO:0015075;GO:0015077;GO:0015078;GO:0022857;GO:0022890;GO:0022891;GO:0022892;GO:0046933	GO:0005618;GO:0005887;GO:0016021;GO:0030312;GO:0031224;GO:0031226;GO:0032991;GO:0033177;GO:0043234;GO:0044424;GO:0044425;GO:0044459;GO:0044464;GO:0045263	GO:0006139;GO:0006807;GO:0006810;GO:0006811;GO:0006818;GO:0008152;GO:0009058;GO:0009117;GO:0009987;GO:0034641;GO:0040007;GO:0044237;GO:0044238;GO:0044281;GO:0046483;GO:0051234;GO:0055085;GO:0055086	GO:0005618;GO:0030312;GO:0032991;GO:0043234;GO:0044464	IPR002146	ko00190;ko00195			ATP synthase subunit b			Mycobacterium tuberculosis
Rv1390	DNA-directed RNA polymerase subunit omega	>sp|P66721|RPOZ_MYCTU DNA-directed RNA polymerase subunit omega OS=Mycobacterium tuberculosis GN=rpoZ PE=1 SV=1	RPOZ_MYCTU	Genes part of information pathways	-1.77727	-2.54513	-0.275058	-0.374659	0.21914	1.10204	0.670331	0.635362	0.412566	-0.622072	0.519898	-0.174114	0.894448	-0.262695	0.963828	0.613388	DNA-dir_RNA_pol_omega;RNA_poly_omega/K/RPABC2;RNAP_RPB6_omega							biosynthetic process;cellular biosynthetic process;cellular macromolecule biosynthetic process;cellular macromolecule metabolic process;cellular metabolic process;cellular nitrogen compound metabolic process;cellular process;growth;macromolecule biosynthetic process;macromolecule metabolic process;metabolic process;nitrogen compound metabolic process;nucleic acid metabolic process;nucleobase-cont…	binding;catalytic activity;DNA binding;DNA-directed RNA polymerase activity;nucleic acid binding;nucleotidyltransferase activity;RNA polymerase activity;transferase activity;transferase activity, transferring phosphorus-containing groups	cell part;cell wall;external encapsulating structure;intracellular part;macromolecular complex;protein complex;RNA polymerase complex	biosynthetic process;cellular metabolic process;cellular nitrogen compound metabolic process;cellular process;growth;macromolecule metabolic process;metabolic process;nitrogen compound metabolic process;nucleobase-containing compound metabolic process;primary metabolic process;RNA metabolic process	cell part;cell wall;external encapsulating structure;macromolecular complex;protein complex;RNA polymerase complex	Purine metabolism;Pyrimidine metabolism;RNA polymerase	RNA_pol_Rpb6		Completeproteome;DNA-directedRNApolymerase;Nucleotidyltransferase;Referenceproteome;Transcription;Transferase	GO:0006139;GO:0006351;GO:0006807;GO:0008152;GO:0009058;GO:0009059;GO:0009987;GO:0016070;GO:0032774;GO:0034641;GO:0034645;GO:0040007;GO:0043170;GO:0044237;GO:0044238;GO:0044249;GO:0044260;GO:0090304	GO:0003676;GO:0003677;GO:0003824;GO:0003899;GO:0005488;GO:0016740;GO:0016772;GO:0016779;GO:0034062	GO:0005618;GO:0030312;GO:0030880;GO:0032991;GO:0043234;GO:0044424;GO:0044464	GO:0006139;GO:0006807;GO:0008152;GO:0009058;GO:0009987;GO:0016070;GO:0034641;GO:0040007;GO:0043170;GO:0044237;GO:0044238	GO:0005618;GO:0030312;GO:0030880;GO:0032991;GO:0043234;GO:0044464	IPR003716;IPR006110;IPR012293	ko00230;ko00240;ko03020			DNA-directed RNA polymerase subunit omega			Mycobacterium tuberculosis
Rv0909	Antitoxin Rv0909/MT0933	>sp|O05901|Y909_MYCTU Antitoxin Rv0909/MT0933 OS=Mycobacterium tuberculosis GN=Rv0909 PE=1 SV=1	Y909_MYCTU	Genes conserved hypotheticals	-2.66585	-1.71705	-0.259715	-0.326106	0.603144	0.892959	0.417521	0.308138	-0.191051	0.0945347	-0.00536095	-0.0418112	0.0125607	0.45666	1.48746	0.933964								biological regulation;positive regulation of biological process;positive regulation of growth;regulation of biological process;regulation of growth			biological regulation					Completeproteome;Referenceproteome	GO:0040008;GO:0045927;GO:0048518;GO:0050789;GO:0065007			GO:0065007						Antitoxin Rv0909/MT0933			Mycobacterium tuberculosis
Rv0651	50S ribomal protein L10	>sp|P66044|RL10_MYCTU 50S ribosomal protein L10 OS=Mycobacterium tuberculosis GN=rplJ PE=3 SV=1	RL10_MYCTU	Genes part of information pathways	-2.2191	-1.64958	-0.662558	-0.585581	0.250835	0.883913	0.855262	0.879862	0.986299	-1.00129	0.849993	0.613634	0.69786	0.694446	-0.333372	-0.260616	Ribosomal_L10;Ribosomal_L10/acidic_P0;Ribosomal_L10_eubac_CS			RIBOSOMAL_L10				biosynthetic process;cellular biosynthetic process;cellular component biogenesis;cellular component biogenesis at cellular level;cellular component organization or biogenesis;cellular component organization or biogenesis at cellular level;cellular macromolecule biosynthetic process;cellular macromolecule metabolic process;cellular metabolic process;cellular process;cellular protein metabolic proc…	structural constituent of ribosome;structural molecule activity	cell part;cell wall;cytoplasmic part;external encapsulating structure;intracellular non-membrane-bounded organelle;intracellular organelle;intracellular part;macromolecular complex;membrane;non-membrane-bounded organelle;organelle;plasma membrane;ribonucleoprotein complex;ribosome	biosynthetic process;cellular metabolic process;cellular process;growth;macromolecule metabolic process;metabolic process;primary metabolic process;protein metabolic process;ribosome biogenesis;translation	cell part;cell wall;external encapsulating structure;intracellular non-membrane-bounded organelle;intracellular organelle;macromolecular complex;membrane;organelle;plasma membrane;ribonucleoprotein complex;ribosome	Ribosome	Ribosomal_L10		Completeproteome;Referenceproteome;Ribonucleoprotein;Ribosomalprotein	GO:0006412;GO:0008152;GO:0009058;GO:0009059;GO:0009987;GO:0019538;GO:0022613;GO:0034645;GO:0040007;GO:0042254;GO:0043170;GO:0044085;GO:0044237;GO:0044238;GO:0044249;GO:0044260;GO:0044267;GO:0071840;GO:0071841;GO:0071843	GO:0003735;GO:0005198	GO:0005618;GO:0005840;GO:0005886;GO:0016020;GO:0030312;GO:0030529;GO:0032991;GO:0043226;GO:0043228;GO:0043229;GO:0043232;GO:0044424;GO:0044444;GO:0044464	GO:0006412;GO:0008152;GO:0009058;GO:0009987;GO:0019538;GO:0040007;GO:0042254;GO:0043170;GO:0044237;GO:0044238	GO:0005618;GO:0005840;GO:0005886;GO:0016020;GO:0030312;GO:0030529;GO:0032991;GO:0043226;GO:0043229;GO:0043232;GO:0044464	IPR001790;IPR002363;IPR022973	ko03010		PS01109	50S ribosomal protein L10			Mycobacterium tuberculosis
Rv1156	Conserved protein	>tr|L7N5Q4|L7N5Q4_MYCTU Conserved protein OS=Mycobacterium tuberculosis GN=MT1191 PE=4 SV=1	L7N5Q4_MYCTU	Genes conserved hypotheticals	-1.87301	-2.20346	-0.785909	-0.976168	0.706103	0.756553	0.870498	0.668386	0.856796	-0.371556	1.08901	0.583079	0.436531	0.166339	-0.254282	0.331083	CHP03252_HhH-GPD;DNA_glycosylase;HhH-GPD_domain							base-excision repair;cellular macromolecule metabolic process;cellular metabolic process;cellular nitrogen compound metabolic process;cellular process;cellular response to stimulus;cellular response to stress;DNA metabolic process;DNA repair;macromolecule metabolic process;metabolic process;nitrogen compound metabolic process;nucleic acid metabolic process;nucleobase-containing compound metabolic…	catalytic activity		cellular metabolic process;cellular nitrogen compound metabolic process;cellular process;DNA metabolic process;DNA repair;macromolecule metabolic process;metabolic process;nitrogen compound metabolic process;nucleobase-containing compound metabolic process;primary metabolic process;response to DNA damage stimulus;response to stimulus;response to stress			HhH-GPD		Completeproteome;Referenceproteome	GO:0006139;GO:0006259;GO:0006281;GO:0006284;GO:0006807;GO:0006950;GO:0006974;GO:0008152;GO:0009987;GO:0033554;GO:0034641;GO:0043170;GO:0044237;GO:0044238;GO:0044260;GO:0050896;GO:0051716;GO:0090304	GO:0003824		GO:0006139;GO:0006259;GO:0006281;GO:0006807;GO:0006950;GO:0006974;GO:0008152;GO:0009987;GO:0034641;GO:0043170;GO:0044237;GO:0044238;GO:0050896		IPR003265;IPR011257;IPR017658							Mycobacterium tuberculosis
Rv2554c	Holliday junction resolvase	>sp|P67487|RUVX_MYCTU Putative Holliday junction resolvase OS=Mycobacterium tuberculosis GN=Rv2554c PE=3 SV=1	RUVX_MYCTU	Genes conserved hypotheticals	-1.9616	-2.39832	-0.261677	-0.588824	0.147001	0.743172	0.75732	-0.0775939	0.615509	0.0379282	1.29097	0.707187	0.97302	-0.212441	-0.250913	0.479261	Resolv_Hlld_junc_YqgF-like;RNaseH-like_dom;YqgF/RNaseH-like_dom					YqgFc		cellular macromolecule metabolic process;cellular metabolic process;cellular nitrogen compound metabolic process;cellular process;cellular response to stimulus;cellular response to stress;DNA metabolic process;DNA recombination;DNA repair;growth;macromolecule metabolic process;metabolic process;nitrogen compound metabolic process;nucleic acid metabolic process;nucleic acid phosphodiester bond hyd…	binding;catalytic activity;hydrolase activity;hydrolase activity, acting on ester bonds;nuclease activity;nucleic acid binding	cell part;cytoplasmic part;cytosol;intracellular part	cellular metabolic process;cellular nitrogen compound metabolic process;cellular process;DNA metabolic process;DNA recombination;DNA repair;growth;macromolecule metabolic process;metabolic process;nitrogen compound metabolic process;nucleobase-containing compound metabolic process;primary metabolic process;response to DNA damage stimulus;response to stimulus;response to stress	cell part;cytosol		UPF0081		Completeproteome;Cytoplasm;DNAdamage;DNArecombination;DNArepair;Hydrolase;Nuclease;Referenceproteome	GO:0006139;GO:0006259;GO:0006281;GO:0006310;GO:0006807;GO:0006950;GO:0006974;GO:0008152;GO:0009987;GO:0033554;GO:0034641;GO:0040007;GO:0043170;GO:0044237;GO:0044238;GO:0044260;GO:0050896;GO:0051716;GO:0090304;GO:0090305	GO:0003676;GO:0003824;GO:0004518;GO:0005488;GO:0016787;GO:0016788	GO:0005829;GO:0044424;GO:0044444;GO:0044464	GO:0006139;GO:0006259;GO:0006281;GO:0006310;GO:0006807;GO:0006950;GO:0006974;GO:0008152;GO:0009987;GO:0034641;GO:0040007;GO:0043170;GO:0044237;GO:0044238;GO:0050896	GO:0005829;GO:0044464	IPR005227;IPR006641;IPR012337				Putative Holliday junction resolvase		SM00732	Mycobacterium tuberculosis
Rv0927c	Uncharacterized oxidoreductase Rv0927c/MT0954	>sp|O05919|Y927C_MYCTU Uncharacterized oxidoreductase Rv0927c/MT0954 OS=Mycobacterium tuberculosis GN=Rv0927c PE=3 SV=1	Y927C_MYCTU	Genes involved in intermediary metabolism and respiration	-2.08495	-2.27016	-0.793077	-0.498604	-0.0382072	0.530529	0.753414	0.246127	1.06713	-0.278688	0.125082	0.757836	0.968857	0.863362	0.262207	0.389137	DH_sc/Rdtase_SDR;Glc/ribitol_DH;NAD(P)-bd_dom;Sc_DH/Rdtase_CS		GDHRDH;SDRFAMILY	ADH_SHORT				biological regulation;interaction with host;interspecies interaction between organisms;modification by symbiont of host morphology or physiology;modification of morphology or physiology of other organism;modification of morphology or physiology of other organism involved in symbiotic interaction;modulation by organism of defense response of other organism involved in symbiotic interaction;modulat…	catalytic activity;oxidoreductase activity	cell part;membrane;plasma membrane	biological regulation;interspecies interaction between organisms;multi-organism process;response to biotic stimulus;response to stimulus	cell part;membrane;plasma membrane				Completeproteome;Oxidoreductase;Referenceproteome	GO:0002682;GO:0002684;GO:0009607;GO:0031347;GO:0035821;GO:0044003;GO:0044419;GO:0048518;GO:0048583;GO:0048584;GO:0050776;GO:0050778;GO:0050789;GO:0050896;GO:0051701;GO:0051704;GO:0051707;GO:0051817;GO:0052031;GO:0052173;GO:0052200;GO:0052255;GO:0052552;GO:0052553;GO:0052555;GO:0052556;GO:0052564;GO:0052572;GO:0065007;GO:0065008;GO:0075136;GO:0080134	GO:0003824;GO:0016491	GO:0005886;GO:0016020;GO:0044464	GO:0009607;GO:0044419;GO:0050896;GO:0051704;GO:0065007	GO:0005886;GO:0016020;GO:0044464	IPR002198;IPR002347;IPR016040;IPR020904		PR00080;PR00081	PS00061	Uncharacterized oxidoreductase Rv0927c/MT0954			Mycobacterium tuberculosis
Rv2061c	Conserved protein	>tr|L0TBD4|L0TBD4_MYCTU Conserved protein OS=Mycobacterium tuberculosis GN=Rv2061c PE=4 SV=1	L0TBD4_MYCTU	Genes conserved hypotheticals	-2.80008	-1.65195	-0.887571	-0.256763	0.123163	0.559817	0.423811	0.547139	0.951189	-0.17232	0.608651	0.753939	0.335324	0.407716	0.698854	0.359081	PPOX_F420-dep_Rv2061_put;Pyridox_Oxase_FMN-bd;Split_barrel_FMN-bd							biosynthetic process;cellular biosynthetic process;cellular metabolic process;cellular process;coenzyme biosynthetic process;coenzyme metabolic process;cofactor biosynthetic process;cofactor metabolic process;heterocycle metabolic process;metabolic process;pyridoxal phosphate biosynthetic process;pyridoxal phosphate metabolic process;small molecule biosynthetic process;small molecule metabolic pr…	binding;catalytic activity;coenzyme binding;cofactor binding;FMN binding;nucleotide binding;oxidoreductase activity;oxidoreductase activity, acting on the CH-NH2 group of donors;oxidoreductase activity, acting on the CH-NH2 group of donors, oxygen as acceptor;pyridoxamine-phosphate oxidase activity		biosynthetic process;cellular metabolic process;cellular process;cofactor metabolic process;heterocycle metabolic process;metabolic process;small molecule metabolic process;vitamin metabolic process			Pyridox_oxidase		Completeproteome;Referenceproteome	GO:0006732;GO:0006766;GO:0006767;GO:0008152;GO:0009058;GO:0009108;GO:0009110;GO:0009987;GO:0042364;GO:0042816;GO:0042819;GO:0042822;GO:0042823;GO:0044237;GO:0044249;GO:0044281;GO:0044283;GO:0046483;GO:0051186;GO:0051188	GO:0000166;GO:0003824;GO:0004733;GO:0005488;GO:0010181;GO:0016491;GO:0016638;GO:0016641;GO:0048037;GO:0050662		GO:0006766;GO:0008152;GO:0009058;GO:0009987;GO:0044237;GO:0044281;GO:0046483;GO:0051186		IPR011576;IPR012349;IPR019965							Mycobacterium tuberculosis
Rv2959c	Rhamnyl O-methyltransferase	>sp|Q50457|RNMT_MYCTU Rhamnosyl O-methyltransferase OS=Mycobacterium tuberculosis GN=Rv2959c PE=1 SV=1	RNMT_MYCTU	Genes involved in intermediary metabolism and respiration	-1.91326	-2.45814	-0.28094	-0.645221	0.456731	0.548692	0.431606	0.675382	0.722425	0.977612	0.0225684	0.463634	0.527979	0.84791	-0.854741	0.477766	Rhamnosyl_O-MeTrfase_CmcI							amine metabolic process;aminoglycan biosynthetic process;aminoglycan metabolic process;biosynthetic process;carbohydrate biosynthetic process;carbohydrate metabolic process;cellular biosynthetic process;cellular component assembly;cellular component assembly at cellular level;cellular component organization;cellular component organization at cellular level;cellular component organization or bioge…	catalytic activity;methyltransferase activity;transferase activity;transferase activity, transferring one-carbon groups	cell part;membrane;plasma membrane	amine metabolic process;biosynthetic process;carbohydrate metabolic process;cellular component assembly;cellular component organization;cellular metabolic process;cellular process;lipid metabolic process;macromolecule metabolic process;metabolic process;nitrogen compound metabolic process;polysaccharide metabolic process;primary metabolic process;sulfur compound metabolic process	cell part;membrane;plasma membrane	Histidine metabolism;Polycyclic aromatic hydrocarbon degradation;Tyrosine metabolism	CmcI		Completeproteome;Lipidbiosynthesis;Lipidmetabolism;Methyltransferase;Referenceproteome;Signal;Transferase	GO:0000271;GO:0005975;GO:0005976;GO:0006022;GO:0006023;GO:0006024;GO:0006629;GO:0006790;GO:0006807;GO:0008152;GO:0008610;GO:0009058;GO:0009059;GO:0009308;GO:0009987;GO:0016043;GO:0016051;GO:0022607;GO:0030203;GO:0030204;GO:0030206;GO:0043170;GO:0044237;GO:0044238;GO:0044249;GO:0044272;GO:0071770;GO:0071840;GO:0071841;GO:0071842;GO:0071844	GO:0003824;GO:0008168;GO:0016740;GO:0016741	GO:0005886;GO:0016020;GO:0044464	GO:0005975;GO:0005976;GO:0006629;GO:0006790;GO:0006807;GO:0008152;GO:0009058;GO:0009308;GO:0009987;GO:0016043;GO:0022607;GO:0043170;GO:0044237;GO:0044238	GO:0005886;GO:0016020;GO:0044464	IPR007072	ko00340;ko00350;ko00624			Rhamnosyl O-methyltransferase			Mycobacterium tuberculosis
Rv2002	3-alpha-(or 20-beta)-hydroxysteroid dehydrogenase	>sp|P69167|HSD_MYCTU 3-alpha-(or 20-beta)-hydroxysteroid dehydrogenase OS=Mycobacterium tuberculosis GN=fabG3 PE=1 SV=1	HSD_MYCTU	Genes involved in lipid metabolism	-1.56246	-3.10757	-0.408728	-0.132022	0.805759	0.477096	0.361931	0.544523	0.528622	0.451087	0.214976	0.18921	0.211218	0.23561	0.456025	0.734729	DH_sc/Rdtase_SDR;Glc/ribitol_DH;NAD(P)-bd_dom;Sc_DH/Rdtase_CS		GDHRDH;SDRFAMILY	ADH_SHORT			1NFF;1NFQ;1NFR	biological regulation;C21-steroid hormone metabolic process;cellular hormone metabolic process;cellular metabolic process;cellular process;hormone metabolic process;lipid metabolic process;metabolic process;primary metabolic process;regulation of biological quality;regulation of hormone levels;steroid metabolic process	androstan-3-alpha,17-beta-diol dehydrogenase activity;catalytic activity;oxidoreductase activity;oxidoreductase activity, acting on CH-OH group of donors;oxidoreductase activity, acting on the CH-OH group of donors, NAD or NADP as acceptor;steroid dehydrogenase activity;steroid dehydrogenase activity, acting on the CH-OH group of donors, NAD or NADP as acceptor	cell part;membrane;plasma membrane	biological regulation;cellular metabolic process;cellular process;hormone metabolic process;lipid metabolic process;metabolic process;primary metabolic process	cell part;membrane;plasma membrane	Steroid hormone biosynthesis	adh_short		3D-structure;Completeproteome;Lipidmetabolism;NAD;Oxidoreductase;Referenceproteome;Steroidmetabolism	GO:0006629;GO:0008152;GO:0008202;GO:0008207;GO:0009987;GO:0010817;GO:0034754;GO:0042445;GO:0044237;GO:0044238;GO:0065007;GO:0065008	GO:0003824;GO:0016229;GO:0016491;GO:0016614;GO:0016616;GO:0033764;GO:0047044	GO:0005886;GO:0016020;GO:0044464	GO:0006629;GO:0008152;GO:0009987;GO:0042445;GO:0044237;GO:0044238;GO:0065007	GO:0005886;GO:0016020;GO:0044464	IPR002198;IPR002347;IPR016040;IPR020904	ko00140	PR00080;PR00081	PS00061	3-alpha-(or 20-beta)-hydroxysteroid dehydrogenase			Mycobacterium tuberculosis
Rv2000	Uncharacterized protein Rv2000/MT2056	>sp|P64917|Y2000_MYCTU Uncharacterized protein Rv2000/MT2056 OS=Mycobacterium tuberculosis GN=Rv2000 PE=4 SV=1	Y2000_MYCTU	Genes conserved hypotheticals	-2.12949	-2.69352	0.147553	-0.481423	0.535378	0.16592	0.335467	0.625527	0.689634	0.789186	0.31618	0.805572	0.308262	0.123133	0.0387142	0.423904										cell part;cell wall;cytoplasmic part;cytosol;external encapsulating structure;intracellular part;membrane;plasma membrane		cell part;cell wall;cytosol;external encapsulating structure;membrane;plasma membrane				Completeproteome;Referenceproteome			GO:0005618;GO:0005829;GO:0005886;GO:0016020;GO:0030312;GO:0044424;GO:0044444;GO:0044464		GO:0005618;GO:0005829;GO:0005886;GO:0016020;GO:0030312;GO:0044464					Uncharacterized protein Rv2000/MT2056			Mycobacterium tuberculosis
Rv1304	ATP synthase subunit a	>sp|P63654|ATP6_MYCTU ATP synthase subunit a OS=Mycobacterium tuberculosis GN=atpB PE=3 SV=1	ATP6_MYCTU	Genes involved in intermediary metabolism and respiration	-1.34961	-3.10065	-0.44212	-0.164037	-0.274251	0.294028	0.408509	0.238942	0.8796	0.737574	0.430014	0.637794	0.711413	-0.0227761	0.396543	0.619033	ATPase_F0-cplx_asu;ATPase_F0-cplx_asu_AS		ATPASEA	ATPASE_A				ATP biosynthetic process;ATP metabolic process;ATP synthesis coupled proton transport;biosynthetic process;cation transport;cellular biosynthetic process;cellular metabolic process;cellular nitrogen compound biosynthetic process;cellular nitrogen compound metabolic process;cellular process;energy coupled proton transport, down electrochemical gradient;establishment of localization;heterocycle bio…	cation transmembrane transporter activity;hydrogen ion transmembrane transporter activity;hydrogen ion transporting ATP synthase activity, rotational mechanism;inorganic cation transmembrane transporter activity;ion transmembrane transporter activity;monovalent inorganic cation transmembrane transporter activity;substrate-specific transmembrane transporter activity;substrate-specific transporter …	cell part;integral to membrane;integral to plasma membrane;intracellular part;intrinsic to membrane;intrinsic to plasma membrane;macromolecular complex;membrane part;plasma membrane part;protein complex;proton-transporting ATP synthase complex, coupling factor F(o);proton-transporting two-sector ATPase complex, proton-transporting domain	biosynthetic process;cellular metabolic process;cellular nitrogen compound metabolic process;cellular process;establishment of localization;heterocycle metabolic process;hydrogen transport;ion transport;metabolic process;nitrogen compound metabolic process;nucleobase-containing compound metabolic process;nucleobase-containing small molecule metabolic process;nucleotide metabolic process;primary m…	cell part;macromolecular complex;protein complex	Oxidative phosphorylation;Photosynthesis	ATP-synt_A		ATPsynthesis;Cellmembrane;CF(0);Completeproteome;Hydrogeniontransport;Iontransport;Membrane;Referenceproteome;Transmembrane;Transmembranehelix;Transport	GO:0006139;GO:0006163;GO:0006164;GO:0006753;GO:0006754;GO:0006807;GO:0006810;GO:0006811;GO:0006812;GO:0006818;GO:0008152;GO:0009058;GO:0009117;GO:0009141;GO:0009142;GO:0009144;GO:0009145;GO:0009150;GO:0009152;GO:0009165;GO:0009199;GO:0009201;GO:0009205;GO:0009206;GO:0009259;GO:0009260;GO:0009987;GO:0015672;GO:0015985;GO:0015986;GO:0015992;GO:0018130;GO:0034220;GO:0034641;GO:0034654;GO:0042777;GO:…	GO:0005215;GO:0008324;GO:0015075;GO:0015077;GO:0015078;GO:0022857;GO:0022890;GO:0022891;GO:0022892;GO:0046933	GO:0005887;GO:0016021;GO:0031224;GO:0031226;GO:0032991;GO:0033177;GO:0043234;GO:0044424;GO:0044425;GO:0044459;GO:0044464;GO:0045263	GO:0006139;GO:0006807;GO:0006810;GO:0006811;GO:0006818;GO:0008152;GO:0009058;GO:0009117;GO:0009987;GO:0034641;GO:0044237;GO:0044238;GO:0044281;GO:0046483;GO:0051234;GO:0055085;GO:0055086	GO:0032991;GO:0043234;GO:0044464	IPR000568;IPR023011	ko00190;ko00195	PR00123	PS00449	ATP synthase subunit a			Mycobacterium tuberculosis
Rv2780	Alanine dehydrogenase	>sp|P30234|DHA_MYCTU Alanine dehydrogenase OS=Mycobacterium tuberculosis GN=ald PE=1 SV=2	DHA_MYCTU	Genes involved in intermediary metabolism and respiration	-2.20862	-2.54335	-0.237344	-0.196026	-0.388073	0.147082	0.363846	0.214518	0.638131	0.867221	0.707078	0.413157	0.711453	0.276788	0.746992	0.487139	Ala_DH/PNT_CS1;Ala_DH/PNT_CS2;Ala_DH/Pyr_transHydgase;AlaDH/PNT_N;AlaDH/PNT_NAD(H)-bd;NAD(P)-bd_dom			ALADH_PNT_1;ALADH_PNT_2		AlaDh_PNT_C;AlaDh_PNT_N	2VHV;2VHW;2VHX;2VHY;2VHZ;2VOE;2VOJ	alanine catabolic process;alanine metabolic process;amine catabolic process;amine metabolic process;carboxylic acid catabolic process;carboxylic acid metabolic process;catabolic process;cellular amine metabolic process;cellular amino acid catabolic process;cellular amino acid metabolic process;cellular catabolic process;cellular component assembly;cellular component organization;cellular componen…	alanine dehydrogenase activity;binding;catalytic activity;cation binding;ion binding;metal ion binding;nucleotide binding;oxidoreductase activity;oxidoreductase activity, acting on the CH-NH2 group of donors	cell part;cell wall;cytoplasmic part;cytosol;external encapsulating structure;extracellular region;intracellular part;membrane;plasma membrane	amine metabolic process;catabolic process;cellular amino acid metabolic process;cellular component assembly;cellular component organization;cellular ketone metabolic process;cellular metabolic process;cellular nitrogen compound metabolic process;cellular process;macromolecular complex assembly;metabolic process;nitrogen compound metabolic process;organic acid metabolic process;primary metabolic p…	cell part;cell wall;cytosol;external encapsulating structure;extracellular region;membrane;plasma membrane	Alanine, aspartate and glutamate metabolism;Taurine and hypotaurine metabolism	AlaDh_PNT_C;AlaDh_PNT_N		3D-structure;Completeproteome;Directproteinsequencing;Magnesium;Metal-binding;NAD;Nucleotide-binding;Oxidoreductase;Referenceproteome;Secreted	GO:0001666;GO:0006082;GO:0006461;GO:0006520;GO:0006522;GO:0006524;GO:0006807;GO:0006950;GO:0008152;GO:0009056;GO:0009063;GO:0009078;GO:0009080;GO:0009308;GO:0009310;GO:0009987;GO:0016043;GO:0016054;GO:0019752;GO:0022607;GO:0034641;GO:0042180;GO:0042221;GO:0042851;GO:0042853;GO:0043436;GO:0043933;GO:0044106;GO:0044237;GO:0044238;GO:0044248;GO:0044281;GO:0044282;GO:0046395;GO:0050896;GO:0051259;GO:…	GO:0000166;GO:0000286;GO:0003824;GO:0005488;GO:0016491;GO:0016638;GO:0043167;GO:0043169;GO:0046872	GO:0005576;GO:0005618;GO:0005829;GO:0005886;GO:0016020;GO:0030312;GO:0044424;GO:0044444;GO:0044464	GO:0006082;GO:0006461;GO:0006520;GO:0006807;GO:0006950;GO:0008152;GO:0009056;GO:0009308;GO:0009987;GO:0016043;GO:0022607;GO:0034641;GO:0042180;GO:0042221;GO:0044237;GO:0044238;GO:0044281;GO:0050896;GO:0065003	GO:0005576;GO:0005618;GO:0005829;GO:0005886;GO:0016020;GO:0030312;GO:0044464	IPR007698;IPR007886;IPR008141;IPR008142;IPR008143;IPR016040	ko00250;ko00430		PS00836;PS00837	Alanine dehydrogenase		SM01002;SM01003	Mycobacterium tuberculosis
Rv2124c	Methionine synthase	>sp|O33259|METH_MYCTU Methionine synthase OS=Mycobacterium tuberculosis GN=metH PE=3 SV=1	METH_MYCTU	Genes involved in intermediary metabolism and respiration	-2.53027	-2.22216	-0.282619	-0.321052	0.631214	0.0586194	0.575769	0.220273	0.0136624	0.4159	0.204489	0.239904	0.616784	0.873932	0.483619	1.02193	Cbl-bd_cap;Cobalamin-bd;Dihydropteroate_synth-like;MetH;Pterin-binding;S_MeTrfase;VitB12-dep_Met_synth_activ_dom			ADOMET_ACTIVATION;B12_BINDING;B12_BINDING_NTER;HCY;PTERIN_BINDING		B12-binding_2		cellular aromatic compound metabolic process;cellular metabolic process;cellular process;heterocycle metabolic process;metabolic process;nitrogen compound metabolic process;pteridine-containing compound metabolic process	5-methyltetrahydrofolate-dependent methyltransferase activity;binding;catalytic activity;cation binding;cobalamin binding;homocysteine S-methyltransferase activity;ion binding;metal ion binding;methionine synthase activity;methyltransferase activity;S-adenosylmethionine-dependent methyltransferase activity;S-methyltransferase activity;tetrapyrrole binding;transferase activity;transferase activity…	cell part;cell wall;cytoplasmic part;cytosol;external encapsulating structure;intracellular part;membrane;plasma membrane	cellular aromatic compound metabolic process;cellular metabolic process;cellular process;heterocycle metabolic process;metabolic process;nitrogen compound metabolic process	cell part;cell wall;cytosol;external encapsulating structure;membrane;plasma membrane	Cysteine and methionine metabolism;One carbon pool by folate;Selenocompound metabolism	B12-binding;B12-binding_2;Met_synt_B12;Pterin_bind;S-methyl_trans		Amino-acidbiosynthesis;Cobalamin;Cobalt;Completeproteome;Metal-binding;Methioninebiosynthesis;Methyltransferase;Referenceproteome;Repeat;S-adenosyl-L-methionine;Transferase;Zinc	GO:0006725;GO:0006807;GO:0008152;GO:0009987;GO:0042558;GO:0044237;GO:0046483	GO:0003824;GO:0005488;GO:0008168;GO:0008172;GO:0008270;GO:0008705;GO:0008757;GO:0008898;GO:0016740;GO:0016741;GO:0019842;GO:0031419;GO:0042084;GO:0043167;GO:0043169;GO:0046872;GO:0046906;GO:0046914	GO:0005618;GO:0005829;GO:0005886;GO:0016020;GO:0030312;GO:0044424;GO:0044444;GO:0044464	GO:0006725;GO:0006807;GO:0008152;GO:0009987;GO:0044237;GO:0046483	GO:0005618;GO:0005829;GO:0005886;GO:0016020;GO:0030312;GO:0044464	IPR000489;IPR003726;IPR003759;IPR004223;IPR006158;IPR011005;IPR011822	ko00270;ko00450;ko00670		PS50970;PS50972;PS50974;PS51332;PS51337	Methionine synthase		SM01018	Mycobacterium tuberculosis
Rv2724c	acyl-CoA dehydrogenase FadE20	>tr|O33229|O33229_MYCTU Probable acyl-CoA dehydrogenase FadE20 OS=Mycobacterium tuberculosis GN=fadE20 PE=3 SV=1	O33229_MYCTU	Genes involved in lipid metabolism	-2.28495	-2.35781	0.0443433	-0.562324	0.226385	-0.0933206	0.0266724	0.179262	0.369614	1.10883	0.614184	0.166652	0.204739	0.671309	0.595193	1.09123	AcylCo_DH/oxidase_C;AcylCoA_DH/ox_N;AcylCoA_DH/oxidase;Acyl-CoA_DH_CS;Acyl-CoA_DH_N;Acyl-CoA_Oxase/DH_1;Acyl-CoA_Oxase/DH_cen-dom			ACYL_COA_DH_2					acyl-CoA dehydrogenase activity;binding;catalytic activity;coenzyme binding;cofactor binding;flavin adenine dinucleotide binding;oxidoreductase activity;oxidoreductase activity, acting on the CH-CH group of donors				Geraniol degradation;Naphthalene degradation	Acyl-CoA_dh_1;Acyl-CoA_dh_M;Acyl-CoA_dh_N		Completeproteome;Referenceproteome		GO:0003824;GO:0003995;GO:0005488;GO:0016491;GO:0016627;GO:0048037;GO:0050660;GO:0050662				IPR006089;IPR006090;IPR006091;IPR006092;IPR009075;IPR009100;IPR013786	ko00281;ko00626		PS00073				Mycobacterium tuberculosis
Rv2460c	ATP-dependent Clp protease proteolytic subunit 2	>sp|P63783|CLPP2_MYCTU ATP-dependent Clp protease proteolytic subunit 2 OS=Mycobacterium tuberculosis GN=clpP2 PE=1 SV=1	CLPP2_MYCTU	Genes involved in intermediary metabolism and respiration	-2.54573	-1.98536	-0.0596438	-0.723291	0.702287	0.69246	0.453932	0.418748	0.75681	0.726621	0.15162	0.401226	0.818987	-0.620356	0.522273	0.28941	ClpP;ClpP/TepA;ClpP_AS		CLPPROTEASEP	CLP_PROTEASE_HIS;CLP_PROTEASE_SER				growth;macromolecule metabolic process;metabolic process;primary metabolic process;protein metabolic process;proteolysis	adenyl nucleotide binding;adenyl ribonucleotide binding;ATP binding;binding;catalytic activity;endopeptidase activity;hydrolase activity;nucleotide binding;peptidase activity;peptidase activity, acting on L-amino acid peptides;purine nucleotide binding;purine ribonucleoside triphosphate binding;purine ribonucleotide binding;ribonucleotide binding;serine hydrolase activity;serine-type endopeptidas…	cell part;cell wall;cytoplasmic part;cytosol;external encapsulating structure;intracellular part;membrane;plasma membrane	growth;macromolecule metabolic process;metabolic process;primary metabolic process;protein metabolic process;proteolysis	cell part;cell wall;cytosol;external encapsulating structure;membrane;plasma membrane	Cell cycle - Caulobacter	CLP_protease		ATP-binding;Completeproteome;Cytoplasm;Hydrolase;Nucleotide-binding;Protease;Referenceproteome;Serineprotease	GO:0006508;GO:0008152;GO:0019538;GO:0040007;GO:0043170;GO:0044238	GO:0000166;GO:0003824;GO:0004175;GO:0004252;GO:0005488;GO:0005524;GO:0008233;GO:0008236;GO:0016787;GO:0017076;GO:0017171;GO:0030554;GO:0032553;GO:0032555;GO:0032559;GO:0035639;GO:0070011	GO:0005618;GO:0005829;GO:0005886;GO:0016020;GO:0030312;GO:0044424;GO:0044444;GO:0044464	GO:0006508;GO:0008152;GO:0019538;GO:0040007;GO:0043170;GO:0044238	GO:0005618;GO:0005829;GO:0005886;GO:0016020;GO:0030312;GO:0044464	IPR001907;IPR018215;IPR023562	ko04112	PR00127	PS00381;PS00382	ATP-dependent Clp protease proteolytic subunit 2			Mycobacterium tuberculosis
Rv2582	peptidyl-prolyl cis-trans isomerase B	>sp|Q50639|PPIB_MYCTU Probable peptidyl-prolyl cis-trans isomerase B OS=Mycobacterium tuberculosis GN=ppiB PE=3 SV=1	PPIB_MYCTU	Genes part of information pathways	-2.72174	-1.90845	-0.0837974	-0.343719	0.173689	0.333555	1.15378	0.177569	0.608675	0.879495	0.583175	0.691275	0.578484	-0.143342	0.051256	-0.0299081	Cyclophilin-like_PPIase_dom		CSAPPISMRASE	CSA_PPIASE_1;CSA_PPIASE_2				cellular macromolecule metabolic process;cellular metabolic process;cellular process;cellular protein metabolic process;growth;macromolecule metabolic process;macromolecule modification;metabolic process;peptidyl-amino acid modification;peptidyl-proline modification;primary metabolic process;protein folding;protein metabolic process;protein modification process;protein peptidyl-prolyl isomerizati…	catalytic activity;cis-trans isomerase activity;isomerase activity;peptidyl-prolyl cis-trans isomerase activity	cell part;integral to membrane;integral to plasma membrane;intrinsic to membrane;intrinsic to plasma membrane;membrane part;plasma membrane part	cellular metabolic process;cellular process;growth;macromolecule metabolic process;macromolecule modification;metabolic process;peptidyl-amino acid modification;primary metabolic process;protein folding;protein metabolic process;protein modification process	cell part		Pro_isomerase	ACATTCC,MIR-1,MIR-206;BILANGES_RAPAMYCIN_SENSITIVE_VIA_TSC1_AND_TSC2;CAMP_UP.V1_UP;CASORELLI_ACUTE_PROMYELOCYTIC_LEUKEMIA_DN;CHEN_METABOLIC_SYNDROM_NETWORK;CHOW_RASSF1_TARGETS_DN;chr15q21;CUI_GLUCOSE_DEPRIVATION;CYCLIN_D1_KE_.V1_UP;CYCLIN_D1_UP.V1_UP;CYTOPLASM;CYTOPLASMIC_PART;ENDOPLASMIC_RETICULUM;ENK_UV_RESPONSE_EPIDERMIS_UP;FLECHNER_BIOPSY_KIDNEY_TRANSPLANT_OK_VS_DONOR_UP;GARY_CD5_TARGETS_DN;G…	Completeproteome;Isomerase;Referenceproteome;Rotamase	GO:0000413;GO:0006457;GO:0006464;GO:0008152;GO:0009987;GO:0018193;GO:0018208;GO:0019538;GO:0040007;GO:0043170;GO:0043412;GO:0044237;GO:0044238;GO:0044260;GO:0044267	GO:0003755;GO:0003824;GO:0016853;GO:0016859	GO:0005887;GO:0016021;GO:0031224;GO:0031226;GO:0044425;GO:0044459;GO:0044464	GO:0006457;GO:0006464;GO:0008152;GO:0009987;GO:0018193;GO:0019538;GO:0040007;GO:0043170;GO:0043412;GO:0044237;GO:0044238	GO:0044464	IPR002130		PR00153	PS00170;PS50072	Probable peptidyl-prolyl cis-trans isomerase B			Mycobacterium tuberculosis
Rv1703c	catechol-O-methyltransferase	>tr|L0TAD5|L0TAD5_MYCTU Probable catechol-O-methyltransferase OS=Mycobacterium tuberculosis GN=Rv1703c PE=4 SV=1	L0TAD5_MYCTU	Genes involved in intermediary metabolism and respiration	-2.68415	-1.63913	-0.154146	-0.564528	0.4004	0.584883	0.548654	0.734496	0.64344	0.156654	0.744322	1.11771	-0.603708	-0.388673	0.720213	0.383566	Catechol_O-MeTrfase;O-MeTrfase_3			SAM_MT_CATECHOL					catalytic activity;catechol O-methyltransferase activity;methyltransferase activity;O-methyltransferase activity;S-adenosylmethionine-dependent methyltransferase activity;transferase activity;transferase activity, transferring one-carbon groups					Methyltransf_3		Completeproteome;Methyltransferase;Referenceproteome;Transferase		GO:0003824;GO:0008168;GO:0008171;GO:0008757;GO:0016206;GO:0016740;GO:0016741				IPR002935;IPR025782			PS51557				Mycobacterium tuberculosis
Rv1141c	Enoyl-CoA hydratase/isomerase family protein	>tr|L7N4A5|L7N4A5_MYCTU Enoyl-CoA hydratase/isomerase family protein OS=Mycobacterium tuberculosis GN=echA11 PE=4 SV=1	L7N4A5_MYCTU	Genes involved in lipid metabolism	-2.10091	-1.76271	-0.0947028	-0.766909	0.66729	-0.251527	-0.655741	-0.1076	1.01361	-0.15122	1.38194	1.13157	1.15349	0.166259	-0.173356	0.550522	Crontonase_C;Crotonase_core_superfam								catalytic activity;isomerase activity				Aminobenzoate degradation;Benzoate degradation;beta-Alanine metabolism;Butanoate metabolism;Caprolactam degradation;Fatty acid metabolism;Geraniol degradation;Limonene and pinene degradation;Lysine degradation;Propanoate metabolism;Tryptophan metabolism;Valine, leucine and isoleucine degradation	ECH		Completeproteome;Isomerase;Referenceproteome		GO:0003824;GO:0016853				IPR001753;IPR014748	ko00071;ko00280;ko00281;ko00310;ko00362;ko00380;ko00410;ko00627;ko00640;ko00650;ko00903;ko00930						Mycobacterium tuberculosis
Rv3101c	Cell division protein FtsX	>sp|P96293|FTSX_MYCTU Cell division protein FtsX OS=Mycobacterium tuberculosis GN=ftsX PE=3 SV=2	FTSX_MYCTU	Genes involved in cell wall and cell processes	-1.23957	-2.17127	-0.31297	-0.613527	-0.617337	-0.343619	0.293273	-0.256401	1.80751	0.469437	1.31804	1.37767	0.523175	-0.352222	-0.160597	0.27842	ABC_transpt_FtsX;Permease_FtsX-like							cell cycle;cell division;cellular process;growth		cell part;cell wall;external encapsulating structure;extracellular region;integral to membrane;integral to plasma membrane;intrinsic to membrane;intrinsic to plasma membrane;membrane part;plasma membrane part	cell cycle;cell division;cellular process;growth	cell part;cell wall;external encapsulating structure;extracellular region	ABC transporters	FtsX		Cellcycle;Celldivision;Cellmembrane;Completeproteome;Membrane;Referenceproteome;Transmembrane;Transmembranehelix	GO:0007049;GO:0009987;GO:0040007;GO:0051301		GO:0005576;GO:0005618;GO:0005887;GO:0016021;GO:0030312;GO:0031224;GO:0031226;GO:0044425;GO:0044459;GO:0044464	GO:0007049;GO:0009987;GO:0040007;GO:0051301	GO:0005576;GO:0005618;GO:0030312;GO:0044464	IPR003838;IPR004513	ko02010			Cell division protein FtsX			Mycobacterium tuberculosis
Rv0126	Trehale synthase/amylase TreS	>sp|O07176|TRES_MYCTU Trehalose synthase/amylase TreS OS=Mycobacterium tuberculosis GN=treS PE=1 SV=1	TRES_MYCTU	virulence, detoxification and adaptation	-1.92692	-2.17508	-0.353158	-0.806871	-0.375766	0.0222466	0.274442	0.392476	1.48363	0.527797	0.980006	1.19874	0.597947	0.128759	-0.264705	0.296463	DUF3459;Glyco_hydro_13;Glyco_hydro_13_b;Glyco_hydro_13_cat_dom;Glyco_hydro_13_sub_cat_dom;Glyco_hydro_catalytic_dom;Glycoside_hydrolase_SF;TreS/a-amylase_N				REACT_27295	Aamy		biosynthetic process;carbohydrate biosynthetic process;carbohydrate catabolic process;carbohydrate metabolic process;catabolic process;cellular biosynthetic process;cellular carbohydrate biosynthetic process;cellular carbohydrate metabolic process;cellular glucan metabolic process;cellular macromolecule biosynthetic process;cellular macromolecule metabolic process;cellular metabolic process;cellu…	alpha-amylase activity;amylase activity;beta-amylase activity;binding;calcium ion binding;catalytic activity;cation binding;hydrolase activity;hydrolase activity, acting on glycosyl bonds;hydrolase activity, hydrolyzing O-glycosyl compounds;intramolecular transferase activity;ion binding;isomerase activity;maltose alpha-D-glucosyltransferase activity;metal ion binding	cell part;cytoplasmic part;cytosol;intracellular part;membrane;plasma membrane	biosynthetic process;carbohydrate metabolic process;catabolic process;cellular metabolic process;cellular process;energy reserve metabolic process;generation of precursor metabolites and energy;macromolecule metabolic process;metabolic process;oligosaccharide metabolic process;polysaccharide metabolic process;primary metabolic process	cell part;cytosol;membrane;plasma membrane	Starch and sucrose metabolism	Alpha-amylase;DUF3459		Calcium;Carbohydratemetabolism;Completeproteome;Glycogenbiosynthesis;Glycogenmetabolism;Glycosidase;Hydrolase;Isomerase;Metal-binding;Polysaccharidedegradation;Referenceproteome	GO:0000023;GO:0000271;GO:0000272;GO:0005975;GO:0005976;GO:0005977;GO:0005978;GO:0005984;GO:0005991;GO:0005992;GO:0006073;GO:0006091;GO:0006112;GO:0008152;GO:0009056;GO:0009057;GO:0009058;GO:0009059;GO:0009250;GO:0009311;GO:0009312;GO:0009987;GO:0015980;GO:0016051;GO:0016052;GO:0016137;GO:0016138;GO:0033692;GO:0034637;GO:0034645;GO:0043170;GO:0044042;GO:0044237;GO:0044238;GO:0044249;GO:0044260;GO:…	GO:0003824;GO:0004553;GO:0004556;GO:0005488;GO:0005509;GO:0016160;GO:0016161;GO:0016787;GO:0016798;GO:0016853;GO:0016866;GO:0043167;GO:0043169;GO:0046872;GO:0047471	GO:0005829;GO:0005886;GO:0016020;GO:0044424;GO:0044444;GO:0044464	GO:0005975;GO:0005976;GO:0006091;GO:0006112;GO:0008152;GO:0009056;GO:0009058;GO:0009311;GO:0009987;GO:0043170;GO:0044237;GO:0044238	GO:0005829;GO:0005886;GO:0016020;GO:0044464	IPR006047;IPR006589;IPR012810;IPR013780;IPR013781;IPR015902;IPR017853;IPR022567	ko00500			Trehalose synthase/amylase TreS		SM00642	Mycobacterium tuberculosis
Rv1443c	Uncharacterized protein	>tr|L7N4T4|L7N4T4_MYCTU Uncharacterized protein OS=Mycobacterium tuberculosis GN=MT1489 PE=4 SV=1	L7N4T4_MYCTU	Genes conserved hypotheticals	-1.68783	-1.76826	-0.145093	-1.0034	-1.48374	-0.0368021	0.0453572	0.428245	1.55402	0.324732	0.896824	1.05767	0.875517	0.53877	0.0867288	0.317247	Polyketide_cyclase/dehydratase;START-like_dom													Polyketide_cyc2		Completeproteome;Referenceproteome						IPR019587;IPR023393							Mycobacterium tuberculosis
Rv2299c	Chaperone protein HtpG	>sp|P64411|HTPG_MYCTU Chaperone protein HtpG OS=Mycobacterium tuberculosis GN=htpG PE=3 SV=1	HTPG_MYCTU	virulence, detoxification and adaptation	-0.818864	-2.19782	-0.248869	-0.841784	-0.312603	-0.518099	-0.333732	-0.252638	1.7884	0.737687	1.30644	0.777314	1.36636	0.213274	-0.329637	-0.335424	HATPase_ATP-bd;Heat_shock_protein_90_CS;Hsp90;Hsp90_N;Ribosomal_S5_D2-typ_fold		HEATSHOCK90	HSP90		HATPase_c		cellular macromolecule metabolic process;cellular metabolic process;cellular process;cellular protein metabolic process;cellular response to chemical stimulus;cellular response to oxidative stress;cellular response to oxygen radical;cellular response to reactive oxygen species;cellular response to stimulus;cellular response to stress;cellular response to superoxide;macromolecule metabolic process…	adenyl nucleotide binding;adenyl ribonucleotide binding;ATP binding;binding;nucleotide binding;purine nucleotide binding;purine ribonucleoside triphosphate binding;purine ribonucleotide binding;ribonucleotide binding	cell part;cell wall;cytoplasm;external encapsulating structure;extracellular region;intracellular part;membrane;plasma membrane	cellular metabolic process;cellular process;macromolecule metabolic process;metabolic process;primary metabolic process;protein folding;protein metabolic process;response to chemical stimulus;response to oxidative stress;response to stimulus;response to stress	cell part;cell wall;cytoplasm;external encapsulating structure;extracellular region;membrane;plasma membrane	Antigen processing and presentation;NOD-like receptor signaling pathway;Pathways in cancer;Plant-pathogen interaction;Progesterone-mediated oocyte maturation;Prostate cancer;Protein processing in endoplasmic reticulum	HATPase_c;HSP90		ATP-binding;Chaperone;Completeproteome;Cytoplasm;Nucleotide-binding;Referenceproteome;Stressresponse	GO:0000302;GO:0000303;GO:0000305;GO:0006457;GO:0006950;GO:0006979;GO:0008152;GO:0009987;GO:0010035;GO:0019538;GO:0033554;GO:0034599;GO:0034614;GO:0042221;GO:0043170;GO:0044237;GO:0044238;GO:0044260;GO:0044267;GO:0050896;GO:0051716;GO:0070887;GO:0071450;GO:0071451	GO:0000166;GO:0005488;GO:0005524;GO:0017076;GO:0030554;GO:0032553;GO:0032555;GO:0032559;GO:0035639	GO:0005576;GO:0005618;GO:0005737;GO:0005886;GO:0016020;GO:0030312;GO:0044424;GO:0044464	GO:0006457;GO:0006950;GO:0006979;GO:0008152;GO:0009987;GO:0019538;GO:0042221;GO:0043170;GO:0044237;GO:0044238;GO:0050896	GO:0005576;GO:0005618;GO:0005737;GO:0005886;GO:0016020;GO:0030312;GO:0044464	IPR001404;IPR003594;IPR019805;IPR020568;IPR020575	ko04141;ko04612;ko04621;ko04626;ko04914;ko05200;ko05215	PR00775	PS00298	Chaperone protein HtpG		SM00387	Mycobacterium tuberculosis
Rv2428	Alkyl hydroperoxide reductase subunit C	>sp|Q7BHK8|AHPC_MYCTU Alkyl hydroperoxide reductase subunit C OS=Mycobacterium tuberculosis GN=ahpC PE=1 SV=1	AHPC_MYCTU	virulence, detoxification and adaptation	-1.17738	-2.81015	-0.527986	-1.19635	0.010489	0.466563	0.872093	0.465351	0.576961	0.832304	0.834557	0.899253	-0.0783463	0.421724	0.285306	0.125613	AhpC/TSA;Peroxiredoxin_AhpC-typ;Thioredoxin-like_fold			THIOREDOXIN_1;THIOREDOXIN_2	REACT_116125		2BMX	avoidance of defenses of other organism involved in symbiotic interaction;avoidance of host defenses;biological regulation;cell redox homeostasis;cellular component assembly;cellular component organization;cellular component organization or biogenesis;cellular homeostasis;cellular process;defense response;evasion or tolerance by organism of nitric oxide produced by other organism involved in symb…	alkyl hydroperoxide reductase activity;antioxidant activity;catalytic activity;hydroperoxide reductase activity;oxidoreductase activity;oxidoreductase activity, acting on a sulfur group of donors;oxidoreductase activity, acting on a sulfur group of donors, disulfide as acceptor;oxidoreductase activity, acting on a sulfur group of donors, NAD or NADP as acceptor;oxidoreductase activity, acting on …	cell part;cell wall;cytoplasmic part;cytosol;external encapsulating structure;intracellular part;membrane;plasma membrane	biological regulation;cellular component assembly;cellular component organization;cellular homeostasis;cellular process;homeostatic process;interspecies interaction between organisms;macromolecular complex assembly;multi-organism process;protein complex assembly;response to biotic stimulus;response to stimulus;response to stress	cell part;cell wall;cytosol;external encapsulating structure;membrane;plasma membrane		AhpC-TSA		3D-structure;Antioxidant;Completeproteome;Directproteinsequencing;Disulfidebond;Oxidoreductase;Peroxidase;Redox-activecenter;Referenceproteome;Stressresponse	GO:0006461;GO:0006950;GO:0006952;GO:0009607;GO:0009987;GO:0016043;GO:0019725;GO:0020012;GO:0022607;GO:0030682;GO:0042592;GO:0043933;GO:0044413;GO:0044415;GO:0044419;GO:0045454;GO:0050789;GO:0050794;GO:0050896;GO:0051259;GO:0051260;GO:0051409;GO:0051701;GO:0051704;GO:0051707;GO:0051805;GO:0051807;GO:0051832;GO:0051834;GO:0052059;GO:0052060;GO:0052173;GO:0052200;GO:0052376;GO:0052385;GO:0052550;GO:…	GO:0003824;GO:0004601;GO:0008785;GO:0016209;GO:0016491;GO:0016651;GO:0016667;GO:0016668;GO:0016671;GO:0016684;GO:0016705;GO:0032843;GO:0051920	GO:0005618;GO:0005829;GO:0005886;GO:0016020;GO:0030312;GO:0044424;GO:0044444;GO:0044464	GO:0006461;GO:0006950;GO:0009607;GO:0009987;GO:0016043;GO:0019725;GO:0022607;GO:0042592;GO:0044419;GO:0050896;GO:0051704;GO:0065003;GO:0065007	GO:0005618;GO:0005829;GO:0005886;GO:0016020;GO:0030312;GO:0044464	IPR000866;IPR012336;IPR024706			PS00194;PS51352	Alkyl hydroperoxide reductase subunit C			Mycobacterium tuberculosis
Rv1410c	MFS-type drug efflux transporter P55	>sp|P71678|MFS55_MYCTU MFS-type drug efflux transporter P55 OS=Mycobacterium tuberculosis GN=Rv1410c PE=1 SV=1	MFS55_MYCTU	Genes involved in cell wall and cell processes	-1.6525	-2.67377	-0.102805	-0.67006	-0.430706	0.182768	0.799476	0.554662	0.5738	0.486712	1.08558	1.26564	0.0956171	0.34254	-0.00507714	0.148136	MFS;MFS_dom;MFS_dom_general_subst_transpt;Sugar_transporter_CS			MFS				multi-organism process;pathogenesis	binding;drug binding;efflux transmembrane transporter activity;transmembrane transporter activity;transporter activity	cell part;integral to membrane;integral to plasma membrane;intrinsic to membrane;intrinsic to plasma membrane;membrane part;plasma membrane part	multi-organism process;pathogenesis	cell part		MFS_1		Cellmembrane;Completeproteome;Membrane;Referenceproteome;Transmembrane;Transmembranehelix;Transport	GO:0009405;GO:0051704	GO:0005215;GO:0005488;GO:0008144;GO:0015562;GO:0022857	GO:0005887;GO:0016021;GO:0031224;GO:0031226;GO:0044425;GO:0044459;GO:0044464	GO:0009405;GO:0051704	GO:0044464	IPR005829;IPR011701;IPR016196;IPR020846			PS50850	MFS-type drug efflux transporter P55			Mycobacterium tuberculosis
Rv1544	Oxidoreductase, short-chain dehydrogenase/reductase family	>tr|L7N5R1|L7N5R1_MYCTU Oxidoreductase, short-chain dehydrogenase/reductase family OS=Mycobacterium tuberculosis GN=MT1596 PE=3 SV=1	L7N5R1_MYCTU	Genes involved in lipid metabolism	-1.24363	-2.5147	-0.673801	-0.700163	-0.721607	0.833079	0.220862	0.751258	0.596261	0.940096	0.938624	0.886285	0.534655	0.414246	-0.823568	0.562108	DH_sc/Rdtase_SDR;Glc/ribitol_DH;NAD(P)-bd_dom;Sc_DH/Rdtase_CS		GDHRDH;SDRFAMILY	ADH_SHORT				metabolic process;oxidation-reduction process	catalytic activity;oxidoreductase activity		metabolic process			adh_short		Completeproteome;Referenceproteome	GO:0008152;GO:0055114	GO:0003824;GO:0016491		GO:0008152		IPR002198;IPR002347;IPR016040;IPR020904		PR00080;PR00081	PS00061				Mycobacterium tuberculosis
Rv2565	Uncharacterized NTE family protein Rv2565/MT2641	>sp|P0A642|Y2565_MYCTU Uncharacterized NTE family protein Rv2565/MT2641 OS=Mycobacterium tuberculosis GN=Rv2565 PE=3 SV=1	Y2565_MYCTU	Genes conserved hypotheticals	-1.82465	-2.32464	-0.740431	-0.900492	-0.361082	0.99688	0.142937	0.277338	0.538654	1.07978	0.230215	0.778484	0.710228	0.899447	-0.0100513	0.507388	Acyl_Trfase/lysoPLipase;cNMP-bd_dom;cNMP-bd-like;LysoPLipase_patatin_CS;Patatin/PLipase_A2-rel;RmlC-like_jellyroll			CNMP_BINDING_1;CNMP_BINDING_2;CNMP_BINDING_3;UPF0028		cNMP		alcohol metabolic process;amine metabolic process;cellular amine metabolic process;cellular biogenic amine metabolic process;cellular lipid metabolic process;cellular metabolic process;cellular nitrogen compound metabolic process;cellular process;ethanolamine-containing compound metabolic process;glycerolipid metabolic process;glycerophospholipid metabolic process;lipid metabolic process;metaboli…	carboxylic ester hydrolase activity;catalytic activity;hydrolase activity;hydrolase activity, acting on ester bonds;lipase activity;lysophospholipase activity;phospholipase activity	cell part;cytoplasmic part;cytosol;intracellular part	alcohol metabolic process;amine metabolic process;cellular lipid metabolic process;cellular metabolic process;cellular nitrogen compound metabolic process;cellular process;lipid metabolic process;metabolic process;nitrogen compound metabolic process;primary metabolic process;small molecule metabolic process	cell part;cytosol		cNMP_binding;Patatin		Completeproteome;Referenceproteome	GO:0006066;GO:0006576;GO:0006629;GO:0006644;GO:0006650;GO:0006807;GO:0008152;GO:0009308;GO:0009987;GO:0019637;GO:0034641;GO:0042439;GO:0044106;GO:0044237;GO:0044238;GO:0044255;GO:0044281;GO:0046470;GO:0046486	GO:0003824;GO:0004620;GO:0004622;GO:0016298;GO:0016787;GO:0016788;GO:0052689	GO:0005829;GO:0044424;GO:0044444;GO:0044464	GO:0006066;GO:0006629;GO:0006807;GO:0008152;GO:0009308;GO:0009987;GO:0034641;GO:0044237;GO:0044238;GO:0044255;GO:0044281	GO:0005829;GO:0044464	IPR000595;IPR001423;IPR002641;IPR014710;IPR016035;IPR018490			PS00888;PS00889;PS01237;PS50042	Uncharacterized NTE family protein Rv2565/MT2641		SM00100	Mycobacterium tuberculosis
Rv3808c	Galactofuranyl transferase GlfT2	>sp|O53585|GLFT2_MYCTU Galactofuranosyl transferase GlfT2 OS=Mycobacterium tuberculosis GN=glfT2 PE=1 SV=1	GLFT2_MYCTU	Genes involved in cell wall and cell processes	-1.76181	-2.31256	-0.278902	-0.432018	-1.0861	0.418486	0.0917922	0.227155	0.600529	1.29705	0.259182	1.29332	0.276225	0.664594	-0.0106107	0.753663							4FIX;4FIY	biosynthetic process;capsule organization;capsule polysaccharide biosynthetic process;carbohydrate biosynthetic process;carbohydrate metabolic process;cell wall macromolecule biosynthetic process;cell wall macromolecule metabolic process;cell wall organization;cell wall organization or biogenesis;cell wall polysaccharide biosynthetic process;cell wall polysaccharide metabolic process;cellular bio…	binding;catalytic activity;cation binding;galactosyltransferase activity;ion binding;lipopolysaccharide-1,5-galactosyltransferase activity;lipopolysaccharide-1,6-galactosyltransferase activity;metal ion binding;transferase activity;transferase activity, transferring glycosyl groups;transferase activity, transferring hexosyl groups;UDP-galactosyltransferase activity;UDP-glycosyltransferase activity	cell part;cytoplasmic part;cytosol;intracellular part;membrane;plasma membrane	biosynthetic process;capsule organization;carbohydrate metabolic process;cell wall organization;cell wall organization or biogenesis;cellular cell wall organization or biogenesis;cellular component assembly;cellular component organization;cellular lipid metabolic process;cellular metabolic process;cellular nitrogen compound metabolic process;cellular process;external encapsulating structure organ…	cell part;cytosol;membrane;plasma membrane				3D-structure;Cellwallbiogenesis/degradation;Completeproteome;Glycosyltransferase;Magnesium;Manganese;Membrane;Metal-binding;Referenceproteome;Transferase	GO:0000271;GO:0005975;GO:0005976;GO:0006139;GO:0006629;GO:0006807;GO:0008152;GO:0008610;GO:0008653;GO:0009058;GO:0009059;GO:0009103;GO:0009225;GO:0009987;GO:0010382;GO:0010383;GO:0016043;GO:0016051;GO:0022607;GO:0033692;GO:0034637;GO:0034641;GO:0034645;GO:0040007;GO:0043170;GO:0044036;GO:0044038;GO:0044237;GO:0044238;GO:0044249;GO:0044255;GO:0044260;GO:0044262;GO:0044264;GO:0045226;GO:0045227;GO:…	GO:0003824;GO:0005488;GO:0008194;GO:0008378;GO:0008921;GO:0016740;GO:0016757;GO:0016758;GO:0035250;GO:0035496;GO:0043167;GO:0043169;GO:0046872	GO:0005829;GO:0005886;GO:0016020;GO:0044424;GO:0044444;GO:0044464	GO:0005975;GO:0005976;GO:0006139;GO:0006629;GO:0006807;GO:0008152;GO:0009058;GO:0009225;GO:0009987;GO:0016043;GO:0022607;GO:0034641;GO:0040007;GO:0043170;GO:0044237;GO:0044238;GO:0044255;GO:0045229;GO:0045230;GO:0070882;GO:0071554;GO:0071555	GO:0005829;GO:0005886;GO:0016020;GO:0044464					Galactofuranosyl transferase GlfT2			Mycobacterium tuberculosis
Rv2294	cystathionine beta-lyase	>sp|P63502|CBL_MYCTU Putative cystathionine beta-lyase OS=Mycobacterium tuberculosis GN=Rv2294 PE=3 SV=1	CBL_MYCTU	Genes involved in intermediary metabolism and respiration	-0.974655	-2.33479	-0.493808	-1.11749	-1.34582	0.191443	0.467831	0.465893	0.227196	1.08523	0.204594	1.2415	0.22667	1.23687	0.404814	0.514531	Aminotransferase_I/II;PyrdxlP-dep_Trfase;PyrdxlP-dep_Trfase_major_sub1;PyrdxlP-dep_Trfase_major_sub2			AA_TRANSFER_CLASS_2				amine biosynthetic process;amine metabolic process;aspartate family amino acid biosynthetic process;aspartate family amino acid metabolic process;biosynthetic process;carboxylic acid biosynthetic process;carboxylic acid metabolic process;cellular amine metabolic process;cellular amino acid biosynthetic process;cellular amino acid metabolic process;cellular biosynthetic process;cellular ketone met…	binding;carbon-sulfur lyase activity;catalytic activity;cofactor binding;cystathionine beta-lyase activity;lyase activity;pyridoxal phosphate binding;vitamin B6 binding;vitamin binding	cell part;membrane;plasma membrane	amine metabolic process;biosynthetic process;cellular amino acid metabolic process;cellular ketone metabolic process;cellular metabolic process;cellular nitrogen compound metabolic process;cellular process;metabolic process;nitrogen compound metabolic process;organic acid metabolic process;primary metabolic process;small molecule metabolic process;sulfur compound metabolic process	cell part;membrane;plasma membrane	Cysteine and methionine metabolism;Nitrogen metabolism;Selenocompound metabolism;Sulfur metabolism	Aminotran_1_2		Amino-acidbiosynthesis;Completeproteome;Lyase;Methioninebiosynthesis;Pyridoxalphosphate;Referenceproteome	GO:0000096;GO:0000097;GO:0006082;GO:0006520;GO:0006555;GO:0006790;GO:0006807;GO:0008152;GO:0008652;GO:0009058;GO:0009066;GO:0009067;GO:0009086;GO:0009308;GO:0009309;GO:0009987;GO:0016053;GO:0019752;GO:0034641;GO:0042180;GO:0043436;GO:0044106;GO:0044237;GO:0044238;GO:0044249;GO:0044271;GO:0044272;GO:0044281;GO:0044283;GO:0046394	GO:0003824;GO:0004121;GO:0005488;GO:0016829;GO:0016846;GO:0019842;GO:0030170;GO:0048037;GO:0070279	GO:0005886;GO:0016020;GO:0044464	GO:0006082;GO:0006520;GO:0006790;GO:0006807;GO:0008152;GO:0009058;GO:0009308;GO:0009987;GO:0034641;GO:0042180;GO:0044237;GO:0044238;GO:0044281	GO:0005886;GO:0016020;GO:0044464	IPR004839;IPR015421;IPR015422;IPR015424	ko00270;ko00450;ko00910;ko00920		PS00599	Putative cystathionine beta-lyase			Mycobacterium tuberculosis
Rv2590	fatty-acid-CoA ligase FadD9 (Fatty-acid-CoA synthetase) (Fatty-acid-CoA synthase)	>tr|Q50631|Q50631_MYCTU Probable fatty-acid-CoA ligase FadD9 (Fatty-acid-CoA synthetase) (Fatty-acid-CoA synthase) OS=Mycobacterium tuberculosis GN=fadD9 PE=4 SV=1	Q50631_MYCTU	Genes involved in lipid metabolism	-1.29133	-2.31501	-0.779905	-0.85268	-1.04762	0.452151	0.299119	0.223941	0.155518	0.946136	0.60658	1.18469	0.754882	1.30599	-0.109433	0.466966	Acyl_carrier_prot-like;AMP-binding_CS;AMP-dep_Synth/Lig;Male_sterile_NAD-bd;NAD(P)-bd_dom;Thioester_reductase_dom			ACP_DOMAIN;AMP_BINDING					catalytic activity;L-aminoadipate-semialdehyde dehydrogenase activity;ligase activity;oxidoreductase activity;oxidoreductase activity, acting on the aldehyde or oxo group of donors;oxidoreductase activity, acting on the aldehyde or oxo group of donors, NAD or NADP as acceptor	cell part;cytoplasmic part;cytosol;intracellular part;membrane;plasma membrane		cell part;cytosol;membrane;plasma membrane		AMP-binding;NAD_binding_4;PP-binding		Completeproteome;Ligase;Referenceproteome		GO:0003824;GO:0004043;GO:0016491;GO:0016620;GO:0016874;GO:0016903	GO:0005829;GO:0005886;GO:0016020;GO:0044424;GO:0044444;GO:0044464		GO:0005829;GO:0005886;GO:0016020;GO:0044464	IPR000873;IPR009081;IPR010080;IPR013120;IPR016040;IPR020845			PS00455;PS50075				Mycobacterium tuberculosis
Rv1543	Uncharacterized oxidoreductase Rv1543/MT1595	>sp|P66779|Y1543_MYCTU Uncharacterized oxidoreductase Rv1543/MT1595 OS=Mycobacterium tuberculosis GN=Rv1543 PE=3 SV=1	Y1543_MYCTU	Genes involved in lipid metabolism	-0.82699	-1.73318	-1.57865	-1.69644	-0.812182	0.368008	0.439035	0.441143	0.746265	1.13344	0.806979	1.08882	0.423348	0.790855	-0.105742	0.515285	DH_sc/Rdtase_SDR;Glc/ribitol_DH;NAD(P)-bd_dom		GDHRDH;SDRFAMILY	ADH_SHORT					catalytic activity;oxidoreductase activity	cell part;cell wall;external encapsulating structure;membrane;plasma membrane		cell part;cell wall;external encapsulating structure;membrane;plasma membrane		adh_short		Completeproteome;Oxidoreductase;Referenceproteome		GO:0003824;GO:0016491	GO:0005618;GO:0005886;GO:0016020;GO:0030312;GO:0044464		GO:0005618;GO:0005886;GO:0016020;GO:0030312;GO:0044464	IPR002198;IPR002347;IPR016040		PR00080;PR00081	PS00061	Uncharacterized oxidoreductase Rv1543/MT1595			Mycobacterium tuberculosis
Rv1751	oxidoreductase	>tr|L0T7T6|L0T7T6_MYCTU Probable oxidoreductase OS=Mycobacterium tuberculosis GN=Rv1751 PE=4 SV=1	L0T7T6_MYCTU	Genes involved in intermediary metabolism and respiration	-0.566213	-2.34502	-0.991417	-1.52671	-0.959254	0.151615	0.613663	0.511324	0.297744	1.39431	0.686272	0.776951	0.364796	0.270926	0.438039	0.882965	mOase_FAD-bd;Rng_hydrolase-like		RNGMNOXGNASE					metabolic process;oxidation-reduction process	catalytic activity;oxidoreductase activity		metabolic process			FAD_binding_3		Completeproteome;Referenceproteome	GO:0008152;GO:0055114	GO:0003824;GO:0016491		GO:0008152		IPR002938;IPR003042		PR00420					Mycobacterium tuberculosis
Rv0234c	Succinate-semialdehyde dehydrogenase [NADP(+)] 1	>sp|P71989|GABD1_MYCTU Succinate-semialdehyde dehydrogenase [NADP(+)] 1 OS=Mycobacterium tuberculosis GN=gabD1 PE=1 SV=3	GABD1_MYCTU	Genes involved in intermediary metabolism and respiration	-1.68377	-1.72557	-1.51184	-0.637282	0.0321269	-0.32084	0.126821	0.414915	0.0878113	1.28943	0.495545	1.43529	0.365934	-0.26393	1.285	0.610374	Ald_DH/histidinol_DH;Ald_DH_C;Ald_DH_CS;Ald_DH_N;Aldehyde_DH_dom			ALDEHYDE_DEHYDR_CYS;ALDEHYDE_DEHYDR_GLU				acetyl-CoA catabolic process;acetyl-CoA metabolic process;catabolic process;cellular catabolic process;cellular metabolic process;cellular process;coenzyme catabolic process;coenzyme metabolic process;cofactor catabolic process;cofactor metabolic process;metabolic process;tricarboxylic acid cycle	catalytic activity;oxidoreductase activity;oxidoreductase activity, acting on the aldehyde or oxo group of donors;oxidoreductase activity, acting on the aldehyde or oxo group of donors, NAD or NADP as acceptor;succinate-semialdehyde dehydrogenase [NAD(P)+] activity	cell part;membrane;plasma membrane	catabolic process;cellular metabolic process;cellular process;cofactor metabolic process;metabolic process	cell part;membrane;plasma membrane	Alanine, aspartate and glutamate metabolism;Butanoate metabolism;Tyrosine metabolism	Aldedh		Completeproteome;NADP;Oxidoreductase;Referenceproteome;Tricarboxylicacidcycle	GO:0006084;GO:0006099;GO:0006732;GO:0008152;GO:0009056;GO:0009109;GO:0009987;GO:0044237;GO:0044248;GO:0046356;GO:0051186;GO:0051187	GO:0003824;GO:0009013;GO:0016491;GO:0016620;GO:0016903	GO:0005886;GO:0016020;GO:0044464	GO:0008152;GO:0009056;GO:0009987;GO:0044237;GO:0051186	GO:0005886;GO:0016020;GO:0044464	IPR015590;IPR016160;IPR016161;IPR016162;IPR016163	ko00250;ko00350;ko00650		PS00070;PS00687	Succinate-semialdehyde dehydrogenase [NADP(+)] 1			Mycobacterium tuberculosis
Rv0772	Phphoribylamine--glycine ligase	>sp|P65893|PUR2_MYCTU Phosphoribosylamine--glycine ligase OS=Mycobacterium tuberculosis GN=purD PE=3 SV=1	PUR2_MYCTU	Genes involved in intermediary metabolism and respiration	-1.70478	-2.445	-1.31177	-0.273433	0.449503	0.0817662	0.106588	0.599995	0.0586581	1.1672	0.597186	1.00333	0.152908	0.818702	0.540514	0.158642	ATP_grasp_subdomain_1;ATP_grasp_subdomain_2;ATP-grasp;PreATP-grasp_dom;PRibGlycinamid_synth_ATP-grasp;PRibGlycinamide_synth;PRibGlycinamide_synth_C-dom;PRibGlycinamide_synth_CS;PRibGlycinamide_synth_N;Rudment_hybrid_motif			ATP_GRASP;GARS				biosynthetic process;cellular aromatic compound metabolic process;cellular biosynthetic process;cellular metabolic process;cellular nitrogen compound biosynthetic process;cellular nitrogen compound metabolic process;cellular process;'de novo' IMP biosynthetic process;growth;heterocycle biosynthetic process;heterocycle metabolic process;IMP biosynthetic process;IMP metabolic process;metabolic proc…	adenyl nucleotide binding;adenyl ribonucleotide binding;ATP binding;binding;catalytic activity;cation binding;ion binding;ligase activity;ligase activity, forming carbon-nitrogen bonds;magnesium ion binding;manganese ion binding;metal ion binding;nucleotide binding;phosphoribosylamine-glycine ligase activity;purine nucleotide binding;purine ribonucleoside triphosphate binding;purine ribonucleotid…		biosynthetic process;cellular aromatic compound metabolic process;cellular metabolic process;cellular nitrogen compound metabolic process;cellular process;growth;heterocycle metabolic process;metabolic process;nitrogen compound metabolic process;nucleobase-containing compound metabolic process;nucleobase-containing small molecule metabolic process;nucleotide metabolic process;pigment metabolic pr…		Purine metabolism	GARS_A;GARS_C;GARS_N		ATP-binding;Completeproteome;Ligase;Magnesium;Manganese;Metal-binding;Nucleotide-binding;Purinebiosynthesis;Referenceproteome	GO:0006139;GO:0006144;GO:0006163;GO:0006164;GO:0006188;GO:0006189;GO:0006725;GO:0006753;GO:0006807;GO:0008152;GO:0009058;GO:0009112;GO:0009113;GO:0009117;GO:0009123;GO:0009124;GO:0009126;GO:0009127;GO:0009150;GO:0009152;GO:0009156;GO:0009161;GO:0009165;GO:0009167;GO:0009168;GO:0009259;GO:0009260;GO:0009987;GO:0018130;GO:0034641;GO:0034654;GO:0040007;GO:0042440;GO:0044237;GO:0044238;GO:0044249;GO:…	GO:0000166;GO:0000287;GO:0003824;GO:0004637;GO:0005488;GO:0005524;GO:0016874;GO:0016879;GO:0017076;GO:0030145;GO:0030554;GO:0032553;GO:0032555;GO:0032559;GO:0035639;GO:0043167;GO:0043169;GO:0046872;GO:0046914		GO:0006139;GO:0006725;GO:0006807;GO:0008152;GO:0009058;GO:0009117;GO:0009987;GO:0034641;GO:0040007;GO:0042440;GO:0044237;GO:0044238;GO:0044281;GO:0046483;GO:0055086		IPR000115;IPR011054;IPR011761;IPR013815;IPR013816;IPR016185;IPR020559;IPR020560;IPR020561;IPR020562	ko00230		PS00184;PS50975	Phosphoribosylamine--glycine ligase			Mycobacterium tuberculosis
Rv0006	DNA gyrase subunit A	>sp|Q07702|GYRA_MYCTU DNA gyrase subunit A OS=Mycobacterium tuberculosis GN=gyrA PE=1 SV=3	GYRA_MYCTU	Genes part of information pathways	-1.91706	-1.73208	-1.07632	-1.06419	0.119551	0.783376	0.74953	0.414914	0.680568	1.4316	0.936267	0.983104	0.185283	0.200293	-0.359304	-0.335532	Arg_repress_C-like;GyrA;GyrA/parC_pinwhl;Topo_IIA_A/C;Topo_IIA_A/C_ab;Topo_IIA_like_dom					TOP4c	3IFZ;3ILW;3UC1	biosynthetic process;cellular biosynthetic process;cellular macromolecule biosynthetic process;cellular macromolecule metabolic process;cellular metabolic process;cellular nitrogen compound metabolic process;cellular process;DNA conformation change;DNA metabolic process;DNA replication;DNA topological change;DNA-dependent DNA replication;macromolecule biosynthetic process;macromolecule metabolic …	adenyl nucleotide binding;adenyl ribonucleotide binding;ATP binding;ATPase activity;ATPase activity, coupled;binding;catalytic activity;cation binding;DNA binding;DNA topoisomerase (ATP-hydrolyzing) activity;DNA topoisomerase activity;DNA-dependent ATPase activity;hydrolase activity;hydrolase activity, acting on acid anhydrides;hydrolase activity, acting on acid anhydrides, in phosphorus-containi…	cell part;cell wall;chromosome;cytoplasm;external encapsulating structure;intracellular non-membrane-bounded organelle;intracellular organelle;intracellular part;membrane;non-membrane-bounded organelle;organelle;plasma membrane	biosynthetic process;cellular metabolic process;cellular nitrogen compound metabolic process;cellular process;DNA metabolic process;DNA replication;macromolecule metabolic process;metabolic process;nitrogen compound metabolic process;nucleobase-containing compound metabolic process;primary metabolic process;response to chemical stimulus;response to stimulus	cell part;cell wall;chromosome;cytoplasm;external encapsulating structure;intracellular non-membrane-bounded organelle;intracellular organelle;membrane;organelle;plasma membrane		DNA_gyraseA_C;DNA_topoisoIV		3D-structure;Antibioticresistance;ATP-binding;Completeproteome;Cytoplasm;DNA-binding;Isomerase;Nucleotide-binding;Referenceproteome;Topoisomerase	GO:0006139;GO:0006259;GO:0006260;GO:0006261;GO:0006265;GO:0006807;GO:0008152;GO:0009058;GO:0009059;GO:0009987;GO:0034641;GO:0034645;GO:0042221;GO:0043170;GO:0044237;GO:0044238;GO:0044249;GO:0044260;GO:0046677;GO:0050896;GO:0071103;GO:0090304	GO:0000166;GO:0000287;GO:0003676;GO:0003677;GO:0003824;GO:0003916;GO:0003918;GO:0005488;GO:0005524;GO:0008094;GO:0016462;GO:0016787;GO:0016817;GO:0016818;GO:0016853;GO:0016887;GO:0017076;GO:0017111;GO:0030554;GO:0032553;GO:0032555;GO:0032559;GO:0035639;GO:0042623;GO:0043167;GO:0043169;GO:0046872	GO:0005618;GO:0005694;GO:0005737;GO:0005886;GO:0016020;GO:0030312;GO:0043226;GO:0043228;GO:0043229;GO:0043232;GO:0044424;GO:0044464	GO:0006139;GO:0006259;GO:0006260;GO:0006807;GO:0008152;GO:0009058;GO:0009987;GO:0034641;GO:0042221;GO:0043170;GO:0044237;GO:0044238;GO:0050896	GO:0005618;GO:0005694;GO:0005737;GO:0005886;GO:0016020;GO:0030312;GO:0043226;GO:0043229;GO:0043232;GO:0044464	IPR002205;IPR005743;IPR006691;IPR013758;IPR013760;IPR024946				DNA gyrase subunit A		SM00434	Mycobacterium tuberculosis
Rv2429	Alkyl hydroperoxide reductase AhpD	>sp|P0A5N4|AHPD_MYCTU Alkyl hydroperoxide reductase AhpD OS=Mycobacterium tuberculosis GN=ahpD PE=1 SV=1	AHPD_MYCTU	virulence, detoxification and adaptation	-1.72673	-1.32316	-1.38274	-1.49043	0.105791	0.693458	0.318517	0.365819	0.789296	1.55541	1.09802	0.983575	-0.178991	0.191494	0.248211	-0.247542	AhpD;AhpD_core;CMD				REACT_116125		1GU9;1KNC;1LW1;1ME5	biological regulation;cell redox homeostasis;cellular component assembly;cellular component organization;cellular component organization or biogenesis;cellular homeostasis;cellular process;homeostatic process;interaction with host;interspecies interaction between organisms;macromolecular complex assembly;macromolecular complex subunit organization;multi-organism process;protein complex assembly;p…	alkyl hydroperoxide reductase activity;antioxidant activity;catalytic activity;disulfide oxidoreductase activity;hydroperoxide reductase activity;oxidoreductase activity;oxidoreductase activity, acting on a sulfur group of donors;oxidoreductase activity, acting on a sulfur group of donors, disulfide as acceptor;oxidoreductase activity, acting on a sulfur group of donors, NAD or NADP as acceptor;o…	cell part;cytoplasmic part;cytosol;intracellular part;membrane;plasma membrane	biological regulation;cellular component assembly;cellular component organization;cellular homeostasis;cellular process;homeostatic process;interspecies interaction between organisms;macromolecular complex assembly;multi-organism process;protein complex assembly;response to biotic stimulus;response to chemical stimulus;response to oxidative stress;response to stimulus;response to stress	cell part;cytosol;membrane;plasma membrane		CMD		3D-structure;Antioxidant;Completeproteome;Disulfidebond;Oxidoreductase;Peroxidase;Redox-activecenter;Referenceproteome	GO:0006461;GO:0006950;GO:0006979;GO:0009607;GO:0009987;GO:0016043;GO:0019725;GO:0022607;GO:0042221;GO:0042592;GO:0043933;GO:0044419;GO:0045454;GO:0050789;GO:0050794;GO:0050896;GO:0051259;GO:0051260;GO:0051701;GO:0051704;GO:0051707;GO:0052173;GO:0052200;GO:0052564;GO:0052572;GO:0065003;GO:0065007;GO:0065008;GO:0070206;GO:0070207;GO:0071822;GO:0071840;GO:0075136	GO:0003824;GO:0004601;GO:0008785;GO:0015036;GO:0016209;GO:0016491;GO:0016651;GO:0016667;GO:0016668;GO:0016671;GO:0016684;GO:0016705;GO:0032843;GO:0051920	GO:0005829;GO:0005886;GO:0016020;GO:0044424;GO:0044444;GO:0044464	GO:0006461;GO:0006950;GO:0006979;GO:0009607;GO:0009987;GO:0016043;GO:0019725;GO:0022607;GO:0042221;GO:0042592;GO:0044419;GO:0050896;GO:0051704;GO:0065003;GO:0065007	GO:0005829;GO:0005886;GO:0016020;GO:0044464	IPR003779;IPR004674;IPR004675				Alkyl hydroperoxide reductase AhpD			Mycobacterium tuberculosis
Rv3720	possible fatty acid synthase	>tr|O69687|O69687_MYCTU Possible fatty acid synthase OS=Mycobacterium tuberculosis GN=Rv3720 PE=4 SV=3	O69687_MYCTU	Genes involved in lipid metabolism	-1.74172	-1.86034	-1.24287	-1.38871	-0.200354	0.665551	0.513761	0.369831	1.17794	0.581037	0.531625	0.968571	0.460168	0.500255	-0.176899	0.842166	Mycolic_cyclopropane_synthase							biosynthetic process;lipid biosynthetic process;lipid metabolic process;metabolic process;primary metabolic process		cell part;cell wall;external encapsulating structure;membrane;plasma membrane	biosynthetic process;lipid metabolic process;metabolic process;primary metabolic process	cell part;cell wall;external encapsulating structure;membrane;plasma membrane		CMAS		Completeproteome;Referenceproteome	GO:0006629;GO:0008152;GO:0008610;GO:0009058;GO:0044238		GO:0005618;GO:0005886;GO:0016020;GO:0030312;GO:0044464	GO:0006629;GO:0008152;GO:0009058;GO:0044238	GO:0005618;GO:0005886;GO:0016020;GO:0030312;GO:0044464	IPR003333							Mycobacterium tuberculosis
Rv2564	Uncharacterized ABC transporter ATP-binding protein Rv2564/MT2640	>sp|P63401|Y2564_MYCTU Uncharacterized ABC transporter ATP-binding protein Rv2564/MT2640 OS=Mycobacterium tuberculosis GN=Rv2564 PE=3 SV=1	Y2564_MYCTU	Genes involved in cell wall and cell processes	-1.87794	-2.15823	-1.04019	-0.746891	-0.187551	-0.0768405	-0.0689013	0.0792792	1.00544	0.735019	0.82499	1.23928	0.61808	0.34953	0.641741	0.663195	AAA+_ATPase;ABC_transporter_CS;ABC_transporter-like;cAMP/cGMP_kin;cNMP-bd_CS;cNMP-bd_dom;cNMP-bd-like;P-loop_NTPase;RmlC-like_jellyroll		CAMPKINASE	ABC_TRANSPORTER_1;ABC_TRANSPORTER_2;CNMP_BINDING_2;CNMP_BINDING_3		AAA;cNMP		ATP catabolic process;ATP metabolic process;catabolic process;cellular catabolic process;cellular metabolic process;cellular nitrogen compound catabolic process;cellular nitrogen compound metabolic process;cellular process;establishment of localization;heterocycle catabolic process;heterocycle metabolic process;metabolic process;nitrogen compound metabolic process;nucleobase-containing compound c…	adenyl nucleotide binding;adenyl ribonucleotide binding;ATP binding;ATPase activity;binding;cAMP-dependent protein kinase regulator activity;catalytic activity;enzyme regulator activity;hydrolase activity;hydrolase activity, acting on acid anhydrides;hydrolase activity, acting on acid anhydrides, in phosphorus-containing anhydrides;kinase regulator activity;nucleoside-triphosphatase activity;nucl…	cAMP-dependent protein kinase complex;cell part;intracellular part;macromolecular complex;protein complex	catabolic process;cellular metabolic process;cellular nitrogen compound metabolic process;cellular process;establishment of localization;heterocycle metabolic process;metabolic process;nitrogen compound metabolic process;nucleobase-containing compound catabolic process;nucleobase-containing compound metabolic process;nucleobase-containing small molecule metabolic process;nucleotide metabolic proc…	cell part;macromolecular complex;protein complex		ABC_tran;cNMP_binding		ATP-binding;Completeproteome;Nucleotide-binding;Referenceproteome;Transport	GO:0006139;GO:0006163;GO:0006195;GO:0006200;GO:0006753;GO:0006807;GO:0006810;GO:0008152;GO:0009056;GO:0009117;GO:0009141;GO:0009143;GO:0009144;GO:0009146;GO:0009150;GO:0009154;GO:0009166;GO:0009199;GO:0009203;GO:0009205;GO:0009207;GO:0009259;GO:0009261;GO:0009987;GO:0034641;GO:0034655;GO:0044237;GO:0044238;GO:0044248;GO:0044270;GO:0044281;GO:0046034;GO:0046483;GO:0046700;GO:0051234;GO:0055086;GO:…	GO:0000166;GO:0003824;GO:0005488;GO:0005524;GO:0008603;GO:0016462;GO:0016787;GO:0016817;GO:0016818;GO:0016887;GO:0017076;GO:0017111;GO:0019207;GO:0019887;GO:0030234;GO:0030554;GO:0032553;GO:0032555;GO:0032559;GO:0035639	GO:0005952;GO:0032991;GO:0043234;GO:0044424;GO:0044464	GO:0006139;GO:0006807;GO:0006810;GO:0008152;GO:0009056;GO:0009117;GO:0009987;GO:0034641;GO:0034655;GO:0044237;GO:0044238;GO:0044281;GO:0046483;GO:0051234;GO:0055086	GO:0032991;GO:0043234;GO:0044464	IPR000595;IPR002373;IPR003439;IPR003593;IPR014710;IPR017871;IPR018488;IPR018490;IPR027417		PR00103	PS00211;PS00889;PS50042;PS50893	Uncharacterized ABC transporter ATP-binding protein Rv2564/MT2640		SM00100;SM00382	Mycobacterium tuberculosis
Rv3661	Uncharacterized protein Rv3661/MT3761	>sp|O69629|Y3661_MYCTU Uncharacterized protein Rv3661/MT3761 OS=Mycobacterium tuberculosis GN=Rv3661 PE=3 SV=1	Y3661_MYCTU	virulence, detoxification and adaptation	-1.90504	-2.00483	-1.22856	-0.910825	-0.102905	0.603798	0.525386	-0.105375	0.926555	0.953647	0.853761	1.14728	0.371492	0.00990972	0.543077	0.322632	HAD-like_dom;HAD-SF_hydro_IB_PSP-like;HAD-SF_hydro_IB_PSP-like_bac							cellular metabolic process;cellular process;dephosphorylation;metabolic process;phosphate-containing compound metabolic process;phosphorus metabolic process	binding;catalytic activity;cation binding;hydrolase activity;hydrolase activity, acting on ester bonds;ion binding;metal ion binding;phosphatase activity;phosphoric ester hydrolase activity	cell part;cytoplasmic part;cytosol;intracellular part	cellular metabolic process;cellular process;metabolic process;phosphorus metabolic process	cell part;cytosol				Completeproteome;Hydrolase;Magnesium;Metal-binding;Referenceproteome	GO:0006793;GO:0006796;GO:0008152;GO:0009987;GO:0016311;GO:0044237	GO:0003824;GO:0005488;GO:0016787;GO:0016788;GO:0016791;GO:0042578;GO:0043167;GO:0043169;GO:0046872	GO:0005829;GO:0044424;GO:0044444;GO:0044464	GO:0006793;GO:0008152;GO:0009987;GO:0044237	GO:0005829;GO:0044464	IPR006383;IPR006385;IPR023214				Uncharacterized protein Rv3661/MT3761			Mycobacterium tuberculosis
Rv2438c	Glutamine-dependent NAD(+) synthetase	>sp|P0A5L6|NADE_MYCTU Glutamine-dependent NAD(+) synthetase OS=Mycobacterium tuberculosis GN=nadE PE=1 SV=1	NADE_MYCTU	Genes involved in intermediary metabolism and respiration	-2.09401	-0.356283	-1.06778	-1.89794	-0.150003	-0.290506	0.357521	1.16652	1.16121	0.787367	0.308743	0.643238	0.536315	1.01179	-0.479309	0.36313	C-N_Hydrolase;Gln-dep_NAD_synthase;NAD/GMP_synthase;Rossmann-like_a/b/a_fold			CN_HYDROLASE			3DLA;3SDB;3SEQ;3SEZ;3SYT;3SZG	biosynthetic process;cellular biosynthetic process;cellular metabolic process;cellular nitrogen compound biosynthetic process;cellular nitrogen compound metabolic process;cellular process;coenzyme biosynthetic process;coenzyme metabolic process;cofactor biosynthetic process;cofactor metabolic process;growth;heterocycle biosynthetic process;heterocycle metabolic process;metabolic process;NAD biosy…	adenyl nucleotide binding;adenyl ribonucleotide binding;ATP binding;binding;carbon-nitrogen ligase activity, with glutamine as amido-N-donor;catalytic activity;hydrolase activity;hydrolase activity, acting on carbon-nitrogen (but not peptide) bonds;ligase activity;ligase activity, forming carbon-nitrogen bonds;NAD+ synthase (glutamine-hydrolyzing) activity;nucleotide binding;purine nucleotide bin…	cell part;cell wall;external encapsulating structure;membrane;plasma membrane	biosynthetic process;cellular metabolic process;cellular nitrogen compound metabolic process;cellular process;cofactor metabolic process;growth;heterocycle metabolic process;metabolic process;nitrogen compound metabolic process;nucleobase-containing compound metabolic process;nucleobase-containing small molecule metabolic process;nucleotide metabolic process;primary metabolic process;small molecu…	cell part;cell wall;external encapsulating structure;membrane;plasma membrane	Nicotinate and nicotinamide metabolism	CN_hydrolase;NAD_synthase		3D-structure;ATP-binding;Completeproteome;Ligase;NAD;Nucleotide-binding;Referenceproteome	GO:0006139;GO:0006732;GO:0006733;GO:0006753;GO:0006807;GO:0008152;GO:0009058;GO:0009108;GO:0009117;GO:0009165;GO:0009435;GO:0009987;GO:0018130;GO:0019359;GO:0019362;GO:0019363;GO:0019674;GO:0034641;GO:0034654;GO:0040007;GO:0044237;GO:0044238;GO:0044249;GO:0044271;GO:0044281;GO:0046483;GO:0046496;GO:0051186;GO:0051188;GO:0055086;GO:0072524;GO:0072525	GO:0000166;GO:0003824;GO:0003952;GO:0005488;GO:0005524;GO:0016787;GO:0016810;GO:0016874;GO:0016879;GO:0016884;GO:0017076;GO:0030554;GO:0032553;GO:0032555;GO:0032559;GO:0035639	GO:0005618;GO:0005886;GO:0016020;GO:0030312;GO:0044464	GO:0006139;GO:0006807;GO:0008152;GO:0009058;GO:0009117;GO:0009987;GO:0034641;GO:0040007;GO:0044237;GO:0044238;GO:0044281;GO:0046483;GO:0051186;GO:0055086	GO:0005618;GO:0005886;GO:0016020;GO:0030312;GO:0044464	IPR003010;IPR014445;IPR014729;IPR022310	ko00760		PS50263	Glutamine-dependent NAD(+) synthetase			Mycobacterium tuberculosis
Rv1623c	Cytochrome d ubiquinol oxidase, subunit I	>tr|Q7D892|Q7D892_MYCTU Cytochrome d ubiquinol oxidase, subunit I OS=Mycobacterium tuberculosis GN=cydA PE=4 SV=1	Q7D892_MYCTU	Genes involved in intermediary metabolism and respiration	-1.0567	-1.32491	-1.22229	-2.10233	0.86046	-0.99978	-0.0270642	0.447659	1.11564	0.403405	0.253671	0.625282	0.883504	0.741735	0.921406	0.48031	Cyt-d_ubiquinol_oxidase_suI								catalytic activity;oxidoreductase activity	cell part;cell wall;external encapsulating structure;membrane		cell part;cell wall;external encapsulating structure;membrane	Oxidative phosphorylation	Bac_Ubq_Cox		Completeproteome;Oxidoreductase;Referenceproteome		GO:0003824;GO:0016491	GO:0005618;GO:0016020;GO:0030312;GO:0044464		GO:0005618;GO:0016020;GO:0030312;GO:0044464	IPR002585	ko00190						Mycobacterium tuberculosis
Rv3734c	diacyglycerol O-acyltransferase tgs2	>sp|P67210|TGS2_MYCTU Probable diacyglycerol O-acyltransferase tgs2 OS=Mycobacterium tuberculosis GN=tgs2 PE=1 SV=1	TGS2_MYCTU	Genes involved in lipid metabolism	-0.594535	-0.86887	-1.9019	-1.53334	0.368396	0.00338618	-0.623046	-0.0931974	2.10638	0.213238	0.762151	0.04378	1.32976	-0.210846	0.415041	0.583605	Acyl_transf_WS/DGAT;O-acyltransferase_WSD1_N							acylglycerol biosynthetic process;acylglycerol metabolic process;alcohol metabolic process;alditol metabolic process;biosynthetic process;carbohydrate metabolic process;cellular biosynthetic process;cellular carbohydrate metabolic process;cellular lipid metabolic process;cellular metabolic process;cellular process;glycerol ether biosynthetic process;glycerol ether metabolic process;glycerol metab…	acylglycerol O-acyltransferase activity;catalytic activity;diacylglycerol O-acyltransferase activity;long-chain-alcohol O-fatty-acyltransferase activity;O-acyltransferase activity;transferase activity;transferase activity, transferring acyl groups;transferase activity, transferring acyl groups other than amino-acyl groups	cell part;membrane;plasma membrane	alcohol metabolic process;biosynthetic process;carbohydrate metabolic process;cellular lipid metabolic process;cellular metabolic process;cellular process;glycerol ether metabolic process;lipid metabolic process;metabolic process;primary metabolic process;response to chemical stimulus;response to stimulus;response to stress;small molecule metabolic process	cell part;membrane;plasma membrane		WES_acyltransf		Acyltransferase;Completeproteome;Glycerolmetabolism;Lipidbiosynthesis;Lipidmetabolism;Referenceproteome;Transferase	GO:0001666;GO:0005975;GO:0006066;GO:0006071;GO:0006629;GO:0006638;GO:0006639;GO:0006641;GO:0006662;GO:0006950;GO:0008152;GO:0008610;GO:0009058;GO:0009987;GO:0010035;GO:0018904;GO:0019400;GO:0019432;GO:0019751;GO:0042221;GO:0044237;GO:0044238;GO:0044249;GO:0044255;GO:0044262;GO:0044281;GO:0045017;GO:0046460;GO:0046463;GO:0046486;GO:0046504;GO:0050896;GO:0070482;GO:0071731	GO:0003824;GO:0004144;GO:0008374;GO:0016411;GO:0016740;GO:0016746;GO:0016747;GO:0047196	GO:0005886;GO:0016020;GO:0044464	GO:0005975;GO:0006066;GO:0006629;GO:0006662;GO:0006950;GO:0008152;GO:0009058;GO:0009987;GO:0042221;GO:0044237;GO:0044238;GO:0044255;GO:0044281;GO:0050896	GO:0005886;GO:0016020;GO:0044464	IPR004255;IPR014292				Probable diacyglycerol O-acyltransferase tgs2			Mycobacterium tuberculosis
Rv0005	DNA gyrase subunit B	>sp|P0C5C5|GYRB_MYCTU DNA gyrase subunit B OS=Mycobacterium tuberculosis GN=gyrB PE=1 SV=1	GYRB_MYCTU	Genes part of information pathways	-0.780881	0.0374964	-2.25506	-2.15869	0.382365	0.153529	1.19811	0.965085	0.446145	0.992551	0.757277	0.299809	-0.208809	-0.223702	0.406972	-0.0122015	DNA_gyrase_B_C;GyrB;HATPase_ATP-bd;Ribosomal_S5_D2-typ_fold;Ribosomal_S5_D2-typ_fold_subgr;Topo_IIA;Topo_IIA_bsu_dom2;Topo_IIA_cen_dom;Topo_IIA_like_dom;TopoIIA_CS;Toprim_domain		TPI2FAMILY	TOPOISOMERASE_II;TOPRIM		HATPase_c;TOP2c	2ZJT;3IG0;3M4I	biosynthetic process;cellular biosynthetic process;cellular macromolecule biosynthetic process;cellular macromolecule metabolic process;cellular metabolic process;cellular nitrogen compound metabolic process;cellular process;DNA conformation change;DNA metabolic process;DNA replication;DNA topological change;DNA-dependent DNA replication;growth;macromolecule biosynthetic process;macromolecule met…	adenyl nucleotide binding;adenyl ribonucleotide binding;ATP binding;ATPase activity;ATPase activity, coupled;binding;catalytic activity;cation binding;DNA binding;DNA topoisomerase (ATP-hydrolyzing) activity;DNA topoisomerase activity;DNA-dependent ATPase activity;hydrolase activity;hydrolase activity, acting on acid anhydrides;hydrolase activity, acting on acid anhydrides, in phosphorus-containi…	cell part;cell wall;chromosome;cytoplasm;external encapsulating structure;intracellular non-membrane-bounded organelle;intracellular organelle;intracellular part;membrane;non-membrane-bounded organelle;organelle;plasma membrane	biosynthetic process;cellular metabolic process;cellular nitrogen compound metabolic process;cellular process;DNA metabolic process;DNA replication;growth;macromolecule metabolic process;metabolic process;nitrogen compound metabolic process;nucleobase-containing compound metabolic process;primary metabolic process	cell part;cell wall;chromosome;cytoplasm;external encapsulating structure;intracellular non-membrane-bounded organelle;intracellular organelle;membrane;organelle;plasma membrane		DNA_gyraseB;DNA_gyraseB_C;HATPase_c;Toprim		3D-structure;ATP-binding;Completeproteome;Cytoplasm;DNA-binding;Isomerase;Magnesium;Metal-binding;Nucleotide-binding;Referenceproteome;Topoisomerase	GO:0006139;GO:0006259;GO:0006260;GO:0006261;GO:0006265;GO:0006807;GO:0008152;GO:0009058;GO:0009059;GO:0009987;GO:0034641;GO:0034645;GO:0040007;GO:0043170;GO:0044237;GO:0044238;GO:0044249;GO:0044260;GO:0071103;GO:0090304	GO:0000166;GO:0000287;GO:0003676;GO:0003677;GO:0003824;GO:0003916;GO:0003918;GO:0005488;GO:0005524;GO:0008094;GO:0016462;GO:0016787;GO:0016817;GO:0016818;GO:0016853;GO:0016887;GO:0017076;GO:0017111;GO:0030554;GO:0032553;GO:0032555;GO:0032559;GO:0035639;GO:0042623;GO:0043167;GO:0043169;GO:0046872	GO:0005618;GO:0005694;GO:0005737;GO:0005886;GO:0016020;GO:0030312;GO:0043226;GO:0043228;GO:0043229;GO:0043232;GO:0044424;GO:0044464	GO:0006139;GO:0006259;GO:0006260;GO:0006807;GO:0008152;GO:0009058;GO:0009987;GO:0034641;GO:0040007;GO:0043170;GO:0044237;GO:0044238	GO:0005618;GO:0005694;GO:0005737;GO:0005886;GO:0016020;GO:0030312;GO:0043226;GO:0043229;GO:0043232;GO:0044464	IPR001241;IPR002288;IPR003594;IPR006171;IPR011557;IPR013506;IPR013759;IPR013760;IPR014721;IPR018522;IPR020568		PR00418	PS00177;PS50880	DNA gyrase subunit B		SM00387;SM00433	Mycobacterium tuberculosis
Rv0903c	Transcriptional regulatory protein PrrA	>sp|P0A5Z6|PRRA_MYCTU Transcriptional regulatory protein PrrA OS=Mycobacterium tuberculosis GN=prrA PE=1 SV=1	PRRA_MYCTU	Regulatory proteins	-0.441353	-1.25352	-1.78973	-2.27387	0.376597	0.0679901	0.638955	0.182458	0.564364	1.02955	0.887188	-0.111296	0.249287	0.466389	1.3457	0.0612915	CheY-like_superfamily;Sig_transdc_resp-reg_C;Sig_transdc_resp-reg_receiver;WHTH_DNA-bd_dom			RESPONSE_REGULATORY		REC;Trans_reg_C	1YS6;1YS7	biological regulation;biosynthetic process;cellular biosynthetic process;cellular macromolecule biosynthetic process;cellular macromolecule metabolic process;cellular metabolic process;cellular nitrogen compound metabolic process;cellular process;cellular response to stimulus;growth;growth involved in symbiotic interaction;interaction with host;interspecies interaction between organisms;intracell…	binding;calcium ion binding;cation binding;DNA binding;ion binding;magnesium ion binding;metal ion binding;molecular transducer activity;nucleic acid binding;signal transducer activity;two-component response regulator activity	cell part;cytoplasmic part;cytosol;intracellular part;membrane;plasma membrane	biological regulation;biosynthetic process;cellular metabolic process;cellular nitrogen compound metabolic process;cellular process;growth;interspecies interaction between organisms;macromolecule metabolic process;metabolic process;multi-organism process;nitrogen compound metabolic process;nucleobase-containing compound metabolic process;primary metabolic process;response to biotic stimulus;respo…	cell part;cytosol;membrane;plasma membrane	Two-component system	Response_reg;Trans_reg_C		3D-structure;Completeproteome;Cytoplasm;DNA-binding;Phosphoprotein;Referenceproteome;Transcription;Transcriptionregulation;Two-componentregulatorysystem	GO:0006139;GO:0006351;GO:0006355;GO:0006807;GO:0007165;GO:0008152;GO:0009058;GO:0009059;GO:0009607;GO:0009889;GO:0009987;GO:0010468;GO:0010556;GO:0016070;GO:0019219;GO:0019222;GO:0031323;GO:0031326;GO:0032774;GO:0034641;GO:0034645;GO:0035556;GO:0040007;GO:0043170;GO:0044110;GO:0044237;GO:0044238;GO:0044249;GO:0044260;GO:0044419;GO:0050789;GO:0050794;GO:0050896;GO:0051171;GO:0051252;GO:0051701;GO:…	GO:0000156;GO:0000287;GO:0003676;GO:0003677;GO:0004871;GO:0005488;GO:0005509;GO:0043167;GO:0043169;GO:0046872;GO:0060089	GO:0005829;GO:0005886;GO:0016020;GO:0044424;GO:0044444;GO:0044464	GO:0006139;GO:0006807;GO:0007165;GO:0008152;GO:0009058;GO:0009607;GO:0009987;GO:0016070;GO:0034641;GO:0040007;GO:0043170;GO:0044237;GO:0044238;GO:0044419;GO:0050896;GO:0051704;GO:0065007	GO:0005829;GO:0005886;GO:0016020;GO:0044464	IPR001789;IPR001867;IPR011006;IPR011991	ko02020		PS50110	Transcriptional regulatory protein PrrA		SM00448;SM00862	Mycobacterium tuberculosis
Rv3767c	S-adenyl-L-methionine-dependent methyltransferase Rv3767c/MT3874	>sp|O86359|Y3874_MYCTU Putative S-adenosyl-L-methionine-dependent methyltransferase Rv3767c/MT3874 OS=Mycobacterium tuberculosis GN=Rv3767c PE=3 SV=1	Y3874_MYCTU	Genes involved in lipid metabolism	0.348169	-1.76999	-2.0876	-2.11102	0.305845	0.767602	0.354047	0.308741	0.360821	0.441994	0.493037	0.584491	0.714711	0.309483	0.364797	0.614873	CHP00027_methylltransferase;LCM_MeTrfase								catalytic activity;methyltransferase activity;transferase activity;transferase activity, transferring one-carbon groups	cell part;membrane;plasma membrane		cell part;membrane;plasma membrane		LCM		Completeproteome;Methyltransferase;Referenceproteome;S-adenosyl-L-methionine;Transferase		GO:0003824;GO:0008168;GO:0016740;GO:0016741	GO:0005886;GO:0016020;GO:0044464		GO:0005886;GO:0016020;GO:0044464	IPR007213;IPR011610				Putative S-adenosyl-L-methionine-dependent methyltransferase Rv3767c/MT3874			Mycobacterium tuberculosis
Rv0075	Aminotransferase, class I	>tr|L7N5E9|L7N5E9_MYCTU Aminotransferase, class I OS=Mycobacterium tuberculosis GN=MT0081 PE=4 SV=1	L7N5E9_MYCTU	Genes involved in intermediary metabolism and respiration	-0.501526	-1.24962	-1.23697	-2.90303	0.778217	0.480584	0.390268	0.406476	0.664491	0.556788	0.728435	0.521176	0.519442	0.188942	0.313649	0.342676	Aminotransferase_I/II;PyrdxlP-dep_Trfase;PyrdxlP-dep_Trfase_major_sub1;PyrdxlP-dep_Trfase_major_sub2							biosynthetic process;metabolic process	binding;catalytic activity;cofactor binding;pyridoxal phosphate binding;transaminase activity;transferase activity;transferase activity, transferring nitrogenous groups;vitamin B6 binding;vitamin binding		biosynthetic process;metabolic process		Cysteine and methionine metabolism;Nitrogen metabolism;Selenocompound metabolism;Sulfur metabolism	Aminotran_1_2		Aminotransferase;Completeproteome;Referenceproteome;Transferase	GO:0008152;GO:0009058	GO:0003824;GO:0005488;GO:0008483;GO:0016740;GO:0016769;GO:0019842;GO:0030170;GO:0048037;GO:0070279		GO:0008152;GO:0009058		IPR004839;IPR015421;IPR015422;IPR015424	ko00270;ko00450;ko00910;ko00920						Mycobacterium tuberculosis
Rv0042c	possible transcriptional regulatory protein (Probably MarR-family)	>tr|L7N4F5|L7N4F5_MYCTU Possible transcriptional regulatory protein (Probably MarR-family) OS=Mycobacterium tuberculosis GN=MT0048 PE=4 SV=1	L7N4F5_MYCTU	Regulatory proteins	-0.57604	-0.718241	-2.47117	-1.93217	0.649753	-0.0982202	0.294945	0.214711	1.15491	0.409281	0.434028	-0.180802	0.831513	0.714301	0.55629	0.71691	Tscrpt_reg_HTH_MarR-typ;WHTH_DNA-bd_dom		HTHMARR	HTH_MARR_2		HTH_MARR			nucleic acid binding transcription factor activity;sequence-specific DNA binding transcription factor activity	cell part;intracellular		cell part;intracellular		MarR		Completeproteome;DNA-binding;Referenceproteome;Transcription;Transcriptionregulation		GO:0001071;GO:0003700	GO:0005622;GO:0044464		GO:0005622;GO:0044464	IPR000835;IPR011991		PR00598	PS50995			SM00347	Mycobacterium tuberculosis
Rv0469	possible mycolic acid synthase UmaA	>tr|L0T6S0|L0T6S0_MYCTU Possible mycolic acid synthase UmaA OS=Mycobacterium tuberculosis GN=umaA PE=4 SV=1	L0T6S0_MYCTU	Genes involved in lipid metabolism	-0.503477	-0.311959	-2.42778	-2.43705	0.465492	0.419583	0.521928	0.435239	0.400603	0.306255	0.404418	0.546025	0.725063	0.413735	0.467811	0.57411	Mycolic_cyclopropane_synthase							biosynthetic process;lipid biosynthetic process;lipid metabolic process;metabolic process;primary metabolic process			biosynthetic process;lipid metabolic process;metabolic process;primary metabolic process			CMAS		Completeproteome;Referenceproteome	GO:0006629;GO:0008152;GO:0008610;GO:0009058;GO:0044238			GO:0006629;GO:0008152;GO:0009058;GO:0044238		IPR003333							Mycobacterium tuberculosis
Rv3819	Uncharacterized protein	>tr|L0TDN1|L0TDN1_MYCTU Uncharacterized protein OS=Mycobacterium tuberculosis GN=Rv3819 PE=4 SV=1	L0TDN1_MYCTU	Genes conserved hypotheticals	-2.37391	-1.38894	-1.14783	-0.597006	1.2389	0.327895	0.0463426	-0.0909826	-0.297327	0.953643	0.850625	1.36682	0.0766959	0.619676	0.061274	0.354132																Completeproteome;Referenceproteome													Mycobacterium tuberculosis
Rv3028c	Electron transfer flavoprotein subunit alpha	>sp|O53275|ETFA_MYCTU Electron transfer flavoprotein subunit alpha OS=Mycobacterium tuberculosis GN=etfA PE=3 SV=1	ETFA_MYCTU	Genes involved in intermediary metabolism and respiration	-2.36669	-1.0476	-1.02653	-0.837391	1.36211	0.248301	1.04391	0.223869	1.07937	-0.135068	0.529461	0.255812	1.19482	-0.281549	0.33907	-0.581873	ETF_a;ETF_a/b_N;ETF_asu_C;ETF_asu_C_CS;Rossmann-like_a/b/a_fold			ETF_ALPHA		ETF		cellular metabolic process;cellular process;electron transport chain;generation of precursor metabolites and energy;metabolic process;oxidation-reduction process	binding;coenzyme binding;cofactor binding;electron carrier activity;flavin adenine dinucleotide binding	cell part;cell wall;cytoplasmic part;cytosol;external encapsulating structure;intracellular part;membrane;plasma membrane	cellular metabolic process;cellular process;generation of precursor metabolites and energy;metabolic process	cell part;cell wall;cytosol;external encapsulating structure;membrane;plasma membrane		ETF;ETF_alpha	BENPORATH_MYC_MAX_TARGETS;BENPORATH_SUZ12_TARGETS;BLALOCK_ALZHEIMERS_DISEASE_DN;CAIRO_LIVER_DEVELOPMENT_DN;chr15q23;CYTOPLASM;CYTOPLASMIC_PART;DANG_BOUND_BY_MYC;DIAZ_CHRONIC_MEYLOGENOUS_LEUKEMIA_UP;DUTERTRE_ESTRADIOL_RESPONSE_24HR_DN;ELECTRON_CARRIER_ACTIVITY;FARMER_BREAST_CANCER_APOCRINE_VS_BASAL;FARMER_BREAST_CANCER_APOCRINE_VS_LUMINAL;FLECHNER_BIOPSY_KIDNEY_TRANSPLANT_OK_VS_DONOR_UP;FLECHNER_B…	Completeproteome;Electrontransport;FAD;Flavoprotein;Referenceproteome;Transport	GO:0006091;GO:0008152;GO:0009987;GO:0022900;GO:0044237;GO:0055114	GO:0005488;GO:0009055;GO:0048037;GO:0050660;GO:0050662	GO:0005618;GO:0005829;GO:0005886;GO:0016020;GO:0030312;GO:0044424;GO:0044444;GO:0044464	GO:0006091;GO:0008152;GO:0009987;GO:0044237	GO:0005618;GO:0005829;GO:0005886;GO:0016020;GO:0030312;GO:0044464	IPR001308;IPR014729;IPR014730;IPR014731;IPR018206			PS00696	Electron transfer flavoprotein subunit alpha		SM00893	Mycobacterium tuberculosis
Rv2498c	Citrate lyase subunit beta-like protein	>sp|O06162|CITEL_MYCTU Citrate lyase subunit beta-like protein OS=Mycobacterium tuberculosis GN=citE PE=1 SV=1	CITEL_MYCTU	Genes involved in intermediary metabolism and respiration	-1.84104	-0.816668	-1.39041	-2.10559	0.894769	0.577196	0.211861	0.394162	0.720056	0.688037	0.636693	0.863297	0.674821	0.172545	0.691113	-0.370841	Aldehyde-lyase_domain;Citrate_lyase_beta;Pyrv/PenolPyrv_Kinase-like_dom						1U5H;1U5V;1Z6K	carboxylic acid metabolic process;cellular aromatic compound metabolic process;cellular ketone metabolic process;cellular metabolic process;cellular process;dicarboxylic acid metabolic process;metabolic process;organic acid metabolic process;oxaloacetate metabolic process;oxoacid metabolic process;small molecule metabolic process	binding;carbon-carbon lyase activity;catalytic activity;cation binding;citrate (pro-3S)-lyase activity;ion binding;lyase activity;magnesium ion binding;metal ion binding;oxo-acid-lyase activity	cell part;citrate lyase complex;cytoplasmic part;intracellular part;macromolecular complex;protein complex	cellular aromatic compound metabolic process;cellular ketone metabolic process;cellular metabolic process;cellular process;metabolic process;organic acid metabolic process;small molecule metabolic process	cell part;macromolecular complex;protein complex	Citrate cycle (TCA cycle);Two-component system	HpcH_HpaI		3D-structure;Completeproteome;Lyase;Magnesium;Metal-binding;Referenceproteome	GO:0006082;GO:0006107;GO:0006725;GO:0008152;GO:0009987;GO:0019752;GO:0042180;GO:0043436;GO:0043648;GO:0044237;GO:0044281	GO:0000287;GO:0003824;GO:0005488;GO:0008815;GO:0016829;GO:0016830;GO:0016833;GO:0043167;GO:0043169;GO:0046872	GO:0009346;GO:0032991;GO:0043234;GO:0044424;GO:0044444;GO:0044464	GO:0006082;GO:0006725;GO:0008152;GO:0009987;GO:0042180;GO:0044237;GO:0044281	GO:0032991;GO:0043234;GO:0044464	IPR005000;IPR011206;IPR015813	ko00020;ko02020			Citrate lyase subunit beta-like protein			Mycobacterium tuberculosis
Rv2427c	Gamma-glutamyl phphate reductase	>sp|P65788|PROA_MYCTU Gamma-glutamyl phosphate reductase OS=Mycobacterium tuberculosis GN=proA PE=3 SV=1	PROA_MYCTU	Genes involved in intermediary metabolism and respiration	-2.77554	-0.317599	-1.38953	-1.22592	1.01283	0.730441	0.377798	0.140222	0.184559	0.830527	0.538112	0.131445	0.644315	0.353562	0.679753	0.0850205	Ald_DH/histidinol_DH;Ald_DH_C;Ald_DH_N;Aldehyde_DH_dom;G-glutamylP_reductase;G-glutamylP_reductase_CS;Glu-5-SA_DH			PROA				amine biosynthetic process;amine metabolic process;biosynthetic process;carboxylic acid biosynthetic process;carboxylic acid metabolic process;cellular amine metabolic process;cellular amino acid biosynthetic process;cellular amino acid metabolic process;cellular biosynthetic process;cellular ketone metabolic process;cellular metabolic process;cellular nitrogen compound biosynthetic process;cellu…	binding;catalytic activity;coenzyme binding;cofactor binding;glutamate-5-semialdehyde dehydrogenase activity;NADP binding;nucleotide binding;oxidoreductase activity;oxidoreductase activity, acting on the aldehyde or oxo group of donors;oxidoreductase activity, acting on the aldehyde or oxo group of donors, NAD or NADP as acceptor	cell part;cytoplasmic part;cytosol;intracellular part;membrane;plasma membrane	amine metabolic process;biosynthetic process;cellular amino acid metabolic process;cellular ketone metabolic process;cellular metabolic process;cellular nitrogen compound metabolic process;cellular process;heterocycle metabolic process;metabolic process;nitrogen compound metabolic process;organic acid metabolic process;primary metabolic process;small molecule metabolic process	cell part;cytosol;membrane;plasma membrane	Arginine and proline metabolism	Aldedh		Amino-acidbiosynthesis;Completeproteome;Cytoplasm;NADP;Oxidoreductase;Prolinebiosynthesis;Referenceproteome	GO:0006082;GO:0006520;GO:0006560;GO:0006561;GO:0006807;GO:0008152;GO:0008652;GO:0009058;GO:0009064;GO:0009084;GO:0009308;GO:0009309;GO:0009987;GO:0016053;GO:0018130;GO:0019752;GO:0034641;GO:0042180;GO:0043436;GO:0044106;GO:0044237;GO:0044238;GO:0044249;GO:0044271;GO:0044281;GO:0044283;GO:0046394;GO:0046483;GO:0055129	GO:0000166;GO:0003824;GO:0004350;GO:0005488;GO:0016491;GO:0016620;GO:0016903;GO:0048037;GO:0050661;GO:0050662	GO:0005829;GO:0005886;GO:0016020;GO:0044424;GO:0044444;GO:0044464	GO:0006082;GO:0006520;GO:0006807;GO:0008152;GO:0009058;GO:0009308;GO:0009987;GO:0034641;GO:0042180;GO:0044237;GO:0044238;GO:0044281;GO:0046483	GO:0005829;GO:0005886;GO:0016020;GO:0044464	IPR000965;IPR012134;IPR015590;IPR016161;IPR016162;IPR016163;IPR020593	ko00330		PS01223	Gamma-glutamyl phosphate reductase			Mycobacterium tuberculosis
Rv1310	ATP synthase subunit beta	>sp|P63677|ATPB_MYCTU ATP synthase subunit beta OS=Mycobacterium tuberculosis GN=atpD PE=3 SV=1	ATPB_MYCTU	Genes involved in intermediary metabolism and respiration	-2.88766	-0.729503	-0.283321	-1.22684	1.06946	0.0655273	-0.010234	0.105499	0.734643	0.802555	0.407249	0.66039	1.25135	-0.0879686	0.156345	-0.027492	AAA+_ATPase;ATPase_a/bsu_AS;ATPase_a/bsu_N;ATPase_F1/V1/A1_a/bsu_nucl-bd;ATPase_F1/V1/A1-cplx_a/bsu_C;ATPase_F1_bsu/V1_C;ATPase_F1-cplx_bsu;P-loop_NTPase			ATPASE_ALPHA_BETA		AAA		ATP biosynthetic process;ATP hydrolysis coupled proton transport;ATP metabolic process;ATP synthesis coupled proton transport;biosynthetic process;cation transport;cellular biosynthetic process;cellular metabolic process;cellular nitrogen compound biosynthetic process;cellular nitrogen compound metabolic process;cellular process;energy coupled proton transport, against electrochemical gradient;en…	adenyl nucleotide binding;adenyl ribonucleotide binding;ATP binding;binding;cation transmembrane transporter activity;hydrogen ion transmembrane transporter activity;hydrogen ion transporting ATP synthase activity, rotational mechanism;inorganic cation transmembrane transporter activity;ion transmembrane transporter activity;monovalent inorganic cation transmembrane transporter activity;nucleotid…	cell part;cell wall;cytoplasmic part;cytosol;external encapsulating structure;extracellular region;intracellular part;macromolecular complex;membrane;membrane part;plasma membrane;protein complex;proton-transporting ATP synthase complex, catalytic core F(1);proton-transporting two-sector ATPase complex, catalytic domain	biosynthetic process;cellular metabolic process;cellular nitrogen compound metabolic process;cellular process;establishment of localization;growth;heterocycle metabolic process;hydrogen transport;ion transport;metabolic process;nitrogen compound metabolic process;nucleobase-containing compound metabolic process;nucleobase-containing small molecule metabolic process;nucleotide metabolic process;pr…	cell part;cell wall;cytosol;external encapsulating structure;extracellular region;macromolecular complex;membrane;plasma membrane;protein complex	Oxidative phosphorylation;Photosynthesis	ATP-synt_ab;ATP-synt_ab_C;ATP-synt_ab_N		ATP-binding;ATPsynthesis;Cellmembrane;CF(1);Completeproteome;Hydrogeniontransport;Hydrolase;Iontransport;Membrane;Nucleotide-binding;Referenceproteome;Transport	GO:0006139;GO:0006163;GO:0006164;GO:0006753;GO:0006754;GO:0006807;GO:0006810;GO:0006811;GO:0006812;GO:0006818;GO:0008152;GO:0009058;GO:0009117;GO:0009141;GO:0009142;GO:0009144;GO:0009145;GO:0009150;GO:0009152;GO:0009165;GO:0009199;GO:0009201;GO:0009205;GO:0009206;GO:0009259;GO:0009260;GO:0009987;GO:0015672;GO:0015985;GO:0015986;GO:0015988;GO:0015991;GO:0015992;GO:0018130;GO:0034220;GO:0034641;GO:…	GO:0000166;GO:0005215;GO:0005488;GO:0005524;GO:0008324;GO:0015075;GO:0015077;GO:0015078;GO:0017076;GO:0022857;GO:0022890;GO:0022891;GO:0022892;GO:0030554;GO:0032553;GO:0032555;GO:0032559;GO:0035639;GO:0046933	GO:0005576;GO:0005618;GO:0005829;GO:0005886;GO:0016020;GO:0030312;GO:0032991;GO:0033178;GO:0043234;GO:0044424;GO:0044425;GO:0044444;GO:0044464;GO:0045261	GO:0006139;GO:0006807;GO:0006810;GO:0006811;GO:0006818;GO:0008152;GO:0009058;GO:0009117;GO:0009987;GO:0034641;GO:0040007;GO:0044237;GO:0044238;GO:0044281;GO:0046483;GO:0051234;GO:0055085;GO:0055086	GO:0005576;GO:0005618;GO:0005829;GO:0005886;GO:0016020;GO:0030312;GO:0032991;GO:0043234;GO:0044464	IPR000194;IPR000793;IPR003593;IPR004100;IPR005722;IPR020003;IPR024034;IPR027417	ko00190;ko00195		PS00152	ATP synthase subunit beta		SM00382	Mycobacterium tuberculosis
Rv1328	Glycogen phphorylase	>sp|Q10639|PHSG_MYCTU Glycogen phosphorylase OS=Mycobacterium tuberculosis GN=glgP PE=3 SV=1	PHSG_MYCTU	Genes involved in intermediary metabolism and respiration	-2.53688	-1.06755	-1.02399	-1.40031	0.481603	0.344156	0.148456	0.0635891	0.852621	0.960993	0.751064	0.909782	0.699456	0.707359	0.0749294	0.0347186	Agluc_phsphrylas;Glyco_trans_35;Glycogen_phosphorylase_DUF3417			PHOSPHORYLASE				carbohydrate metabolic process;cellular carbohydrate metabolic process;cellular glucan metabolic process;cellular macromolecule metabolic process;cellular metabolic process;cellular polysaccharide metabolic process;cellular process;energy derivation by oxidation of organic compounds;energy reserve metabolic process;generation of precursor metabolites and energy;glucan metabolic process;glycogen m…	binding;catalytic activity;cofactor binding;glycogen phosphorylase activity;phosphorylase activity;pyridoxal phosphate binding;transferase activity;transferase activity, transferring glycosyl groups;transferase activity, transferring hexosyl groups;vitamin B6 binding;vitamin binding	cell part;cytoplasmic part;cytosol;intracellular part;membrane;plasma membrane	carbohydrate metabolic process;cellular metabolic process;cellular process;energy reserve metabolic process;generation of precursor metabolites and energy;macromolecule metabolic process;metabolic process;polysaccharide metabolic process;primary metabolic process	cell part;cytosol;membrane;plasma membrane	Insulin signaling pathway;Starch and sucrose metabolism	DUF3417;Phosphorylase		Allostericenzyme;Carbohydratemetabolism;Completeproteome;Glycogenmetabolism;Glycosyltransferase;Pyridoxalphosphate;Referenceproteome;Transferase	GO:0005975;GO:0005976;GO:0005977;GO:0006073;GO:0006091;GO:0006112;GO:0008152;GO:0009987;GO:0015980;GO:0043170;GO:0044042;GO:0044237;GO:0044238;GO:0044260;GO:0044262;GO:0044264;GO:0055114	GO:0003824;GO:0004645;GO:0005488;GO:0008184;GO:0016740;GO:0016757;GO:0016758;GO:0019842;GO:0030170;GO:0048037;GO:0070279	GO:0005829;GO:0005886;GO:0016020;GO:0044424;GO:0044444;GO:0044464	GO:0005975;GO:0005976;GO:0006091;GO:0006112;GO:0008152;GO:0009987;GO:0043170;GO:0044237;GO:0044238	GO:0005829;GO:0005886;GO:0016020;GO:0044464	IPR000811;IPR011834;IPR024517	ko00500;ko04910		PS00102	Glycogen phosphorylase			Mycobacterium tuberculosis
Rv1683	possible bifunctional enzyme long-chain acyl-CoA synthase and lipase	>tr|L0TAB7|L0TAB7_MYCTU Possible bifunctional enzyme long-chain acyl-CoA synthase and lipase OS=Mycobacterium tuberculosis GN=Rv1683 PE=4 SV=1	L0TAB7_MYCTU	Genes involved in lipid metabolism	-3.06659	-1.10266	-0.612132	-0.795287	0.253307	0.3485	0.38417	0.340502	0.898398	0.485068	0.718221	0.501761	0.892696	0.0632472	0.152602	0.538191	AMP-dep_Synth/Lig								catalytic activity					AMP-binding		Completeproteome;Referenceproteome		GO:0003824				IPR000873							Mycobacterium tuberculosis
Rv2027c	Hypoxia sensor histidine kinase response regulator DT	>sp|O53473|DOST_MYCTU Hypoxia sensor histidine kinase response regulator DosT OS=Mycobacterium tuberculosis GN=dosT PE=1 SV=1	DOST_MYCTU	Regulatory proteins	-2.45794	-1.36319	-1.1435	-0.771254	0.971653	0.811447	0.311019	-0.67598	0.589152	0.105787	0.532954	0.378555	1.18588	0.678761	0.546877	0.299768	DosT;GAF;HATPase_ATP-bd;Sig_transdc_His_kin_sub3_dim/P			HIS_KIN		GAF;HATPase_c	2VZW;3ZXQ	biological regulation;cellular macromolecule metabolic process;cellular metabolic process;cellular process;cellular protein metabolic process;cellular response to stimulus;detection of chemical stimulus;detection of hypoxia;detection of oxygen;detection of stimulus;macromolecule metabolic process;macromolecule modification;metabolic process;phosphate-containing compound metabolic process;phosphor…	adenyl nucleotide binding;adenyl ribonucleotide binding;ATP binding;binding;calcium ion binding;carbon monoxide binding;catalytic activity;cation binding;heme binding;ion binding;iron ion binding;kinase activity;magnesium ion binding;metal ion binding;molecular transducer activity;nitric oxide binding;nucleotide binding;oxygen binding;oxygen sensor activity;phosphotransferase activity, alcohol gr…	cell part;cytoplasm;integral to membrane;intracellular part;intrinsic to membrane;membrane part	biological regulation;cellular metabolic process;cellular process;detection of stimulus;macromolecule metabolic process;macromolecule modification;metabolic process;phosphorus metabolic process;primary metabolic process;protein metabolic process;protein modification process;protein phosphorylation;response to chemical stimulus;response to stimulus;response to stress;signal transduction	cell part;cytoplasm		GAF;HATPase_c;HisKA_3		3D-structure;Completeproteome;Cytoplasm;Heme;Iron;Kinase;Magnesium;Metal-binding;Phosphoprotein;Referenceproteome;Repeat;Transferase;Two-componentregulatorysystem	GO:0001666;GO:0003032;GO:0006464;GO:0006468;GO:0006793;GO:0006796;GO:0006950;GO:0007165;GO:0008152;GO:0009593;GO:0009987;GO:0016310;GO:0019538;GO:0023014;GO:0042221;GO:0043170;GO:0043412;GO:0044237;GO:0044238;GO:0044260;GO:0044267;GO:0046777;GO:0050789;GO:0050794;GO:0050896;GO:0051606;GO:0051716;GO:0065007;GO:0070482;GO:0070483	GO:0000155;GO:0000166;GO:0000287;GO:0003824;GO:0004672;GO:0004673;GO:0004871;GO:0005488;GO:0005506;GO:0005509;GO:0005524;GO:0016301;GO:0016740;GO:0016772;GO:0016773;GO:0016775;GO:0017076;GO:0019825;GO:0019826;GO:0020037;GO:0030554;GO:0032553;GO:0032555;GO:0032559;GO:0035639;GO:0043167;GO:0043169;GO:0046872;GO:0046906;GO:0046914;GO:0060089;GO:0070025;GO:0070026	GO:0005737;GO:0016021;GO:0031224;GO:0044424;GO:0044425;GO:0044464	GO:0006464;GO:0006468;GO:0006793;GO:0006950;GO:0007165;GO:0008152;GO:0009987;GO:0019538;GO:0042221;GO:0043170;GO:0043412;GO:0044237;GO:0044238;GO:0050896;GO:0051606;GO:0065007	GO:0005737;GO:0044464	IPR003018;IPR003594;IPR011712;IPR027035			PS50109	Hypoxia sensor histidine kinase response regulator DosT		SM00065;SM00387	Mycobacterium tuberculosis
Rv1770	Conserved protein	>tr|L0T7V2|L0T7V2_MYCTU Conserved protein OS=Mycobacterium tuberculosis GN=Rv1770 PE=4 SV=1	L0T7V2_MYCTU	Genes conserved hypotheticals	-1.90449	-0.933377	-1.56433	-0.788388	0.720155	0.872492	0.00950036	-0.917113	1.13821	0.0679084	-0.195652	0.747083	1.02221	0.993206	1.1132	-0.380619	Peptidase_M28							macromolecule metabolic process;metabolic process;primary metabolic process;protein metabolic process;proteolysis	catalytic activity;hydrolase activity;peptidase activity		macromolecule metabolic process;metabolic process;primary metabolic process;protein metabolic process;proteolysis			Peptidase_M28		Completeproteome;Referenceproteome	GO:0006508;GO:0008152;GO:0019538;GO:0043170;GO:0044238	GO:0003824;GO:0008233;GO:0016787		GO:0006508;GO:0008152;GO:0019538;GO:0043170;GO:0044238		IPR007484							Mycobacterium tuberculosis
Rv0419	possible lipoprotein peptidase LpqM	>tr|L7N5I7|L7N5I7_MYCTU Possible lipoprotein peptidase LpqM OS=Mycobacterium tuberculosis GN=lpqM PE=4 SV=1	L7N5I7_MYCTU	Genes involved in cell wall and cell processes	-2.1024	-0.330032	-0.488002	-2.35007	0.0122089	0.411999	0.52401	0.123097	0.0521834	0.309546	0.21037	0.364921	0.229865	1.39202	1.38521	0.255073																Completeproteome;Lipoprotein;Referenceproteome													Mycobacterium tuberculosis
Rv3090	Uncharacterized protein	>tr|O05769|O05769_MYCTU Uncharacterized protein OS=Mycobacterium tuberculosis GN=Rv3090 PE=4 SV=1	O05769_MYCTU	Genes conserved hypotheticals	-2.31413	0.110857	-1.46017	-1.45881	0.0397908	0.372594	0.524787	0.26081	-0.0945682	0.186506	-0.174022	0.721506	-0.0435793	0.522858	1.19904	1.60652	Band_7									cell part;extracellular region;integral to membrane;integral to plasma membrane;intrinsic to membrane;intrinsic to plasma membrane;membrane part;plasma membrane part		cell part;extracellular region		Band_7		Completeproteome;Referenceproteome			GO:0005576;GO:0005887;GO:0016021;GO:0031224;GO:0031226;GO:0044425;GO:0044459;GO:0044464		GO:0005576;GO:0044464	IPR001107							Mycobacterium tuberculosis
Rv3825c	Phthioceranic/hydroxyphthioceranic acid synthase	>sp|O07798|PHAS_MYCTU Phthioceranic/hydroxyphthioceranic acid synthase OS=Mycobacterium tuberculosis GN=pks2 PE=1 SV=1	PHAS_MYCTU	Genes involved in lipid metabolism	-2.29176	-0.421692	-1.35455	-1.69729	0.20452	0.366478	-0.0315951	-0.0837438	0.700511	-0.212392	0.624822	1.09737	0.670495	0.72167	0.616678	1.09049	Ac_transferase_dom;Acyl_carrier_prot-like;Acyl_transferase;Acyl_Trfase/lysoPLipase;ADH_C;ADH_GroES-like;DH_sc/Rdtase_SDR;GroES-like;Ketoacyl_synth_AS;Ketoacyl_synth_C;Ketoacyl_synth_N;Malonyl_transacylase_ACP-bd;NAD(P)-bd_dom;PKS/FAS_KR;PKS_acyl_transferase;PKS_dehydratase;PKS_ER;PPantetheine_attach_site;Thiolase-like;Thiolase-like_subgr			ACP_DOMAIN;B_KETOACYL_SYNTHASE;PHOSPHOPANTETHEINE		PKS_AT;PKS_DH;PKS_ER;PKS_KR		biosynthetic process;carboxylic acid biosynthetic process;carboxylic acid metabolic process;cell communication;cellular biosynthetic process;cellular ketone metabolic process;cellular lipid metabolic process;cellular metabolic process;cellular process;cellular response to external stimulus;cellular response to extracellular stimulus;cellular response to iron ion starvation;cellular response to nu…	binding;catalytic activity;cation binding;ion binding;metal ion binding;oxidoreductase activity;transferase activity;transferase activity, transferring acyl groups;transferase activity, transferring acyl groups other than amino-acyl groups;transition metal ion binding;zinc ion binding	cell part;cell wall;cytoplasmic part;cytosol;external encapsulating structure;intracellular part;membrane;plasma membrane	biosynthetic process;cell communication;cellular ketone metabolic process;cellular lipid metabolic process;cellular metabolic process;cellular process;interspecies interaction between organisms;lipid metabolic process;metabolic process;multi-organism process;organic acid metabolic process;primary metabolic process;response to biotic stimulus;response to external stimulus;response to extracellular…	cell part;cell wall;cytosol;external encapsulating structure;membrane;plasma membrane		Acyl_transf_1;ADH_N;adh_short;ADH_zinc_N;ketoacyl-synt;Ketoacyl-synt_C;PP-binding		Acyltransferase;Completeproteome;Fattyacidbiosynthesis;Fattyacidmetabolism;Lipidbiosynthesis;Lipidmetabolism;Multifunctionalenzyme;NADP;Phosphopantetheine;Referenceproteome;Transferase	GO:0006082;GO:0006629;GO:0006631;GO:0006633;GO:0006950;GO:0007154;GO:0008152;GO:0008610;GO:0009058;GO:0009267;GO:0009605;GO:0009607;GO:0009987;GO:0009991;GO:0010106;GO:0016053;GO:0019752;GO:0031667;GO:0031668;GO:0031669;GO:0032787;GO:0033554;GO:0042180;GO:0042594;GO:0043436;GO:0044237;GO:0044238;GO:0044249;GO:0044255;GO:0044281;GO:0044283;GO:0044419;GO:0046394;GO:0050896;GO:0051701;GO:0051704;GO:…	GO:0003824;GO:0005488;GO:0008270;GO:0016491;GO:0016740;GO:0016746;GO:0016747;GO:0043167;GO:0043169;GO:0046872;GO:0046914	GO:0005618;GO:0005829;GO:0005886;GO:0016020;GO:0030312;GO:0044424;GO:0044444;GO:0044464	GO:0006082;GO:0006629;GO:0006950;GO:0007154;GO:0008152;GO:0009058;GO:0009605;GO:0009607;GO:0009987;GO:0009991;GO:0042180;GO:0042594;GO:0044237;GO:0044238;GO:0044255;GO:0044281;GO:0044419;GO:0050896;GO:0051704	GO:0005618;GO:0005829;GO:0005886;GO:0016020;GO:0030312;GO:0044464	IPR001227;IPR002198;IPR006162;IPR009081;IPR011032;IPR013149;IPR013154;IPR014030;IPR014031;IPR014043;IPR016035;IPR016036;IPR016038;IPR016039;IPR016040;IPR018201;IPR020801;IPR020807;IPR020842;IPR020843			PS00012;PS00606;PS50075	Phthioceranic/hydroxyphthioceranic acid synthase		SM00822;SM00826;SM00827;SM00829	Mycobacterium tuberculosis
Rv3797	Acyl-CoA dehydrogenase,	>tr|L7N5F5|L7N5F5_MYCTU Acyl-CoA dehydrogenase, putative OS=Mycobacterium tuberculosis GN=fadE35 PE=3 SV=1	L7N5F5_MYCTU	Genes involved in lipid metabolism	-2.09454	-0.617428	-2.25816	-1.13693	0.156221	0.289721	0.276578	0.395507	0.630313	0.916803	0.374971	0.54234	0.294105	0.511145	0.8515	0.867849	AcylCo_DH/oxidase_C;AcylCoA_DH/oxidase;Acyl-CoA_Oxase/DH_1;Acyl-CoA_Oxase/DH_cen-dom								acyl-CoA dehydrogenase activity;catalytic activity;oxidoreductase activity;oxidoreductase activity, acting on the CH-CH group of donors					Acyl-CoA_dh_1;Acyl-CoA_dh_M		Completeproteome;FAD;Flavoprotein;Oxidoreductase;Referenceproteome		GO:0003824;GO:0003995;GO:0016491;GO:0016627				IPR006090;IPR006091;IPR009075;IPR009100							Mycobacterium tuberculosis
Rv3886c	alanine and proline rich membrane-anchored mycin MycP2 (Serine protease) (Subtilisin-like protease) (Subtilase-like) (Mycin-2)	>tr|L0TH18|L0TH18_MYCTU Probable alanine and proline rich membrane-anchored mycosin MycP2 (Serine protease) (Subtilisin-like protease) (Subtilase-like) (Mycosin-2) OS=Mycobacterium tuberculosis GN=mycP2 PE=4 SV=1	L0TH18_MYCTU	Genes involved in intermediary metabolism and respiration	-2.42934	-0.318926	-1.58378	-1.6125	0.0362672	0.0933485	0.148725	0.65135	0.428936	0.684618	0.431822	0.632832	0.448985	1.02526	0.75608	0.60632	Peptidase_S8/S53_dom;Peptidase_S8_Asp-AS;Peptidase_S8_subtilisin-rel;T7SS_pept_S8A_mycosin-1		SUBTILISIN	SUBTILASE_ASP				macromolecule metabolic process;metabolic process;primary metabolic process;protein metabolic process;proteolysis	catalytic activity;endopeptidase activity;hydrolase activity;peptidase activity;peptidase activity, acting on L-amino acid peptides;serine hydrolase activity;serine-type endopeptidase activity;serine-type peptidase activity		macromolecule metabolic process;metabolic process;primary metabolic process;protein metabolic process;proteolysis			Peptidase_S8		Completeproteome;Hydrolase;Protease;Referenceproteome	GO:0006508;GO:0008152;GO:0019538;GO:0043170;GO:0044238	GO:0003824;GO:0004175;GO:0004252;GO:0008233;GO:0008236;GO:0016787;GO:0017171;GO:0070011		GO:0006508;GO:0008152;GO:0019538;GO:0043170;GO:0044238		IPR000209;IPR015500;IPR023827;IPR023834		PR00723	PS00136				Mycobacterium tuberculosis
Rv3133c	Transcriptional regulatory protein DevR (DR)	>sp|P95193|DEVR_MYCTU Transcriptional regulatory protein DevR (DosR) OS=Mycobacterium tuberculosis GN=devR PE=1 SV=2	DEVR_MYCTU	Regulatory proteins	-1.2718	-1.69702	-2.53777	-0.327421	0.817933	0.710662	0.181298	0.426084	0.341661	-0.182095	0.170006	0.866551	0.597859	0.547718	0.505389	0.85095	CheY-like_superfamily;Sig_transdc_resp-reg_receiver;Tscrpt_reg_LuxR_C;WHTH_DNA-bd_dom		HTHLUXR	HTH_LUXR_1;HTH_LUXR_2;RESPONSE_REGULATORY		HTH_LUXR;REC	1ZLJ;1ZLK;3C3W;3C57	biological regulation;biosynthetic process;cellular biosynthetic process;cellular macromolecule biosynthetic process;cellular macromolecule metabolic process;cellular metabolic process;cellular nitrogen compound metabolic process;cellular process;cellular response to nitrosative stress;cellular response to stimulus;cellular response to stress;developmental process;dormancy process;intracellular s…	binding;DNA binding;molecular transducer activity;nucleic acid binding;nucleic acid binding transcription factor activity;sequence-specific DNA binding;sequence-specific DNA binding transcription factor activity;signal transducer activity;two-component response regulator activity	cell part;cell wall;cytoplasmic part;cytosol;external encapsulating structure;extracellular region part;extracellular space;host cell cytoplasm part;host cell cytoplasmic vesicle;host cell endosome lumen;host cell part;host intracellular organelle;host intracellular part;intracellular part;membrane;other organism part;plasma membrane	biological regulation;biosynthetic process;cellular metabolic process;cellular nitrogen compound metabolic process;cellular process;developmental process;macromolecule metabolic process;metabolic process;multi-organism process;nitrogen compound metabolic process;nucleobase-containing compound metabolic process;pathogenesis;primary metabolic process;response to chemical stimulus;response to stimul…	cell part;cell wall;cytosol;external encapsulating structure;extracellular space;membrane;plasma membrane	Two-component system	GerE;Response_reg		3D-structure;Activator;Completeproteome;Cytoplasm;DNA-binding;Hostcytoplasmicvesicle;Phosphoprotein;Referenceproteome;Transcription;Transcriptionregulation;Two-componentregulatorysystem	GO:0001666;GO:0006139;GO:0006351;GO:0006355;GO:0006807;GO:0006950;GO:0007165;GO:0008152;GO:0009058;GO:0009059;GO:0009405;GO:0009889;GO:0009891;GO:0009893;GO:0009987;GO:0010468;GO:0010556;GO:0010557;GO:0010565;GO:0010604;GO:0010628;GO:0016070;GO:0019216;GO:0019217;GO:0019219;GO:0019222;GO:0022611;GO:0031323;GO:0031325;GO:0031326;GO:0031328;GO:0032502;GO:0032774;GO:0033554;GO:0034641;GO:0034645;GO:…	GO:0000156;GO:0001071;GO:0003676;GO:0003677;GO:0003700;GO:0004871;GO:0005488;GO:0043565;GO:0060089	GO:0005615;GO:0005618;GO:0005829;GO:0005886;GO:0016020;GO:0030312;GO:0033643;GO:0033646;GO:0033647;GO:0033655;GO:0044161;GO:0044217;GO:0044421;GO:0044424;GO:0044444;GO:0044464;GO:0072493	GO:0006139;GO:0006807;GO:0006950;GO:0007165;GO:0008152;GO:0009058;GO:0009405;GO:0009987;GO:0016070;GO:0032502;GO:0034641;GO:0042221;GO:0043170;GO:0044237;GO:0044238;GO:0050896;GO:0051704;GO:0065007	GO:0005615;GO:0005618;GO:0005829;GO:0005886;GO:0016020;GO:0030312;GO:0044464	IPR000792;IPR001789;IPR011006;IPR011991	ko02020	PR00038	PS00622;PS50043;PS50110	Transcriptional regulatory protein DevR (DosR)		SM00421;SM00448	Mycobacterium tuberculosis
Rv2258c	Methyltransferase-related protein	>tr|L7N4L2|L7N4L2_MYCTU Methyltransferase-related protein OS=Mycobacterium tuberculosis GN=MT2319 PE=4 SV=1	L7N4L2_MYCTU	Regulatory proteins	-1.86819	-1.36003	-1.40871	-1.28691	0.130952	-0.386083	-0.152579	0.586846	0.743378	0.506595	0.297359	0.996649	1.54132	0.928962	0.576552	0.153891	Methyltransf_11								catalytic activity;methyltransferase activity;transferase activity;transferase activity, transferring one-carbon groups					Methyltransf_11		Completeproteome;Methyltransferase;Referenceproteome;Transferase		GO:0003824;GO:0008168;GO:0016740;GO:0016741				IPR013216							Mycobacterium tuberculosis
Rv3726	possible dehydrogenase	>tr|L7N4M0|L7N4M0_MYCTU Possible dehydrogenase OS=Mycobacterium tuberculosis GN=MT3829 PE=4 SV=1	L7N4M0_MYCTU	Genes involved in intermediary metabolism and respiration	-2.07406	-1.31503	-1.91433	-0.639903	0.58258	0.0794878	0.498946	0.135981	0.502522	-0.0535272	0.264967	0.736757	1.58406	0.624079	0.377581	0.609897	ADH_C;ADH_GroES-like;ADH_SF_Zn-type;GroES-like;NAD(P)-bd_dom								binding;catalytic activity;cation binding;ion binding;metal ion binding;oxidoreductase activity;transition metal ion binding;zinc ion binding					ADH_N;ADH_zinc_N		Completeproteome;Referenceproteome		GO:0003824;GO:0005488;GO:0008270;GO:0016491;GO:0043167;GO:0043169;GO:0046872;GO:0046914				IPR002085;IPR011032;IPR013149;IPR013154;IPR016040							Mycobacterium tuberculosis
Rv0394c	possible secreted protein	>tr|L7N4B1|L7N4B1_MYCTU Possible secreted protein OS=Mycobacterium tuberculosis GN=MT0404.1 PE=4 SV=1	L7N4B1_MYCTU	Genes involved in cell wall and cell processes	-1.39878	-1.16137	-2.2642	-1.26132	0.806833	0.0713972	0.117209	0.295545	0.403699	0.259471	0.16875	0.936137	0.943533	1.30959	0.0864365	0.687068																Completeproteome;Referenceproteome													Mycobacterium tuberculosis
Rv2284	Carboxylesterase,	>tr|L7N4N5|L7N4N5_MYCTU Carboxylesterase, putative OS=Mycobacterium tuberculosis GN=lipM PE=4 SV=1	L7N4N5_MYCTU	Genes involved in intermediary metabolism and respiration	-0.72151	-1.64773	-1.99389	-1.74029	0.351675	1.09385	0.687538	1.22765	0.536467	-0.00993073	0.765811	0.0415265	0.15665	0.459246	0.265544	0.5274	AB_hydrolase_3								catalytic activity;hydrolase activity					Abhydrolase_3	chr10q23	Completeproteome;Referenceproteome		GO:0003824;GO:0016787				IPR013094							Mycobacterium tuberculosis
Rv0504c	UPF0336 protein Rv0504c/MT0525.1	>sp|P64725|Y504_MYCTU UPF0336 protein Rv0504c/MT0525.1 OS=Mycobacterium tuberculosis GN=Rv0504c PE=3 SV=1	Y504_MYCTU	Genes conserved hypotheticals	-1.84585	-1.62855	-1.78891	-1.00635	0.604742	0.88277	0.138926	0.923973	-0.150659	0.88118	0.788545	0.234309	0.808068	0.684695	0.244621	0.228486	UPF0336									cell part;cell wall;external encapsulating structure;membrane;plasma membrane		cell part;cell wall;external encapsulating structure;membrane;plasma membrane				Completeproteome;Referenceproteome			GO:0005618;GO:0005886;GO:0016020;GO:0030312;GO:0044464		GO:0005618;GO:0005886;GO:0016020;GO:0030312;GO:0044464	IPR016709				UPF0336 protein Rv0504c/MT0525.1			Mycobacterium tuberculosis
Rv3302c	Glycerol-3-phphate dehydrogenase 2	>sp|P64184|GLPD2_MYCTU Glycerol-3-phosphate dehydrogenase 2 OS=Mycobacterium tuberculosis GN=glpD2 PE=3 SV=1	GLPD2_MYCTU	Genes involved in intermediary metabolism and respiration	-2.00323	-1.4591	-1.49764	-1.39896	-0.0829579	1.09752	0.61285	0.0131453	0.273286	0.837836	0.628781	0.618106	0.649041	0.525152	0.834187	0.351985	FAD-dep_OxRdtase;G3P_DH_FAD-dep		FADG3PDH	FAD_G3PDH_1;FAD_G3PDH_2				alcohol metabolic process;alditol metabolic process;carbohydrate metabolic process;cellular carbohydrate metabolic process;cellular metabolic process;cellular process;glycerol metabolic process;glycerol-3-phosphate metabolic process;metabolic process;organophosphate metabolic process;phosphate-containing compound metabolic process;phosphorus metabolic process;polyol metabolic process;primary meta…	catalytic activity;glycerol-3-phosphate dehydrogenase activity;oxidoreductase activity;oxidoreductase activity, acting on CH-OH group of donors;oxidoreductase activity, acting on the CH-OH group of donors, quinone or similar compound as acceptor;sn-glycerol-3-phosphate:ubiquinone oxidoreductase activity;sn-glycerol-3-phosphate:ubiquinone-8 oxidoreductase activity	cell part;cytoplasmic part;glycerol-3-phosphate dehydrogenase complex;intracellular part;macromolecular complex;membrane;plasma membrane;protein complex	alcohol metabolic process;carbohydrate metabolic process;cellular metabolic process;cellular process;metabolic process;phosphorus metabolic process;primary metabolic process;small molecule metabolic process	cell part;macromolecular complex;membrane;plasma membrane;protein complex	Glycerophospholipid metabolism	DAO		Completeproteome;Cytoplasm;FAD;Flavoprotein;Glycerolmetabolism;Oxidoreductase;Referenceproteome	GO:0005975;GO:0006066;GO:0006071;GO:0006072;GO:0006793;GO:0006796;GO:0008152;GO:0009987;GO:0019400;GO:0019637;GO:0019751;GO:0044237;GO:0044238;GO:0044262;GO:0044281	GO:0003824;GO:0004368;GO:0016491;GO:0016614;GO:0016901;GO:0052590;GO:0052591	GO:0005886;GO:0009331;GO:0016020;GO:0032991;GO:0043234;GO:0044424;GO:0044444;GO:0044464	GO:0005975;GO:0006066;GO:0006793;GO:0008152;GO:0009987;GO:0044237;GO:0044238;GO:0044281	GO:0005886;GO:0016020;GO:0032991;GO:0043234;GO:0044464	IPR000447;IPR006076	ko00564	PR01001	PS00977;PS00978	Glycerol-3-phosphate dehydrogenase 2			Mycobacterium tuberculosis
Rv0824c	acyl-[acyl-carrier-protein] desaturase desA1	>sp|Q50824|DESA1_MYCTU Putative acyl-[acyl-carrier-protein] desaturase desA1 OS=Mycobacterium tuberculosis GN=desA1 PE=1 SV=2	DESA1_MYCTU	Genes involved in lipid metabolism	-2.23641	-1.75693	-1.1816	-1.26242	0.260423	0.840501	0.858616	0.538572	0.456862	0.527909	0.411944	0.847367	0.551176	0.368297	0.338966	0.436736	Fatty_acid_desaturase-2;Ferritin-like_SF;RNR-rel							biosynthetic process;carboxylic acid biosynthetic process;carboxylic acid metabolic process;cellular biosynthetic process;cellular ketone metabolic process;cellular lipid metabolic process;cellular metabolic process;cellular process;fatty acid biosynthetic process;fatty acid metabolic process;growth;interaction with host;interspecies interaction between organisms;lipid biosynthetic process;lipid …	acyl-[acyl-carrier-protein] desaturase activity;binding;catalytic activity;cation binding;ion binding;metal ion binding;oxidoreductase activity;oxidoreductase activity, acting on paired donors, with incorporation or reduction of molecular oxygen;oxidoreductase activity, acting on paired donors, with oxidation of a pair of donors resulting in the reduction of molecular oxygen to two molecules of w…	cell part;cell wall;cytoplasmic part;cytosol;external encapsulating structure;intracellular part;membrane;plasma membrane	biosynthetic process;cellular ketone metabolic process;cellular lipid metabolic process;cellular metabolic process;cellular process;growth;interspecies interaction between organisms;lipid metabolic process;metabolic process;multi-organism process;organic acid metabolic process;primary metabolic process;response to biotic stimulus;response to stimulus;small molecule metabolic process	cell part;cell wall;cytosol;external encapsulating structure;membrane;plasma membrane	Biosynthesis of unsaturated fatty acids;Fatty acid biosynthesis	FA_desaturase_2		Completeproteome;Fattyacidbiosynthesis;Fattyacidmetabolism;Iron;Lipidbiosynthesis;Lipidmetabolism;Metal-binding;Oxidoreductase;Referenceproteome	GO:0006082;GO:0006629;GO:0006631;GO:0006633;GO:0008152;GO:0008610;GO:0009058;GO:0009607;GO:0009987;GO:0016053;GO:0019752;GO:0032787;GO:0040007;GO:0042180;GO:0043436;GO:0044237;GO:0044238;GO:0044249;GO:0044255;GO:0044281;GO:0044283;GO:0044419;GO:0046394;GO:0050896;GO:0051701;GO:0051704;GO:0051707;GO:0052173;GO:0052200;GO:0052564;GO:0052572;GO:0075136	GO:0003824;GO:0005488;GO:0016491;GO:0016705;GO:0016717;GO:0043167;GO:0043169;GO:0045300;GO:0046872;GO:0046914	GO:0005618;GO:0005829;GO:0005886;GO:0016020;GO:0030312;GO:0044424;GO:0044444;GO:0044464	GO:0006082;GO:0006629;GO:0008152;GO:0009058;GO:0009607;GO:0009987;GO:0040007;GO:0042180;GO:0044237;GO:0044238;GO:0044255;GO:0044281;GO:0044419;GO:0050896;GO:0051704	GO:0005618;GO:0005829;GO:0005886;GO:0016020;GO:0030312;GO:0044464	IPR005067;IPR009078;IPR012348	ko00061;ko01040			Putative acyl-[acyl-carrier-protein] desaturase desA1			Mycobacterium tuberculosis
Rv1094	acyl-[acyl-carrier-protein] desaturase desA2	>sp|O53442|DESA2_MYCTU Putative acyl-[acyl-carrier-protein] desaturase desA2 OS=Mycobacterium tuberculosis GN=desA2 PE=1 SV=1	DESA2_MYCTU	Genes involved in lipid metabolism	-2.13971	-1.49689	-1.44609	-1.2865	0.267036	1.00404	1.00207	0.476952	0.249469	0.476398	0.564262	1.00534	0.415226	0.235823	0.176325	0.496248	Fatty_acid_desaturase-2;Ferritin-like_SF;RNR-rel						1ZA0	biosynthetic process;carboxylic acid biosynthetic process;carboxylic acid metabolic process;cellular biosynthetic process;cellular ketone metabolic process;cellular lipid metabolic process;cellular metabolic process;cellular process;fatty acid biosynthetic process;fatty acid metabolic process;growth;lipid biosynthetic process;lipid metabolic process;metabolic process;monocarboxylic acid metabolic…	acyl-[acyl-carrier-protein] desaturase activity;binding;catalytic activity;cation binding;ion binding;metal ion binding;oxidoreductase activity;oxidoreductase activity, acting on paired donors, with incorporation or reduction of molecular oxygen;oxidoreductase activity, acting on paired donors, with oxidation of a pair of donors resulting in the reduction of molecular oxygen to two molecules of w…	cell part;cell wall;cytoplasmic part;cytosol;external encapsulating structure;intracellular part;membrane;plasma membrane	biosynthetic process;cellular ketone metabolic process;cellular lipid metabolic process;cellular metabolic process;cellular process;growth;lipid metabolic process;metabolic process;organic acid metabolic process;primary metabolic process;small molecule metabolic process	cell part;cell wall;cytosol;external encapsulating structure;membrane;plasma membrane	Biosynthesis of unsaturated fatty acids;Fatty acid biosynthesis	FA_desaturase_2		3D-structure;Completeproteome;Fattyacidbiosynthesis;Fattyacidmetabolism;Iron;Isopeptidebond;Lipidbiosynthesis;Lipidmetabolism;Metal-binding;Oxidoreductase;Referenceproteome;Ublconjugation	GO:0006082;GO:0006629;GO:0006631;GO:0006633;GO:0008152;GO:0008610;GO:0009058;GO:0009987;GO:0016053;GO:0019752;GO:0032787;GO:0040007;GO:0042180;GO:0043436;GO:0044237;GO:0044238;GO:0044249;GO:0044255;GO:0044281;GO:0044283;GO:0046394	GO:0003824;GO:0005488;GO:0016491;GO:0016705;GO:0016717;GO:0043167;GO:0043169;GO:0045300;GO:0046872;GO:0046914	GO:0005618;GO:0005829;GO:0005886;GO:0016020;GO:0030312;GO:0044424;GO:0044444;GO:0044464	GO:0006082;GO:0006629;GO:0008152;GO:0009058;GO:0009987;GO:0040007;GO:0042180;GO:0044237;GO:0044238;GO:0044255;GO:0044281	GO:0005618;GO:0005829;GO:0005886;GO:0016020;GO:0030312;GO:0044464	IPR005067;IPR009078;IPR012348	ko00061;ko01040			Putative acyl-[acyl-carrier-protein] desaturase desA2			Mycobacterium tuberculosis
Rv3407	Antitoxin VapB47	>sp|P65077|VPB47_MYCTU Antitoxin VapB47 OS=Mycobacterium tuberculosis GN=vapB47 PE=1 SV=1	VPB47_MYCTU	virulence, detoxification and adaptation	-1.34526	-1.05773	-2.36939	-1.64073	0.599904	0.548735	0.809085	0.605549	0.209956	0.403806	0.628215	0.603865	0.271822	0.416323	0.701415	0.614435	Antitoxin_Phd/YefM							biological regulation;positive regulation of biological process;positive regulation of growth;regulation of biological process;regulation of growth			biological regulation			PhdYeFM_antitox		Completeproteome;Referenceproteome	GO:0040008;GO:0045927;GO:0048518;GO:0050789;GO:0065007			GO:0065007		IPR006442				Antitoxin VapB47			Mycobacterium tuberculosis
Rv0795 Rv1370c Rv1757c Rv1763 Rv2105 Rv2168c Rv2278 Rv2354 Rv2480c Rv2648 Rv2815c Rv3184 Rv3186 Rv3325 Rv3381c Rv3474	Insertion element IS6110 uncharacterized 12.0 kDa protein	>sp|P0C5G9|YIA4_MYCTU Insertion element IS6110 uncharacterized 12.0 kDa protein OS=Mycobacterium tuberculosis GN=Rv0795 PE=3 SV=1	YIA4_MYCTU	Insertion seqs and phages	-1.48451	-0.908751	-1.85996	-2.02938	0.962575	0.554175	0.566431	0.756227	0.277473	0.114956	0.43814	0.174474	0.708277	0.376367	0.232741	1.12076	Homeodomain-like;Transposase_8							cellular macromolecule metabolic process;cellular metabolic process;cellular nitrogen compound metabolic process;cellular process;DNA metabolic process;DNA recombination;macromolecule metabolic process;metabolic process;nitrogen compound metabolic process;nucleic acid metabolic process;nucleobase-containing compound metabolic process;primary metabolic process;transposition;transposition, DNA-medi…	binding;catalytic activity;DNA binding;nucleic acid binding;transposase activity	cell part;membrane;plasma membrane	cellular metabolic process;cellular nitrogen compound metabolic process;cellular process;DNA metabolic process;DNA recombination;macromolecule metabolic process;metabolic process;nitrogen compound metabolic process;nucleobase-containing compound metabolic process;primary metabolic process;transposition	cell part;membrane;plasma membrane		HTH_Tnp_1		Completeproteome;Referenceproteome;Transposableelement	GO:0006139;GO:0006259;GO:0006310;GO:0006313;GO:0006807;GO:0008152;GO:0009987;GO:0032196;GO:0034641;GO:0043170;GO:0044237;GO:0044238;GO:0044260;GO:0090304	GO:0003676;GO:0003677;GO:0003824;GO:0004803;GO:0005488	GO:0005886;GO:0016020;GO:0044464	GO:0006139;GO:0006259;GO:0006310;GO:0006807;GO:0008152;GO:0009987;GO:0032196;GO:0034641;GO:0043170;GO:0044237;GO:0044238	GO:0005886;GO:0016020;GO:0044464	IPR002514;IPR009057				Insertion element IS6110 uncharacterized 12.0 kDa protein			Mycobacterium tuberculosis
Rv0688	ferredoxin reductase	>tr|P95034|P95034_MYCTU Putative ferredoxin reductase OS=Mycobacterium tuberculosis GN=Rv0688 PE=4 SV=1	P95034_MYCTU	Genes involved in intermediary metabolism and respiration	-1.11656	-2.12452	-1.82734	-1.45939	0.730562	0.428664	0.502525	0.511722	0.579207	0.529144	0.51454	0.455522	0.701488	0.474148	0.804032	0.296252	FAD/NAD-linked_Rdtase_dimer;FAD_pyr_nucl-diS_OxRdtase;Pyr_nucl-diS_OxRdtase_dimer;Pyr_nucl-diS_OxRdtase_FAD/NAD;Pyr_OxRdtase_NAD-bd_dom		FADPNR					biological regulation;cell redox homeostasis;cellular homeostasis;cellular macromolecule metabolic process;cellular metabolic process;cellular process;cellular protein metabolic process;ferredoxin metabolic process;homeostatic process;macromolecule metabolic process;metabolic process;primary metabolic process;protein metabolic process;regulation of biological process;regulation of biological qual…	binding;catalytic activity;coenzyme binding;cofactor binding;electron carrier activity;ferredoxin-NAD+ reductase activity;flavin adenine dinucleotide binding;NAD binding;nucleotide binding;oxidoreductase activity;oxidoreductase activity, acting on iron-sulfur proteins as donors;oxidoreductase activity, acting on iron-sulfur proteins as donors, NAD or NADP as acceptor	cell part;cytoplasm;intracellular part	biological regulation;cellular homeostasis;cellular metabolic process;cellular process;homeostatic process;macromolecule metabolic process;metabolic process;primary metabolic process;protein metabolic process	cell part;cytoplasm		Pyr_redox;Pyr_redox_2		Completeproteome;Referenceproteome	GO:0006124;GO:0008152;GO:0009987;GO:0019538;GO:0019725;GO:0042592;GO:0043170;GO:0044237;GO:0044238;GO:0044260;GO:0044267;GO:0045454;GO:0050789;GO:0050794;GO:0065007;GO:0065008	GO:0000166;GO:0003824;GO:0005488;GO:0008860;GO:0009055;GO:0016491;GO:0016730;GO:0016731;GO:0048037;GO:0050660;GO:0050662;GO:0051287	GO:0005737;GO:0044424;GO:0044464	GO:0008152;GO:0009987;GO:0019538;GO:0019725;GO:0042592;GO:0043170;GO:0044237;GO:0044238;GO:0065007	GO:0005737;GO:0044464	IPR001327;IPR004099;IPR013027;IPR016156;IPR023753		PR00368					Mycobacterium tuberculosis
Rv0088	Uncharacterized protein Rv0088/MT0096	>sp|P0A5C3|Y088_MYCTU Uncharacterized protein Rv0088/MT0096 OS=Mycobacterium tuberculosis GN=Rv0088 PE=4 SV=1	Y088_MYCTU	Genes involved in lipid metabolism	-1.59854	-1.67683	-1.83735	-1.57336	0.586488	0.518421	0.616529	0.639977	0.574903	0.395591	0.554808	0.523046	0.649007	0.605665	0.531923	0.489717	Polyketide_cyclase/dehydratase;START-like_dom									cell part;cell wall;external encapsulating structure;membrane;plasma membrane		cell part;cell wall;external encapsulating structure;membrane;plasma membrane		Polyketide_cyc2		Completeproteome;Referenceproteome			GO:0005618;GO:0005886;GO:0016020;GO:0030312;GO:0044464		GO:0005618;GO:0005886;GO:0016020;GO:0030312;GO:0044464	IPR019587;IPR023393				Uncharacterized protein Rv0088/MT0096			Mycobacterium tuberculosis
Rv1872c	L-lactate dehydrogenase [cytochrome]	>sp|P95143|LLDD_MYCTU Putative L-lactate dehydrogenase [cytochrome] OS=Mycobacterium tuberculosis GN=lldD PE=3 SV=2	LLDD_MYCTU	Genes involved in intermediary metabolism and respiration	-1.58462	-1.25459	-1.92034	-1.74722	0.852509	0.476009	0.251243	0.344412	0.77544	0.341526	0.342667	0.552346	0.971281	0.780326	0.484633	0.334371	Aldolase_TIM;Alpha-hydoxy_acid_DH_FMN;FMN_hydac_DH_AS;FMN-dep_DH			FMN_HYDROXY_ACID_DH_1;FMN_HYDROXY_ACID_DH_2					binding;catalytic activity;coenzyme binding;cofactor binding;FMN binding;lactate dehydrogenase activity;L-lactate dehydrogenase (cytochrome) activity;nucleotide binding;oxidoreductase activity;oxidoreductase activity, acting on CH-OH group of donors;oxidoreductase activity, acting on the CH-OH group of donors, cytochrome as acceptor	cell part;cell wall;external encapsulating structure;membrane;plasma membrane		cell part;cell wall;external encapsulating structure;membrane;plasma membrane	Pyruvate metabolism	FMN_dh		Completeproteome;Flavoprotein;FMN;Oxidoreductase;Referenceproteome		GO:0000166;GO:0003824;GO:0004457;GO:0004460;GO:0005488;GO:0010181;GO:0016491;GO:0016614;GO:0016898;GO:0048037;GO:0050662	GO:0005618;GO:0005886;GO:0016020;GO:0030312;GO:0044464		GO:0005618;GO:0005886;GO:0016020;GO:0030312;GO:0044464	IPR000262;IPR008259;IPR012133;IPR013785	ko00620		PS00557;PS51349	Putative L-lactate dehydrogenase [cytochrome]			Mycobacterium tuberculosis
Rv2790c	lipid-transfer protein Ltp1	>tr|O33332|O33332_MYCTU Probable lipid-transfer protein Ltp1 OS=Mycobacterium tuberculosis GN=ltp1 PE=3 SV=1	O33332_MYCTU	Genes involved in cell wall and cell processes	-1.90275	-1.01755	-2.04747	-1.53663	0.525126	0.526722	0.50498	0.534002	0.722463	0.686239	0.657293	0.660559	0.652584	0.387392	0.163933	0.4831	Thiolase;Thiolase_acyl_enz_int_AS;Thiolase_C;Thiolase_CS;Thiolase_N;Thiolase-like;Thiolase-like_subgr			THIOLASE_1;THIOLASE_2					catalytic activity;transferase activity;transferase activity, transferring acyl groups;transferase activity, transferring acyl groups other than amino-acyl groups	cell part;cell wall;external encapsulating structure		cell part;cell wall;external encapsulating structure	alpha-Linolenic acid metabolism;Benzoate degradation;Ethylbenzene degradation;Fatty acid metabolism;Geraniol degradation;Valine, leucine and isoleucine degradation	Thiolase_C;Thiolase_N		Completeproteome;Referenceproteome		GO:0003824;GO:0016740;GO:0016746;GO:0016747	GO:0005618;GO:0030312;GO:0044464		GO:0005618;GO:0030312;GO:0044464	IPR002155;IPR016038;IPR016039;IPR020613;IPR020615;IPR020616;IPR020617	ko00071;ko00280;ko00281;ko00362;ko00592;ko00642		PS00098;PS00737				Mycobacterium tuberculosis
Rv1185c	fatty-acid--CoA ligase fadD21	>sp|P63523|FAD21_MYCTU Putative fatty-acid--CoA ligase fadD21 OS=Mycobacterium tuberculosis GN=fadD21 PE=1 SV=1	FAD21_MYCTU	Genes involved in lipid metabolism	-1.36789	-1.1897	-1.57994	-2.2756	0.0749295	0.39276	0.562913	0.373863	0.834066	0.780138	0.503065	0.648513	0.737476	0.812589	0.333809	0.359005	AMP-dep_Synth/Lig			AMP_BINDING				carboxylic acid metabolic process;cellular ketone metabolic process;cellular lipid metabolic process;cellular metabolic process;cellular process;fatty acid metabolic process;lipid metabolic process;metabolic process;monocarboxylic acid metabolic process;organic acid metabolic process;oxoacid metabolic process;primary metabolic process;small molecule metabolic process	catalytic activity;ligase activity	cell part;membrane;plasma membrane	cellular ketone metabolic process;cellular lipid metabolic process;cellular metabolic process;cellular process;lipid metabolic process;metabolic process;organic acid metabolic process;primary metabolic process;small molecule metabolic process	cell part;membrane;plasma membrane		AMP-binding		Completeproteome;Fattyacidmetabolism;Isopeptidebond;Ligase;Lipidmetabolism;Referenceproteome;Ublconjugation	GO:0006082;GO:0006629;GO:0006631;GO:0008152;GO:0009987;GO:0019752;GO:0032787;GO:0042180;GO:0043436;GO:0044237;GO:0044238;GO:0044255;GO:0044281	GO:0003824;GO:0016874	GO:0005886;GO:0016020;GO:0044464	GO:0006082;GO:0006629;GO:0008152;GO:0009987;GO:0042180;GO:0044237;GO:0044238;GO:0044255;GO:0044281	GO:0005886;GO:0016020;GO:0044464	IPR000873			PS00455	Putative fatty-acid--CoA ligase fadD21			Mycobacterium tuberculosis
Rv3093c	Hypothetical oxidoreductase	>tr|O05772|O05772_MYCTU Hypothetical oxidoreductase OS=Mycobacterium tuberculosis GN=Rv3093c PE=4 SV=1	O05772_MYCTU	Genes involved in intermediary metabolism and respiration	-1.53416	-1.33986	-1.82657	-1.83875	-0.0227539	0.422372	0.523353	0.681882	0.605565	0.439484	0.583384	0.882463	0.509394	0.787867	0.45703	0.669299	F420_Rv3093c;Luciferase-like_dom								catalytic activity;oxidoreductase activity;oxidoreductase activity, acting on paired donors, with incorporation or reduction of molecular oxygen					Bac_luciferase		Completeproteome;Referenceproteome		GO:0003824;GO:0016491;GO:0016705				IPR011251;IPR022526							Mycobacterium tuberculosis
Rv2289	CDP-diacylglycerol pyrophphatase	>sp|P63751|CDH_MYCTU Probable CDP-diacylglycerol pyrophosphatase OS=Mycobacterium tuberculosis GN=cdh PE=3 SV=1	CDH_MYCTU	Genes involved in lipid metabolism	-2.09896	-2.0128	-1.08899	-1.02499	0.948896	0.709806	0.204745	0.389064	0.894489	-0.0183287	0.249974	0.411889	0.347869	0.469511	0.69426	0.92356	CDP-diacylglyc_Pase							acylglycerol catabolic process;acylglycerol metabolic process;biosynthetic process;catabolic process;CDP-diacylglycerol catabolic process;CDP-diacylglycerol metabolic process;cellular biosynthetic process;cellular catabolic process;cellular lipid catabolic process;cellular lipid metabolic process;cellular metabolic process;cellular process;diacylglycerol catabolic process;diacylglycerol metabolic…	catalytic activity;CDP-diacylglycerol diphosphatase activity;hydrolase activity;hydrolase activity, acting on acid anhydrides;hydrolase activity, acting on acid anhydrides, in phosphorus-containing anhydrides;pyrophosphatase activity	cell part;extracellular region;integral to membrane;intrinsic to membrane;membrane;membrane part;plasma membrane	biosynthetic process;catabolic process;cellular lipid metabolic process;cellular metabolic process;cellular process;glycerol ether metabolic process;lipid metabolic process;metabolic process;primary metabolic process;small molecule metabolic process	cell part;extracellular region;membrane;plasma membrane	Glycerophospholipid metabolism	CDH		Cellmembrane;Completeproteome;Hydrolase;Lipidbiosynthesis;Lipidmetabolism;Membrane;Phospholipidbiosynthesis;Phospholipidmetabolism;Referenceproteome;Transmembrane;Transmembranehelix	GO:0006629;GO:0006638;GO:0006639;GO:0006644;GO:0006650;GO:0006662;GO:0008152;GO:0008610;GO:0008654;GO:0009056;GO:0009058;GO:0009395;GO:0009987;GO:0016042;GO:0018904;GO:0019637;GO:0044237;GO:0044238;GO:0044242;GO:0044248;GO:0044249;GO:0044255;GO:0044269;GO:0044281;GO:0046339;GO:0046340;GO:0046341;GO:0046342;GO:0046461;GO:0046464;GO:0046475;GO:0046486;GO:0046503	GO:0003824;GO:0008715;GO:0016462;GO:0016787;GO:0016817;GO:0016818	GO:0005576;GO:0005886;GO:0016020;GO:0016021;GO:0031224;GO:0044425;GO:0044464	GO:0006629;GO:0006662;GO:0008152;GO:0009056;GO:0009058;GO:0009987;GO:0044237;GO:0044238;GO:0044255;GO:0044281	GO:0005576;GO:0005886;GO:0016020;GO:0044464	IPR003763	ko00564			Probable CDP-diacylglycerol pyrophosphatase			Mycobacterium tuberculosis
Rv3763	Lipoprotein LpqH	>sp|P0A5J0|LPQH_MYCTU Lipoprotein LpqH OS=Mycobacterium tuberculosis GN=lpqH PE=3 SV=1	LPQH_MYCTU	Genes involved in cell wall and cell processes	-1.65269	-2.22161	-0.933676	-1.61441	0.489041	0.623492	0.292102	0.839473	0.538563	0.240652	0.463259	0.291943	0.603022	0.532558	0.706465	0.801816	19_kDa_lipoprot_Ag_mycobac			PROKAR_LIPOPROTEIN				biological regulation;growth;growth involved in symbiotic interaction;growth of symbiont in host;growth of symbiont involved in interaction with host;interaction with host;interspecies interaction between organisms;modification by symbiont of host morphology or physiology;modification of morphology or physiology of other organism;modification of morphology or physiology of other organism involved…		cell part;cell wall;external encapsulating structure;membrane;plasma membrane	biological regulation;growth;interspecies interaction between organisms;multi-organism process;response to biotic stimulus;response to stimulus	cell part;cell wall;external encapsulating structure;membrane;plasma membrane		Myco_19_kDa		Cellmembrane;Completeproteome;Lipoprotein;Membrane;Palmitate;Referenceproteome;Signal	GO:0002682;GO:0009607;GO:0031347;GO:0035821;GO:0040007;GO:0044003;GO:0044110;GO:0044116;GO:0044117;GO:0044419;GO:0048583;GO:0050776;GO:0050789;GO:0050896;GO:0051701;GO:0051704;GO:0051707;GO:0051817;GO:0052031;GO:0052157;GO:0052167;GO:0052173;GO:0052200;GO:0052255;GO:0052296;GO:0052306;GO:0052552;GO:0052553;GO:0052564;GO:0052572;GO:0065007;GO:0065008;GO:0075136;GO:0080134		GO:0005618;GO:0005886;GO:0016020;GO:0030312;GO:0044464	GO:0009607;GO:0040007;GO:0044419;GO:0050896;GO:0051704;GO:0065007	GO:0005618;GO:0005886;GO:0016020;GO:0030312;GO:0044464	IPR008691			PS51257	Lipoprotein LpqH			Mycobacterium tuberculosis
Rv1181	polyketide beta-ketoacyl synthase Pks4	>tr|L0T647|L0T647_MYCTU Probable polyketide beta-ketoacyl synthase Pks4 OS=Mycobacterium tuberculosis GN=pks4 PE=4 SV=1	L0T647_MYCTU	Genes involved in lipid metabolism	-1.30564	-1.82277	-1.48751	-1.69502	0.466269	0.184087	-0.306852	0.506459	0.616076	0.644088	0.345485	0.404812	0.555386	0.770005	0.907623	1.2175	Ac_transferase_dom;Acyl_carrier_prot-like;Acyl_transferase;Acyl_Trfase/lysoPLipase;ADH_C;ADH_GroES-like;GroES-like;Malonyl_transacylase_ACP-bd;NAD(P)-bd_dom;PKS/FAS_KR;PKS_acyl_transferase;PKS_dehydratase;PKS_ER;PKS_KR			ACP_DOMAIN		PKS_AT;PKS_DH;PKS_ER;PKS_KR			binding;catalytic activity;cation binding;ion binding;metal ion binding;oxidoreductase activity;transferase activity;transferase activity, transferring acyl groups;transferase activity, transferring acyl groups other than amino-acyl groups;transition metal ion binding;zinc ion binding					Acyl_transf_1;ADH_N;ADH_zinc_N;KR;PP-binding		Completeproteome;Referenceproteome		GO:0003824;GO:0005488;GO:0008270;GO:0016491;GO:0016740;GO:0016746;GO:0016747;GO:0043167;GO:0043169;GO:0046872;GO:0046914				IPR001227;IPR009081;IPR011032;IPR013149;IPR013154;IPR013968;IPR014043;IPR016035;IPR016036;IPR016040;IPR020801;IPR020807;IPR020842;IPR020843			PS50075			SM00822;SM00826;SM00827;SM00829	Mycobacterium tuberculosis
Rv0161	possible oxidoreductase	>tr|L0T5Q7|L0T5Q7_MYCTU Possible oxidoreductase OS=Mycobacterium tuberculosis GN=Rv0161 PE=4 SV=1	L0T5Q7_MYCTU	Genes involved in intermediary metabolism and respiration	-1.76655	-1.06421	-1.47912	-1.49466	0.744368	0.723494	0.560482	0.726357	0.458562	-1.25354	0.452879	0.549235	0.451612	0.850277	0.729608	0.811204	CO_DH_flavot_FAD-bd_sub2;FAD-bd_2;FAD-bd_2_sub1;FAD-linked_Oxase-like_C;FAD-linked_oxidase_C;Oxid_FAD_bind_N;Vanillyl_alc_oxidase_C-sub2			FAD_PCMH					binding;catalytic activity;coenzyme binding;cofactor binding;flavin adenine dinucleotide binding;oxidoreductase activity;oxidoreductase activity, acting on CH-OH group of donors;oxidoreductase activity, acting on the CH-OH group of donors, NAD or NADP as acceptor;UDP-N-acetylmuramate dehydrogenase activity					FAD_binding_4;FAD-oxidase_C		Completeproteome;Referenceproteome		GO:0003824;GO:0005488;GO:0008762;GO:0016491;GO:0016614;GO:0016616;GO:0048037;GO:0050660;GO:0050662				IPR004113;IPR006094;IPR016164;IPR016166;IPR016167;IPR016169;IPR016171			PS51387				Mycobacterium tuberculosis
Rv3400	Uncharacterized protein Rv3400/MT3508	>sp|P65069|Y3400_MYCTU Uncharacterized protein Rv3400/MT3508 OS=Mycobacterium tuberculosis GN=Rv3400 PE=4 SV=1	Y3400_MYCTU	Genes involved in intermediary metabolism and respiration	-1.67464	-1.37073	-1.03305	-0.906876	1.55929	0.369391	-0.103927	0.254629	0.0988424	0.659169	-0.703962	-0.169784	1.67282	1.24953	0.524159	-0.424861	B-phosphoglucomutase_hydrolase;HAD-like_dom;HAD-SF_hydro_IA_v3;PGP_dom2								catalytic activity;hydrolase activity					Hydrolase		Completeproteome;Referenceproteome		GO:0003824;GO:0016787				IPR006402;IPR010976;IPR023198;IPR023214				Uncharacterized protein Rv3400/MT3508			Mycobacterium tuberculosis
Rv3688c	Conserved protein	>tr|O69656|O69656_MYCTU Conserved protein OS=Mycobacterium tuberculosis GN=MT3790 PE=4 SV=1	O69656_MYCTU	Genes conserved hypotheticals	-1.73278	-1.10113	-0.935524	-1.4723	1.2192	0.857878	-0.148195	0.293692	-0.0851112	0.58136	-0.287666	0.162529	1.52991	0.689601	1.22647	-0.797934	Asn/Gln_tRNA_amidoTrfrase-rel;GatB_Yqey_C;Uncharacterised_YOR215C_mit								carbon-nitrogen ligase activity, with glutamine as amido-N-donor;catalytic activity;ligase activity;ligase activity, forming carbon-nitrogen bonds	cell part;cell wall;external encapsulating structure		cell part;cell wall;external encapsulating structure		YqeY		Completeproteome;Referenceproteome		GO:0003824;GO:0016874;GO:0016879;GO:0016884	GO:0005618;GO:0030312;GO:0044464		GO:0005618;GO:0030312;GO:0044464	IPR003789;IPR019004;IPR023168							Mycobacterium tuberculosis
Rv1444c	Uncharacterized protein	>tr|L7N621|L7N621_MYCTU Uncharacterized protein OS=Mycobacterium tuberculosis GN=MT1491 PE=4 SV=1	L7N621_MYCTU	Genes conserved hypotheticals	-1.33852	-1.75811	-0.752654	-1.92613	1.29472	0.445533	0.139991	-0.390471	0.49288	0.458217	0.275732	0.140896	1.35955	1.03595	0.567241	-0.044831	UPF0184													UPF0184		Completeproteome;Referenceproteome						IPR022788							Mycobacterium tuberculosis
Rv2376c	Low molecular weight antigen MTB12	>sp|P0A5P8|MTB12_MYCTU Low molecular weight antigen MTB12 OS=Mycobacterium tuberculosis GN=mtb12 PE=1 SV=1	MTB12_MYCTU	Genes involved in cell wall and cell processes	-1.63512	-1.23093	-1.58712	-0.957981	1.49224	0.558122	0.388897	0.582971	1.05633	0.328155	0.693103	-1.31977	0.805763	0.152119	0.322036	0.351187	LMW_antigen_MTB12									cell part;cell wall;external encapsulating structure;extracellular region		cell part;cell wall;external encapsulating structure;extracellular region				Completeproteome;Directproteinsequencing;Referenceproteome;Secreted;Signal			GO:0005576;GO:0005618;GO:0030312;GO:0044464		GO:0005576;GO:0005618;GO:0030312;GO:0044464	IPR020235				Low molecular weight antigen MTB12			Mycobacterium tuberculosis
Rv3692	Magnesium chelatase,	>tr|O69660|O69660_MYCTU Magnesium chelatase, putative OS=Mycobacterium tuberculosis GN=moxR2 PE=4 SV=1	O69660_MYCTU	Regulatory proteins	-1.60984	-1.18733	-0.94813	-1.61809	2.09979	0.157119	0.359092	0.0466432	0.906451	-0.106556	-0.492686	0.431049	0.550728	0.116631	1.14729	0.147834	ATPase_AAA-3;ATPase_chaperone_AAA_MoxR_prd;P-loop_NTPase							ATP catabolic process;ATP metabolic process;biological regulation;catabolic process;cellular catabolic process;cellular metabolic process;cellular nitrogen compound catabolic process;cellular nitrogen compound metabolic process;cellular process;heterocycle catabolic process;heterocycle metabolic process;metabolic process;nitrogen compound metabolic process;nucleobase-containing compound catabolic…	adenyl nucleotide binding;adenyl ribonucleotide binding;ATP binding;ATPase activity;binding;catalytic activity;hydrolase activity;hydrolase activity, acting on acid anhydrides;hydrolase activity, acting on acid anhydrides, in phosphorus-containing anhydrides;nucleoside-triphosphatase activity;nucleotide binding;purine nucleotide binding;purine ribonucleoside triphosphate binding;purine ribonucleo…	cell part;membrane;plasma membrane	biological regulation;catabolic process;cellular metabolic process;cellular nitrogen compound metabolic process;cellular process;heterocycle metabolic process;metabolic process;nitrogen compound metabolic process;nucleobase-containing compound catabolic process;nucleobase-containing compound metabolic process;nucleobase-containing small molecule metabolic process;nucleotide metabolic process;prim…	cell part;membrane;plasma membrane		AAA_3		Completeproteome;Referenceproteome	GO:0006139;GO:0006163;GO:0006195;GO:0006200;GO:0006753;GO:0006807;GO:0008152;GO:0009056;GO:0009117;GO:0009141;GO:0009143;GO:0009144;GO:0009146;GO:0009150;GO:0009154;GO:0009166;GO:0009199;GO:0009203;GO:0009205;GO:0009207;GO:0009259;GO:0009261;GO:0009987;GO:0010565;GO:0019216;GO:0019217;GO:0019222;GO:0031323;GO:0034641;GO:0034655;GO:0044237;GO:0044238;GO:0044248;GO:0044270;GO:0044281;GO:0046034;GO:…	GO:0000166;GO:0003824;GO:0005488;GO:0005524;GO:0016462;GO:0016787;GO:0016817;GO:0016818;GO:0016887;GO:0017076;GO:0017111;GO:0030554;GO:0032553;GO:0032555;GO:0032559;GO:0035639	GO:0005886;GO:0016020;GO:0044464	GO:0006139;GO:0006807;GO:0008152;GO:0009056;GO:0009117;GO:0009987;GO:0034641;GO:0034655;GO:0044237;GO:0044238;GO:0044281;GO:0046483;GO:0055086;GO:0065007	GO:0005886;GO:0016020;GO:0044464	IPR011703;IPR016366;IPR027417							Mycobacterium tuberculosis
Rv0548c	1,4-Dihydroxy-2-naphthoyl-CoA synthase	>sp|O06414|MENB_MYCTU 1,4-Dihydroxy-2-naphthoyl-CoA synthase OS=Mycobacterium tuberculosis GN=menB PE=1 SV=1	MENB_MYCTU	Genes involved in intermediary metabolism and respiration	-0.925946	-0.799765	-2.03244	-1.38826	1.51803	0.881104	0.425183	0.108855	0.69728	-0.646492	0.229505	-0.371076	1.6491	0.527065	0.253007	-0.125158	Crontonase_C;Crotonase_core_superfam;Naphthoate_synthase			ENOYL_COA_HYDRATASE			1Q51;1Q52;1RJM;1RJN;3T8A;3T8B	biosynthetic process;cellular biosynthetic process;cellular component assembly;cellular component organization;cellular component organization or biogenesis;cellular ketone metabolic process;cellular metabolic process;cellular process;coenzyme biosynthetic process;coenzyme metabolic process;cofactor biosynthetic process;cofactor metabolic process;fat-soluble vitamin biosynthetic process;fat-solub…	1,4-dihydroxy-2-naphthoyl-CoA synthase activity;carbon-carbon lyase activity;catalytic activity;lyase activity;oxo-acid-lyase activity	cell part;membrane;plasma membrane	biosynthetic process;cellular component assembly;cellular component organization;cellular ketone metabolic process;cellular metabolic process;cellular process;cofactor metabolic process;macromolecular complex assembly;metabolic process;protein complex assembly;small molecule metabolic process;vitamin metabolic process	cell part;membrane;plasma membrane	Ubiquinone and other terpenoid-quinone biosynthesis	ECH		3D-structure;Completeproteome;Lyase;Menaquinonebiosynthesis;Referenceproteome	GO:0006461;GO:0006732;GO:0006766;GO:0006775;GO:0008152;GO:0009058;GO:0009108;GO:0009110;GO:0009233;GO:0009234;GO:0009987;GO:0016043;GO:0022607;GO:0034214;GO:0042180;GO:0042362;GO:0042371;GO:0042373;GO:0042375;GO:0043933;GO:0044237;GO:0044249;GO:0044281;GO:0044283;GO:0045426;GO:0051186;GO:0051188;GO:0051259;GO:0051260;GO:0065003;GO:0071822;GO:0071840	GO:0003824;GO:0008935;GO:0016829;GO:0016830;GO:0016833	GO:0005886;GO:0016020;GO:0044464	GO:0006461;GO:0006766;GO:0008152;GO:0009058;GO:0009987;GO:0016043;GO:0022607;GO:0042180;GO:0044237;GO:0044281;GO:0051186;GO:0065003	GO:0005886;GO:0016020;GO:0044464	IPR001753;IPR010198;IPR014748	ko00130		PS00166	1,4-Dihydroxy-2-naphthoyl-CoA synthase			Mycobacterium tuberculosis
Rv2298	Uncharacterized oxidoreductase Rv2298/MT2355	>sp|P63484|Y2298_MYCTU Uncharacterized oxidoreductase Rv2298/MT2355 OS=Mycobacterium tuberculosis GN=Rv2298 PE=3 SV=1	Y2298_MYCTU	Genes conserved hypotheticals	-1.45378	-0.847801	-2.1734	-1.48203	1.46724	0.344776	0.248785	0.339517	1.07709	0.154178	0.11218	0.105387	1.10256	0.278054	0.49379	0.233441	Aldo/ket_red;NADP_OxRdtase_dom								catalytic activity;oxidoreductase activity	cell part;cell wall;external encapsulating structure;membrane;plasma membrane		cell part;cell wall;external encapsulating structure;membrane;plasma membrane		Aldo_ket_red		Completeproteome;NADP;Oxidoreductase;Referenceproteome		GO:0003824;GO:0016491	GO:0005618;GO:0005886;GO:0016020;GO:0030312;GO:0044464		GO:0005618;GO:0005886;GO:0016020;GO:0030312;GO:0044464	IPR001395;IPR023210				Uncharacterized oxidoreductase Rv2298/MT2355			Mycobacterium tuberculosis
Rv1874	Uncharacterized protein	>tr|L0TAN5|L0TAN5_MYCTU Uncharacterized protein OS=Mycobacterium tuberculosis GN=Rv1874 PE=4 SV=1	L0TAN5_MYCTU	Genes conserved hypotheticals	-0.786851	-1.08013	-1.98302	-2.01507	1.35769	0.34331	0.198678	0.44958	0.755382	0.367	-0.126102	0.0445714	1.28738	0.681579	0.403761	0.102245	EthD_dom													EthD		Completeproteome;Referenceproteome						IPR009799							Mycobacterium tuberculosis
Rv1467c	Acyl-CoA dehydrogenase,	>tr|L7N568|L7N568_MYCTU Acyl-CoA dehydrogenase, putative OS=Mycobacterium tuberculosis GN=fadE15 PE=3 SV=1	L7N568_MYCTU	Genes involved in lipid metabolism	-1.90391	-0.834613	-1.47926	-1.29487	1.45837	0.271986	-0.395062	-0.342705	1.19259	0.0653823	0.148897	0.133826	1.24019	0.564069	0.991283	0.183828	AcylCo_DH/oxidase_C;AcylCoA_DH/ox_N;AcylCoA_DH/oxidase;Acyl-CoA_dh_like_C_dom;Acyl-CoA_DH_N;Acyl-CoA_DH_N_bac;Acyl-CoA_Oxase/DH_1;Acyl-CoA_Oxase/DH_cen-dom								acyl-CoA dehydrogenase activity;binding;catalytic activity;coenzyme binding;cofactor binding;flavin adenine dinucleotide binding;oxidoreductase activity;oxidoreductase activity, acting on the CH-CH group of donors				Geraniol degradation;Naphthalene degradation	Acyl-CoA_dh_1;Acyl-CoA_dh_C;Acyl-CoA_dh_M;Acyl-CoA_dh_N;AcylCoA_DH_N		Completeproteome;FAD;Flavoprotein;Oxidoreductase;Referenceproteome		GO:0003824;GO:0003995;GO:0005488;GO:0016491;GO:0016627;GO:0048037;GO:0050660;GO:0050662				IPR006090;IPR006091;IPR006092;IPR009075;IPR009100;IPR013786;IPR020953;IPR025878	ko00281;ko00626						Mycobacterium tuberculosis
Rv2391	Sulfite reductase [ferredoxin]	>sp|P71753|SIR_MYCTU Sulfite reductase [ferredoxin] OS=Mycobacterium tuberculosis GN=sir PE=1 SV=2	SIR_MYCTU	Genes involved in intermediary metabolism and respiration	-1.61792	-1.42574	-1.25443	-1.49271	1.4263	0.745374	0.0530627	0.142699	0.947126	-0.255479	0.33027	-0.19381	1.25057	0.359474	1.0615	-0.0762878	NiRdtase/SiRdtase_haem-b_fer;NO2/SO3_Rdtase_4Fe4S_dom;NO2/SO3_Rdtase_FeS/sirohaem_BS		SIROHAEM	NIR_SIR	REACT_27295		1ZJ8;1ZJ9	amine biosynthetic process;amine metabolic process;biosynthetic process;carboxylic acid biosynthetic process;carboxylic acid metabolic process;cellular amine metabolic process;cellular amino acid biosynthetic process;cellular amino acid metabolic process;cellular biosynthetic process;cellular ketone metabolic process;cellular metabolic process;cellular nitrogen compound biosynthetic process;cellu…	4 iron, 4 sulfur cluster binding;binding;catalytic activity;cation binding;heme binding;ion binding;iron ion binding;iron-sulfur cluster binding;metal cluster binding;metal ion binding;oxidoreductase activity;oxidoreductase activity, acting on a sulfur group of donors;oxidoreductase activity, acting on a sulfur group of donors, iron-sulfur protein as acceptor;sulfite reductase (ferredoxin) activi…	cell part;cell wall;cytoplasmic part;cytosol;external encapsulating structure;intracellular part	amine metabolic process;biosynthetic process;cellular amino acid metabolic process;cellular ketone metabolic process;cellular metabolic process;cellular nitrogen compound metabolic process;cellular process;growth;metabolic process;nitrogen compound metabolic process;organic acid metabolic process;primary metabolic process;small molecule metabolic process;sulfur compound metabolic process	cell part;cell wall;cytosol;external encapsulating structure	Nitrogen metabolism	NIR_SIR;NIR_SIR_ferr		3D-structure;4Fe-4S;Completeproteome;Heme;Iron;Iron-sulfur;Metal-binding;Oxidoreductase;Referenceproteome;Thioetherbond	GO:0000096;GO:0000097;GO:0000103;GO:0006082;GO:0006520;GO:0006534;GO:0006535;GO:0006563;GO:0006790;GO:0006807;GO:0008152;GO:0008652;GO:0009058;GO:0009069;GO:0009070;GO:0009308;GO:0009309;GO:0009987;GO:0016053;GO:0019344;GO:0019752;GO:0034641;GO:0040007;GO:0042180;GO:0043436;GO:0044106;GO:0044237;GO:0044238;GO:0044249;GO:0044271;GO:0044272;GO:0044281;GO:0044283;GO:0046394	GO:0003824;GO:0005488;GO:0005506;GO:0016002;GO:0016491;GO:0016667;GO:0016673;GO:0020037;GO:0043167;GO:0043169;GO:0046872;GO:0046906;GO:0046914;GO:0050311;GO:0051536;GO:0051539;GO:0051540	GO:0005618;GO:0005829;GO:0030312;GO:0044424;GO:0044444;GO:0044464	GO:0006082;GO:0006520;GO:0006790;GO:0006807;GO:0008152;GO:0009058;GO:0009308;GO:0009987;GO:0034641;GO:0040007;GO:0042180;GO:0044237;GO:0044238;GO:0044281	GO:0005618;GO:0005829;GO:0030312;GO:0044464	IPR005117;IPR006066;IPR006067	ko00910	PR00397	PS00365	Sulfite reductase [ferredoxin]			Mycobacterium tuberculosis
Rv0149	possible quinone oxidoreductase (NADPH:quinone oxidoreductase) (Zeta-crystallin)	>tr|L7N539|L7N539_MYCTU Possible quinone oxidoreductase (NADPH:quinone oxidoreductase) (Zeta-crystallin) OS=Mycobacterium tuberculosis GN=MT0157 PE=4 SV=1	L7N539_MYCTU	Genes involved in intermediary metabolism and respiration	-1.15003	-1.33355	-1.75862	-1.18182	1.35605	0.466205	0.050439	-0.0339522	1.38475	-0.365206	0.685124	-0.215145	1.41395	-0.263579	0.838459	0.106924	ADH_C;ADH_GroES-like;ADH_SF_Zn-type;GroES-like;NAD(P)-bd_dom;Quin_OxRdtase/zeta-crystal_CS			QOR_ZETA_CRYSTAL					binding;catalytic activity;cation binding;ion binding;metal ion binding;NADPH:quinone reductase activity;oxidoreductase activity;oxidoreductase activity, acting on NADH or NADPH;oxidoreductase activity, acting on NADH or NADPH, quinone or similar compound as acceptor;transition metal ion binding;zinc ion binding					ADH_N;ADH_zinc_N		Completeproteome;Oxidoreductase;Referenceproteome		GO:0003824;GO:0003960;GO:0005488;GO:0008270;GO:0016491;GO:0016651;GO:0016655;GO:0043167;GO:0043169;GO:0046872;GO:0046914				IPR002085;IPR002364;IPR011032;IPR013149;IPR013154;IPR016040			PS01162				Mycobacterium tuberculosis
Rv2406c	Conserved protein	>tr|L0TC90|L0TC90_MYCTU Conserved protein OS=Mycobacterium tuberculosis GN=Rv2406c PE=4 SV=1	L0TC90_MYCTU	Genes conserved hypotheticals	-1.8536	-1.67481	-1.06751	-1.0847	1.46318	0.365844	-0.154133	0.456902	0.960531	-0.159392	-0.179274	0.105823	1.38616	0.00471089	0.707812	0.72246	Cysta_beta_synth_core			CBS		CBS								CBS		Completeproteome;Referenceproteome						IPR000644			PS51371			SM00116	Mycobacterium tuberculosis
Rv2765	Carboxymethylenebutenolidase,	>tr|O33307|O33307_MYCTU Carboxymethylenebutenolidase, putative OS=Mycobacterium tuberculosis GN=MT2835 PE=4 SV=1	O33307_MYCTU	Genes involved in intermediary metabolism and respiration	-1.60816	-0.597187	-1.5626	-1.28761	1.98289	0.247681	0.214356	-0.561228	0.428878	-0.480659	0.366489	0.281947	1.6066	0.290272	0.140232	0.538108	Dienelactn_hydro								carboxylic ester hydrolase activity;carboxymethylenebutenolidase activity;catalytic activity;hydrolase activity;hydrolase activity, acting on ester bonds				Chlorocyclohexane and chlorobenzene degradation;Fluorobenzoate degradation;Toluene degradation	DLH		Completeproteome;Hydrolase;Referenceproteome		GO:0003824;GO:0008806;GO:0016787;GO:0016788;GO:0052689				IPR002925	ko00361;ko00364;ko00623						Mycobacterium tuberculosis
Rv0119	fatty-acid-CoA ligase FadD7 (Fatty-acid-CoA synthetase) (Fatty-acid-CoA synthase)	>tr|L0T2J0|L0T2J0_MYCTU Probable fatty-acid-CoA ligase FadD7 (Fatty-acid-CoA synthetase) (Fatty-acid-CoA synthase) OS=Mycobacterium tuberculosis GN=fadD7 PE=4 SV=1	L0T2J0_MYCTU	Genes involved in lipid metabolism	-2.07027	-0.663232	-1.49968	-1.14871	1.37623	0.110835	0.279335	-0.562777	0.670558	-0.420599	0.30172	0.493945	1.5134	0.202079	0.940453	0.476712	AMP-binding_CS;AMP-dep_Synth/Lig			AMP_BINDING					catalytic activity;ligase activity					AMP-binding		Completeproteome;Ligase;Referenceproteome		GO:0003824;GO:0016874				IPR000873;IPR020845			PS00455				Mycobacterium tuberculosis
Rv1295	Threonine synthase	>sp|P66902|THRC_MYCTU Threonine synthase OS=Mycobacterium tuberculosis GN=thrC PE=1 SV=1	THRC_MYCTU	Genes involved in intermediary metabolism and respiration	-1.96784	-0.323058	-0.126875	-1.4173	1.4587	0.829377	0.864131	-0.251592	1.41157	0.939755	0.597786	0.0227614	-0.380813	-0.994429	0.295809	-0.957983	Ser/Thr_deHydtase_PyrdxlP-BS;Thr_Synthase_Gram_pos_bac;Thr_synthase_like;Trp_syn_b_sub_like_PLP_eny_SF			DEHYDRATASE_SER_THR			2D1F	amine biosynthetic process;amine metabolic process;aspartate family amino acid biosynthetic process;aspartate family amino acid metabolic process;biosynthetic process;carboxylic acid biosynthetic process;carboxylic acid metabolic process;cellular amine metabolic process;cellular amino acid biosynthetic process;cellular amino acid metabolic process;cellular biosynthetic process;cellular ketone met…	binding;carbon-oxygen lyase activity;carbon-oxygen lyase activity, acting on phosphates;catalytic activity;cofactor binding;lyase activity;pyridoxal phosphate binding;threonine synthase activity;vitamin B6 binding;vitamin binding	cell part;cytoplasmic part;cytosol;intracellular part;membrane;plasma membrane	amine metabolic process;biosynthetic process;cellular amino acid metabolic process;cellular ketone metabolic process;cellular metabolic process;cellular nitrogen compound metabolic process;cellular process;growth;metabolic process;nitrogen compound metabolic process;organic acid metabolic process;primary metabolic process;small molecule metabolic process	cell part;cytosol;membrane;plasma membrane	Glycine, serine and threonine metabolism;Vitamin B6 metabolism	PALP		3D-structure;Amino-acidbiosynthesis;Completeproteome;Isopeptidebond;Lyase;Pyridoxalphosphate;Referenceproteome;Threoninebiosynthesis;Ublconjugation	GO:0006082;GO:0006520;GO:0006566;GO:0006807;GO:0008152;GO:0008652;GO:0009058;GO:0009066;GO:0009067;GO:0009088;GO:0009308;GO:0009309;GO:0009987;GO:0016053;GO:0019752;GO:0034641;GO:0040007;GO:0042180;GO:0043436;GO:0044106;GO:0044237;GO:0044238;GO:0044249;GO:0044271;GO:0044281;GO:0044283;GO:0046394	GO:0003824;GO:0004795;GO:0005488;GO:0016829;GO:0016835;GO:0016838;GO:0019842;GO:0030170;GO:0048037;GO:0070279	GO:0005829;GO:0005886;GO:0016020;GO:0044424;GO:0044444;GO:0044464	GO:0006082;GO:0006520;GO:0006807;GO:0008152;GO:0009058;GO:0009308;GO:0009987;GO:0034641;GO:0040007;GO:0042180;GO:0044237;GO:0044238;GO:0044281	GO:0005829;GO:0005886;GO:0016020;GO:0044464	IPR000634;IPR001926;IPR004450;IPR026260	ko00260;ko00750		PS00165	Threonine synthase			Mycobacterium tuberculosis
Rv1323	acetyl-CoA acetyltransferase	>sp|P66926|FADA4_MYCTU Probable acetyl-CoA acetyltransferase OS=Mycobacterium tuberculosis GN=fadA4 PE=3 SV=1	FADA4_MYCTU	Genes involved in lipid metabolism	-1.46478	-0.212833	0.482877	-0.13488	1.48789	0.576321	0.0954774	-0.118119	0.992142	1.52086	0.88843	0.266598	-0.837867	-0.809678	-0.757838	-1.97461	Thiolase;Thiolase_acyl_enz_int_AS;Thiolase_AS;Thiolase_C;Thiolase_CS;Thiolase_N;Thiolase-like;Thiolase-like_subgr			THIOLASE_1;THIOLASE_2;THIOLASE_3				interaction with host;interspecies interaction between organisms;multi-organism process;response to biotic stimulus;response to defenses of other organism involved in symbiotic interaction;response to host;response to host defenses;response to host immune response;response to immune response of other organism involved in symbiotic interaction;response to other organism;response to stimulus	acetyl-CoA C-acetyltransferase activity;acetyl-CoA C-acyltransferase activity;acetyltransferase activity;C-acetyltransferase activity;C-acyltransferase activity;catalytic activity;transferase activity;transferase activity, transferring acyl groups;transferase activity, transferring acyl groups other than amino-acyl groups	cell part;extracellular region;membrane;plasma membrane	interspecies interaction between organisms;multi-organism process;response to biotic stimulus;response to stimulus	cell part;extracellular region;membrane;plasma membrane	Benzoate degradation;Butanoate metabolism;Carbon fixation pathways in prokaryotes;Fatty acid metabolism;Glyoxylate and dicarboxylate metabolism;Lysine degradation;Propanoate metabolism;Pyruvate metabolism;Synthesis and degradation of ketone bodies;Terpenoid backbone biosynthesis;Tryptophan metabolism;Two-component system;Valine, leucine and isoleucine degradation	Thiolase_C;Thiolase_N		Acyltransferase;Completeproteome;Referenceproteome;Transferase	GO:0009607;GO:0044419;GO:0050896;GO:0051701;GO:0051704;GO:0051707;GO:0052173;GO:0052200;GO:0052564;GO:0052572;GO:0075136	GO:0003824;GO:0003985;GO:0003988;GO:0016407;GO:0016408;GO:0016453;GO:0016740;GO:0016746;GO:0016747	GO:0005576;GO:0005886;GO:0016020;GO:0044464	GO:0009607;GO:0044419;GO:0050896;GO:0051704	GO:0005576;GO:0005886;GO:0016020;GO:0044464	IPR002155;IPR016038;IPR016039;IPR020610;IPR020613;IPR020615;IPR020616;IPR020617	ko00071;ko00072;ko00280;ko00310;ko00362;ko00380;ko00620;ko00630;ko00640;ko00650;ko00720;ko00900;ko02020		PS00098;PS00099;PS00737	Probable acetyl-CoA acetyltransferase			Mycobacterium tuberculosis
Rv2837c	Bifunctional oligoribonuclease and PAP phphatase NrnA	>sp|P71615|NRNA_MYCTU Bifunctional oligoribonuclease and PAP phosphatase NrnA OS=Mycobacterium tuberculosis GN=nrnA PE=1 SV=2	NRNA_MYCTU	Genes conserved hypotheticals	0.15994	0.501544	1.73087	0.660132	1.16659	1.08392	0.569339	0.336956	-1.20621	0.690481	-0.123923	-0.802502	-1.15142	-1.33121	-1.04418	-1.24032	Pesterase_DHHA1;Pesterase_RecJ							cellular metabolic process;cellular nitrogen compound metabolic process;cellular process;growth;metabolic process;nitrogen compound metabolic process;nucleic acid metabolic process;nucleic acid phosphodiester bond hydrolysis;nucleobase-containing compound metabolic process;primary metabolic process	3'(2'),5'-bisphosphate nucleotidase activity;binding;catalytic activity;cation binding;exonuclease activity;hydrolase activity;hydrolase activity, acting on ester bonds;ion binding;manganese ion binding;metal ion binding;nuclease activity;nucleic acid binding;nucleotidase activity;phosphatase activity;phosphoric ester hydrolase activity;transition metal ion binding		cellular metabolic process;cellular nitrogen compound metabolic process;cellular process;growth;metabolic process;nitrogen compound metabolic process;nucleobase-containing compound metabolic process;primary metabolic process			DHH;DHHA1		Completeproteome;Exonuclease;Hydrolase;Nuclease;Referenceproteome	GO:0006139;GO:0006807;GO:0008152;GO:0009987;GO:0034641;GO:0040007;GO:0044237;GO:0044238;GO:0090304;GO:0090305	GO:0003676;GO:0003824;GO:0004518;GO:0004527;GO:0005488;GO:0008252;GO:0008441;GO:0016787;GO:0016788;GO:0016791;GO:0030145;GO:0042578;GO:0043167;GO:0043169;GO:0046872;GO:0046914		GO:0006139;GO:0006807;GO:0008152;GO:0009987;GO:0034641;GO:0040007;GO:0044237;GO:0044238		IPR001667;IPR003156				Bifunctional oligoribonuclease and PAP phosphatase NrnA			Mycobacterium tuberculosis
Rv1643	50S ribomal protein L20	>sp|P66105|RL20_MYCTU 50S ribosomal protein L20 OS=Mycobacterium tuberculosis GN=rplT PE=3 SV=1	RL20_MYCTU	Genes part of information pathways	0.498727	-0.180624	0.0431599	0.203986	1.49726	0.581182	1.51054	0.590425	0.11581	0.506198	0.354223	0.13404	-1.33871	-1.33175	-2.04833	-1.13615	Ribosomal_L20		RIBOSOMALL20	RIBOSOMAL_L20				biosynthetic process;cellular biosynthetic process;cellular macromolecule biosynthetic process;cellular macromolecule metabolic process;cellular metabolic process;cellular process;cellular protein metabolic process;macromolecule biosynthetic process;macromolecule metabolic process;metabolic process;primary metabolic process;protein metabolic process;translation	binding;nucleic acid binding;RNA binding;rRNA binding;structural constituent of ribosome;structural molecule activity	cell part;cytoplasmic part;intracellular non-membrane-bounded organelle;intracellular organelle;intracellular part;macromolecular complex;membrane;non-membrane-bounded organelle;organelle;plasma membrane;ribonucleoprotein complex;ribosome	biosynthetic process;cellular metabolic process;cellular process;macromolecule metabolic process;metabolic process;primary metabolic process;protein metabolic process;translation	cell part;intracellular non-membrane-bounded organelle;intracellular organelle;macromolecular complex;membrane;organelle;plasma membrane;ribonucleoprotein complex;ribosome	Ribosome	Ribosomal_L20		Completeproteome;Referenceproteome;Ribonucleoprotein;Ribosomalprotein;RNA-binding;rRNA-binding	GO:0006412;GO:0008152;GO:0009058;GO:0009059;GO:0009987;GO:0019538;GO:0034645;GO:0043170;GO:0044237;GO:0044238;GO:0044249;GO:0044260;GO:0044267	GO:0003676;GO:0003723;GO:0003735;GO:0005198;GO:0005488;GO:0019843	GO:0005840;GO:0005886;GO:0016020;GO:0030529;GO:0032991;GO:0043226;GO:0043228;GO:0043229;GO:0043232;GO:0044424;GO:0044444;GO:0044464	GO:0006412;GO:0008152;GO:0009058;GO:0009987;GO:0019538;GO:0043170;GO:0044237;GO:0044238	GO:0005840;GO:0005886;GO:0016020;GO:0030529;GO:0032991;GO:0043226;GO:0043229;GO:0043232;GO:0044464	IPR005813	ko03010	PR00062	PS00937	50S ribosomal protein L20			Mycobacterium tuberculosis
Rv2935	Phthiocerol synthesis polyketide synthase type I PpsE	>sp|P96204|PPSE_MYCTU Phthiocerol synthesis polyketide synthase type I PpsE OS=Mycobacterium tuberculosis GN=ppsE PE=1 SV=2	PPSE_MYCTU	Genes involved in lipid metabolism	-0.0471496	-0.863345	0.639099	0.163185	-1.00675	0.458718	0.640583	0.67069	0.702946	1.09331	1.29117	1.31291	-1.63441	-0.986578	-1.3674	-1.06697	Ac_transferase_dom;Acyl_carrier_prot-like;Acyl_transferase;Acyl_Trfase/lysoPLipase;Condensatn;Ketoacyl_synth_AS;Ketoacyl_synth_C;Ketoacyl_synth_N;Malonyl_transacylase_ACP-bd;PKS_acyl_transferase;Thiolase-like;Thiolase-like_subgr			ACP_DOMAIN;B_KETOACYL_SYNTHASE;PHOSPHOPANTETHEINE		PKS_AT		biosynthetic process;carboxylic acid biosynthetic process;carboxylic acid metabolic process;cellular biosynthetic process;cellular component assembly;cellular component assembly at cellular level;cellular component organization;cellular component organization at cellular level;cellular component organization or biogenesis;cellular component organization or biogenesis at cellular level;cellular ke…	3-oxoacyl-[acyl-carrier-protein] synthase activity;catalytic activity;fatty acid synthase activity;oxidoreductase activity;transferase activity;transferase activity, transferring acyl groups;transferase activity, transferring acyl groups other than amino-acyl groups	cell part;cell wall;external encapsulating structure;membrane;plasma membrane	biosynthetic process;cellular component assembly;cellular component organization;cellular ketone metabolic process;cellular lipid metabolic process;cellular metabolic process;cellular process;lipid metabolic process;metabolic process;organic acid metabolic process;primary metabolic process;small molecule metabolic process	cell part;cell wall;external encapsulating structure;membrane;plasma membrane		Acyl_transf_1;Condensation;ketoacyl-synt;Ketoacyl-synt_C;PP-binding		Completeproteome;Fattyacidmetabolism;Lipidmetabolism;Multifunctionalenzyme;NADP;Oxidoreductase;Phosphopantetheine;Referenceproteome;Transferase	GO:0006082;GO:0006629;GO:0006631;GO:0006633;GO:0008152;GO:0008610;GO:0009058;GO:0009987;GO:0016043;GO:0016053;GO:0019752;GO:0022607;GO:0032787;GO:0042180;GO:0043436;GO:0044237;GO:0044238;GO:0044249;GO:0044255;GO:0044281;GO:0044283;GO:0046394;GO:0071770;GO:0071840;GO:0071841;GO:0071842;GO:0071844	GO:0003824;GO:0004312;GO:0004315;GO:0016491;GO:0016740;GO:0016746;GO:0016747	GO:0005618;GO:0005886;GO:0016020;GO:0030312;GO:0044464	GO:0006082;GO:0006629;GO:0008152;GO:0009058;GO:0009987;GO:0016043;GO:0022607;GO:0042180;GO:0044237;GO:0044238;GO:0044255;GO:0044281	GO:0005618;GO:0005886;GO:0016020;GO:0030312;GO:0044464	IPR001227;IPR001242;IPR009081;IPR014030;IPR014031;IPR014043;IPR016035;IPR016036;IPR016038;IPR016039;IPR018201;IPR020801			PS00012;PS00606;PS50075	Phthiocerol synthesis polyketide synthase type I PpsE		SM00827	Mycobacterium tuberculosis
Rv2933	Phthiocerol synthesis polyketide synthase type I PpsC	>sp|P96202|PPSC_MYCTU Phthiocerol synthesis polyketide synthase type I PpsC OS=Mycobacterium tuberculosis GN=ppsC PE=1 SV=2	PPSC_MYCTU	Genes involved in lipid metabolism	0.742714	-1.42204	0.553505	0.141142	0.0705466	0.438943	0.512224	0.423956	0.656614	0.998895	1.18012	1.03515	-1.78191	-0.851206	-1.23556	-1.46308	Ac_transferase_dom;Acyl_carrier_prot-like;Acyl_transferase;Acyl_Trfase/lysoPLipase;ADH_C;ADH_GroES-like;GroES-like;Ketoacyl_synth_AS;Ketoacyl_synth_C;Ketoacyl_synth_N;Malonyl_transacylase_ACP-bd;NAD(P)-bd_dom;PKS/FAS_KR;PKS_acyl_transferase;PKS_Beta-ketoAc_synthase_dom;PKS_dehydratase;PKS_ER;PKS_KR;PKS_PP-bd;PPantetheine_attach_site;Thiolase-like;Thiolase-like_subgr			ACP_DOMAIN;B_KETOACYL_SYNTHASE;PHOSPHOPANTETHEINE		PKS_AT;PKS_DH;PKS_ER;PKS_KR;PKS_KS;PKS_PP	1PQW	alcohol biosynthetic process;alcohol metabolic process;aromatic compound biosynthetic process;benzene-containing compound metabolic process;biosynthetic process;carboxylic acid biosynthetic process;carboxylic acid metabolic process;cellular aromatic compound metabolic process;cellular biosynthetic process;cellular component assembly;cellular component assembly at cellular level;cellular component…	3-oxoacyl-[acyl-carrier-protein] synthase activity;amine binding;amino acid binding;binding;carboxylic acid binding;catalytic activity;cation binding;fatty acid synthase activity;ion binding;metal ion binding;modified amino acid binding;oxidoreductase activity;phosphopantetheine binding;transferase activity;transferase activity, transferring acyl groups;transferase activity, transferring acyl gro…	cell part;cytoplasmic part;cytosol;intracellular part;macromolecular complex;membrane;plasma membrane;polyketide synthase complex;protein complex	alcohol metabolic process;biosynthetic process;cellular aromatic compound metabolic process;cellular component assembly;cellular component organization;cellular ketone metabolic process;cellular lipid metabolic process;cellular metabolic process;cellular process;lipid metabolic process;metabolic process;organic acid metabolic process;primary metabolic process;small molecule metabolic process	cell part;cytosol;macromolecular complex;membrane;plasma membrane;protein complex		Acyl_transf_1;ADH_N;ADH_zinc_N;ketoacyl-synt;Ketoacyl-synt_C;KR;PP-binding		3D-structure;Completeproteome;Fattyacidmetabolism;Lipidmetabolism;Multifunctionalenzyme;NADP;Oxidoreductase;Phosphopantetheine;Referenceproteome;Transferase	GO:0006066;GO:0006082;GO:0006629;GO:0006631;GO:0006633;GO:0006725;GO:0008152;GO:0008610;GO:0009058;GO:0009987;GO:0016043;GO:0016053;GO:0018958;GO:0019438;GO:0019751;GO:0019752;GO:0022607;GO:0032787;GO:0034311;GO:0034312;GO:0042180;GO:0042537;GO:0042844;GO:0042845;GO:0043436;GO:0044237;GO:0044238;GO:0044249;GO:0044255;GO:0044281;GO:0044283;GO:0046165;GO:0046173;GO:0046189;GO:0046394;GO:0071770;GO:…	GO:0003824;GO:0004312;GO:0004315;GO:0005488;GO:0008270;GO:0016491;GO:0016597;GO:0016740;GO:0016746;GO:0016747;GO:0019842;GO:0031177;GO:0031406;GO:0043167;GO:0043169;GO:0043176;GO:0046872;GO:0046914;GO:0072341	GO:0005829;GO:0005886;GO:0016020;GO:0032991;GO:0034081;GO:0043234;GO:0044424;GO:0044444;GO:0044464	GO:0006066;GO:0006082;GO:0006629;GO:0006725;GO:0008152;GO:0009058;GO:0009987;GO:0016043;GO:0022607;GO:0042180;GO:0044237;GO:0044238;GO:0044255;GO:0044281	GO:0005829;GO:0005886;GO:0016020;GO:0032991;GO:0043234;GO:0044464	IPR001227;IPR006162;IPR009081;IPR011032;IPR013149;IPR013154;IPR013968;IPR014030;IPR014031;IPR014043;IPR016035;IPR016036;IPR016038;IPR016039;IPR016040;IPR018201;IPR020801;IPR020806;IPR020807;IPR020841;IPR020842;IPR020843			PS00012;PS00606;PS50075	Phthiocerol synthesis polyketide synthase type I PpsC		SM00822;SM00823;SM00825;SM00826;SM00827;SM00829	Mycobacterium tuberculosis
Rv3411c	Inine-5'-monophphate dehydrogenase	>sp|P65167|IMDH_MYCTU Inosine-5-monophosphate dehydrogenase OS=Mycobacterium tuberculosis GN=guaB PE=1 SV=1	IMDH_MYCTU	Genes involved in intermediary metabolism and respiration	-0.742889	-0.615584	0.464244	1.06872	1.58456	1.13297	1.36495	1.17361	-0.805675	-1.09117	-0.531664	-1.48433	0.343737	-0.43668	-0.596036	-0.828751	Aldolase_TIM;Cysta_beta_synth_core;IMP_DH;IMP_DH/GMP_Rdtase_CS;IMP_DH_GMPRt			CBS;IMP_DH_GMP_RED		CBS		biosynthetic process;catabolic process;cellular biosynthetic process;cellular catabolic process;cellular metabolic process;cellular nitrogen compound biosynthetic process;cellular nitrogen compound catabolic process;cellular nitrogen compound metabolic process;cellular process;GMP biosynthetic process;GMP metabolic process;growth;heterocycle biosynthetic process;heterocycle catabolic process;hete…	binding;catalytic activity;cation binding;IMP dehydrogenase activity;ion binding;metal ion binding;nucleotide binding;oxidoreductase activity;oxidoreductase activity, acting on CH-OH group of donors;oxidoreductase activity, acting on the CH-OH group of donors, NAD or NADP as acceptor	cell part;cell wall;external encapsulating structure;membrane;plasma membrane	biosynthetic process;catabolic process;cellular metabolic process;cellular nitrogen compound metabolic process;cellular process;growth;heterocycle metabolic process;metabolic process;nitrogen compound metabolic process;nucleobase-containing compound catabolic process;nucleobase-containing compound metabolic process;nucleobase-containing small molecule metabolic process;nucleotide metabolic proces…	cell part;cell wall;external encapsulating structure;membrane;plasma membrane	Drug metabolism - other enzymes;Purine metabolism	CBS;IMPDH		CBSdomain;Completeproteome;GMPbiosynthesis;Metal-binding;NAD;Oxidoreductase;Potassium;Purinebiosynthesis;Referenceproteome;Repeat	GO:0006139;GO:0006163;GO:0006164;GO:0006177;GO:0006195;GO:0006204;GO:0006753;GO:0006807;GO:0008152;GO:0009056;GO:0009058;GO:0009117;GO:0009123;GO:0009124;GO:0009125;GO:0009126;GO:0009127;GO:0009128;GO:0009150;GO:0009152;GO:0009154;GO:0009156;GO:0009158;GO:0009161;GO:0009165;GO:0009166;GO:0009167;GO:0009168;GO:0009169;GO:0009259;GO:0009260;GO:0009261;GO:0009987;GO:0018130;GO:0034641;GO:0034654;GO:…	GO:0000166;GO:0003824;GO:0003938;GO:0005488;GO:0016491;GO:0016614;GO:0016616;GO:0043167;GO:0043169;GO:0046872	GO:0005618;GO:0005886;GO:0016020;GO:0030312;GO:0044464	GO:0006139;GO:0006807;GO:0008152;GO:0009056;GO:0009058;GO:0009117;GO:0009987;GO:0034641;GO:0034655;GO:0040007;GO:0044237;GO:0044238;GO:0044281;GO:0046483;GO:0055086	GO:0005618;GO:0005886;GO:0016020;GO:0030312;GO:0044464	IPR000644;IPR001093;IPR005990;IPR013785;IPR015875	ko00230;ko00983		PS00487;PS51371	Inosine-5'-monophosphate dehydrogenase		SM00116	Mycobacterium tuberculosis
Rv3276c	N5-carboxyaminoimidazole ribonucleotide synthase	>sp|P65898|PURK_MYCTU N5-carboxyaminoimidazole ribonucleotide synthase OS=Mycobacterium tuberculosis GN=purK PE=3 SV=1	PURK_MYCTU	Genes involved in intermediary metabolism and respiration	-0.0864006	0.945719	-0.193415	0.348025	2.42658	1.2474	0.231672	-0.0197864	-0.912538	-1.59373	-0.591662	-1.42552	-0.369503	0.566754	-0.107747	-0.465844	AIR_COase_ATPase-su;ATP_grasp_subdomain_2;ATP-grasp;ATP-grasp_carboxylate-amine;PreATP-grasp_dom;Rudment_hybrid_motif			ATP_GRASP				biosynthetic process;cellular biosynthetic process;cellular metabolic process;cellular nitrogen compound biosynthetic process;cellular nitrogen compound metabolic process;cellular process;'de novo' IMP biosynthetic process;heterocycle biosynthetic process;heterocycle metabolic process;IMP biosynthetic process;IMP metabolic process;metabolic process;nitrogen compound metabolic process;nucleobase-c…	5-(carboxyamino)imidazole ribonucleotide synthase activity;adenyl nucleotide binding;adenyl ribonucleotide binding;ATP binding;binding;carbon-carbon lyase activity;carboxy-lyase activity;catalytic activity;cation binding;ion binding;ligase activity;ligase activity, forming carbon-nitrogen bonds;lyase activity;metal ion binding;nucleotide binding;phosphoribosylaminoimidazole carboxylase activity;p…	cell part;membrane;plasma membrane	biosynthetic process;cellular metabolic process;cellular nitrogen compound metabolic process;cellular process;heterocycle metabolic process;metabolic process;nitrogen compound metabolic process;nucleobase-containing compound metabolic process;nucleobase-containing small molecule metabolic process;nucleotide metabolic process;primary metabolic process;small molecule metabolic process	cell part;membrane;plasma membrane	Purine metabolism	ATP-grasp		ATP-binding;Completeproteome;Ligase;Nucleotide-binding;Purinebiosynthesis;Referenceproteome	GO:0006139;GO:0006163;GO:0006164;GO:0006188;GO:0006189;GO:0006753;GO:0006807;GO:0008152;GO:0009058;GO:0009117;GO:0009123;GO:0009124;GO:0009126;GO:0009127;GO:0009150;GO:0009152;GO:0009156;GO:0009161;GO:0009165;GO:0009167;GO:0009168;GO:0009259;GO:0009260;GO:0009987;GO:0018130;GO:0034641;GO:0034654;GO:0044237;GO:0044238;GO:0044249;GO:0044271;GO:0044281;GO:0046040;GO:0046483;GO:0055086;GO:0072521;GO:…	GO:0000166;GO:0003824;GO:0004638;GO:0005488;GO:0005524;GO:0016829;GO:0016830;GO:0016831;GO:0016874;GO:0016879;GO:0017076;GO:0030554;GO:0032553;GO:0032555;GO:0032559;GO:0034028;GO:0035639;GO:0043167;GO:0043169;GO:0046872	GO:0005886;GO:0016020;GO:0044464	GO:0006139;GO:0006807;GO:0008152;GO:0009058;GO:0009117;GO:0009987;GO:0034641;GO:0044237;GO:0044238;GO:0044281;GO:0046483;GO:0055086	GO:0005886;GO:0016020;GO:0044464	IPR003135;IPR005875;IPR011054;IPR011761;IPR013816;IPR016185	ko00230		PS50975	N5-carboxyaminoimidazole ribonucleotide synthase			Mycobacterium tuberculosis
Rv1196	PPE family protein	>tr|Q7D8M9|Q7D8M9_MYCTU PPE family protein OS=Mycobacterium tuberculosis GN=PPE18 PE=4 SV=1	Q7D8M9_MYCTU	Genes belonging to the PE_PPE families	-1.0096	0.606952	0.315491	0.214993	1.37011	0.457789	0.0369314	0.745207	-1.48886	-1.00296	-1.26472	-1.77766	1.51348	0.407612	0.46113	0.414105	PPE_C;PPE_family							avoidance of defenses of other organism involved in symbiotic interaction;avoidance of host defenses;biological regulation;induction by organism of immune response of other organism involved in symbiotic interaction;induction by symbiont of host immune response;interaction with host;interspecies interaction between organisms;macromolecule metabolic process;metabolic process;metabolism by organism…		cell part;cell wall;external encapsulating structure	biological regulation;interspecies interaction between organisms;macromolecule metabolic process;metabolic process;multi-organism process;primary metabolic process;protein metabolic process;response to biotic stimulus;response to stimulus	cell part;cell wall;external encapsulating structure		PE_PPE_C;PPE		Completeproteome;Referenceproteome	GO:0002682;GO:0002684;GO:0008152;GO:0009607;GO:0019219;GO:0019222;GO:0019538;GO:0031323;GO:0031347;GO:0031348;GO:0032101;GO:0032102;GO:0035821;GO:0043170;GO:0044003;GO:0044031;GO:0044033;GO:0044068;GO:0044238;GO:0044413;GO:0044414;GO:0044419;GO:0048518;GO:0048519;GO:0048583;GO:0048584;GO:0048585;GO:0050727;GO:0050728;GO:0050776;GO:0050778;GO:0050789;GO:0050794;GO:0050896;GO:0051171;GO:0051701;GO:…		GO:0005618;GO:0030312;GO:0044464	GO:0008152;GO:0009607;GO:0019538;GO:0043170;GO:0044238;GO:0044419;GO:0050896;GO:0051704;GO:0065007	GO:0005618;GO:0030312;GO:0044464	IPR000030;IPR022171							Mycobacterium tuberculosis
Rv0242c	3-oxoacyl-(Acyl-carrier-protein) reductase	>tr|O53665|O53665_MYCTU 3-oxoacyl-(Acyl-carrier-protein) reductase OS=Mycobacterium tuberculosis GN=fabG-1 PE=1 SV=1	O53665_MYCTU	Genes involved in lipid metabolism	-0.685196	-0.114338	-0.648783	-0.587991	1.00794	1.54792	0.61307	0.277979	-1.17019	-1.21786	-1.23748	-1.29597	1.50464	0.555731	1.03946	0.41107	DH_sc/Rdtase_SDR;Glc/ribitol_DH;NAD(P)-bd_dom;Sc_DH/Rdtase_CS		GDHRDH;SDRFAMILY	ADH_SHORT			3M1L;3Q6I;3V1T;3V1U;4FW8	acyl-CoA metabolic process;carboxylic acid metabolic process;cellular ketone metabolic process;cellular lipid metabolic process;cellular metabolic process;cellular process;coenzyme metabolic process;cofactor metabolic process;fatty acid metabolic process;fatty-acyl-CoA metabolic process;lipid metabolic process;long-chain fatty-acyl-CoA metabolic process;metabolic process;monocarboxylic acid metab…	3-oxoacyl-[acyl-carrier-protein] reductase (NADPH) activity;catalytic activity;fatty acid synthase activity;oxidoreductase activity;oxidoreductase activity, acting on CH-OH group of donors;oxidoreductase activity, acting on the CH-OH group of donors, NAD or NADP as acceptor;transferase activity;transferase activity, transferring acyl groups;transferase activity, transferring acyl groups other tha…	cell part;cell wall;cytoplasmic part;cytosol;external encapsulating structure;extracellular region;intracellular part;membrane;plasma membrane	cellular ketone metabolic process;cellular lipid metabolic process;cellular metabolic process;cellular process;cofactor metabolic process;lipid metabolic process;metabolic process;organic acid metabolic process;primary metabolic process;response to chemical stimulus;response to stimulus;small molecule metabolic process	cell part;cell wall;cytosol;external encapsulating structure;extracellular region;membrane;plasma membrane	Biosynthesis of unsaturated fatty acids;Fatty acid biosynthesis	adh_short		3D-structure;Completeproteome;Oxidoreductase;Referenceproteome	GO:0006082;GO:0006629;GO:0006631;GO:0006637;GO:0006732;GO:0008152;GO:0009987;GO:0019752;GO:0032787;GO:0035336;GO:0035337;GO:0035383;GO:0042180;GO:0042221;GO:0043436;GO:0044237;GO:0044238;GO:0044255;GO:0044281;GO:0046459;GO:0046677;GO:0050896;GO:0051186	GO:0003824;GO:0004312;GO:0004316;GO:0016491;GO:0016614;GO:0016616;GO:0016740;GO:0016746;GO:0016747	GO:0005576;GO:0005618;GO:0005829;GO:0005886;GO:0016020;GO:0030312;GO:0044424;GO:0044444;GO:0044464	GO:0006082;GO:0006629;GO:0008152;GO:0009987;GO:0042180;GO:0042221;GO:0044237;GO:0044238;GO:0044255;GO:0044281;GO:0050896;GO:0051186	GO:0005576;GO:0005618;GO:0005829;GO:0005886;GO:0016020;GO:0030312;GO:0044464	IPR002198;IPR002347;IPR016040;IPR020904	ko00061;ko01040	PR00080;PR00081	PS00061				Mycobacterium tuberculosis
Rv2940c	Mycoceric acid synthase	>tr|P96291|P96291_MYCTU Mycocerosic acid synthase OS=Mycobacterium tuberculosis GN=mas-2 PE=4 SV=2	P96291_MYCTU	Genes involved in lipid metabolism	0.769988	0.187933	1.22816	1.04877	-0.310191	0.422235	0.54256	0.593266	-2.14899	-1.56809	-1.22542	-1.19628	0.169234	0.419573	0.362384	0.704873	Ac_transferase_dom;Acyl_carrier_prot-like;Acyl_transferase;Acyl_Trfase/lysoPLipase;ADH_C;ADH_GroES-like;DH_sc/Rdtase_SDR;GroES-like;Ketoacyl_synth_AS;Ketoacyl_synth_C;Ketoacyl_synth_N;Malonyl_transacylase_ACP-bd;NAD(P)-bd_dom;PKS/FAS_KR;PKS_acyl_transferase;PKS_Beta-ketoAc_synthase_dom;PKS_dehydratase;PKS_ER;PPantetheine_attach_site;Thiolase-like;Thiolase-like_subgr			ACP_DOMAIN;B_KETOACYL_SYNTHASE;PHOSPHOPANTETHEINE		PKS_AT;PKS_DH;PKS_ER;PKS_KR;PKS_KS		carboxylic acid metabolic process;cellular component assembly;cellular component assembly at cellular level;cellular component organization;cellular component organization at cellular level;cellular component organization or biogenesis;cellular component organization or biogenesis at cellular level;cellular ketone metabolic process;cellular lipid metabolic process;cellular metabolic process;cellu…	binding;catalytic activity;cation binding;ion binding;metal ion binding;oxidoreductase activity;transferase activity;transferase activity, transferring acyl groups;transferase activity, transferring acyl groups other than amino-acyl groups;transition metal ion binding;zinc ion binding	cell part;cell wall;external encapsulating structure;membrane;plasma membrane	cellular component assembly;cellular component organization;cellular ketone metabolic process;cellular lipid metabolic process;cellular metabolic process;cellular process;cofactor metabolic process;lipid metabolic process;metabolic process;organic acid metabolic process;primary metabolic process;small molecule metabolic process	cell part;cell wall;external encapsulating structure;membrane;plasma membrane		Acyl_transf_1;ADH_N;adh_short;ADH_zinc_N;ketoacyl-synt;Ketoacyl-synt_C;PP-binding		Completeproteome;Phosphopantetheine;Referenceproteome;Transferase	GO:0006082;GO:0006629;GO:0006631;GO:0006732;GO:0008152;GO:0009987;GO:0016043;GO:0019752;GO:0022607;GO:0032787;GO:0042180;GO:0043436;GO:0044237;GO:0044238;GO:0044255;GO:0044281;GO:0046491;GO:0051186;GO:0071770;GO:0071840;GO:0071841;GO:0071842;GO:0071844;GO:0097089	GO:0003824;GO:0005488;GO:0008270;GO:0016491;GO:0016740;GO:0016746;GO:0016747;GO:0043167;GO:0043169;GO:0046872;GO:0046914	GO:0005618;GO:0005886;GO:0016020;GO:0030312;GO:0044464	GO:0006082;GO:0006629;GO:0008152;GO:0009987;GO:0016043;GO:0022607;GO:0042180;GO:0044237;GO:0044238;GO:0044255;GO:0044281;GO:0051186	GO:0005618;GO:0005886;GO:0016020;GO:0030312;GO:0044464	IPR001227;IPR002198;IPR006162;IPR009081;IPR011032;IPR013149;IPR013154;IPR014030;IPR014031;IPR014043;IPR016035;IPR016036;IPR016038;IPR016039;IPR016040;IPR018201;IPR020801;IPR020807;IPR020841;IPR020842;IPR020843			PS00012;PS00606;PS50075			SM00822;SM00825;SM00826;SM00827;SM00829	Mycobacterium tuberculosis
Rv3834c	Serine--tRNA ligase	>sp|P67561|SYS_MYCTU Serine--tRNA ligase OS=Mycobacterium tuberculosis GN=serS PE=3 SV=1	SYS_MYCTU	Genes part of information pathways	-0.110275	0.621692	1.52006	0.649683	-0.192422	0.773917	-0.0968544	0.0633151	-2.18522	-0.413758	-0.970064	-1.58008	-0.473927	1.4763	0.387642	0.530005	aa-tRNA-synt_IIb_cons-dom;aa-tRNA-synth_II;Ser-tRNA-ligase_type_1;Ser-tRNA-synth_1_N;tRNA-bd_arm		TRNASYNTHSER	AA_TRNA_LIGASE_II				amine biosynthetic process;amine metabolic process;amino acid activation;biosynthetic process;carboxylic acid biosynthetic process;carboxylic acid metabolic process;cellular amine metabolic process;cellular amino acid biosynthetic process;cellular amino acid metabolic process;cellular biosynthetic process;cellular ketone metabolic process;cellular macromolecule metabolic process;cellular metaboli…	adenyl nucleotide binding;adenyl ribonucleotide binding;aminoacyl-tRNA ligase activity;ATP binding;binding;catalytic activity;ligase activity;ligase activity, forming aminoacyl-tRNA and related compounds;ligase activity, forming carbon-oxygen bonds;nucleotide binding;purine nucleotide binding;purine ribonucleoside triphosphate binding;purine ribonucleotide binding;ribonucleotide binding;serine-tR…	cell part;cytoplasm;intracellular part;membrane;plasma membrane	amine metabolic process;biosynthetic process;cellular amino acid metabolic process;cellular ketone metabolic process;cellular metabolic process;cellular nitrogen compound metabolic process;cellular process;growth;macromolecule metabolic process;metabolic process;nitrogen compound metabolic process;nucleobase-containing compound metabolic process;organic acid metabolic process;primary metabolic pr…	cell part;cytoplasm;membrane;plasma membrane	Aminoacyl-tRNA biosynthesis	Seryl_tRNA_N;tRNA-synt_2b		Aminoacyl-tRNAsynthetase;ATP-binding;Completeproteome;Cytoplasm;Ligase;Nucleotide-binding;Proteinbiosynthesis;Referenceproteome	GO:0001887;GO:0006082;GO:0006139;GO:0006399;GO:0006418;GO:0006434;GO:0006520;GO:0006575;GO:0006807;GO:0008152;GO:0008652;GO:0009058;GO:0009069;GO:0009070;GO:0009308;GO:0009309;GO:0009987;GO:0016053;GO:0016070;GO:0016259;GO:0016260;GO:0019752;GO:0034641;GO:0034660;GO:0040007;GO:0042180;GO:0042398;GO:0043038;GO:0043039;GO:0043170;GO:0043436;GO:0044106;GO:0044237;GO:0044238;GO:0044249;GO:0044260;GO:…	GO:0000166;GO:0003824;GO:0004812;GO:0004828;GO:0005488;GO:0005524;GO:0016874;GO:0016875;GO:0016876;GO:0017076;GO:0030554;GO:0032553;GO:0032555;GO:0032559;GO:0035639	GO:0005737;GO:0005886;GO:0016020;GO:0044424;GO:0044464	GO:0006082;GO:0006139;GO:0006399;GO:0006418;GO:0006520;GO:0006807;GO:0008152;GO:0009058;GO:0009308;GO:0009987;GO:0016070;GO:0034641;GO:0040007;GO:0042180;GO:0043170;GO:0044237;GO:0044238;GO:0044281	GO:0005737;GO:0005886;GO:0016020;GO:0044464	IPR002314;IPR002317;IPR006195;IPR010978;IPR015866	ko00970	PR00981	PS50862	Serine--tRNA ligase			Mycobacterium tuberculosis
Rv0641	50S ribomal protein L1	>sp|P96932|RL1_MYCTU 50S ribosomal protein L1 OS=Mycobacterium tuberculosis GN=rplA PE=3 SV=1	RL1_MYCTU	Genes part of information pathways	0.833052	0.960184	0.707433	0.400466	0.490814	0.867553	0.505201	0.780222	-1.88777	-1.34152	-0.469363	-0.773865	-1.97582	0.134098	0.867054	-0.0977335	Ribosom_L1_bac-type;Ribosomal_L1;Ribosomal_L1_2-a/b-sand;Ribosomal_L1_3-a/b-sand;Ribosomal_L1_CS;Ribosomal_L1_SF			RIBOSOMAL_L1				biological regulation;biosynthetic process;cellular biosynthetic process;cellular macromolecule biosynthetic process;cellular macromolecule metabolic process;cellular metabolic process;cellular process;cellular protein metabolic process;macromolecule biosynthetic process;macromolecule metabolic process;metabolic process;posttranscriptional regulation of gene expression;primary metabolic process;p…	binding;nucleic acid binding;RNA binding;rRNA binding;structural constituent of ribosome;structural molecule activity;tRNA binding	cell part;cell wall;cytoplasmic part;cytosol;external encapsulating structure;intracellular organelle part;intracellular part;large ribosomal subunit;macromolecular complex;membrane;organelle part;plasma membrane;ribonucleoprotein complex	biological regulation;biosynthetic process;cellular metabolic process;cellular process;macromolecule metabolic process;metabolic process;primary metabolic process;protein metabolic process;regulation of translation;translation	cell part;cell wall;cytosol;external encapsulating structure;macromolecular complex;membrane;plasma membrane;ribonucleoprotein complex	Ribosome	Ribosomal_L1		Completeproteome;Referenceproteome;Repressor;Ribonucleoprotein;Ribosomalprotein;RNA-binding;rRNA-binding;Translationregulation;tRNA-binding	GO:0006412;GO:0006417;GO:0008152;GO:0009058;GO:0009059;GO:0009889;GO:0009987;GO:0010468;GO:0010556;GO:0010608;GO:0019222;GO:0019538;GO:0031323;GO:0031326;GO:0032268;GO:0034645;GO:0043170;GO:0044237;GO:0044238;GO:0044249;GO:0044260;GO:0044267;GO:0050789;GO:0050794;GO:0051246;GO:0060255;GO:0065007;GO:0080090;GO:2000112	GO:0000049;GO:0003676;GO:0003723;GO:0003735;GO:0005198;GO:0005488;GO:0019843	GO:0005618;GO:0005829;GO:0005886;GO:0015934;GO:0016020;GO:0030312;GO:0030529;GO:0032991;GO:0044422;GO:0044424;GO:0044444;GO:0044446;GO:0044464	GO:0006412;GO:0006417;GO:0008152;GO:0009058;GO:0009987;GO:0019538;GO:0043170;GO:0044237;GO:0044238;GO:0065007	GO:0005618;GO:0005829;GO:0005886;GO:0016020;GO:0030312;GO:0030529;GO:0032991;GO:0044464	IPR002143;IPR005878;IPR016094;IPR016095;IPR023673;IPR023674	ko03010		PS01199	50S ribosomal protein L1			Mycobacterium tuberculosis
Rv0243	acetyl-CoA acyltransferase FadA2 (3-ketoacyl-CoA thiolase) (Beta-ketothiolase)	>tr|L7N5J4|L7N5J4_MYCTU Probable acetyl-CoA acyltransferase FadA2 (3-ketoacyl-CoA thiolase) (Beta-ketothiolase) OS=Mycobacterium tuberculosis GN=fadA2 PE=3 SV=1	L7N5J4_MYCTU	Genes involved in lipid metabolism	2.40826	0.503089	-0.56171	0.150333	0.681017	0.357428	0.0327403	0.127668	-1.28604	-1.68231	-1.21738	-1.12667	0.221297	0.628963	0.261624	0.501689	Thiolase;Thiolase_AS;Thiolase_C;Thiolase_N;Thiolase-like;Thiolase-like_subgr			THIOLASE_3					acetyl-CoA C-acyltransferase activity;C-acyltransferase activity;catalytic activity;transferase activity;transferase activity, transferring acyl groups;transferase activity, transferring acyl groups other than amino-acyl groups				Benzoate degradation;Butanoate metabolism;Carbon fixation pathways in prokaryotes;Fatty acid metabolism;Glyoxylate and dicarboxylate metabolism;Lysine degradation;Propanoate metabolism;Pyruvate metabolism;Synthesis and degradation of ketone bodies;Terpenoid backbone biosynthesis;Tryptophan metabolism;Two-component system;Valine, leucine and isoleucine degradation	Thiolase_C;Thiolase_N		Acyltransferase;Completeproteome;Referenceproteome;Transferase		GO:0003824;GO:0003988;GO:0016408;GO:0016740;GO:0016746;GO:0016747				IPR002155;IPR016038;IPR016039;IPR020610;IPR020616;IPR020617	ko00071;ko00072;ko00280;ko00310;ko00362;ko00380;ko00620;ko00630;ko00640;ko00650;ko00720;ko00900;ko02020		PS00099				Mycobacterium tuberculosis
Rv0347	conserved membrane protein	>tr|L7N4N8|L7N4N8_MYCTU Probable conserved membrane protein OS=Mycobacterium tuberculosis GN=MT0362 PE=4 SV=1	L7N4N8_MYCTU	Genes involved in cell wall and cell processes	0.892958	0.724988	0.46983	0.390537	0.773999	0.971346	0.022607	0.438564	-1.64706	-0.762224	-2.07703	-0.590648	0.953804	0.766266	0.121207	-1.44914	CHP04255															Completeproteome;Referenceproteome						IPR026349							Mycobacterium tuberculosis
Rv0717	30S ribomal protein S14 type Z	>sp|P0A5X2|RS14Z_MYCTU 30S ribosomal protein S14 type Z OS=Mycobacterium tuberculosis GN=rpsZ PE=3 SV=1	RS14Z_MYCTU	Genes part of information pathways	2.42467	0.810245	1.00251	1.09336	-1.05603	-1.19344	-0.851693	0.14687	-0.18501	-0.97797	-0.46264	-0.53561	0.148842	0.786819	-0.877504	-0.273414	Ribosomal_S14;Ribosomal_S14_CS;Ribosomal_S14_Z			RIBOSOMAL_S14				biosynthetic process;cellular biosynthetic process;cellular macromolecule biosynthetic process;cellular macromolecule metabolic process;cellular metabolic process;cellular process;cellular protein metabolic process;macromolecule biosynthetic process;macromolecule metabolic process;metabolic process;primary metabolic process;protein metabolic process;translation	binding;cation binding;ion binding;metal ion binding;nucleic acid binding;RNA binding;rRNA binding;structural constituent of ribosome;structural molecule activity;transition metal ion binding;zinc ion binding	cell part;cytoplasmic part;intracellular non-membrane-bounded organelle;intracellular organelle;intracellular part;macromolecular complex;non-membrane-bounded organelle;organelle;ribonucleoprotein complex;ribosome	biosynthetic process;cellular metabolic process;cellular process;macromolecule metabolic process;metabolic process;primary metabolic process;protein metabolic process;translation	cell part;intracellular non-membrane-bounded organelle;intracellular organelle;macromolecular complex;organelle;ribonucleoprotein complex;ribosome	Ribosome	Ribosomal_S14		Completeproteome;Metal-binding;Referenceproteome;Ribonucleoprotein;Ribosomalprotein;RNA-binding;rRNA-binding;Zinc	GO:0006412;GO:0008152;GO:0009058;GO:0009059;GO:0009987;GO:0019538;GO:0034645;GO:0043170;GO:0044237;GO:0044238;GO:0044249;GO:0044260;GO:0044267	GO:0003676;GO:0003723;GO:0003735;GO:0005198;GO:0005488;GO:0008270;GO:0019843;GO:0043167;GO:0043169;GO:0046872;GO:0046914	GO:0005840;GO:0030529;GO:0032991;GO:0043226;GO:0043228;GO:0043229;GO:0043232;GO:0044424;GO:0044444;GO:0044464	GO:0006412;GO:0008152;GO:0009058;GO:0009987;GO:0019538;GO:0043170;GO:0044237;GO:0044238	GO:0005840;GO:0030529;GO:0032991;GO:0043226;GO:0043229;GO:0043232;GO:0044464	IPR001209;IPR018271;IPR023053	ko03010		PS00527	30S ribosomal protein S14 type Z			Mycobacterium tuberculosis
Rv0830	S-adenyl-L-methionine-dependent methyltransferase Rv0830/MT0851	>sp|O53841|Y851_MYCTU Putative S-adenosyl-L-methionine-dependent methyltransferase Rv0830/MT0851 OS=Mycobacterium tuberculosis GN=Rv0830 PE=3 SV=1	Y851_MYCTU	Genes involved in lipid metabolism	2.46063	0.764875	1.28079	1.22076	-1.02128	-1.29204	-0.0117145	-0.78374	-0.440264	-0.271466	-0.456579	-0.723669	0.0952894	0.26856	-0.207618	-0.882516	CHP00027_methylltransferase;LCM_MeTrfase								catalytic activity;methyltransferase activity;transferase activity;transferase activity, transferring one-carbon groups	cell part;cell wall;external encapsulating structure;membrane;plasma membrane		cell part;cell wall;external encapsulating structure;membrane;plasma membrane		LCM		Completeproteome;Methyltransferase;Referenceproteome;S-adenosyl-L-methionine;Transferase		GO:0003824;GO:0008168;GO:0016740;GO:0016741	GO:0005618;GO:0005886;GO:0016020;GO:0030312;GO:0044464		GO:0005618;GO:0005886;GO:0016020;GO:0030312;GO:0044464	IPR007213;IPR011610				Putative S-adenosyl-L-methionine-dependent methyltransferase Rv0830/MT0851			Mycobacterium tuberculosis
Rv1223	Heat shock protein HtrA	>tr|L7N631|L7N631_MYCTU Heat shock protein HtrA OS=Mycobacterium tuberculosis GN=htrA PE=4 SV=1	L7N631_MYCTU	Genes involved in intermediary metabolism and respiration	2.3872	1.32787	0.821893	1.23447	-1.01421	-0.944625	0.205941	-0.414739	-1.03027	0.256137	-0.944326	-0.74336	-0.682603	0.0900582	-0.333358	-0.21608	PDZ;Peptidase_S1C;Trypsin-like_Pept_dom		PROTEASES2C			PDZ		macromolecule metabolic process;metabolic process;primary metabolic process;protein metabolic process;proteolysis;response to stimulus;response to stress	catalytic activity;endopeptidase activity;hydrolase activity;peptidase activity;peptidase activity, acting on L-amino acid peptides;serine hydrolase activity;serine-type endopeptidase activity;serine-type peptidase activity		macromolecule metabolic process;metabolic process;primary metabolic process;protein metabolic process;proteolysis;response to stimulus;response to stress			PDZ_2		Completeproteome;Hydrolase;Protease;Referenceproteome;Stressresponse	GO:0006508;GO:0006950;GO:0008152;GO:0019538;GO:0043170;GO:0044238;GO:0050896	GO:0003824;GO:0004175;GO:0004252;GO:0008233;GO:0008236;GO:0016787;GO:0017171;GO:0070011		GO:0006508;GO:0006950;GO:0008152;GO:0019538;GO:0043170;GO:0044238;GO:0050896		IPR001478;IPR001940;IPR009003		PR00834				SM00228	Mycobacterium tuberculosis
Rv3721c	DNA polymerase III subunit gamma/tau	>sp|P63975|DPO3X_MYCTU DNA polymerase III subunit gamma/tau OS=Mycobacterium tuberculosis GN=dnaX PE=3 SV=1	DPO3X_MYCTU	Genes part of information pathways	1.41053	1.07749	1.54459	1.00309	-2.20454	-0.362668	-0.584383	0.0380098	-0.628803	-0.548052	-0.0664456	-0.560749	-0.0377422	1.11731	-0.864733	-0.332908	AAA+_ATPase;DNA_pol_III_gamma-3;DNA_pol_III_sug/sutau;DNA_pol3_clamp-load_cplx_C;P-loop_NTPase					AAA		biosynthetic process;cellular biosynthetic process;cellular macromolecule biosynthetic process;cellular macromolecule metabolic process;cellular metabolic process;cellular nitrogen compound metabolic process;cellular process;DNA metabolic process;DNA replication;growth;macromolecule biosynthetic process;macromolecule metabolic process;metabolic process;nitrogen compound metabolic process;nucleic …	adenyl nucleotide binding;adenyl ribonucleotide binding;ATP binding;binding;catalytic activity;DNA binding;DNA polymerase activity;DNA-directed DNA polymerase activity;hydrolase activity;hydrolase activity, acting on acid anhydrides;hydrolase activity, acting on acid anhydrides, in phosphorus-containing anhydrides;nucleic acid binding;nucleoside-triphosphatase activity;nucleotide binding;nucleoti…	cell part;DNA polymerase complex;DNA polymerase III complex;intracellular part;macromolecular complex;protein complex	biosynthetic process;cellular metabolic process;cellular nitrogen compound metabolic process;cellular process;DNA metabolic process;DNA replication;growth;macromolecule metabolic process;metabolic process;nitrogen compound metabolic process;nucleobase-containing compound metabolic process;primary metabolic process	cell part;DNA polymerase complex;macromolecular complex;protein complex	DNA replication;Homologous recombination;Mismatch repair;Purine metabolism;Pyrimidine metabolism	DNA_pol3_gamma3		ATP-binding;Completeproteome;DNA-directedDNApolymerase;DNAreplication;Nucleotide-binding;Nucleotidyltransferase;Referenceproteome;Transferase	GO:0006139;GO:0006259;GO:0006260;GO:0006807;GO:0008152;GO:0009058;GO:0009059;GO:0009987;GO:0034641;GO:0034645;GO:0040007;GO:0043170;GO:0044237;GO:0044238;GO:0044249;GO:0044260;GO:0090304	GO:0000166;GO:0003676;GO:0003677;GO:0003824;GO:0003887;GO:0005488;GO:0005524;GO:0016462;GO:0016740;GO:0016772;GO:0016779;GO:0016787;GO:0016817;GO:0016818;GO:0017076;GO:0017111;GO:0030554;GO:0032553;GO:0032555;GO:0032559;GO:0034061;GO:0035639	GO:0009360;GO:0032991;GO:0042575;GO:0043234;GO:0044424;GO:0044464	GO:0006139;GO:0006259;GO:0006260;GO:0006807;GO:0008152;GO:0009058;GO:0009987;GO:0034641;GO:0040007;GO:0043170;GO:0044237;GO:0044238	GO:0032991;GO:0042575;GO:0043234;GO:0044464	IPR003593;IPR008921;IPR012763;IPR022754;IPR027417	ko00230;ko00240;ko03030;ko03430;ko03440			DNA polymerase III subunit gamma/tau		SM00382	Mycobacterium tuberculosis
Rv0560c	Uncharacterized protein Rv0560c/MT0586	>sp|O06426|Y560_MYCTU Uncharacterized protein Rv0560c/MT0586 OS=Mycobacterium tuberculosis GN=Rv0560c PE=1 SV=1	Y560_MYCTU	Genes involved in intermediary metabolism and respiration	1.5531	1.22375	1.01159	1.62362	-2.4183	-0.0906454	0.113829	-0.4184	-0.275484	-0.312157	-0.494291	0.0530931	-0.136984	-0.194379	-0.886234	-0.352117	Methyltranfer_dom							cell communication;cellular process;cellular response to external stimulus;cellular response to extracellular stimulus;cellular response to iron ion starvation;cellular response to nutrient levels;cellular response to starvation;cellular response to stimulus;cellular response to stress;response to chemical stimulus;response to external stimulus;response to extracellular stimulus;response to hypox…		cell part;cytoplasmic part;cytosol;intracellular part	cell communication;cellular process;response to chemical stimulus;response to external stimulus;response to extracellular stimulus;response to starvation;response to stimulus;response to stress	cell part;cytosol	Histidine metabolism;Polycyclic aromatic hydrocarbon degradation;Tyrosine metabolism	Methyltransf_31		Completeproteome;Cytoplasm;Referenceproteome	GO:0001666;GO:0006950;GO:0007154;GO:0009267;GO:0009605;GO:0009751;GO:0009987;GO:0009991;GO:0010033;GO:0010106;GO:0031667;GO:0031668;GO:0031669;GO:0033554;GO:0042221;GO:0042594;GO:0050896;GO:0051716;GO:0070482;GO:0071496		GO:0005829;GO:0044424;GO:0044444;GO:0044464	GO:0006950;GO:0007154;GO:0009605;GO:0009987;GO:0009991;GO:0042221;GO:0042594;GO:0050896	GO:0005829;GO:0044464	IPR025714	ko00340;ko00350;ko00624			Uncharacterized protein Rv0560c/MT0586			Mycobacterium tuberculosis
Rv2246	3-oxoacyl-[acyl-carrier-protein] synthase 2	>sp|P63456|FAB2_MYCTU 3-oxoacyl-[acyl-carrier-protein] synthase 2 OS=Mycobacterium tuberculosis GN=kasB PE=1 SV=1	FAB2_MYCTU	Genes involved in lipid metabolism	1.82797	0.868152	0.99721	1.56985	-1.75438	-0.980121	-0.887377	-0.34623	-0.464832	-0.0610555	-0.492374	0.288763	1.01877	-0.631017	-0.655711	-0.297616	Ketoacyl_synth_C;Ketoacyl_synth_N;Thiolase-like;Thiolase-like_subgr			B_KETOACYL_SYNTHASE			2GP6	biosynthetic process;carboxylic acid biosynthetic process;carboxylic acid metabolic process;cell wall macromolecule biosynthetic process;cell wall macromolecule metabolic process;cell wall organization or biogenesis;cellular biosynthetic process;cellular cell wall macromolecule metabolic process;cellular cell wall organization or biogenesis;cellular component macromolecule biosynthetic process;ce…	3-oxoacyl-[acyl-carrier-protein] synthase activity;catalytic activity;fatty acid synthase activity;transferase activity;transferase activity, transferring acyl groups;transferase activity, transferring acyl groups other than amino-acyl groups	cell part;cell wall;cytoplasm;external encapsulating structure;intracellular part;membrane;plasma membrane	biosynthetic process;cell wall organization or biogenesis;cellular cell wall organization or biogenesis;cellular ketone metabolic process;cellular lipid metabolic process;cellular metabolic process;cellular process;growth;lipid metabolic process;macromolecule metabolic process;metabolic process;organic acid metabolic process;primary metabolic process;response to chemical stimulus;response to stim…	cell part;cell wall;cytoplasm;external encapsulating structure;membrane;plasma membrane		ketoacyl-synt;Ketoacyl-synt_C		3D-structure;Acyltransferase;Completeproteome;Cytoplasm;Fattyacidbiosynthesis;Fattyacidmetabolism;Lipidbiosynthesis;Lipidmetabolism;Referenceproteome;Transferase	GO:0001666;GO:0006082;GO:0006629;GO:0006631;GO:0006633;GO:0006950;GO:0008152;GO:0008610;GO:0009058;GO:0009059;GO:0009987;GO:0010382;GO:0016053;GO:0019752;GO:0030497;GO:0032787;GO:0034645;GO:0040007;GO:0042180;GO:0042221;GO:0043170;GO:0043436;GO:0044036;GO:0044038;GO:0044237;GO:0044238;GO:0044249;GO:0044255;GO:0044260;GO:0044281;GO:0044283;GO:0046394;GO:0050896;GO:0070482;GO:0070589;GO:0070882;GO:…	GO:0003824;GO:0004312;GO:0004315;GO:0016740;GO:0016746;GO:0016747	GO:0005618;GO:0005737;GO:0005886;GO:0016020;GO:0030312;GO:0044424;GO:0044464	GO:0006082;GO:0006629;GO:0006950;GO:0008152;GO:0009058;GO:0009987;GO:0040007;GO:0042180;GO:0042221;GO:0043170;GO:0044237;GO:0044238;GO:0044255;GO:0044281;GO:0050896;GO:0070882;GO:0071554	GO:0005618;GO:0005737;GO:0005886;GO:0016020;GO:0030312;GO:0044464	IPR014030;IPR014031;IPR016038;IPR016039			PS00606	3-oxoacyl-[acyl-carrier-protein] synthase 2			Mycobacterium tuberculosis
Rv3330	Penicillin-binding protein,	>tr|L7N5F0|L7N5F0_MYCTU Penicillin-binding protein, putative OS=Mycobacterium tuberculosis GN=dacB1 PE=3 SV=1	L7N5F0_MYCTU	Genes involved in cell wall and cell processes	2.52856	0.849778	0.488851	0.400979	-1.82124	-0.59425	-1.19182	-0.632926	0.685282	0.16323	0.550337	-0.402738	0.415501	-0.239434	-0.802504	-0.397601	Beta-lactam/transpept-like;Peptidase_S11;Peptidase_S11_N		DADACBPTASE1					macromolecule metabolic process;metabolic process;primary metabolic process;protein metabolic process;proteolysis	carboxypeptidase activity;catalytic activity;exopeptidase activity;hydrolase activity;peptidase activity;peptidase activity, acting on L-amino acid peptides;serine hydrolase activity;serine-type carboxypeptidase activity;serine-type D-Ala-D-Ala carboxypeptidase activity;serine-type exopeptidase activity;serine-type peptidase activity		macromolecule metabolic process;metabolic process;primary metabolic process;protein metabolic process;proteolysis		Peptidoglycan biosynthesis	Peptidase_S11		Carboxypeptidase;Completeproteome;Hydrolase;Protease;Referenceproteome	GO:0006508;GO:0008152;GO:0019538;GO:0043170;GO:0044238	GO:0003824;GO:0004180;GO:0004185;GO:0008233;GO:0008236;GO:0008238;GO:0009002;GO:0016787;GO:0017171;GO:0070008;GO:0070011		GO:0006508;GO:0008152;GO:0019538;GO:0043170;GO:0044238		IPR001967;IPR012338;IPR018044	ko00550	PR00725					Mycobacterium tuberculosis
Rv0860	fatty oxidation protein FadB	>tr|O53872|O53872_MYCTU Probable fatty oxidation protein FadB OS=Mycobacterium tuberculosis GN=fadB PE=1 SV=1	O53872_MYCTU	Genes involved in lipid metabolism	0.791989	-0.265119	2.20523	1.54281	-1.46115	-1.54285	-0.579936	-0.72475	-0.54127	0.6902	-0.0424035	0.438855	-0.797801	0.226436	-0.0903797	0.150132	3HC_DH_C;3-OHacyl-CoA_DH_NAD-bd;6-PGluconate_DH_C-like;Crotonase_core_superfam;DH_multihelical;NAD(P)-bd_dom						4B3H;4B3I;4B3J	carboxylic acid metabolic process;cellular ketone metabolic process;cellular lipid metabolic process;cellular metabolic process;cellular process;fatty acid metabolic process;lipid metabolic process;metabolic process;monocarboxylic acid metabolic process;organic acid metabolic process;oxoacid metabolic process;primary metabolic process;small molecule metabolic process	3-hydroxyacyl-CoA dehydrogenase activity;binding;catalytic activity;coenzyme binding;cofactor binding;oxidoreductase activity;oxidoreductase activity, acting on CH-OH group of donors;oxidoreductase activity, acting on the CH-OH group of donors, NAD or NADP as acceptor	cell part;cell wall;cytoplasmic part;cytosol;external encapsulating structure;intracellular part;membrane;plasma membrane	cellular ketone metabolic process;cellular lipid metabolic process;cellular metabolic process;cellular process;lipid metabolic process;metabolic process;organic acid metabolic process;primary metabolic process;small molecule metabolic process	cell part;cell wall;cytosol;external encapsulating structure;membrane;plasma membrane	beta-Alanine metabolism;Biosynthesis of unsaturated fatty acids;Butanoate metabolism;Caprolactam degradation;Carbon fixation pathways in prokaryotes;Fatty acid metabolism;Geraniol degradation;Limonene and pinene degradation;Lysine degradation;Propanoate metabolism;Tryptophan metabolism;Valine, leucine and isoleucine degradation	3HCDH;3HCDH_N;ECH		3D-structure;Completeproteome;Fattyacidmetabolism;Lipidmetabolism;NAD;Oxidoreductase;Referenceproteome	GO:0006082;GO:0006629;GO:0006631;GO:0008152;GO:0009987;GO:0019752;GO:0032787;GO:0042180;GO:0043436;GO:0044237;GO:0044238;GO:0044255;GO:0044281	GO:0003824;GO:0003857;GO:0005488;GO:0016491;GO:0016614;GO:0016616;GO:0048037;GO:0050662	GO:0005618;GO:0005829;GO:0005886;GO:0016020;GO:0030312;GO:0044424;GO:0044444;GO:0044464	GO:0006082;GO:0006629;GO:0008152;GO:0009987;GO:0042180;GO:0044237;GO:0044238;GO:0044255;GO:0044281	GO:0005618;GO:0005829;GO:0005886;GO:0016020;GO:0030312;GO:0044464	IPR001753;IPR006108;IPR006176;IPR008927;IPR013328;IPR016040	ko00071;ko00280;ko00281;ko00310;ko00380;ko00410;ko00640;ko00650;ko00720;ko00903;ko00930;ko01040						Mycobacterium tuberculosis
Rv0972c	Acyl-CoA dehydrogenase fadE12	>sp|P71539|ACDC_MYCTU Acyl-CoA dehydrogenase fadE12 OS=Mycobacterium tuberculosis GN=fadE12 PE=1 SV=2	ACDC_MYCTU	Genes involved in lipid metabolism	1.23142	-0.0847843	1.85684	1.47664	-0.711503	-1.08179	-1.12248	-1.38215	-0.203478	-0.114573	-0.866243	0.370667	-0.845354	0.98367	-0.110633	0.603761	AcylCo_DH/oxidase_C;AcylCoA_DH/ox_N;AcylCoA_DH/oxidase;Acyl-CoA_DH_N;Acyl-CoA_Oxase/DH_1;Acyl-CoA_Oxase/DH_cen-dom			ACYL_COA_DH_1;ACYL_COA_DH_2					acyl-CoA dehydrogenase activity;binding;catalytic activity;coenzyme binding;cofactor binding;flavin adenine dinucleotide binding;oxidoreductase activity;oxidoreductase activity, acting on the CH-CH group of donors	cell part;membrane;plasma membrane		cell part;membrane;plasma membrane	Geraniol degradation;Naphthalene degradation	Acyl-CoA_dh_1;Acyl-CoA_dh_M;Acyl-CoA_dh_N		Completeproteome;FAD;Flavoprotein;Oxidoreductase;Referenceproteome		GO:0003824;GO:0003995;GO:0005488;GO:0016491;GO:0016627;GO:0048037;GO:0050660;GO:0050662	GO:0005886;GO:0016020;GO:0044464		GO:0005886;GO:0016020;GO:0044464	IPR006090;IPR006091;IPR006092;IPR009075;IPR009100;IPR013786	ko00281;ko00626		PS00072;PS00073	Acyl-CoA dehydrogenase fadE12			Mycobacterium tuberculosis
Rv3409c	Cholesterol oxidase	>sp|Q57307|CHOD_MYCTU Cholesterol oxidase OS=Mycobacterium tuberculosis GN=choD PE=1 SV=1	CHOD_MYCTU	Genes involved in lipid metabolism	0.945033	0.308566	2.24698	2.11022	-0.855349	-0.350735	-0.828033	-0.264586	-1.00385	-0.560185	-0.356205	-0.468792	-0.742324	-0.703274	0.417975	0.104552	FAD-dep_OxRdtase;GMC_OxRtase_C			GMC_OXRED_1;GMC_OXRED_2				alcohol metabolic process;biosynthetic process;cholesterol metabolic process;lipid biosynthetic process;lipid metabolic process;metabolic process;multi-organism process;pathogenesis;primary metabolic process;small molecule metabolic process;steroid biosynthetic process;steroid metabolic process;sterol metabolic process	catalytic activity;cholesterol oxidase activity;intramolecular oxidoreductase activity;intramolecular oxidoreductase activity, transposing C=C bonds;isomerase activity;oxidoreductase activity;oxidoreductase activity, acting on CH-OH group of donors;oxidoreductase activity, acting on the CH-OH group of donors, oxygen as acceptor;steroid delta-isomerase activity		alcohol metabolic process;biosynthetic process;lipid metabolic process;metabolic process;multi-organism process;pathogenesis;primary metabolic process;small molecule metabolic process		Steroid biosynthesis	DAO;GMC_oxred_C		Cholesterolmetabolism;Completeproteome;FAD;Flavoprotein;Isomerase;Lipidmetabolism;Oxidoreductase;Referenceproteome;Steroidmetabolism;Sterolmetabolism;Virulence	GO:0006066;GO:0006629;GO:0006694;GO:0008152;GO:0008202;GO:0008203;GO:0008610;GO:0009058;GO:0009405;GO:0016125;GO:0044238;GO:0044281;GO:0051704	GO:0003824;GO:0004769;GO:0016491;GO:0016614;GO:0016853;GO:0016860;GO:0016863;GO:0016899;GO:0016995		GO:0006066;GO:0006629;GO:0008152;GO:0009058;GO:0009405;GO:0044238;GO:0044281;GO:0051704		IPR006076;IPR007867	ko00100		PS00623;PS00624	Cholesterol oxidase			Mycobacterium tuberculosis
Rv0530	Conserved protein	>tr|L0T6Y7|L0T6Y7_MYCTU Conserved protein OS=Mycobacterium tuberculosis GN=Rv0530 PE=4 SV=1	L0T6Y7_MYCTU	Genes conserved hypotheticals	1.28417	0.409378	2.1155	1.7554	-0.988093	0.0776585	-0.134809	-0.734627	-0.949696	-1.14952	-1.21691	-0.542237	-0.158643	-0.0949425	0.177233	0.150134	AAA_dom;P-loop_NTPase													AAA_31		Completeproteome;Referenceproteome						IPR025669;IPR027417							Mycobacterium tuberculosis
Rv0637	UPF0336 protein Rv0637/MT0666	>sp|P96928|Y637_MYCTU UPF0336 protein Rv0637/MT0666 OS=Mycobacterium tuberculosis GN=Rv0637 PE=3 SV=1	Y637_MYCTU	Genes involved in intermediary metabolism and respiration	1.1269	1.07389	0.949014	1.99698	-1.29621	0.893156	-0.315334	0.066229	-0.531761	0.109522	0.0961764	-0.509626	-1.34599	0.00991004	-1.03239	-1.29045	UPF0336							biosynthetic process;carboxylic acid biosynthetic process;carboxylic acid metabolic process;cellular biosynthetic process;cellular ketone metabolic process;cellular lipid metabolic process;cellular metabolic process;cellular process;fatty acid biosynthetic process;fatty acid elongation;fatty acid metabolic process;lipid biosynthetic process;lipid metabolic process;long-chain fatty acid biosynthet…	3-hydroxyacyl-[acyl-carrier-protein] dehydratase activity;carbon-oxygen lyase activity;catalytic activity;hydro-lyase activity;lyase activity	cell part;membrane;plasma membrane	biosynthetic process;cellular ketone metabolic process;cellular lipid metabolic process;cellular metabolic process;cellular process;lipid metabolic process;metabolic process;organic acid metabolic process;primary metabolic process;small molecule metabolic process	cell part;membrane;plasma membrane				Completeproteome;Referenceproteome	GO:0001676;GO:0006082;GO:0006629;GO:0006631;GO:0006633;GO:0008152;GO:0008610;GO:0009058;GO:0009987;GO:0016053;GO:0019752;GO:0030497;GO:0032787;GO:0042180;GO:0042759;GO:0043436;GO:0044237;GO:0044238;GO:0044249;GO:0044255;GO:0044281;GO:0044283;GO:0046394	GO:0003824;GO:0016829;GO:0016835;GO:0016836;GO:0019171	GO:0005886;GO:0016020;GO:0044464	GO:0006082;GO:0006629;GO:0008152;GO:0009058;GO:0009987;GO:0042180;GO:0044237;GO:0044238;GO:0044255;GO:0044281	GO:0005886;GO:0016020;GO:0044464	IPR016709				UPF0336 protein Rv0637/MT0666			Mycobacterium tuberculosis
Rv0338c	iron-sulfur-binding reductase	>tr|L0T658|L0T658_MYCTU Probable iron-sulfur-binding reductase OS=Mycobacterium tuberculosis GN=Rv0338c PE=4 SV=1	L0T658_MYCTU	Genes involved in intermediary metabolism and respiration	0.0646199	1.32742	2.05524	1.50377	-1.49312	-1.121	-0.0956895	0.252299	0.00543979	-0.0299236	0.457347	-0.168693	-1.11665	0.166453	-1.0502	-0.757323	4Fe4S_Fe_S_CS;4Fe4S_Fe-S-bd;Cys_rich_dom;Fum_reductase_C;Helical_ferredxn			4FE4S_FER_1;4FE4S_FER_2					binding;catalytic activity;iron-sulfur cluster binding;metal cluster binding;oxidoreductase activity					CCG;Fer4_8		Completeproteome;Referenceproteome		GO:0003824;GO:0005488;GO:0016491;GO:0051536;GO:0051540				IPR004017;IPR009051;IPR012285;IPR017896;IPR017900			PS00198;PS51379				Mycobacterium tuberculosis
Rv1698	Copper transporter MctB	>sp|P64883|MCTB_MYCTU Copper transporter MctB OS=Mycobacterium tuberculosis GN=mctB PE=1 SV=1	MCTB_MYCTU	Genes involved in cell wall and cell processes	1.68949	1.8638	0.123982	0.985586	-1.33068	-0.799965	-0.395036	0.274846	-0.286553	1.21478	0.0166355	-0.364762	-0.918944	-1.36492	0.0894123	-0.797663	DUF3186							establishment of localization;ion transport;transport	channel activity;passive transmembrane transporter activity;porin activity;transmembrane transporter activity;transporter activity;wide pore channel activity	cell outer membrane;cell part;external encapsulating structure part;macromolecular complex;membrane;membrane part;outer membrane;plasma membrane;pore complex;protein complex	establishment of localization;ion transport;transport	cell part;macromolecular complex;membrane;plasma membrane;protein complex		DUF3186		Cellmembrane;Celloutermembrane;Completeproteome;Copper;Iontransport;Membrane;Porin;Referenceproteome;Signal;Transmembrane;Transport	GO:0006810;GO:0006811;GO:0051234	GO:0005215;GO:0015267;GO:0015288;GO:0022803;GO:0022829;GO:0022857	GO:0005886;GO:0009279;GO:0016020;GO:0019867;GO:0032991;GO:0043234;GO:0044425;GO:0044462;GO:0044464;GO:0046930	GO:0006810;GO:0006811;GO:0051234	GO:0005886;GO:0016020;GO:0032991;GO:0043234;GO:0044464	IPR021522				Copper transporter MctB			Mycobacterium tuberculosis
Rv0341	Isoniazid-induced protein IniB	>sp|O06292|INIB_MYCTU Isoniazid-induced protein IniB OS=Mycobacterium tuberculosis GN=iniB PE=2 SV=1	INIB_MYCTU	Genes involved in cell wall and cell processes	0.805589	1.14982	1.06659	1.37573	-1.46665	-1.13736	-0.288367	-1.15954	0.788859	-1.28467	-1.36108	0.115799	0.938236	-0.00626763	0.225311	0.238																Completeproteome;Referenceproteome										Isoniazid-induced protein IniB			Mycobacterium tuberculosis
Rv0738	Uncharacterized protein Rv0738/MT0763	>sp|O53801|Y738_MYCTU Uncharacterized protein Rv0738/MT0763 OS=Mycobacterium tuberculosis GN=Rv0738 PE=1 SV=1	Y738_MYCTU	Genes conserved hypotheticals	1.01378	2.25054	0.840651	1.01928	0.0490219	-0.583331	-0.635069	-0.820853	0.282974	-1.62311	-1.06766	-1.08063	0.659144	-0.500002	0.187439	0.00781209	CHP03083_actinobac;CHP03086;MDMPI_metal-binding								binding;cation binding;ion binding;metal ion binding					MDMPI_N		Completeproteome;Referenceproteome		GO:0005488;GO:0043167;GO:0043169;GO:0046872				IPR017517;IPR017520;IPR024344				Uncharacterized protein Rv0738/MT0763			Mycobacterium tuberculosis
Rv3340	O-acetylhomerine sulfhydrylase MetC (Homocysteine synthase) (O-acetylhomerine (Thiol)-lyase) (OAH sulfhydrylase) (O-acetyl-L-homerine sulfhydrylase)	>tr|L7N4M1|L7N4M1_MYCTU Probable O-acetylhomoserine sulfhydrylase MetC (Homocysteine synthase) (O-acetylhomoserine (Thiol)-lyase) (OAH sulfhydrylase) (O-acetyl-L-homoserine sulfhydrylase) OS=Mycobacterium tuberculosis GN=metC PE=3 SV=1	L7N4M1_MYCTU	Genes involved in intermediary metabolism and respiration	0.0621417	2.22249	1.16461	1.46431	0.638944	-0.811626	-0.927361	-1.38853	-0.21721	-0.916872	-0.441637	-1.05204	-0.194348	0.385326	0.409119	-0.39732	Cys/Met-Metab_PyrdxlP-dep_enz;OAc-hSer/O-AcSer_sulfhydrylase;PyrdxlP-dep_Trfase;PyrdxlP-dep_Trfase_major_sub1;PyrdxlP-dep_Trfase_major_sub2			CYS_MET_METAB_PP				amine metabolic process;carboxylic acid metabolic process;cellular amine metabolic process;cellular amino acid metabolic process;cellular ketone metabolic process;cellular metabolic process;cellular nitrogen compound metabolic process;cellular process;metabolic process;nitrogen compound metabolic process;organic acid metabolic process;oxoacid metabolic process;primary metabolic process;small mole…	binding;catalytic activity;cofactor binding;lyase activity;pyridoxal phosphate binding;transferase activity;transferase activity, transferring alkyl or aryl (other than methyl) groups;vitamin B6 binding;vitamin binding		amine metabolic process;cellular amino acid metabolic process;cellular ketone metabolic process;cellular metabolic process;cellular nitrogen compound metabolic process;cellular process;metabolic process;nitrogen compound metabolic process;organic acid metabolic process;primary metabolic process;small molecule metabolic process		Cysteine and methionine metabolism	Cys_Met_Meta_PP		Completeproteome;Lyase;Pyridoxalphosphate;Referenceproteome	GO:0006082;GO:0006520;GO:0006807;GO:0008152;GO:0009308;GO:0009987;GO:0019752;GO:0034641;GO:0042180;GO:0043436;GO:0044106;GO:0044237;GO:0044238;GO:0044281	GO:0003824;GO:0005488;GO:0016740;GO:0016765;GO:0016829;GO:0019842;GO:0030170;GO:0048037;GO:0070279		GO:0006082;GO:0006520;GO:0006807;GO:0008152;GO:0009308;GO:0009987;GO:0034641;GO:0042180;GO:0044237;GO:0044238;GO:0044281		IPR000277;IPR006235;IPR015421;IPR015422;IPR015424	ko00270		PS00868				Mycobacterium tuberculosis
Rv3718c	Conserved protein	>tr|O69685|O69685_MYCTU Conserved protein OS=Mycobacterium tuberculosis GN=MT3821 PE=4 SV=1	O69685_MYCTU	Genes conserved hypotheticals	2.57651	0.413821	0.682376	1.69902	-0.365584	-0.230383	-0.269408	-0.266474	-0.722448	-1.39214	0.292304	-0.0805108	-0.764877	-0.604078	0.0342287	-1.00235	Polyketide_cyclase/dehydratase;START-like_dom;UCP017371									cell part;cell wall;external encapsulating structure;membrane;plasma membrane		cell part;cell wall;external encapsulating structure;membrane;plasma membrane		Polyketide_cyc2		Completeproteome;Referenceproteome			GO:0005618;GO:0005886;GO:0016020;GO:0030312;GO:0044464		GO:0005618;GO:0005886;GO:0016020;GO:0030312;GO:0044464	IPR014488;IPR019587;IPR023393							Mycobacterium tuberculosis
Rv3106	NADPH-ferredoxin reductase FprA	>sp|O05783|FPRA_MYCTU NADPH-ferredoxin reductase FprA OS=Mycobacterium tuberculosis GN=fprA PE=1 SV=1	FPRA_MYCTU	Genes involved in intermediary metabolism and respiration	1.89122	1.11111	1.45759	0.995524	0.239275	-0.284866	0.126606	-0.460245	-0.981211	-2.07447	0.0817174	-0.47354	-0.0124022	-1.01106	-0.257184	-0.348059	Adrenodoxin_Rdtase;NAD(P)-bd_dom						1LQT;1LQU;2C7G		binding;catalytic activity;coenzyme binding;cofactor binding;ferredoxin-NAD+ reductase activity;ferredoxin-NADP+ reductase activity;flavin adenine dinucleotide binding;NADP binding;NADP+ binding;nucleotide binding;oxidoreductase activity;oxidoreductase activity, acting on iron-sulfur proteins as donors;oxidoreductase activity, acting on iron-sulfur proteins as donors, NAD or NADP as acceptor	cell part;cell wall;external encapsulating structure		cell part;cell wall;external encapsulating structure				3D-structure;Completeproteome;Directproteinsequencing;FAD;Flavoprotein;NADP;Oxidoreductase;Referenceproteome		GO:0000166;GO:0003824;GO:0004324;GO:0005488;GO:0008860;GO:0016491;GO:0016730;GO:0016731;GO:0048037;GO:0050660;GO:0050661;GO:0050662;GO:0070401	GO:0005618;GO:0030312;GO:0044464		GO:0005618;GO:0030312;GO:0044464	IPR016040;IPR021163				NADPH-ferredoxin reductase FprA			Mycobacterium tuberculosis
Rv1007c	Methionine--tRNA ligase	>sp|O05593|SYM_MYCTU Methionine--tRNA ligase OS=Mycobacterium tuberculosis GN=metG PE=1 SV=1	SYM_MYCTU	Genes part of information pathways	1.02111	0.601972	1.95493	1.72841	0.408623	0.26762	-0.592502	-1.1256	0.449425	-0.529166	0.10273	-0.329276	-0.807973	-1.50836	-0.659365	-0.982585	aa-tRNA-synth_I_CS;Methionyl/Leucyl_tRNA_Synth;Met-tRNA_synth;Met-tRNA_synth_2;Rossmann-like_a/b/a_fold;tRNAsynth_1a_anticodon-bd		TRNASYNTHMET	AA_TRNA_LIGASE_I				amine metabolic process;amino acid activation;carboxylic acid metabolic process;cellular amine metabolic process;cellular amino acid metabolic process;cellular ketone metabolic process;cellular macromolecule metabolic process;cellular metabolic process;cellular nitrogen compound metabolic process;cellular process;growth;macromolecule metabolic process;metabolic process;methionyl-tRNA aminoacylati…	adenyl nucleotide binding;adenyl ribonucleotide binding;aminoacyl-tRNA ligase activity;ATP binding;binding;catalytic activity;ligase activity;ligase activity, forming aminoacyl-tRNA and related compounds;ligase activity, forming carbon-oxygen bonds;methionine-tRNA ligase activity;nucleotide binding;purine nucleotide binding;purine ribonucleoside triphosphate binding;purine ribonucleotide binding;…	cell part;cytoplasm;intracellular part;membrane;plasma membrane	amine metabolic process;cellular amino acid metabolic process;cellular ketone metabolic process;cellular metabolic process;cellular nitrogen compound metabolic process;cellular process;growth;macromolecule metabolic process;metabolic process;nitrogen compound metabolic process;nucleobase-containing compound metabolic process;organic acid metabolic process;primary metabolic process;RNA metabolic p…	cell part;cytoplasm;membrane;plasma membrane	Aminoacyl-tRNA biosynthesis;Selenocompound metabolism	tRNA-synt_1g		Aminoacyl-tRNAsynthetase;ATP-binding;Completeproteome;Cytoplasm;Ligase;Nucleotide-binding;Proteinbiosynthesis;Referenceproteome	GO:0006082;GO:0006139;GO:0006399;GO:0006418;GO:0006431;GO:0006520;GO:0006807;GO:0008152;GO:0009308;GO:0009987;GO:0016070;GO:0019752;GO:0034641;GO:0034660;GO:0040007;GO:0042180;GO:0043038;GO:0043039;GO:0043170;GO:0043436;GO:0044106;GO:0044237;GO:0044238;GO:0044260;GO:0044281;GO:0090304	GO:0000166;GO:0003824;GO:0004812;GO:0004825;GO:0005488;GO:0005524;GO:0016874;GO:0016875;GO:0016876;GO:0017076;GO:0030554;GO:0032553;GO:0032555;GO:0032559;GO:0035639	GO:0005737;GO:0005886;GO:0016020;GO:0044424;GO:0044464	GO:0006082;GO:0006139;GO:0006399;GO:0006418;GO:0006520;GO:0006807;GO:0008152;GO:0009308;GO:0009987;GO:0016070;GO:0034641;GO:0040007;GO:0042180;GO:0043170;GO:0044237;GO:0044238;GO:0044281	GO:0005737;GO:0005886;GO:0016020;GO:0044464	IPR001412;IPR009080;IPR014729;IPR014758;IPR015413;IPR023457	ko00450;ko00970	PR01041	PS00178	Methionine--tRNA ligase			Mycobacterium tuberculosis
Rv0468	3-hydroxybutyryl-CoA dehydrogenase	>sp|O53753|FADB2_MYCTU 3-hydroxybutyryl-CoA dehydrogenase OS=Mycobacterium tuberculosis GN=fadB2 PE=1 SV=1	FADB2_MYCTU	Genes involved in lipid metabolism	1.65887	1.86107	0.60435	0.471184	-0.69834	-0.936425	-0.285016	-1.16544	-1.16219	-0.089301	-1.47558	0.151142	-0.357431	0.972887	0.799056	-0.34883	3HC_DH_C;3-OHacyl-CoA_DH;3-OHacyl-CoA_DH_NAD-bd;6-PGluconate_DH_C-like;DH_multihelical;NAD(P)-bd_dom			3HCDH				biosynthetic process;butyrate metabolic process;carboxylic acid biosynthetic process;carboxylic acid catabolic process;carboxylic acid metabolic process;catabolic process;cellular biosynthetic process;cellular catabolic process;cellular ketone metabolic process;cellular lipid catabolic process;cellular lipid metabolic process;cellular metabolic process;cellular process;fatty acid beta-oxidation;f…	3-hydroxyacyl-CoA dehydrogenase activity;3-hydroxybutyryl-CoA dehydrogenase activity;binding;catalytic activity;coenzyme binding;cofactor binding;NAD binding;NAD+ binding;nucleotide binding;oxidoreductase activity;oxidoreductase activity, acting on CH-OH group of donors;oxidoreductase activity, acting on the CH-OH group of donors, NAD or NADP as acceptor	cell part;cell wall;cytoplasmic part;cytosol;external encapsulating structure;intracellular part;membrane;plasma membrane	biosynthetic process;catabolic process;cellular ketone metabolic process;cellular lipid metabolic process;cellular metabolic process;cellular process;interspecies interaction between organisms;lipid metabolic process;metabolic process;multi-organism process;organic acid metabolic process;primary metabolic process;response to biotic stimulus;response to stimulus;small molecule metabolic process	cell part;cell wall;cytosol;external encapsulating structure;membrane;plasma membrane	Benzoate degradation;Butanoate metabolism	3HCDH;3HCDH_N		Completeproteome;Fattyacidmetabolism;Lipidmetabolism;NADP;Oxidoreductase;Referenceproteome	GO:0006082;GO:0006629;GO:0006631;GO:0006633;GO:0006635;GO:0008152;GO:0008610;GO:0009056;GO:0009058;GO:0009062;GO:0009607;GO:0009987;GO:0016042;GO:0016053;GO:0016054;GO:0019395;GO:0019605;GO:0019752;GO:0030258;GO:0030497;GO:0032787;GO:0034440;GO:0042180;GO:0043436;GO:0044237;GO:0044238;GO:0044242;GO:0044248;GO:0044249;GO:0044255;GO:0044281;GO:0044282;GO:0044283;GO:0044419;GO:0046394;GO:0046395;GO:…	GO:0000166;GO:0003824;GO:0003857;GO:0005488;GO:0008691;GO:0016491;GO:0016614;GO:0016616;GO:0048037;GO:0050662;GO:0051287;GO:0070403	GO:0005618;GO:0005829;GO:0005886;GO:0016020;GO:0030312;GO:0044424;GO:0044444;GO:0044464	GO:0006082;GO:0006629;GO:0008152;GO:0009056;GO:0009058;GO:0009607;GO:0009987;GO:0042180;GO:0044237;GO:0044238;GO:0044255;GO:0044281;GO:0044419;GO:0050896;GO:0051704	GO:0005618;GO:0005829;GO:0005886;GO:0016020;GO:0030312;GO:0044464	IPR006108;IPR006176;IPR008927;IPR013328;IPR016040;IPR022694	ko00362;ko00650		PS00067	3-hydroxybutyryl-CoA dehydrogenase			Mycobacterium tuberculosis
Rv2493	antitoxin VapB38	>sp|O53218|VPB38_MYCTU Putative antitoxin VapB38 OS=Mycobacterium tuberculosis GN=vapB38 PE=4 SV=1	VPB38_MYCTU	virulence, detoxification and adaptation	1.88058	1.95453	0.598016	0.660831	-0.409996	-0.271429	-0.226358	-2.4585	-0.189184	-0.285006	-0.0406172	-0.102484	-0.424902	-0.059097	-0.279229	-0.347155																Completeproteome;Referenceproteome										Putative antitoxin VapB38			Mycobacterium tuberculosis
Rv0951	Succinyl-CoA ligase [ADP-forming] subunit beta	>sp|P71559|SUCC_MYCTU Succinyl-CoA ligase [ADP-forming] subunit beta OS=Mycobacterium tuberculosis GN=sucC PE=3 SV=1	SUCC_MYCTU	Genes involved in intermediary metabolism and respiration	0.304291	2.52897	0.0508689	0.73907	1.20076	-0.037934	-0.385258	0.646878	-0.949365	-1.10751	-1.33185	-1.23188	-0.659647	0.0130385	-0.0827603	0.302321	ATP_grasp_subdomain_1;ATP_grasp_subdomain_2;ATP-grasp;ATP-grasp_succ-CoA_synth-type;CoA_ligase;Succ_CoA_synthase_bsu;Succ-CoA_synthase_bsu_CS;Succinyl-CoA_synth-like			ATP_GRASP;SUCCINYL_COA_LIG_3				acetyl-CoA catabolic process;acetyl-CoA metabolic process;catabolic process;cellular catabolic process;cellular metabolic process;cellular process;coenzyme catabolic process;coenzyme metabolic process;cofactor catabolic process;cofactor metabolic process;growth;metabolic process;tricarboxylic acid cycle	acid-thiol ligase activity;adenyl nucleotide binding;adenyl ribonucleotide binding;ATP binding;binding;catalytic activity;cation binding;CoA-ligase activity;ion binding;ligase activity;ligase activity, forming carbon-sulfur bonds;magnesium ion binding;manganese ion binding;metal ion binding;nucleotide binding;purine nucleotide binding;purine ribonucleoside triphosphate binding;purine ribonucleoti…	cell part;cell wall;cytoplasmic part;cytosol;external encapsulating structure;intracellular part	catabolic process;cellular metabolic process;cellular process;cofactor metabolic process;growth;metabolic process	cell part;cell wall;cytosol;external encapsulating structure	C5-Branched dibasic acid metabolism;Carbon fixation pathways in prokaryotes;Citrate cycle (TCA cycle);Propanoate metabolism	ATP-grasp_2;Ligase_CoA		ATP-binding;Completeproteome;Ligase;Magnesium;Manganese;Metal-binding;Nucleotide-binding;Referenceproteome;Tricarboxylicacidcycle	GO:0006084;GO:0006099;GO:0006732;GO:0008152;GO:0009056;GO:0009109;GO:0009987;GO:0040007;GO:0044237;GO:0044248;GO:0046356;GO:0051186;GO:0051187	GO:0000166;GO:0000287;GO:0003824;GO:0004774;GO:0004775;GO:0005488;GO:0005524;GO:0016405;GO:0016874;GO:0016877;GO:0016878;GO:0017076;GO:0030145;GO:0030554;GO:0032553;GO:0032555;GO:0032559;GO:0035639;GO:0043167;GO:0043169;GO:0046872;GO:0046914	GO:0005618;GO:0005829;GO:0030312;GO:0044424;GO:0044444;GO:0044464	GO:0008152;GO:0009056;GO:0009987;GO:0040007;GO:0044237;GO:0051186	GO:0005618;GO:0005829;GO:0030312;GO:0044464	IPR005809;IPR005811;IPR011761;IPR013650;IPR013815;IPR013816;IPR016102;IPR017866	ko00020;ko00640;ko00660;ko00720		PS01217;PS50975	Succinyl-CoA ligase [ADP-forming] subunit beta			Mycobacterium tuberculosis
Rv1475c	Aconitate hydratase	>tr|L7N4I7|L7N4I7_MYCTU Aconitate hydratase OS=Mycobacterium tuberculosis GN=acnA PE=4 SV=1	L7N4I7_MYCTU	Genes involved in intermediary metabolism and respiration	0.423096	2.00848	0.737222	0.957563	0.969909	-0.299194	0.240808	0.113199	-1.49013	-0.64138	-2.00083	-1.10816	0.378325	0.213918	-0.404756	-0.0980687	Acnase/IPM_dHydase_lsu_aba_1/3;Acoase/IPM_deHydtase;Acoase/IPM_deHydtase_lsu_aba;Aconitase/3IPM_dehydase_swvl;Aconitase/Fe_reg_prot_2/AcnD;Aconitase/IPMdHydase_lsu_aba_2;Aconitase_4Fe-4S_BS;AconitaseA/IPMdHydase_ssu_swvl		ACONITASE	ACONITASE_1;ACONITASE_2					carbon-oxygen lyase activity;catalytic activity;citrate hydro-lyase (cis-aconitate-forming) activity;hydro-lyase activity;isocitrate hydro-lyase (cis-aconitate-forming) activity;lyase activity				Carbon fixation pathways in prokaryotes;Citrate cycle (TCA cycle);Glyoxylate and dicarboxylate metabolism	Aconitase;Aconitase_C		Completeproteome;Iron;Iron-sulfur;Lyase;Metal-binding;Referenceproteome		GO:0003824;GO:0016829;GO:0016835;GO:0016836;GO:0052632;GO:0052633				IPR000573;IPR001030;IPR015928;IPR015931;IPR015932;IPR015934;IPR015937;IPR018136	ko00020;ko00630;ko00720	PR00415	PS00450;PS01244				Mycobacterium tuberculosis
Rv1899c	Uncharacterized protein Rv1899c/MT1950	>sp|O07733|Y1899_MYCTU Uncharacterized protein Rv1899c/MT1950 OS=Mycobacterium tuberculosis GN=Rv1899c PE=4 SV=2	Y1899_MYCTU	Genes involved in cell wall and cell processes	0.514839	2.1624	1.04611	1.07333	0.135976	0.300733	-1.18971	-0.0280667	-1.99154	-0.554836	-0.844855	-0.926086	-0.47593	0.341221	0.261964	0.174452	A1pp			MACRO		A1pp				cell part;extracellular region;membrane;plasma membrane		cell part;extracellular region;membrane;plasma membrane		Macro		Completeproteome;Referenceproteome			GO:0005576;GO:0005886;GO:0016020;GO:0044464		GO:0005576;GO:0005886;GO:0016020;GO:0044464	IPR002589			PS51154	Uncharacterized protein Rv1899c/MT1950		SM00506	Mycobacterium tuberculosis
Rv2145c	Cell wall synthesis protein Wag31	>sp|P0A5N2|WAG31_MYCTU Cell wall synthesis protein Wag31 OS=Mycobacterium tuberculosis GN=wag31 PE=1 SV=1	WAG31_MYCTU	Genes involved in cell wall and cell processes	1.20735	2.45409	-0.143815	0.604431	0.00280612	-0.203709	0.57647	-0.673156	-1.32013	-0.883586	-1.48936	-1.0684	0.12296	0.457227	0.438972	-0.0821565	DivIVA;DivIVA_domain							biological regulation;cell cycle;cell division;cell wall biogenesis;cell wall organization or biogenesis;cellular cell wall organization or biogenesis;cellular component biogenesis;cellular component biogenesis at cellular level;cellular component organization or biogenesis;cellular component organization or biogenesis at cellular level;cellular process;growth;peptidoglycan-based cell wall biogen…		cell part;cell pole;cell wall;cytoplasm;external encapsulating structure;intracellular part;membrane;plasma membrane	biological regulation;cell cycle;cell division;cell wall organization or biogenesis;cellular cell wall organization or biogenesis;cellular process;growth;regulation of protein stability;response to stimulus;response to stress	cell part;cell wall;cytoplasm;external encapsulating structure;membrane;plasma membrane		DivIVA		Cellcycle;Celldivision;Cellshape;Coiledcoil;Completeproteome;Cytoplasm;Phosphoprotein;Referenceproteome;Stressresponse	GO:0006950;GO:0007049;GO:0008360;GO:0009273;GO:0009987;GO:0010468;GO:0010608;GO:0019222;GO:0022603;GO:0022604;GO:0031647;GO:0040007;GO:0042546;GO:0044085;GO:0050789;GO:0050793;GO:0050794;GO:0050821;GO:0050896;GO:0051128;GO:0051301;GO:0060255;GO:0065007;GO:0065008;GO:0070882;GO:0071554;GO:0071840;GO:0071841;GO:0071843		GO:0005618;GO:0005737;GO:0005886;GO:0016020;GO:0030312;GO:0044424;GO:0044464;GO:0060187	GO:0006950;GO:0007049;GO:0009987;GO:0031647;GO:0040007;GO:0050896;GO:0051301;GO:0065007;GO:0070882;GO:0071554	GO:0005618;GO:0005737;GO:0005886;GO:0016020;GO:0030312;GO:0044464	IPR007793;IPR019933				Cell wall synthesis protein Wag31			Mycobacterium tuberculosis
Rv3881c	ESX-1 secretion-associated protein EspB	>sp|Q933K8|ESPB_MYCTU ESX-1 secretion-associated protein EspB OS=Mycobacterium tuberculosis GN=espB PE=1 SV=1	ESPB_MYCTU	Genes involved in cell wall and cell processes	1.514	2.59337	0.00869078	0.813419	0.0738451	-0.384705	0.0134711	-0.0639462	-1.1788	-0.0642345	-1.53837	-0.929325	-0.660336	0.177822	-0.20922	-0.165677								cellular process;establishment of localization;establishment of localization in cell;establishment of protein localization;multi-organism process;pathogenesis;protein secretion;protein secretion by the type VII secretion system;protein transmembrane transport;protein transport;secretion;secretion by cell;transmembrane transport;transport		extracellular region	cellular process;establishment of localization;multi-organism process;pathogenesis;protein transport;secretion;transmembrane transport;transport	extracellular region				Completeproteome;Directproteinsequencing;Referenceproteome;Secreted	GO:0006810;GO:0009306;GO:0009405;GO:0009987;GO:0015031;GO:0032940;GO:0044315;GO:0045184;GO:0046903;GO:0051234;GO:0051649;GO:0051704;GO:0055085;GO:0071806		GO:0005576	GO:0006810;GO:0009405;GO:0009987;GO:0015031;GO:0046903;GO:0051234;GO:0051704;GO:0055085	GO:0005576					ESX-1 secretion-associated protein EspB			Mycobacterium tuberculosis
Rv3153	NADH-quinone oxidoreductase subunit I	>sp|P95173|NUOI_MYCTU NADH-quinone oxidoreductase subunit I OS=Mycobacterium tuberculosis GN=nuoI PE=3 SV=2	NUOI_MYCTU	Genes involved in intermediary metabolism and respiration	2.18317	1.95713	-0.0545253	0.606221	-0.196841	0.0850353	-0.331488	-0.344541	-0.664581	-0.509676	-1.91082	-1.00026	0.192642	0.216702	0.270005	-0.498185	4Fe4S_Fe_S_CS;4Fe4S_Fe-S-bd;4Fe4S-bd_dom;Fum_reductase_C;NADH_quinone_OxRdtase_chainI			4FE4S_FER_1;4FE4S_FER_2				cellular metabolic process;cellular process;generation of precursor metabolites and energy;metabolic process;photosynthesis, light reaction	4 iron, 4 sulfur cluster binding;binding;catalytic activity;cation binding;cofactor binding;electron carrier activity;ion binding;iron ion binding;iron-sulfur cluster binding;metal cluster binding;metal ion binding;NADH dehydrogenase (quinone) activity;NADH dehydrogenase activity;oxidoreductase activity;oxidoreductase activity, acting on NADH or NADPH;oxidoreductase activity, acting on NADH or NA…	cell part;cell wall;cytoplasmic part;cytosol;external encapsulating structure;intracellular part;membrane;plasma membrane	cellular metabolic process;cellular process;generation of precursor metabolites and energy;metabolic process	cell part;cell wall;cytosol;external encapsulating structure;membrane;plasma membrane	Oxidative phosphorylation	Fer4		4Fe-4S;Cellmembrane;Completeproteome;Iron;Iron-sulfur;Membrane;Metal-binding;NAD;Oxidoreductase;Quinone;Referenceproteome;Repeat	GO:0006091;GO:0008152;GO:0009987;GO:0019684;GO:0044237	GO:0003824;GO:0003954;GO:0005488;GO:0005506;GO:0009055;GO:0016491;GO:0016651;GO:0016655;GO:0043167;GO:0043169;GO:0046872;GO:0046914;GO:0048037;GO:0048038;GO:0050136;GO:0051536;GO:0051539;GO:0051540	GO:0005618;GO:0005829;GO:0005886;GO:0016020;GO:0030312;GO:0044424;GO:0044444;GO:0044464	GO:0006091;GO:0008152;GO:0009987;GO:0044237	GO:0005618;GO:0005829;GO:0005886;GO:0016020;GO:0030312;GO:0044464	IPR001450;IPR010226;IPR012285;IPR017896;IPR017900	ko00190		PS00198;PS51379	NADH-quinone oxidoreductase subunit I			Mycobacterium tuberculosis
Rv2674	PilB-related protein	>tr|P71971|P71971_MYCTU PilB-related protein OS=Mycobacterium tuberculosis GN=msrB PE=4 SV=1	P71971_MYCTU	Genes involved in intermediary metabolism and respiration	2.19572	2.02992	-0.0661221	0.82467	0.571967	-0.288615	-1.11709	0.147807	-1.32773	-0.525707	-0.273621	-0.936332	-0.520401	0.157371	-0.31936	-0.552477	Met_Sox_Rdtase_MsrB;Mss4-like				REACT_116125			avoidance of defenses of other organism involved in symbiotic interaction;avoidance of host defenses;defense response;evasion or tolerance by organism of nitric oxide produced by other organism involved in symbiotic interaction;evasion or tolerance by symbiont of host-produced nitric oxide;evasion or tolerance of defense response of other organism involved in symbiotic interaction;evasion or tole…	binding;catalytic activity;cation binding;ion binding;metal ion binding;oxidoreductase activity;oxidoreductase activity, acting on a sulfur group of donors;oxidoreductase activity, acting on a sulfur group of donors, disulfide as acceptor;peptide-methionine (R)-S-oxide reductase activity	cell part;cytoplasmic part;cytosol;intracellular part	interspecies interaction between organisms;multi-organism process;response to biotic stimulus;response to chemical stimulus;response to oxidative stress;response to stimulus;response to stress	cell part;cytosol		SelR		Completeproteome;Metal-binding;Oxidoreductase;Referenceproteome;Zinc	GO:0006950;GO:0006952;GO:0006979;GO:0009607;GO:0020012;GO:0030682;GO:0042221;GO:0044413;GO:0044415;GO:0044419;GO:0050896;GO:0051409;GO:0051701;GO:0051704;GO:0051707;GO:0051805;GO:0051807;GO:0051832;GO:0051834;GO:0052060;GO:0052173;GO:0052200;GO:0052376;GO:0052551;GO:0052564;GO:0052565;GO:0052572;GO:0075136	GO:0003824;GO:0005488;GO:0016491;GO:0016667;GO:0016671;GO:0033743;GO:0043167;GO:0043169;GO:0046872	GO:0005829;GO:0044424;GO:0044444;GO:0044464	GO:0006950;GO:0006979;GO:0009607;GO:0042221;GO:0044419;GO:0050896;GO:0051704	GO:0005829;GO:0044464	IPR002579;IPR011057							Mycobacterium tuberculosis
Rv1415	Riboflavin biynthesis protein RibBA	>sp|P0A5V0|RIBBA_MYCTU Riboflavin biosynthesis protein RibBA OS=Mycobacterium tuberculosis GN=ribBA PE=3 SV=1	RIBBA_MYCTU	Genes involved in intermediary metabolism and respiration	2.40257	2.02328	0.445315	0.316503	0.42223	-0.524547	-0.079633	-0.152263	-1.0891	-0.215658	-0.83877	-0.947154	0.245635	-0.72042	-0.408935	-0.879043	DHBP_synth_RibB-like_a/b_dom;DHBP_synthase_RibB;GTP_CycHdrlaseII_RibA;Riboflavin_synth_RibBA							biosynthetic process;cellular biosynthetic process;cellular metabolic process;cellular nitrogen compound biosynthetic process;cellular nitrogen compound metabolic process;cellular process;flavin-containing compound biosynthetic process;flavin-containing compound metabolic process;growth;heterocycle biosynthetic process;heterocycle metabolic process;metabolic process;nitrogen compound metabolic pr…	3,4-dihydroxy-2-butanone-4-phosphate synthase activity;binding;carbon-carbon lyase activity;catalytic activity;cation binding;cyclohydrolase activity;GTP binding;GTP cyclohydrolase activity;GTP cyclohydrolase II activity;guanyl nucleotide binding;guanyl ribonucleotide binding;hydrolase activity;hydrolase activity, acting on carbon-nitrogen (but not peptide) bonds;hydrolase activity, acting on car…	extracellular region	biosynthetic process;cellular metabolic process;cellular nitrogen compound metabolic process;cellular process;growth;heterocycle metabolic process;metabolic process;nitrogen compound metabolic process;small molecule metabolic process;vitamin metabolic process	extracellular region	Riboflavin metabolism	DHBP_synthase;GTP_cyclohydro2		Completeproteome;GTP-binding;Hydrolase;Lyase;Magnesium;Manganese;Metal-binding;Multifunctionalenzyme;Nucleotide-binding;Referenceproteome;Riboflavinbiosynthesis;Zinc	GO:0006766;GO:0006767;GO:0006771;GO:0006807;GO:0008152;GO:0009058;GO:0009110;GO:0009231;GO:0009987;GO:0018130;GO:0034641;GO:0040007;GO:0042364;GO:0042726;GO:0042727;GO:0044237;GO:0044249;GO:0044271;GO:0044281;GO:0044283;GO:0046483	GO:0000166;GO:0000287;GO:0003824;GO:0003933;GO:0003935;GO:0005488;GO:0005525;GO:0008270;GO:0008686;GO:0016787;GO:0016810;GO:0016814;GO:0016829;GO:0016830;GO:0017076;GO:0019001;GO:0019238;GO:0030145;GO:0032553;GO:0032555;GO:0032561;GO:0035639;GO:0043167;GO:0043169;GO:0046872;GO:0046914	GO:0005576	GO:0006766;GO:0006807;GO:0008152;GO:0009058;GO:0009987;GO:0034641;GO:0040007;GO:0044237;GO:0044281;GO:0046483	GO:0005576	IPR000422;IPR000926;IPR016299;IPR017945	ko00740			3,4-dihydroxy-2-butanone 4-phosphate synthase;GTP cyclohydrolase-2;Riboflavin biosynthesis protein RibBA			Mycobacterium tuberculosis
Rv1837c	Malate synthase G	>sp|P0A5J4|MASZ_MYCTU Malate synthase G OS=Mycobacterium tuberculosis GN=glcB PE=1 SV=2	MASZ_MYCTU	Genes involved in intermediary metabolism and respiration	2.20113	2.39791	0.251549	0.0521611	0.666256	-0.0424824	-0.298133	-0.264671	-0.260781	-0.746907	-0.756457	-0.687467	-0.419955	-0.196593	-1.10915	-0.786416	Malate_synth_G_beta_sub_dom;Malate_synthase;Malate_synthG;Malate_synth-like						1N8I;1N8W;2GQ3;3S9I;3S9Z;3SAD;3SAZ;3SB0	acetyl-CoA catabolic process;acetyl-CoA metabolic process;carbohydrate metabolic process;carboxylic acid metabolic process;catabolic process;cellular aldehyde metabolic process;cellular carbohydrate metabolic process;cellular catabolic process;cellular ketone metabolic process;cellular metabolic process;cellular nitrogen compound metabolic process;cellular process;coenzyme A metabolic process;coe…	binding;catalytic activity;cation binding;ion binding;magnesium ion binding;malate synthase activity;manganese ion binding;metal ion binding;transferase activity;transferase activity, transferring acyl groups;transferase activity, transferring acyl groups, acyl groups converted into alkyl on transfer;transition metal ion binding	cell part;cell wall;cytoplasmic part;cytosol;external encapsulating structure;extracellular region;intracellular part;membrane;plasma membrane	carbohydrate metabolic process;catabolic process;cellular aldehyde metabolic process;cellular ketone metabolic process;cellular metabolic process;cellular nitrogen compound metabolic process;cellular process;cofactor metabolic process;heterocycle metabolic process;metabolic process;nitrogen compound metabolic process;nucleobase-containing compound metabolic process;nucleobase-containing small mol…	cell part;cell wall;cytosol;external encapsulating structure;extracellular region;membrane;plasma membrane	Glyoxylate and dicarboxylate metabolism;Pyruvate metabolism	Malate_synthase		3D-structure;Completeproteome;Cytoplasm;Glyoxylatebypass;Magnesium;Referenceproteome;Transferase;Tricarboxylicacidcycle	GO:0005975;GO:0006081;GO:0006082;GO:0006084;GO:0006097;GO:0006099;GO:0006139;GO:0006732;GO:0006753;GO:0006807;GO:0008152;GO:0009056;GO:0009109;GO:0009116;GO:0009117;GO:0009119;GO:0009987;GO:0015936;GO:0019752;GO:0032787;GO:0033865;GO:0034641;GO:0042180;GO:0042278;GO:0043436;GO:0044237;GO:0044238;GO:0044248;GO:0044262;GO:0044281;GO:0046128;GO:0046356;GO:0046483;GO:0046487;GO:0051186;GO:0051187;GO:…	GO:0000287;GO:0003824;GO:0004474;GO:0005488;GO:0016740;GO:0016746;GO:0030145;GO:0043167;GO:0043169;GO:0046872;GO:0046912;GO:0046914	GO:0005576;GO:0005618;GO:0005829;GO:0005886;GO:0016020;GO:0030312;GO:0044424;GO:0044444;GO:0044464	GO:0005975;GO:0006081;GO:0006082;GO:0006139;GO:0006807;GO:0008152;GO:0009056;GO:0009116;GO:0009117;GO:0009987;GO:0034641;GO:0042180;GO:0044237;GO:0044238;GO:0044281;GO:0046483;GO:0051186;GO:0055086	GO:0005576;GO:0005618;GO:0005829;GO:0005886;GO:0016020;GO:0030312;GO:0044464	IPR001465;IPR006253;IPR011076;IPR023310	ko00620;ko00630			Malate synthase G			Mycobacterium tuberculosis
Rv3356c	Bifunctional protein FolD	>sp|O50385|FOLD_MYCTU Bifunctional protein FolD OS=Mycobacterium tuberculosis GN=folD PE=1 SV=1	FOLD_MYCTU	Genes involved in intermediary metabolism and respiration	2.30162	2.07987	0.405983	0.292869	0.650576	-0.42245	-0.229042	-0.836729	-0.665011	-0.473216	-1.09473	-1.1805	-0.240173	0.278071	-0.396971	-0.470163	NAD(P)-bd_dom;THF_DH/CycHdrlase;THF_DH/CycHdrlase_cat_dom;THF_DH/CycHdrlase_NAD-bd_dom		THFDHDRGNASE	THF_DHG_CYH_1;THF_DHG_CYH_2			2C2X;2C2Y	amine biosynthetic process;amine metabolic process;aromatic compound biosynthetic process;aspartate family amino acid biosynthetic process;aspartate family amino acid metabolic process;biosynthetic process;carboxylic acid biosynthetic process;carboxylic acid metabolic process;cellular amine metabolic process;cellular amino acid biosynthetic process;cellular amino acid metabolic process;cellular a…	catalytic activity;cyclohydrolase activity;hydrolase activity;hydrolase activity, acting on carbon-nitrogen (but not peptide) bonds;hydrolase activity, acting on carbon-nitrogen (but not peptide) bonds, in cyclic amidines;methenyltetrahydrofolate cyclohydrolase activity;methylenetetrahydrofolate dehydrogenase (NADP+) activity;oxidoreductase activity;oxidoreductase activity, acting on the CH-NH gr…	cell part;extracellular region;membrane;plasma membrane	amine metabolic process;biosynthetic process;cellular amino acid metabolic process;cellular aromatic compound metabolic process;cellular ketone metabolic process;cellular metabolic process;cellular nitrogen compound metabolic process;cellular process;cofactor metabolic process;growth;heterocycle metabolic process;metabolic process;nitrogen compound metabolic process;nucleobase-containing compound…	cell part;extracellular region;membrane;plasma membrane	Carbon fixation pathways in prokaryotes;One carbon pool by folate	THF_DHG_CYH;THF_DHG_CYH_C		3D-structure;Amino-acidbiosynthesis;Completeproteome;Histidinebiosynthesis;Hydrolase;Methioninebiosynthesis;Multifunctionalenzyme;NADP;One-carbonmetabolism;Oxidoreductase;Purinebiosynthesis;Referenceproteome	GO:0000096;GO:0000097;GO:0000105;GO:0006082;GO:0006139;GO:0006163;GO:0006164;GO:0006520;GO:0006547;GO:0006555;GO:0006725;GO:0006730;GO:0006732;GO:0006753;GO:0006760;GO:0006790;GO:0006807;GO:0008152;GO:0008652;GO:0009058;GO:0009066;GO:0009067;GO:0009075;GO:0009076;GO:0009086;GO:0009108;GO:0009117;GO:0009165;GO:0009308;GO:0009309;GO:0009396;GO:0009987;GO:0016053;GO:0018130;GO:0019438;GO:0019752;GO:…	GO:0003824;GO:0004477;GO:0004488;GO:0016491;GO:0016645;GO:0016646;GO:0016787;GO:0016810;GO:0016814;GO:0019238	GO:0005576;GO:0005886;GO:0016020;GO:0044464	GO:0006082;GO:0006139;GO:0006520;GO:0006725;GO:0006730;GO:0006790;GO:0006807;GO:0008152;GO:0009058;GO:0009117;GO:0009308;GO:0009987;GO:0034641;GO:0040007;GO:0042180;GO:0044237;GO:0044238;GO:0044281;GO:0046483;GO:0051186;GO:0055086	GO:0005576;GO:0005886;GO:0016020;GO:0044464	IPR000672;IPR016040;IPR020630;IPR020631	ko00670;ko00720	PR00085	PS00766;PS00767	Bifunctional protein FolD;Methenyltetrahydrofolate cyclohydrolase;Methylenetetrahydrofolate dehydrogenase			Mycobacterium tuberculosis
Rv1409	Riboflavin biynthesis protein RibD	>sp|P71677|RIBD_MYCTU Riboflavin biosynthesis protein RibD OS=Mycobacterium tuberculosis GN=ribD PE=3 SV=1	RIBD_MYCTU	Genes involved in intermediary metabolism and respiration	1.02062	2.25355	0.373556	0.715039	1.12674	0.263859	-0.260892	0.0247548	-0.962333	-1.66898	-0.979917	-1.29046	-0.402219	-0.474517	0.308134	-0.04693	APOBEC/CMP_deaminase_Zn-bd;CMP_dCMP_Zn-bd;Cytidine_deaminase-like;DHFR-like_dom;Eubact_RibD;RibDG_C			CYT_DCMP_DEAMINASES				biosynthetic process;cellular biosynthetic process;cellular metabolic process;cellular nitrogen compound biosynthetic process;cellular nitrogen compound metabolic process;cellular process;flavin-containing compound biosynthetic process;flavin-containing compound metabolic process;growth;heterocycle biosynthetic process;heterocycle metabolic process;metabolic process;nitrogen compound metabolic pr…	5-amino-6-(5-phosphoribosylamino)uracil reductase activity;binding;catalytic activity;cation binding;deaminase activity;diaminohydroxyphosphoribosylaminopyrimidine deaminase activity;hydrolase activity;hydrolase activity, acting on carbon-nitrogen (but not peptide) bonds;hydrolase activity, acting on carbon-nitrogen (but not peptide) bonds, in cyclic amidines;ion binding;metal ion binding;oxidore…	cell part;cytoplasmic part;cytosol;intracellular part;membrane;plasma membrane	biosynthetic process;cellular metabolic process;cellular nitrogen compound metabolic process;cellular process;growth;heterocycle metabolic process;metabolic process;nitrogen compound metabolic process;small molecule metabolic process;vitamin metabolic process	cell part;cytosol;membrane;plasma membrane	Riboflavin metabolism	dCMP_cyt_deam_1;RibD_C		Completeproteome;Hydrolase;Metal-binding;Multifunctionalenzyme;NADP;Oxidoreductase;Referenceproteome;Riboflavinbiosynthesis;Zinc	GO:0006766;GO:0006767;GO:0006771;GO:0006807;GO:0008152;GO:0009058;GO:0009110;GO:0009231;GO:0009987;GO:0018130;GO:0034641;GO:0040007;GO:0042364;GO:0042726;GO:0042727;GO:0044237;GO:0044249;GO:0044271;GO:0044281;GO:0044283;GO:0046483	GO:0003824;GO:0005488;GO:0008270;GO:0008703;GO:0008835;GO:0016491;GO:0016614;GO:0016616;GO:0016787;GO:0016810;GO:0016814;GO:0019239;GO:0043167;GO:0043169;GO:0046872;GO:0046914	GO:0005829;GO:0005886;GO:0016020;GO:0044424;GO:0044444;GO:0044464	GO:0006766;GO:0006807;GO:0008152;GO:0009058;GO:0009987;GO:0034641;GO:0040007;GO:0044237;GO:0044281;GO:0046483	GO:0005829;GO:0005886;GO:0016020;GO:0044464	IPR002125;IPR002734;IPR004794;IPR016192;IPR016193;IPR024072	ko00740		PS00903	5-amino-6-(5-phosphoribosylamino)uracil reductase;Diaminohydroxyphosphoribosylaminopyrimidine deaminase;Riboflavin biosynthesis protein RibD			Mycobacterium tuberculosis
Rv0810c	Uncharacterized protein	>tr|O53824|O53824_MYCTU Uncharacterized protein OS=Mycobacterium tuberculosis GN=MT0831 PE=4 SV=1	O53824_MYCTU	Genes conserved hypotheticals	1.2881	2.12287	-0.236575	0.468766	1.32588	0.125384	-0.190309	0.495672	-0.429705	-1.62653	-1.11897	-1.42225	0.166501	-0.384218	-0.131756	-0.452864	DUF3073													DUF3073		Completeproteome;Referenceproteome						IPR021426							Mycobacterium tuberculosis
Rv2831	Enoyl-CoA hydratase/isomerase family protein	>tr|P71621|P71621_MYCTU Enoyl-CoA hydratase/isomerase family protein OS=Mycobacterium tuberculosis GN=echA16 PE=4 SV=1	P71621_MYCTU	Genes involved in lipid metabolism	2.02985	1.93379	-0.110688	0.489861	0.694052	-0.447173	-0.208227	0.248367	-0.781536	-1.8174	-0.950388	-0.984106	0.434802	-0.298607	-0.0437719	-0.188829	Crotonase_core_superfam								catalytic activity;isomerase activity	cell part;cytoplasmic part;cytosol;extracellular region;intracellular part;membrane;plasma membrane		cell part;cytosol;extracellular region;membrane;plasma membrane	Aminobenzoate degradation;Benzoate degradation;beta-Alanine metabolism;Butanoate metabolism;Caprolactam degradation;Fatty acid metabolism;Geraniol degradation;Limonene and pinene degradation;Lysine degradation;Propanoate metabolism;Tryptophan metabolism;Valine, leucine and isoleucine degradation	ECH		Completeproteome;Isomerase;Referenceproteome		GO:0003824;GO:0016853	GO:0005576;GO:0005829;GO:0005886;GO:0016020;GO:0044424;GO:0044444;GO:0044464		GO:0005576;GO:0005829;GO:0005886;GO:0016020;GO:0044464	IPR001753	ko00071;ko00280;ko00281;ko00310;ko00362;ko00380;ko00410;ko00627;ko00640;ko00650;ko00903;ko00930						Mycobacterium tuberculosis
Rv3223c	ECF RNA polymerase sigma factor SigH	>sp|P66807|SIGH_MYCTU ECF RNA polymerase sigma factor SigH OS=Mycobacterium tuberculosis GN=sigH PE=1 SV=1	RPOE_MYCTU	Genes part of information pathways	1.26031	2.68646	0.46763	0.593204	0.562164	0.34844	-0.293587	0.0054691	-1.0534	-0.749553	-0.647076	-1.35579	-0.740245	0.00171304	-0.411383	-0.674361	RNA_pol_sigma_r2;RNA_pol_sigma_r3_r4;RNA_pol_sigma70_actinobac;RNA_pol_sigma-70_dom;RNA_pol_sigma70_ECF_CS;RNA_pol_sigma70_r2;RNA_pol_sigma70_r4_t2;WHTH_DNA-bd_dom			SIGMA70_ECF				biological regulation;biosynthetic process;cellular biosynthetic process;cellular macromolecule metabolic process;cellular metabolic process;cellular nitrogen compound metabolic process;cellular process;cellular response to heat;cellular response to stimulus;cellular response to stress;interaction with host;interspecies interaction between organisms;macromolecule metabolic process;metabolic proce…	binding;core DNA-dependent RNA polymerase binding promoter specificity activity;core RNA polymerase binding transcription factor activity;DNA binding;nucleic acid binding;nucleic acid binding transcription factor activity;protein binding transcription factor activity;sequence-specific DNA binding transcription factor activity;sigma factor activity	cell part;cell wall;external encapsulating structure	biological regulation;biosynthetic process;cellular metabolic process;cellular nitrogen compound metabolic process;cellular process;interspecies interaction between organisms;macromolecule metabolic process;metabolic process;multi-organism process;nitrogen compound metabolic process;nucleobase-containing compound metabolic process;primary metabolic process;response to abiotic stimulus;response to…	cell part;cell wall;external encapsulating structure	RNA polymerase	Sigma70_r2;Sigma70_r4_2		Completeproteome;DNA-binding;Referenceproteome;Sigmafactor;Stressresponse;Transcription;Transcriptionregulation	GO:0006139;GO:0006352;GO:0006355;GO:0006807;GO:0006950;GO:0006979;GO:0008152;GO:0009058;GO:0009266;GO:0009408;GO:0009607;GO:0009628;GO:0009889;GO:0009987;GO:0010468;GO:0010556;GO:0016070;GO:0019219;GO:0019222;GO:0031323;GO:0031326;GO:0032774;GO:0033554;GO:0034605;GO:0034641;GO:0042221;GO:0043170;GO:0044237;GO:0044238;GO:0044249;GO:0044260;GO:0044419;GO:0050789;GO:0050794;GO:0050896;GO:0051171;GO:…	GO:0000988;GO:0000990;GO:0000996;GO:0001071;GO:0003676;GO:0003677;GO:0003700;GO:0005488;GO:0016987	GO:0005618;GO:0030312;GO:0044464	GO:0006139;GO:0006352;GO:0006807;GO:0006950;GO:0006979;GO:0008152;GO:0009058;GO:0009408;GO:0009607;GO:0009628;GO:0009987;GO:0016070;GO:0034641;GO:0042221;GO:0043170;GO:0044237;GO:0044238;GO:0044419;GO:0050896;GO:0051704;GO:0065007	GO:0005618;GO:0030312;GO:0044464	IPR000838;IPR007627;IPR011991;IPR013249;IPR013324;IPR013325;IPR014284;IPR014293	ko03020		PS01063	RNA polymerase sigma-E factor			Mycobacterium tuberculosis
Rv3418c	10 kDa chaperonin	>sp|P09621|CH10_MYCTU 10 kDa chaperonin OS=Mycobacterium tuberculosis GN=groS PE=1 SV=3	CH10_MYCTU	virulence, detoxification and adaptation	1.63149	2.513	0.117212	0.44496	0.603481	-0.227656	-0.124936	-0.140987	-0.341971	-1.2789	-0.656398	-1.59452	-0.429676	-0.414908	0.318788	-0.418986	Chaperonin_Cpn10;Chaprnonin_Cpn10_CS;GroES-like		CHAPERONIN10	CHAPERONINS_CPN10		Cpn10	1HX5;1P3H;1P83	biological regulation;cellular component assembly;cellular component organization;cellular component organization or biogenesis;cellular macromolecule metabolic process;cellular metabolic process;cellular process;cellular protein metabolic process;cellular response to heat;cellular response to stimulus;cellular response to stress;growth;macromolecular complex assembly;macromolecular complex subun…	adenyl nucleotide binding;adenyl ribonucleotide binding;ATP binding;binding;cation binding;ion binding;metal ion binding;nucleotide binding;purine nucleotide binding;purine ribonucleoside triphosphate binding;purine ribonucleotide binding;ribonucleotide binding	cell part;cell wall;cytoplasmic part;cytosol;external encapsulating structure;extracellular region;intracellular part;membrane;plasma membrane	biological regulation;cellular component assembly;cellular component organization;cellular metabolic process;cellular process;growth;macromolecular complex assembly;macromolecule metabolic process;metabolic process;primary metabolic process;protein complex assembly;protein folding;protein metabolic process;response to abiotic stimulus;response to chemical stimulus;response to heat;response to sti…	cell part;cell wall;cytosol;external encapsulating structure;extracellular region;membrane;plasma membrane		Cpn10		3D-structure;Chaperone;Completeproteome;Cytoplasm;Directproteinsequencing;Isopeptidebond;Referenceproteome;Stressresponse;Ublconjugation	GO:0006355;GO:0006457;GO:0006461;GO:0006950;GO:0008152;GO:0009266;GO:0009408;GO:0009628;GO:0009889;GO:0009987;GO:0010468;GO:0010556;GO:0016043;GO:0019219;GO:0019222;GO:0019538;GO:0022607;GO:0031323;GO:0031326;GO:0033554;GO:0034605;GO:0040007;GO:0042221;GO:0043170;GO:0043933;GO:0044237;GO:0044238;GO:0044260;GO:0044267;GO:0046677;GO:0050789;GO:0050794;GO:0050896;GO:0051171;GO:0051252;GO:0051259;GO:…	GO:0000166;GO:0005488;GO:0005524;GO:0017076;GO:0030554;GO:0032553;GO:0032555;GO:0032559;GO:0035639;GO:0043167;GO:0043169;GO:0046872	GO:0005576;GO:0005618;GO:0005829;GO:0005886;GO:0016020;GO:0030312;GO:0044424;GO:0044444;GO:0044464	GO:0006457;GO:0006461;GO:0006950;GO:0008152;GO:0009408;GO:0009628;GO:0009987;GO:0016043;GO:0019538;GO:0022607;GO:0040007;GO:0042221;GO:0043170;GO:0044237;GO:0044238;GO:0050896;GO:0065003;GO:0065007	GO:0005576;GO:0005618;GO:0005829;GO:0005886;GO:0016020;GO:0030312;GO:0044464	IPR011032;IPR018369;IPR020818		PR00297	PS00681	10 kDa chaperonin		SM00883	Mycobacterium tuberculosis
Rv2575	Uncharacterized protein Rv2575/MT2651	>sp|P65019|Y2575_MYCTU Uncharacterized protein Rv2575/MT2651 OS=Mycobacterium tuberculosis GN=Rv2575 PE=4 SV=1	Y2575_MYCTU	Genes involved in cell wall and cell processes	1.63122	2.27056	0.558452	0.721524	0.328597	0.10003	-0.222312	0.306818	-1.05997	-0.994505	-0.986727	-1.07686	-0.899536	-0.920925	0.401909	-0.158276	Uncharacterised_pept_Zn_put									cell part;extracellular region;integral to membrane;intrinsic to membrane;membrane part		cell part;extracellular region		Zn_peptidase		Completeproteome;Membrane;Referenceproteome;Transmembrane;Transmembranehelix			GO:0005576;GO:0016021;GO:0031224;GO:0044425;GO:0044464		GO:0005576;GO:0044464	IPR007343				Uncharacterized protein Rv2575/MT2651			Mycobacterium tuberculosis
Rv3045	NADP-dependent alcohol dehydrogenase C	>sp|P0A4X0|ADHC_MYCTU NADP-dependent alcohol dehydrogenase C OS=Mycobacterium tuberculosis GN=adhC PE=1 SV=1	ADHC_MYCTU	Genes involved in intermediary metabolism and respiration	2.22599	1.94862	0.0477824	0.677817	0.757366	0.256181	-0.458498	-0.121574	-0.945208	-0.988502	-1.28748	-0.945842	-0.428124	-0.069074	-0.126223	-0.543238	ADH_C;ADH_GroES-like;ADH_SF_Zn-type;ADH_Zn_CS;GroES-like;NAD(P)-bd_dom			ADH_ZINC					alcohol dehydrogenase (NADP+) activity;aldo-keto reductase (NADP) activity;binding;catalytic activity;cation binding;ion binding;metal ion binding;oxidoreductase activity;oxidoreductase activity, acting on CH-OH group of donors;oxidoreductase activity, acting on the CH-OH group of donors, NAD or NADP as acceptor;transition metal ion binding;zinc ion binding	cell part;cell wall;cytoplasmic part;cytosol;external encapsulating structure;intracellular part;membrane;plasma membrane		cell part;cell wall;cytosol;external encapsulating structure;membrane;plasma membrane		ADH_N;ADH_zinc_N		Completeproteome;Isopeptidebond;Metal-binding;NADP;Oxidoreductase;Referenceproteome;Ublconjugation;Zinc		GO:0003824;GO:0004033;GO:0005488;GO:0008106;GO:0008270;GO:0016491;GO:0016614;GO:0016616;GO:0043167;GO:0043169;GO:0046872;GO:0046914	GO:0005618;GO:0005829;GO:0005886;GO:0016020;GO:0030312;GO:0044424;GO:0044444;GO:0044464		GO:0005618;GO:0005829;GO:0005886;GO:0016020;GO:0030312;GO:0044464	IPR002085;IPR002328;IPR011032;IPR013149;IPR013154;IPR016040			PS00059	NADP-dependent alcohol dehydrogenase C			Mycobacterium tuberculosis
Rv3489	Uncharacterized protein	>tr|O06352|O06352_MYCTU Uncharacterized protein OS=Mycobacterium tuberculosis GN=MT3593 PE=4 SV=1	O06352_MYCTU	Genes conserved hypotheticals	1.8044	2.42593	0.214302	0.318632	0.638262	0.362194	-0.239246	-0.0908483	-1.00886	-0.941271	-0.98967	-1.154	-0.381218	-0.552828	0.220937	-0.626718																Completeproteome;Referenceproteome													Mycobacterium tuberculosis
Rv3463	Conserved protein	>tr|O06328|O06328_MYCTU Conserved protein OS=Mycobacterium tuberculosis GN=MT3569 PE=4 SV=1	O06328_MYCTU	Genes conserved hypotheticals	2.12303	2.14237	0.397948	0.804899	-0.278465	0.111046	-0.10705	-0.825383	-0.931244	-1.26377	-0.765149	-1.05778	-0.0588722	-0.253918	-0.214886	0.177223	Luciferase-like_dom;Lucif-like_OxRdatse_MSMEG_4141								catalytic activity;oxidoreductase activity;oxidoreductase activity, acting on paired donors, with incorporation or reduction of molecular oxygen	cell part;membrane;plasma membrane		cell part;membrane;plasma membrane		Bac_luciferase		Completeproteome;Oxidoreductase;Referenceproteome		GO:0003824;GO:0016491;GO:0016705	GO:0005886;GO:0016020;GO:0044464		GO:0005886;GO:0016020;GO:0044464	IPR011251;IPR019922							Mycobacterium tuberculosis
Rv3867	ESX-1 secretion-associated protein EspH	>sp|O69732|ESPH_MYCTU ESX-1 secretion-associated protein EspH OS=Mycobacterium tuberculosis GN=espH PE=4 SV=1	ESPH_MYCTU	Genes involved in cell wall and cell processes	1.65832	2.53976	0.0538297	1.21589	-0.21078	-0.295259	-0.57444	-0.476422	-0.494651	-0.878646	-0.775474	-1.03246	-0.0525488	0.398883	-0.217902	-0.858104								biological regulation;interaction with host;interspecies interaction between organisms;modification by symbiont of host morphology or physiology;modification of morphology or physiology of other organism;modification of morphology or physiology of other organism involved in symbiotic interaction;modulation by organism of defense response of other organism involved in symbiotic interaction;modulat…		cell part;membrane;plasma membrane	biological regulation;interspecies interaction between organisms;multi-organism process;response to biotic stimulus;response to chemical stimulus;response to stimulus	cell part;membrane;plasma membrane				Completeproteome;Referenceproteome	GO:0002682;GO:0002683;GO:0009607;GO:0031347;GO:0035821;GO:0042221;GO:0044003;GO:0044419;GO:0046677;GO:0048519;GO:0048583;GO:0048585;GO:0050776;GO:0050777;GO:0050789;GO:0050896;GO:0051701;GO:0051704;GO:0051707;GO:0051817;GO:0052031;GO:0052173;GO:0052200;GO:0052255;GO:0052552;GO:0052553;GO:0052561;GO:0052562;GO:0052564;GO:0052572;GO:0065007;GO:0065008;GO:0075136;GO:0080134		GO:0005886;GO:0016020;GO:0044464	GO:0009607;GO:0042221;GO:0044419;GO:0050896;GO:0051704;GO:0065007	GO:0005886;GO:0016020;GO:0044464					ESX-1 secretion-associated protein EspH			Mycobacterium tuberculosis
Rv3920c	Conserved protein similar to jag protein	>tr|L7N5S0|L7N5S0_MYCTU Conserved protein similar to jag protein OS=Mycobacterium tuberculosis GN=MT4039 PE=4 SV=1	L7N5S0_MYCTU	Genes conserved hypotheticals	1.29421	2.89919	0.300067	0.864988	0.161119	-0.0789761	-0.332571	-0.61598	-0.523548	-0.790286	-0.517276	-1.33429	-0.0866159	-0.264186	-0.315767	-0.660079	R3H_ss-bd			R3H		R3H			binding;nucleic acid binding					R3H		Completeproteome;Referenceproteome		GO:0003676;GO:0005488				IPR001374			PS51061			SM00393	Mycobacterium tuberculosis
Rv2909c	30S ribomal protein S16	>sp|P66435|RS16_MYCTU 30S ribosomal protein S16 OS=Mycobacterium tuberculosis GN=rpsP PE=3 SV=1	RS16_MYCTU	Genes part of information pathways	1.41492	1.78298	0.431319	1.05877	1.28697	0.196412	-0.85616	0.171589	-0.262279	-1.59357	0.0887171	-1.28528	-0.802917	-0.235208	-0.461713	-0.934552	Ribosomal_S16;Ribosomal_S16_CS;Ribosomal_S16_dom			RIBOSOMAL_S16				biosynthetic process;cellular biosynthetic process;cellular macromolecule biosynthetic process;cellular macromolecule metabolic process;cellular metabolic process;cellular process;cellular protein metabolic process;macromolecule biosynthetic process;macromolecule metabolic process;metabolic process;primary metabolic process;protein metabolic process;translation	structural constituent of ribosome;structural molecule activity	cell part;cytoplasmic part;intracellular non-membrane-bounded organelle;intracellular organelle;intracellular part;macromolecular complex;membrane;non-membrane-bounded organelle;organelle;plasma membrane;ribonucleoprotein complex;ribosome	biosynthetic process;cellular metabolic process;cellular process;macromolecule metabolic process;metabolic process;primary metabolic process;protein metabolic process;translation	cell part;intracellular non-membrane-bounded organelle;intracellular organelle;macromolecular complex;membrane;organelle;plasma membrane;ribonucleoprotein complex;ribosome	Ribosome	Ribosomal_S16		Completeproteome;Referenceproteome;Ribonucleoprotein;Ribosomalprotein	GO:0006412;GO:0008152;GO:0009058;GO:0009059;GO:0009987;GO:0019538;GO:0034645;GO:0043170;GO:0044237;GO:0044238;GO:0044249;GO:0044260;GO:0044267	GO:0003735;GO:0005198	GO:0005840;GO:0005886;GO:0016020;GO:0030529;GO:0032991;GO:0043226;GO:0043228;GO:0043229;GO:0043232;GO:0044424;GO:0044444;GO:0044464	GO:0006412;GO:0008152;GO:0009058;GO:0009987;GO:0019538;GO:0043170;GO:0044237;GO:0044238	GO:0005840;GO:0005886;GO:0016020;GO:0030529;GO:0032991;GO:0043226;GO:0043229;GO:0043232;GO:0044464	IPR000307;IPR020592;IPR023803	ko03010		PS00732	30S ribosomal protein S16			Mycobacterium tuberculosis
Rv2441c	50S ribomal protein L27	>sp|P66127|RL27_MYCTU 50S ribosomal protein L27 OS=Mycobacterium tuberculosis GN=rpmA PE=3 SV=1	RL27_MYCTU	Genes part of information pathways	2.79398	1.22241	0.190498	0.899732	-0.692555	0.0345856	-0.100047	0.223582	-0.991096	-0.843488	-0.18772	-0.647231	-1.41784	-0.215028	-0.324583	0.0547947	Ribosomal_L27;Ribosomal_L27_CS		RIBOSOMALL27	RIBOSOMAL_L27				biosynthetic process;cellular biosynthetic process;cellular macromolecule biosynthetic process;cellular macromolecule metabolic process;cellular metabolic process;cellular process;cellular protein metabolic process;growth;macromolecule biosynthetic process;macromolecule metabolic process;metabolic process;primary metabolic process;protein metabolic process;translation	structural constituent of ribosome;structural molecule activity	cell part;cell wall;cytoplasmic part;external encapsulating structure;intracellular non-membrane-bounded organelle;intracellular organelle;intracellular part;macromolecular complex;membrane;non-membrane-bounded organelle;organelle;plasma membrane;ribonucleoprotein complex;ribosome	biosynthetic process;cellular metabolic process;cellular process;growth;macromolecule metabolic process;metabolic process;primary metabolic process;protein metabolic process;translation	cell part;cell wall;external encapsulating structure;intracellular non-membrane-bounded organelle;intracellular organelle;macromolecular complex;membrane;organelle;plasma membrane;ribonucleoprotein complex;ribosome	Ribosome	Ribosomal_L27		Completeproteome;Referenceproteome;Ribonucleoprotein;Ribosomalprotein	GO:0006412;GO:0008152;GO:0009058;GO:0009059;GO:0009987;GO:0019538;GO:0034645;GO:0040007;GO:0043170;GO:0044237;GO:0044238;GO:0044249;GO:0044260;GO:0044267	GO:0003735;GO:0005198	GO:0005618;GO:0005840;GO:0005886;GO:0016020;GO:0030312;GO:0030529;GO:0032991;GO:0043226;GO:0043228;GO:0043229;GO:0043232;GO:0044424;GO:0044444;GO:0044464	GO:0006412;GO:0008152;GO:0009058;GO:0009987;GO:0019538;GO:0040007;GO:0043170;GO:0044237;GO:0044238	GO:0005618;GO:0005840;GO:0005886;GO:0016020;GO:0030312;GO:0030529;GO:0032991;GO:0043226;GO:0043229;GO:0043232;GO:0044464	IPR001684;IPR018261	ko03010	PR00063	PS00831	50S ribosomal protein L27			Mycobacterium tuberculosis
Rv0704	50S ribomal protein L2	>sp|P95052|RL2_MYCTU 50S ribosomal protein L2 OS=Mycobacterium tuberculosis GN=rplB PE=3 SV=1	RL2_MYCTU	Genes part of information pathways	2.10502	2.23632	0.0580552	0.719471	-0.683859	0.126745	0.00750469	0.0365818	-0.716003	-1.14619	-0.239143	-0.366751	-1.34393	0.301982	-0.699141	-0.396668	NA-bd_OB-fold;Rbsml_prot_L2_RNA-bd_dom;Rib_L2_dom2;Ribosomal_L2;Ribosomal_L2_bac/org-type;Ribosomal_L2_C;Ribosomal_L2_CS;Ribosomal_L2_dom3;Translation_prot_SH3-like			RIBOSOMAL_L2				biosynthetic process;cellular biosynthetic process;cellular macromolecule biosynthetic process;cellular macromolecule metabolic process;cellular metabolic process;cellular process;cellular protein metabolic process;growth;macromolecule biosynthetic process;macromolecule metabolic process;metabolic process;primary metabolic process;protein metabolic process;translation	binding;catalytic activity;nucleic acid binding;RNA binding;rRNA binding;structural constituent of ribosome;structural molecule activity;transferase activity	cell part;intracellular organelle part;intracellular part;large ribosomal subunit;macromolecular complex;membrane;organelle part;plasma membrane;ribonucleoprotein complex	biosynthetic process;cellular metabolic process;cellular process;growth;macromolecule metabolic process;metabolic process;primary metabolic process;protein metabolic process;translation	cell part;macromolecular complex;membrane;plasma membrane;ribonucleoprotein complex	Ribosome	Ribosomal_L2;Ribosomal_L2_C		Completeproteome;Referenceproteome;Ribonucleoprotein;Ribosomalprotein;RNA-binding;rRNA-binding	GO:0006412;GO:0008152;GO:0009058;GO:0009059;GO:0009987;GO:0019538;GO:0034645;GO:0040007;GO:0043170;GO:0044237;GO:0044238;GO:0044249;GO:0044260;GO:0044267	GO:0003676;GO:0003723;GO:0003735;GO:0003824;GO:0005198;GO:0005488;GO:0016740;GO:0019843	GO:0005886;GO:0015934;GO:0016020;GO:0030529;GO:0032991;GO:0044422;GO:0044424;GO:0044446;GO:0044464	GO:0006412;GO:0008152;GO:0009058;GO:0009987;GO:0019538;GO:0040007;GO:0043170;GO:0044237;GO:0044238	GO:0005886;GO:0016020;GO:0030529;GO:0032991;GO:0044464	IPR002171;IPR005880;IPR008991;IPR012340;IPR014722;IPR014726;IPR022666;IPR022669;IPR022671	ko03010		PS00467	50S ribosomal protein L2			Mycobacterium tuberculosis
Rv0055	30S ribomal protein S18 1	>sp|P69230|RS181_MYCTU 30S ribosomal protein S18 1 OS=Mycobacterium tuberculosis GN=rpsR1 PE=3 SV=1	RS181_MYCTU	Genes part of information pathways	2.41811	1.30756	0.799169	0.237233	-0.552526	0.461489	-0.0109325	0.686256	-0.228676	-0.572478	-1.05578	-1.18789	-1.60292	-0.516151	-0.0746677	-0.107797	Ribosomal_S18;Ribosomal_S18_CS		RIBOSOMALS18	RIBOSOMAL_S18				biosynthetic process;cellular biosynthetic process;cellular macromolecule biosynthetic process;cellular macromolecule metabolic process;cellular metabolic process;cellular process;cellular protein metabolic process;macromolecule biosynthetic process;macromolecule metabolic process;metabolic process;primary metabolic process;protein metabolic process;translation	binding;nucleic acid binding;RNA binding;rRNA binding;structural constituent of ribosome;structural molecule activity	cell part;cytoplasmic part;intracellular non-membrane-bounded organelle;intracellular organelle;intracellular part;macromolecular complex;non-membrane-bounded organelle;organelle;ribonucleoprotein complex;ribosome	biosynthetic process;cellular metabolic process;cellular process;macromolecule metabolic process;metabolic process;primary metabolic process;protein metabolic process;translation	cell part;intracellular non-membrane-bounded organelle;intracellular organelle;macromolecular complex;organelle;ribonucleoprotein complex;ribosome	Ribosome	Ribosomal_S18		Completeproteome;Referenceproteome;Ribonucleoprotein;Ribosomalprotein;RNA-binding;rRNA-binding	GO:0006412;GO:0008152;GO:0009058;GO:0009059;GO:0009987;GO:0019538;GO:0034645;GO:0043170;GO:0044237;GO:0044238;GO:0044249;GO:0044260;GO:0044267	GO:0003676;GO:0003723;GO:0003735;GO:0005198;GO:0005488;GO:0019843	GO:0005840;GO:0030529;GO:0032991;GO:0043226;GO:0043228;GO:0043229;GO:0043232;GO:0044424;GO:0044444;GO:0044464	GO:0006412;GO:0008152;GO:0009058;GO:0009987;GO:0019538;GO:0043170;GO:0044237;GO:0044238	GO:0005840;GO:0030529;GO:0032991;GO:0043226;GO:0043229;GO:0043232;GO:0044464	IPR001648;IPR018275	ko03010	PR00974	PS00057	30S ribosomal protein S18 1			Mycobacterium tuberculosis
Rv1641	Translation initiation factor IF-3	>sp|P65135|IF3_MYCTU Translation initiation factor IF-3 OS=Mycobacterium tuberculosis GN=infC PE=3 SV=1	IF3_MYCTU	Genes part of information pathways	1.81227	1.83459	0.507824	0.922224	-0.153754	0.405708	-0.0775136	0.56614	-1.57814	-1.17899	-0.76041	-1.10505	-0.814478	0.290848	-0.527491	-0.143777	Translation_initiation_fac_3;Translation_initiation_fac_3_C;Translation_initiation_fac_3_N;Translation_initiation_fac3_CS			IF3				growth	binding;nucleic acid binding;RNA binding;translation factor activity, nucleic acid binding;translation initiation factor activity	cell part;cytoplasm;intracellular part;membrane;plasma membrane	growth	cell part;cytoplasm;membrane;plasma membrane		IF3_C;IF3_N		Completeproteome;Cytoplasm;Initiationfactor;Proteinbiosynthesis;Referenceproteome	GO:0040007	GO:0003676;GO:0003723;GO:0003743;GO:0005488;GO:0008135	GO:0005737;GO:0005886;GO:0016020;GO:0044424;GO:0044464	GO:0040007	GO:0005737;GO:0005886;GO:0016020;GO:0044464	IPR001288;IPR019813;IPR019814;IPR019815			PS00938	Translation initiation factor IF-3			Mycobacterium tuberculosis
Rv3651	Uncharacterized protein	>tr|O06357|O06357_MYCTU Uncharacterized protein OS=Mycobacterium tuberculosis GN=MT3753 PE=4 SV=1	O06357_MYCTU	Genes conserved hypotheticals	1.80872	1.4478	1.4141	1.0205	-0.3841	0.422865	-0.280643	-0.235544	-1.80945	-0.642778	-0.392976	-0.921811	-1.156	-0.309473	-0.0495717	0.0683654										cell part;cell wall;external encapsulating structure		cell part;cell wall;external encapsulating structure				Completeproteome;Referenceproteome			GO:0005618;GO:0030312;GO:0044464		GO:0005618;GO:0030312;GO:0044464								Mycobacterium tuberculosis
Rv0710	30S ribomal protein S17	>sp|P95058|RS17_MYCTU 30S ribosomal protein S17 OS=Mycobacterium tuberculosis GN=rpsQ PE=3 SV=3	RS17_MYCTU	Genes part of information pathways	1.56392	1.95194	0.752529	0.734658	0.423449	0.0504144	0.0178269	-0.0249555	-0.999708	-1.10086	-0.708349	-0.688724	-2.00673	0.365644	-0.32739	-0.00367298	NA-bd_OB-fold;Ribosomal_S17;Ribosomal_S17_bac-type;Ribosomal_S17_CS		RIBOSOMALS17	RIBOSOMAL_S17				biosynthetic process;cellular biosynthetic process;cellular macromolecule biosynthetic process;cellular macromolecule metabolic process;cellular metabolic process;cellular process;cellular protein metabolic process;growth;macromolecule biosynthetic process;macromolecule metabolic process;metabolic process;primary metabolic process;protein metabolic process;translation	binding;nucleic acid binding;RNA binding;rRNA binding;structural constituent of ribosome;structural molecule activity	cell part;cytoplasmic part;intracellular non-membrane-bounded organelle;intracellular organelle;intracellular part;macromolecular complex;membrane;non-membrane-bounded organelle;organelle;plasma membrane;ribonucleoprotein complex;ribosome	biosynthetic process;cellular metabolic process;cellular process;growth;macromolecule metabolic process;metabolic process;primary metabolic process;protein metabolic process;translation	cell part;intracellular non-membrane-bounded organelle;intracellular organelle;macromolecular complex;membrane;organelle;plasma membrane;ribonucleoprotein complex;ribosome	Ribosome	Ribosomal_S17		Completeproteome;Referenceproteome;Ribonucleoprotein;Ribosomalprotein;RNA-binding;rRNA-binding	GO:0006412;GO:0008152;GO:0009058;GO:0009059;GO:0009987;GO:0019538;GO:0034645;GO:0040007;GO:0043170;GO:0044237;GO:0044238;GO:0044249;GO:0044260;GO:0044267	GO:0003676;GO:0003723;GO:0003735;GO:0005198;GO:0005488;GO:0019843	GO:0005840;GO:0005886;GO:0016020;GO:0030529;GO:0032991;GO:0043226;GO:0043228;GO:0043229;GO:0043232;GO:0044424;GO:0044444;GO:0044464	GO:0006412;GO:0008152;GO:0009058;GO:0009987;GO:0019538;GO:0040007;GO:0043170;GO:0044237;GO:0044238	GO:0005840;GO:0005886;GO:0016020;GO:0030529;GO:0032991;GO:0043226;GO:0043229;GO:0043232;GO:0044464	IPR000266;IPR012340;IPR019979;IPR019984	ko03010	PR00973	PS00056	30S ribosomal protein S17			Mycobacterium tuberculosis
Rv2373c	Chaperone protein DnaJ 2	>sp|P63966|DNAJ2_MYCTU Chaperone protein DnaJ 2 OS=Mycobacterium tuberculosis GN=dnaJ2 PE=3 SV=1	DNAJ2_MYCTU	virulence, detoxification and adaptation	1.96062	1.8091	0.076339	0.561215	-0.599909	0.115576	0.373225	0.151467	-1.38899	-0.624156	-1.33677	-0.856161	-1.3353	0.365105	0.308547	0.420094	DnaJ;DnaJ_C;DnaJ_domain;HSP_DnaJ_Cys-rich_dom;HSP40/DnaJ_pept-bd		JDOMAIN	DNAJ_1;DNAJ_2;ZF_CR		DnaJ		biosynthetic process;cellular biosynthetic process;cellular macromolecule biosynthetic process;cellular macromolecule metabolic process;cellular metabolic process;cellular nitrogen compound metabolic process;cellular process;cellular protein metabolic process;DNA metabolic process;DNA replication;growth;macromolecule biosynthetic process;macromolecule metabolic process;metabolic process;nitrogen …	adenyl nucleotide binding;adenyl ribonucleotide binding;ATP binding;binding;cation binding;ion binding;metal ion binding;nucleotide binding;purine nucleotide binding;purine ribonucleoside triphosphate binding;purine ribonucleotide binding;ribonucleotide binding;transition metal ion binding;zinc ion binding	cell part;cell wall;cytoplasm;external encapsulating structure;intracellular part	biosynthetic process;cellular metabolic process;cellular nitrogen compound metabolic process;cellular process;DNA metabolic process;DNA replication;growth;macromolecule metabolic process;metabolic process;nitrogen compound metabolic process;nucleobase-containing compound metabolic process;primary metabolic process;protein folding;protein metabolic process;response to abiotic stimulus;response to …	cell part;cell wall;cytoplasm;external encapsulating structure		DnaJ;DnaJ_C;DnaJ_CXXCXGXG		Chaperone;Completeproteome;Cytoplasm;DNAreplication;Metal-binding;Referenceproteome;Repeat;Stressresponse;Zinc;Zinc-finger	GO:0006139;GO:0006259;GO:0006260;GO:0006457;GO:0006807;GO:0006950;GO:0008152;GO:0009058;GO:0009059;GO:0009266;GO:0009408;GO:0009628;GO:0009987;GO:0019538;GO:0034641;GO:0034645;GO:0040007;GO:0043170;GO:0044237;GO:0044238;GO:0044249;GO:0044260;GO:0044267;GO:0050896;GO:0090304	GO:0000166;GO:0005488;GO:0005524;GO:0008270;GO:0017076;GO:0030554;GO:0032553;GO:0032555;GO:0032559;GO:0035639;GO:0043167;GO:0043169;GO:0046872;GO:0046914	GO:0005618;GO:0005737;GO:0030312;GO:0044424;GO:0044464	GO:0006139;GO:0006259;GO:0006260;GO:0006457;GO:0006807;GO:0006950;GO:0008152;GO:0009058;GO:0009408;GO:0009628;GO:0009987;GO:0019538;GO:0034641;GO:0040007;GO:0043170;GO:0044237;GO:0044238;GO:0050896	GO:0005618;GO:0005737;GO:0030312;GO:0044464	IPR001305;IPR001623;IPR002939;IPR008971;IPR012724		PR00625	PS00636;PS50076;PS51188	Chaperone protein DnaJ 2		SM00271	Mycobacterium tuberculosis
Rv0672	Acyl-CoA dehydrogenase,	>tr|O86368|O86368_MYCTU Acyl-CoA dehydrogenase, putative OS=Mycobacterium tuberculosis GN=fadE8 PE=3 SV=1	O86368_MYCTU	Genes involved in lipid metabolism	1.4649	2.21684	0.729268	1.15501	-0.104724	-0.350281	0.0148141	-0.107673	-1.72852	-0.635494	-0.984752	-0.455885	-1.02618	-0.372537	-0.181387	0.366589	AcylCo_DH/oxidase_C;AcylCoA_DH/oxidase;Acyl-CoA_DH_CS;Acyl-CoA_Oxase/DH_1;Acyl-CoA_Oxase/DH_cen-dom			ACYL_COA_DH_2					acyl-CoA dehydrogenase activity;catalytic activity;oxidoreductase activity;oxidoreductase activity, acting on the CH-CH group of donors	cell part;cell wall;external encapsulating structure		cell part;cell wall;external encapsulating structure		Acyl-CoA_dh_1;Acyl-CoA_dh_M		Completeproteome;FAD;Flavoprotein;Oxidoreductase;Referenceproteome		GO:0003824;GO:0003995;GO:0016491;GO:0016627	GO:0005618;GO:0030312;GO:0044464		GO:0005618;GO:0030312;GO:0044464	IPR006089;IPR006090;IPR006091;IPR009075;IPR009100			PS00073				Mycobacterium tuberculosis
Rv2444c	possible ribonuclease E Rne	>tr|L0TCJ5|L0TCJ5_MYCTU Possible ribonuclease E Rne OS=Mycobacterium tuberculosis GN=rne PE=4 SV=1	L0TCJ5_MYCTU	Genes part of information pathways	1.2963	2.59137	0.403934	0.570759	-0.16383	-0.326117	0.396762	0.207729	-1.36015	-0.57264	-0.600306	-0.855888	-1.49333	-0.445256	0.072681	0.277979	NA-bd_OB-fold;Rbsml_prot_S1_RNA-bd_dom;RNA-bd_AU-1/RNase_E/G;RNA-binding_domain_S1;RNase_E/G			S1		S1		cellular macromolecule metabolic process;cellular metabolic process;cellular nitrogen compound metabolic process;cellular process;macromolecule metabolic process;metabolic process;nitrogen compound metabolic process;nucleic acid metabolic process;nucleobase-containing compound metabolic process;primary metabolic process;RNA metabolic process;RNA processing	binding;catalytic activity;hydrolase activity;hydrolase activity, acting on ester bonds;nuclease activity;nucleic acid binding;ribonuclease activity;RNA binding		cellular metabolic process;cellular nitrogen compound metabolic process;cellular process;macromolecule metabolic process;metabolic process;nitrogen compound metabolic process;nucleobase-containing compound metabolic process;primary metabolic process;RNA metabolic process;RNA processing		RNA degradation	RNase_E_G;S1		Completeproteome;Referenceproteome	GO:0006139;GO:0006396;GO:0006807;GO:0008152;GO:0009987;GO:0016070;GO:0034641;GO:0043170;GO:0044237;GO:0044238;GO:0044260;GO:0090304	GO:0003676;GO:0003723;GO:0003824;GO:0004518;GO:0004540;GO:0005488;GO:0016787;GO:0016788		GO:0006139;GO:0006396;GO:0006807;GO:0008152;GO:0009987;GO:0016070;GO:0034641;GO:0043170;GO:0044237;GO:0044238		IPR003029;IPR004659;IPR012340;IPR019307;IPR022967	ko03018		PS50126			SM00316	Mycobacterium tuberculosis
Rv0352	Chaperone protein DnaJ 1	>sp|P0A548|DNAJ1_MYCTU Chaperone protein DnaJ 1 OS=Mycobacterium tuberculosis GN=dnaJ1 PE=3 SV=1	DNAJ1_MYCTU	virulence, detoxification and adaptation	1.87508	1.48133	0.760548	1.32274	-0.0143327	0.0971454	-0.191172	-0.00851645	-1.24299	-0.424854	-1.67895	-0.942931	-1.2072	0.156163	0.0116626	0.00627656	DnaJ;DnaJ_C;DnaJ_domain;DnaJ_domain_CS;HSP_DnaJ_Cys-rich_dom;HSP40/DnaJ_pept-bd		JDOMAIN	DNAJ_1;DNAJ_2;ZF_CR		DnaJ		biological regulation;biosynthetic process;cellular biosynthetic process;cellular macromolecule biosynthetic process;cellular macromolecule metabolic process;cellular metabolic process;cellular nitrogen compound metabolic process;cellular process;cellular protein metabolic process;DNA metabolic process;DNA replication;growth;macromolecule biosynthetic process;macromolecule metabolic process;metab…	adenyl nucleotide binding;adenyl ribonucleotide binding;ATP binding;binding;cation binding;ion binding;metal ion binding;nucleotide binding;purine nucleotide binding;purine ribonucleoside triphosphate binding;purine ribonucleotide binding;ribonucleotide binding;transition metal ion binding;zinc ion binding	cell part;cell wall;cytoplasm;external encapsulating structure;intracellular part;membrane;plasma membrane	biological regulation;biosynthetic process;cellular metabolic process;cellular nitrogen compound metabolic process;cellular process;DNA metabolic process;DNA replication;growth;macromolecule metabolic process;metabolic process;nitrogen compound metabolic process;nucleobase-containing compound metabolic process;primary metabolic process;protein folding;protein metabolic process;response to abiotic…	cell part;cell wall;cytoplasm;external encapsulating structure;membrane;plasma membrane		DnaJ;DnaJ_C;DnaJ_CXXCXGXG		Chaperone;Completeproteome;Cytoplasm;DNAreplication;Metal-binding;Referenceproteome;Repeat;Stressresponse;Zinc;Zinc-finger	GO:0006139;GO:0006259;GO:0006260;GO:0006457;GO:0006807;GO:0006950;GO:0008152;GO:0009058;GO:0009059;GO:0009266;GO:0009408;GO:0009628;GO:0009987;GO:0010468;GO:0019222;GO:0019538;GO:0034641;GO:0034645;GO:0040007;GO:0043170;GO:0044237;GO:0044238;GO:0044249;GO:0044260;GO:0044267;GO:0050789;GO:0050896;GO:0060255;GO:0065007;GO:0090304	GO:0000166;GO:0005488;GO:0005524;GO:0008270;GO:0017076;GO:0030554;GO:0032553;GO:0032555;GO:0032559;GO:0035639;GO:0043167;GO:0043169;GO:0046872;GO:0046914	GO:0005618;GO:0005737;GO:0005886;GO:0016020;GO:0030312;GO:0044424;GO:0044464	GO:0006139;GO:0006259;GO:0006260;GO:0006457;GO:0006807;GO:0006950;GO:0008152;GO:0009058;GO:0009408;GO:0009628;GO:0009987;GO:0019538;GO:0034641;GO:0040007;GO:0043170;GO:0044237;GO:0044238;GO:0050896;GO:0065007	GO:0005618;GO:0005737;GO:0005886;GO:0016020;GO:0030312;GO:0044464	IPR001305;IPR001623;IPR002939;IPR008971;IPR012724;IPR018253		PR00625	PS00636;PS50076;PS51188	Chaperone protein DnaJ 1		SM00271	Mycobacterium tuberculosis
Rv3417c	60 kDa chaperonin 1	>sp|P0A518|CH601_MYCTU 60 kDa chaperonin 1 OS=Mycobacterium tuberculosis GN=groEL1 PE=1 SV=1	CH601_MYCTU	virulence, detoxification and adaptation	1.48019	1.3245	0.989708	1.61002	-0.228474	-0.353092	0.421507	-0.208146	-1.28852	-0.200888	-1.222	-1.4569	-1.17424	0.417883	0.267499	-0.379041	Chaperonin_Cpn60_CS;Chaprnin_Cpn60;Cpn60/TCP-1;GroEL-like_apical_dom;GROEL-like_equatorial		CHAPERONIN60	CHAPERONINS_CPN60			3M6C	cell communication;cellular component assembly;cellular component organization;cellular component organization at cellular level;cellular component organization or biogenesis;cellular component organization or biogenesis at cellular level;cellular macromolecule metabolic process;cellular metabolic process;cellular nitrogen compound metabolic process;cellular process;cellular protein metabolic pro…	adenyl nucleotide binding;adenyl ribonucleotide binding;ATP binding;binding;DNA binding;nucleic acid binding;nucleotide binding;purine nucleotide binding;purine ribonucleoside triphosphate binding;purine ribonucleotide binding;ribonucleotide binding;single-stranded DNA binding;structure-specific DNA binding	bacterial nucleoid;cell part;cell wall;cytoplasm;external encapsulating structure;intracellular non-membrane-bounded organelle;intracellular organelle;intracellular part;membrane;non-membrane-bounded organelle;nucleoid;organelle;plasma membrane	cell communication;cellular component assembly;cellular component organization;cellular metabolic process;cellular nitrogen compound metabolic process;cellular process;DNA metabolic process;growth;macromolecular complex assembly;macromolecule metabolic process;metabolic process;nitrogen compound metabolic process;nucleobase-containing compound metabolic process;organelle organization;primary meta…	cell part;cell wall;cytoplasm;external encapsulating structure;intracellular non-membrane-bounded organelle;intracellular organelle;membrane;organelle;plasma membrane	ko05152;RNA degradation;Type I diabetes mellitus	Cpn60_TCP1		3D-structure;ATP-binding;Chaperone;Completeproteome;Cytoplasm;Nucleotide-binding;Phosphoprotein;Referenceproteome	GO:0006139;GO:0006259;GO:0006457;GO:0006461;GO:0006807;GO:0006950;GO:0006996;GO:0007154;GO:0008152;GO:0009266;GO:0009408;GO:0009605;GO:0009628;GO:0009987;GO:0009991;GO:0016043;GO:0019538;GO:0022607;GO:0031668;GO:0033554;GO:0034641;GO:0040007;GO:0042026;GO:0042262;GO:0043170;GO:0043933;GO:0044237;GO:0044238;GO:0044260;GO:0044267;GO:0050896;GO:0051259;GO:0051260;GO:0051716;GO:0065003;GO:0071496;GO:…	GO:0000166;GO:0003676;GO:0003677;GO:0003697;GO:0005488;GO:0005524;GO:0017076;GO:0030554;GO:0032553;GO:0032555;GO:0032559;GO:0035639;GO:0043566	GO:0005618;GO:0005737;GO:0005886;GO:0009295;GO:0016020;GO:0030312;GO:0043226;GO:0043228;GO:0043229;GO:0043232;GO:0043590;GO:0044424;GO:0044464	GO:0006139;GO:0006259;GO:0006457;GO:0006461;GO:0006807;GO:0006950;GO:0006996;GO:0007154;GO:0008152;GO:0009408;GO:0009605;GO:0009628;GO:0009987;GO:0009991;GO:0016043;GO:0019538;GO:0022607;GO:0034641;GO:0040007;GO:0043170;GO:0044237;GO:0044238;GO:0050896;GO:0065003	GO:0005618;GO:0005737;GO:0005886;GO:0016020;GO:0030312;GO:0043226;GO:0043229;GO:0043232;GO:0044464	IPR001844;IPR002423;IPR018370;IPR027409;IPR027413	ko03018;ko04940;ko05152	PR00298	PS00296	60 kDa chaperonin 1			Mycobacterium tuberculosis
Rv1446c	OXPP cycle protein OpcA	>tr|L0T8A4|L0T8A4_MYCTU Putative OXPP cycle protein OpcA OS=Mycobacterium tuberculosis GN=opcA PE=4 SV=1	L0T8A4_MYCTU	Genes involved in intermediary metabolism and respiration	1.11503	1.47836	1.58646	1.56778	0.230772	-0.710247	-0.241775	-0.325086	-1.31149	-0.501809	-1.42902	-0.777484	-0.491522	0.604627	0.0109124	-0.805506	G6PDH_assembly_OpcA													OpcA_G6PD_assem		Completeproteome;Referenceproteome						IPR004555							Mycobacterium tuberculosis
Rv0207c	Uncharacterized protein	>tr|L0T300|L0T300_MYCTU Uncharacterized protein OS=Mycobacterium tuberculosis GN=Rv0207c PE=4 SV=1	L0T300_MYCTU	Genes conserved hypotheticals	1.54571	1.94423	1.21893	0.436762	-0.0529331	-0.266027	1.13296	-0.255654	-0.968101	-0.583942	-0.801204	-0.294179	-1.53269	0.0865699	-0.616038	-0.994404	NYN_limkain-b1													NYN		Completeproteome;Referenceproteome						IPR021139							Mycobacterium tuberculosis
Rv3907c	PolyA polymerase	>tr|Q7D4M2|Q7D4M2_MYCTU PolyA polymerase OS=Mycobacterium tuberculosis GN=pcnB PE=4 SV=1	Q7D4M2_MYCTU	Genes part of information pathways	1.71708	0.837251	1.88484	0.461415	-1.58888	0.0771139	0.473733	0.22193	-0.777535	0.0195273	0.420352	0.182942	-0.762492	-0.891409	-1.13228	-1.14358	HD/PDEase_dom;HD_domain;PolA_pol_head_dom;tRNA_adenylyltransferase;Uncharacterised_HDIG					HDc		cellular macromolecule metabolic process;cellular metabolic process;cellular nitrogen compound metabolic process;cellular process;growth;macromolecule metabolic process;metabolic process;nitrogen compound metabolic process;nucleic acid metabolic process;nucleobase-containing compound metabolic process;primary metabolic process;RNA metabolic process;RNA processing	adenyl nucleotide binding;adenyl ribonucleotide binding;adenylyltransferase activity;ATP binding;binding;catalytic activity;cation binding;hydrolase activity;hydrolase activity, acting on ester bonds;ion binding;metal ion binding;nucleic acid binding;nucleotide binding;nucleotidyltransferase activity;phosphoric diester hydrolase activity;phosphoric ester hydrolase activity;polynucleotide adenylyl…	cell part;cell wall;external encapsulating structure;membrane;plasma membrane	cellular metabolic process;cellular nitrogen compound metabolic process;cellular process;growth;macromolecule metabolic process;metabolic process;nitrogen compound metabolic process;nucleobase-containing compound metabolic process;primary metabolic process;RNA metabolic process;RNA processing	cell part;cell wall;external encapsulating structure;membrane;plasma membrane	RNA degradation	HD;PolyA_pol		ATP-binding;Completeproteome;Nucleotide-binding;Nucleotidyltransferase;Referenceproteome;RNA-binding;Transferase	GO:0006139;GO:0006396;GO:0006807;GO:0008152;GO:0009987;GO:0016070;GO:0034641;GO:0040007;GO:0043170;GO:0044237;GO:0044238;GO:0044260;GO:0090304	GO:0000166;GO:0003676;GO:0003723;GO:0003824;GO:0004652;GO:0005488;GO:0005524;GO:0008081;GO:0016740;GO:0016772;GO:0016779;GO:0016787;GO:0016788;GO:0017076;GO:0030554;GO:0032553;GO:0032555;GO:0032559;GO:0035639;GO:0042578;GO:0043167;GO:0043169;GO:0046872;GO:0070566	GO:0005618;GO:0005886;GO:0016020;GO:0030312;GO:0044464	GO:0006139;GO:0006396;GO:0006807;GO:0008152;GO:0009987;GO:0016070;GO:0034641;GO:0040007;GO:0043170;GO:0044237;GO:0044238	GO:0005618;GO:0005886;GO:0016020;GO:0030312;GO:0044464	IPR002646;IPR003607;IPR006674;IPR006675;IPR014065	ko03018					SM00471	Mycobacterium tuberculosis
Rv3874	ESAT-6-like protein EsxB	>sp|P0A566|ESXB_MYCTU ESAT-6-like protein EsxB OS=Mycobacterium tuberculosis GN=esxB PE=1 SV=2	ESXB_MYCTU	Genes involved in cell wall and cell processes	1.4572	1.65463	1.46467	1.48881	-0.74822	-0.150073	0.373259	-0.0281075	-1.27294	-0.422123	-0.169901	-0.101689	-1.04245	-0.70339	-0.988863	-0.810807	T7SS_ESAT-6-like						3FAV	cellular process;establishment of localization;establishment of localization in cell;establishment of protein localization;multi-organism process;pathogenesis;protein secretion;protein secretion by the type VII secretion system;protein transmembrane transport;protein transport;secretion;secretion by cell;transmembrane transport;transport	binding;host cell surface binding	cell part;cell wall;external encapsulating structure;extracellular region;membrane;plasma membrane	cellular process;establishment of localization;multi-organism process;pathogenesis;protein transport;secretion;transmembrane transport;transport	cell part;cell wall;external encapsulating structure;extracellular region;membrane;plasma membrane		WXG100		3D-structure;Completeproteome;Directproteinsequencing;Referenceproteome;Secreted	GO:0006810;GO:0009306;GO:0009405;GO:0009987;GO:0015031;GO:0032940;GO:0044315;GO:0045184;GO:0046903;GO:0051234;GO:0051649;GO:0051704;GO:0055085;GO:0071806	GO:0005488;GO:0046812	GO:0005576;GO:0005618;GO:0005886;GO:0016020;GO:0030312;GO:0044464	GO:0006810;GO:0009405;GO:0009987;GO:0015031;GO:0046903;GO:0051234;GO:0051704;GO:0055085	GO:0005576;GO:0005618;GO:0005886;GO:0016020;GO:0030312;GO:0044464	IPR010310				ESAT-6-like protein EsxB			Mycobacterium tuberculosis
Rv3875	6 kDa early secretory antigenic target	>sp|P0A564|ESXA_MYCTU 6 kDa early secretory antigenic target OS=Mycobacterium tuberculosis GN=esxA PE=1 SV=2	ESXA_MYCTU	Genes involved in cell wall and cell processes	1.56628	1.29751	1.432	1.56245	-1.16577	-0.202065	0.603209	0.026616	-1.11597	-0.345162	-0.0935261	-0.113267	-0.544027	-1.12839	-0.706016	-1.07387	T7SS_ESAT-6-like						1WA8;3FAV	biological regulation;cellular process;establishment of localization;establishment of localization in cell;establishment of protein localization;interaction with host;interspecies interaction between organisms;modification by symbiont of host morphology or physiology;modification of morphology or physiology of other organism;modification of morphology or physiology of other organism involved in s…	binding;host cell surface binding	cell part;cell wall;cytoplasm;external encapsulating structure;extracellular region;intracellular part;membrane;plasma membrane	biological regulation;cellular process;establishment of localization;interspecies interaction between organisms;multi-organism process;pathogenesis;protein transport;response to biotic stimulus;response to stimulus;secretion;transmembrane transport;transport	cell part;cell wall;cytoplasm;external encapsulating structure;extracellular region;membrane;plasma membrane		WXG100		3D-structure;Completeproteome;Directproteinsequencing;Referenceproteome;Secreted	GO:0002682;GO:0002683;GO:0006810;GO:0009306;GO:0009405;GO:0009607;GO:0009966;GO:0009987;GO:0015031;GO:0023051;GO:0031347;GO:0032940;GO:0035821;GO:0044003;GO:0044068;GO:0044315;GO:0044419;GO:0045184;GO:0046903;GO:0048519;GO:0048583;GO:0048585;GO:0050776;GO:0050777;GO:0050789;GO:0050794;GO:0050896;GO:0051234;GO:0051649;GO:0051701;GO:0051704;GO:0051707;GO:0051817;GO:0052027;GO:0052031;GO:0052083;GO:…	GO:0005488;GO:0046812	GO:0005576;GO:0005618;GO:0005737;GO:0005886;GO:0016020;GO:0030312;GO:0044424;GO:0044464	GO:0006810;GO:0009405;GO:0009607;GO:0009987;GO:0015031;GO:0044419;GO:0046903;GO:0050896;GO:0051234;GO:0051704;GO:0055085;GO:0065007	GO:0005576;GO:0005618;GO:0005737;GO:0005886;GO:0016020;GO:0030312;GO:0044464	IPR010310				6 kDa early secretory antigenic target			Mycobacterium tuberculosis
Rv3248c	Adenylhomocysteinase	>sp|P60176|SAHH_MYCTU Adenosylhomocysteinase OS=Mycobacterium tuberculosis GN=ahcY PE=1 SV=2	SAHH_MYCTU	Genes involved in intermediary metabolism and respiration	1.32148	1.48909	1.6317	1.05588	-1.17621	-0.686461	0.0393254	0.783329	-1.34219	-0.0376885	-0.650857	-0.18932	-0.753196	-0.0210846	-1.3981	-0.0657019	Adenosylhomocysteinase;Ado_hCys_hydrolase_NAD-bd;NAD(P)-bd_dom;S-Ado-L-homoCys_hydrolase_CS			ADOHCYASE_1;ADOHCYASE_2		AdoHcyase;AdoHcyase_NAD	2ZIZ;2ZJ0;2ZJ1;3CE6;3DHY	adenosine metabolic process;amine catabolic process;amine metabolic process;aspartate family amino acid catabolic process;aspartate family amino acid metabolic process;carboxylic acid catabolic process;carboxylic acid metabolic process;catabolic process;cellular amine metabolic process;cellular amino acid catabolic process;cellular amino acid metabolic process;cellular catabolic process;cellular …	adenosylhomocysteinase activity;binding;catalytic activity;coenzyme binding;cofactor binding;hydrolase activity;hydrolase activity, acting on ether bonds;NAD binding;NAD+ binding;nucleotide binding;trialkylsulfonium hydrolase activity	cell part;cell wall;cytoplasmic part;cytosol;external encapsulating structure;extracellular region;intracellular part;membrane;plasma membrane	amine metabolic process;catabolic process;cellular amino acid metabolic process;cellular component assembly;cellular component organization;cellular ketone metabolic process;cellular metabolic process;cellular nitrogen compound metabolic process;cellular process;growth;heterocycle metabolic process;macromolecular complex assembly;metabolic process;nitrogen compound metabolic process;nucleobase-co…	cell part;cell wall;cytosol;external encapsulating structure;extracellular region;membrane;plasma membrane	Cysteine and methionine metabolism	AdoHcyase;AdoHcyase_NAD	ACEVEDO_LIVER_TUMOR_VS_NORMAL_ADJACENT_TISSUE_UP;ACEVEDO_NORMAL_TISSUE_ADJACENT_TO_LIVER_TUMOR_DN;ATACTGT,MIR-144;BERENJENO_TRANSFORMED_BY_RHOA_UP;BILANGES_RAPAMYCIN_SENSITIVE_VIA_TSC1_AND_TSC2;BILANGES_SERUM_SENSITIVE_GENES;BOCHKIS_FOXA2_TARGETS;BORCZUK_MALIGNANT_MESOTHELIOMA_UP;BROWN_MYELOID_CELL_DEVELOPMENT_DN;BYSTRYKH_HEMATOPOIESIS_STEM_CELL_AND_BRAIN_QTL_TRANS;BYSTRYKH_HEMATOPOIESIS_STEM_CEL…	3D-structure;Completeproteome;Cytoplasm;Hydrolase;Isopeptidebond;NAD;One-carbonmetabolism;Referenceproteome;Ublconjugation	GO:0000096;GO:0000098;GO:0006082;GO:0006139;GO:0006461;GO:0006520;GO:0006555;GO:0006730;GO:0006790;GO:0006807;GO:0008152;GO:0009056;GO:0009063;GO:0009066;GO:0009068;GO:0009087;GO:0009116;GO:0009119;GO:0009308;GO:0009310;GO:0009987;GO:0016043;GO:0016054;GO:0019752;GO:0022607;GO:0034641;GO:0040007;GO:0042180;GO:0042278;GO:0043436;GO:0043933;GO:0044106;GO:0044237;GO:0044238;GO:0044248;GO:0044273;GO:…	GO:0000166;GO:0003824;GO:0004013;GO:0005488;GO:0016787;GO:0016801;GO:0016802;GO:0048037;GO:0050662;GO:0051287;GO:0070403	GO:0005576;GO:0005618;GO:0005829;GO:0005886;GO:0016020;GO:0030312;GO:0044424;GO:0044444;GO:0044464	GO:0006082;GO:0006139;GO:0006461;GO:0006520;GO:0006730;GO:0006790;GO:0006807;GO:0008152;GO:0009056;GO:0009116;GO:0009308;GO:0009987;GO:0016043;GO:0022607;GO:0034641;GO:0040007;GO:0042180;GO:0044237;GO:0044238;GO:0044281;GO:0046483;GO:0055086;GO:0065003	GO:0005576;GO:0005618;GO:0005829;GO:0005886;GO:0016020;GO:0030312;GO:0044464	IPR000043;IPR015878;IPR016040;IPR020082	ko00270		PS00738;PS00739	Adenosylhomocysteinase		SM00996;SM00997	Mycobacterium tuberculosis
Rv3094c	Uncharacterized protein	>tr|O05773|O05773_MYCTU Uncharacterized protein OS=Mycobacterium tuberculosis GN=Rv3094c PE=4 SV=3	O05773_MYCTU	Genes conserved hypotheticals	1.42668	1.1988	1.52551	2.04961	-1.2702	-0.708483	-0.480567	-0.622584	-0.837777	-0.555713	-0.396947	0.133811	-0.87228	-0.129142	-0.543102	0.0823697	AcylCo_DH/oxidase_C;AcylCoA_DH/ox_N;AcylCoA_DH/oxidase;Acyl-CoA_DH_2_C;Acyl-CoA_DH_N;Acyl-CoA_Oxase/DH_cen-dom								acyl-CoA dehydrogenase activity;binding;catalytic activity;coenzyme binding;cofactor binding;flavin adenine dinucleotide binding;oxidoreductase activity;oxidoreductase activity, acting on the CH-CH group of donors					Acyl-CoA_dh_2;Acyl-CoA_dh_N		Completeproteome;Referenceproteome		GO:0003824;GO:0003995;GO:0005488;GO:0016491;GO:0016627;GO:0048037;GO:0050660;GO:0050662				IPR006091;IPR006092;IPR009075;IPR009100;IPR013107;IPR013786							Mycobacterium tuberculosis
Rv1844c	6-phphogluconate dehydrogenase, decarboxylating	>tr|L0TAK2|L0TAK2_MYCTU 6-phosphogluconate dehydrogenase, decarboxylating OS=Mycobacterium tuberculosis GN=gnd1 PE=3 SV=1	L0TAK2_MYCTU	Genes involved in intermediary metabolism and respiration	1.46065	1.74413	1.73176	1.34685	-1.41542	-0.304917	-0.350147	-0.511929	-0.350929	-0.557509	-0.44328	-0.52447	0.0762379	-1.07496	-0.165678	-0.660388	6PGDH_C;6PGDH_decarbox;6PGDH_NADP-bd;6PGdom_BS;6-PGluconate_DH_C-like;DH_multihelical;Fibritin/6PGD_C-extension;NAD(P)-bd_dom			6PGD				alcohol catabolic process;alcohol metabolic process;carbohydrate catabolic process;carbohydrate metabolic process;catabolic process;cellular carbohydrate catabolic process;cellular carbohydrate metabolic process;cellular metabolic process;cellular nitrogen compound metabolic process;cellular process;coenzyme metabolic process;cofactor metabolic process;glucose catabolic process;glucose metabolic …	binding;catalytic activity;coenzyme binding;cofactor binding;NADP binding;nucleotide binding;oxidoreductase activity;oxidoreductase activity, acting on CH-OH group of donors;oxidoreductase activity, acting on the CH-OH group of donors, NAD or NADP as acceptor;phosphogluconate dehydrogenase (decarboxylating) activity		alcohol metabolic process;carbohydrate metabolic process;catabolic process;cellular metabolic process;cellular nitrogen compound metabolic process;cellular process;cofactor metabolic process;heterocycle metabolic process;metabolic process;nitrogen compound metabolic process;nucleobase-containing compound metabolic process;nucleobase-containing small molecule metabolic process;nucleotide metabolic…		Glutathione metabolism;Pentose phosphate pathway	6PGD;NAD_binding_2		Completeproteome;NADP;Oxidoreductase;Pentoseshunt;Referenceproteome	GO:0005975;GO:0005996;GO:0006006;GO:0006007;GO:0006066;GO:0006098;GO:0006139;GO:0006732;GO:0006733;GO:0006739;GO:0006740;GO:0006753;GO:0006807;GO:0008152;GO:0009056;GO:0009117;GO:0009987;GO:0016052;GO:0019318;GO:0019320;GO:0019362;GO:0034641;GO:0044237;GO:0044238;GO:0044262;GO:0044275;GO:0044281;GO:0044282;GO:0046164;GO:0046365;GO:0046483;GO:0046496;GO:0051186;GO:0055086;GO:0055114;GO:0072524	GO:0000166;GO:0003824;GO:0004616;GO:0005488;GO:0016491;GO:0016614;GO:0016616;GO:0048037;GO:0050661;GO:0050662		GO:0005975;GO:0006066;GO:0006139;GO:0006807;GO:0008152;GO:0009056;GO:0009117;GO:0009987;GO:0034641;GO:0044237;GO:0044238;GO:0044281;GO:0046483;GO:0051186;GO:0055086		IPR006113;IPR006114;IPR006115;IPR006184;IPR008927;IPR012284;IPR013328;IPR016040	ko00030;ko00480		PS00461	6-phosphogluconate dehydrogenase, decarboxylating			Mycobacterium tuberculosis
Rv3865	ESX-1 secretion-associated protein EspF	>sp|P96212|ESPF_MYCTU ESX-1 secretion-associated protein EspF OS=Mycobacterium tuberculosis GN=espF PE=1 SV=1	ESPF_MYCTU	Genes involved in cell wall and cell processes	1.30349	1.71726	1.10957	2.20654	-0.175214	-0.139336	-0.217078	-0.539973	-0.713399	-0.444021	-0.509954	-0.919626	-0.382272	-0.915196	-0.451363	-0.929432	EspC									cell part;cell wall;external encapsulating structure		cell part;cell wall;external encapsulating structure		DUF2580		Completeproteome;Referenceproteome			GO:0005618;GO:0030312;GO:0044464		GO:0005618;GO:0030312;GO:0044464	IPR022536				ESX-1 secretion-associated protein EspF			Mycobacterium tuberculosis
Rv2971	Uncharacterized oxidoreductase Rv2971/MT3049	>sp|P95124|Y2971_MYCTU Uncharacterized oxidoreductase Rv2971/MT3049 OS=Mycobacterium tuberculosis GN=Rv2971 PE=3 SV=2	Y2971_MYCTU	Genes involved in intermediary metabolism and respiration	1.63004	1.55866	1.57734	1.46573	0.00147458	-0.196947	0.00385457	0.0785229	-0.901209	-0.364647	-0.681677	-0.584936	-1.31413	-0.672553	-0.695441	-0.904071	Aldo/ket_red;Aldo/ket_reductase_CS;Aldo/keto_reductase_subgr;NADP_OxRdtase_dom		ALDKETRDTASE	ALDOKETO_REDUCTASE_1;ALDOKETO_REDUCTASE_2;ALDOKETO_REDUCTASE_3				growth	catalytic activity;oxidoreductase activity	cell part;cell wall;external encapsulating structure;membrane;plasma membrane	growth	cell part;cell wall;external encapsulating structure;membrane;plasma membrane		Aldo_ket_red		Completeproteome;Oxidoreductase;Referenceproteome	GO:0040007	GO:0003824;GO:0016491	GO:0005618;GO:0005886;GO:0016020;GO:0030312;GO:0044464	GO:0040007	GO:0005618;GO:0005886;GO:0016020;GO:0030312;GO:0044464	IPR001395;IPR018170;IPR020471;IPR023210		PR00069	PS00062;PS00063;PS00798	Uncharacterized oxidoreductase Rv2971/MT3049			Mycobacterium tuberculosis
Rv0020c	FHA domain-containing protein FhaA	>sp|P71590|FHAA_MYCTU FHA domain-containing protein FhaA OS=Mycobacterium tuberculosis GN=fhaA PE=1 SV=1	FHAA_MYCTU	Regulatory proteins	1.77814	1.60219	1.22023	1.56921	0.263321	-0.274258	0.183625	-0.384984	-0.807614	-1.14257	-0.84541	-0.94049	-0.924067	-0.364046	-0.55171	-0.381561	DUF3662;FHA_dom;SMAD_FHA_domain			FHA_DOMAIN		FHA	2LC0;2LC1;3OUN;3PO8;3POA			cell part;cell wall;cytoplasmic part;cytosol;external encapsulating structure;intracellular part		cell part;cell wall;cytosol;external encapsulating structure		DUF3662;FHA		3D-structure;Completeproteome;Cytoplasm;Phosphoprotein;Referenceproteome			GO:0005618;GO:0005829;GO:0030312;GO:0044424;GO:0044444;GO:0044464		GO:0005618;GO:0005829;GO:0030312;GO:0044464	IPR000253;IPR008984;IPR022128			PS50006	FHA domain-containing protein FhaA		SM00240	Mycobacterium tuberculosis
Rv0475	Heparin-binding hemagglutinin	>sp|P0A5P6|HBHA_MYCTU Heparin-binding hemagglutinin OS=Mycobacterium tuberculosis GN=hbhA PE=1 SV=2	HBHA_MYCTU	Genes involved in cell wall and cell processes	1.8525	2.10889	1.08959	1.34477	-0.0859623	-0.416394	-0.324493	-0.268233	-0.83587	-0.883513	-0.862412	-0.742157	-0.469697	-0.442539	-0.460239	-0.604236	Haemagglutinin_heparin-bd_bac							biological adhesion;biological regulation;cell adhesion;cell-cell adhesion;cellular process;heterophilic cell-cell adhesion;interaction with host;interspecies interaction between organisms;modification by symbiont of host morphology or physiology;modification of morphology or physiology of other organism;modification of morphology or physiology of other organism involved in symbiotic interaction;…	binding;carbohydrate binding;glycosaminoglycan binding;heparin binding;pattern binding;polysaccharide binding	cell part;cell surface;cell wall;cytoplasmic part;cytosol;external encapsulating structure;intracellular part;membrane;plasma membrane	biological adhesion;biological regulation;cell adhesion;cellular process;interspecies interaction between organisms;multi-organism process;pathogenesis;regulation of transport	cell part;cell surface;cell wall;cytosol;external encapsulating structure;membrane;plasma membrane				Celladhesion;Completeproteome;Directproteinsequencing;Glycoprotein;Hemagglutinin;Heparin-binding;Referenceproteome;Virulence	GO:0007155;GO:0007157;GO:0009405;GO:0009987;GO:0016337;GO:0022610;GO:0030100;GO:0032879;GO:0035821;GO:0044003;GO:0044068;GO:0044077;GO:0044078;GO:0044419;GO:0045807;GO:0048259;GO:0048260;GO:0048518;GO:0048522;GO:0050789;GO:0050794;GO:0051049;GO:0051050;GO:0051128;GO:0051130;GO:0051701;GO:0051704;GO:0051817;GO:0060627;GO:0065007;GO:0065008	GO:0001871;GO:0005488;GO:0005539;GO:0008201;GO:0030246;GO:0030247	GO:0005618;GO:0005829;GO:0005886;GO:0009986;GO:0016020;GO:0030312;GO:0044424;GO:0044444;GO:0044464	GO:0007155;GO:0009405;GO:0009987;GO:0022610;GO:0044419;GO:0051049;GO:0051704;GO:0065007	GO:0005618;GO:0005829;GO:0005886;GO:0009986;GO:0016020;GO:0030312;GO:0044464	IPR020340				Heparin-binding hemagglutinin			Mycobacterium tuberculosis
Rv3213c	possible SOJ/para-related protein	>tr|L0TEY5|L0TEY5_MYCTU Possible SOJ/para-related protein OS=Mycobacterium tuberculosis GN=Rv3213c PE=4 SV=1	L0TEY5_MYCTU	Genes involved in cell wall and cell processes	2.10204	1.66081	1.30694	1.35936	0.0276998	-0.434148	-0.606309	-0.787637	-0.385893	-0.77858	-0.642648	-0.92263	-0.478727	-0.144106	-0.694521	-0.581649	CobQ/CobB/MinD/ParA_Nub-bd_dom;P-loop_NTPase													CbiA		Completeproteome;Referenceproteome						IPR002586;IPR027417							Mycobacterium tuberculosis
Rv3879c	ESX-1 secretion-associated protein EspK	>sp|O69743|ESPK_MYCTU ESX-1 secretion-associated protein EspK OS=Mycobacterium tuberculosis GN=espK PE=1 SV=1	ESPK_MYCTU	Genes involved in cell wall and cell processes	1.12156	2.47599	1.22402	1.44515	-0.542245	-0.439197	-0.325944	-0.428909	-0.841936	-0.625283	-0.765532	-0.501172	-1.03287	-0.244468	-0.416668	-0.102496										cell part;cytoplasmic part;cytosol;intracellular part;membrane;plasma membrane		cell part;cytosol;membrane;plasma membrane				Completeproteome;Cytoplasm;Referenceproteome			GO:0005829;GO:0005886;GO:0016020;GO:0044424;GO:0044444;GO:0044464		GO:0005829;GO:0005886;GO:0016020;GO:0044464					ESX-1 secretion-associated protein EspK			Mycobacterium tuberculosis
Rv3878	ESX-1 secretion-associated protein EspJ	>sp|O69742|ESPJ_MYCTU ESX-1 secretion-associated protein EspJ OS=Mycobacterium tuberculosis GN=espJ PE=4 SV=1	ESPJ_MYCTU	Genes involved in cell wall and cell processes	1.48629	1.91918	1.32299	1.70352	-0.646574	-0.0909421	-0.614435	-0.770362	-0.523745	-0.131848	-0.705693	-0.363396	-1.00384	-0.103065	-0.625865	-0.852225								multi-organism process;pathogenesis			multi-organism process;pathogenesis					Completeproteome;Referenceproteome;Virulence	GO:0009405;GO:0051704			GO:0009405;GO:0051704						ESX-1 secretion-associated protein EspJ			Mycobacterium tuberculosis
Rv1731	succinate-semialdehyde dehydrogenase [NADP(+)] 2	>sp|P96417|GABD2_MYCTU Putative succinate-semialdehyde dehydrogenase [NADP(+)] 2 OS=Mycobacterium tuberculosis GN=gabD2 PE=1 SV=3	GABD2_MYCTU	Genes involved in intermediary metabolism and respiration	1.69569	1.68544	1.68053	1.39033	-1.30436	-0.568194	-0.538785	-0.45745	-0.251847	-0.283409	-0.366935	-0.558406	-0.968936	-0.244155	-0.436221	-0.473302	Ald_DH/histidinol_DH;Ald_DH_C;Ald_DH_CS;Ald_DH_N;Aldehyde_DH_dom			ALDEHYDE_DEHYDR_CYS;ALDEHYDE_DEHYDR_GLU				acetyl-CoA catabolic process;acetyl-CoA metabolic process;catabolic process;cellular catabolic process;cellular metabolic process;cellular process;coenzyme catabolic process;coenzyme metabolic process;cofactor catabolic process;cofactor metabolic process;metabolic process;tricarboxylic acid cycle	catalytic activity;oxidoreductase activity;oxidoreductase activity, acting on the aldehyde or oxo group of donors;oxidoreductase activity, acting on the aldehyde or oxo group of donors, NAD or NADP as acceptor;succinate-semialdehyde dehydrogenase [NAD(P)+] activity	cell part;membrane;plasma membrane	catabolic process;cellular metabolic process;cellular process;cofactor metabolic process;metabolic process	cell part;membrane;plasma membrane	Alanine, aspartate and glutamate metabolism;Butanoate metabolism;Tyrosine metabolism	Aldedh		Completeproteome;NADP;Oxidoreductase;Referenceproteome	GO:0006084;GO:0006099;GO:0006732;GO:0008152;GO:0009056;GO:0009109;GO:0009987;GO:0044237;GO:0044248;GO:0046356;GO:0051186;GO:0051187	GO:0003824;GO:0009013;GO:0016491;GO:0016620;GO:0016903	GO:0005886;GO:0016020;GO:0044464	GO:0008152;GO:0009056;GO:0009987;GO:0044237;GO:0051186	GO:0005886;GO:0016020;GO:0044464	IPR015590;IPR016160;IPR016161;IPR016162;IPR016163	ko00250;ko00350;ko00650		PS00070;PS00687	Putative succinate-semialdehyde dehydrogenase [NADP(+)] 2			Mycobacterium tuberculosis
Rv0491	Sensory transduction protein regX3	>sp|Q11156|REGX3_MYCTU Sensory transduction protein regX3 OS=Mycobacterium tuberculosis GN=regX3 PE=1 SV=1	REGX3_MYCTU	Regulatory proteins	1.25447	1.86241	1.59036	1.70312	-0.312529	-0.496596	-0.692428	-0.228104	-0.5563	-0.581881	0.12945	-0.623448	-0.644372	-0.5571	-0.634326	-1.21272	CheY-like_superfamily;Sig_transdc_resp-reg_C;Sig_transdc_resp-reg_C-effctor;Sig_transdc_resp-reg_receiver;WHTH_DNA-bd_dom			RESPONSE_REGULATORY		REC;Trans_reg_C	2OQR	biological regulation;biosynthetic process;cellular biosynthetic process;cellular macromolecule biosynthetic process;cellular macromolecule metabolic process;cellular metabolic process;cellular nitrogen compound metabolic process;cellular process;cellular response to stimulus;intracellular signal transduction;macromolecule biosynthetic process;macromolecule metabolic process;metabolic process;mul…	binding;DNA binding;molecular transducer activity;nucleic acid binding;signal transducer activity;two-component response regulator activity		biological regulation;biosynthetic process;cellular metabolic process;cellular nitrogen compound metabolic process;cellular process;macromolecule metabolic process;metabolic process;multi-organism process;nitrogen compound metabolic process;nucleobase-containing compound metabolic process;pathogenesis;primary metabolic process;response to stimulus;RNA metabolic process;signal transduction		Two-component system	Response_reg;Trans_reg_C		3D-structure;Completeproteome;DNA-binding;Phosphoprotein;Referenceproteome;Transcription;Transcriptionregulation;Two-componentregulatorysystem	GO:0006139;GO:0006351;GO:0006355;GO:0006807;GO:0007165;GO:0008152;GO:0009058;GO:0009059;GO:0009405;GO:0009889;GO:0009987;GO:0010468;GO:0010556;GO:0010565;GO:0016070;GO:0019216;GO:0019217;GO:0019219;GO:0019220;GO:0019222;GO:0031323;GO:0031326;GO:0032774;GO:0034641;GO:0034645;GO:0035556;GO:0043170;GO:0044237;GO:0044238;GO:0044249;GO:0044260;GO:0048583;GO:0050789;GO:0050794;GO:0050896;GO:0051171;GO:…	GO:0000156;GO:0003676;GO:0003677;GO:0004871;GO:0005488;GO:0060089		GO:0006139;GO:0006807;GO:0007165;GO:0008152;GO:0009058;GO:0009405;GO:0009987;GO:0016070;GO:0034641;GO:0043170;GO:0044237;GO:0044238;GO:0050896;GO:0051704;GO:0065007		IPR001789;IPR001867;IPR011006;IPR011991;IPR016032	ko02020		PS50110	Sensory transduction protein regX3		SM00448;SM00862	Mycobacterium tuberculosis
Rv2989	transcriptional regulatory protein	>tr|O53238|O53238_MYCTU Probable transcriptional regulatory protein OS=Mycobacterium tuberculosis GN=Rv2989 PE=4 SV=3	O53238_MYCTU	Regulatory proteins	1.73677	1.48317	1.56127	1.73908	-0.525245	-0.578326	-0.609907	-0.0782772	-1.03636	-0.565348	-0.43598	-0.185026	-0.924448	-0.427474	-0.655684	-0.498211	Tscrpt_reg_IclR_C;Tscrpt_reg_IclR_N;WHTH_DNA-bd_dom			HTH_ICLR;ICLR_ED		HTH_ICLR		biological regulation;regulation of biological process;regulation of biosynthetic process;regulation of cellular biosynthetic process;regulation of cellular macromolecule biosynthetic process;regulation of cellular metabolic process;regulation of cellular process;regulation of gene expression;regulation of macromolecule biosynthetic process;regulation of macromolecule metabolic process;regulation…	binding;DNA binding;nucleic acid binding	cell part;membrane;plasma membrane	biological regulation	cell part;membrane;plasma membrane		HTH_IclR;IclR		Completeproteome;Referenceproteome	GO:0006355;GO:0009889;GO:0010468;GO:0010556;GO:0019219;GO:0019222;GO:0031323;GO:0031326;GO:0050789;GO:0050794;GO:0051171;GO:0051252;GO:0060255;GO:0065007;GO:0080090;GO:2000112	GO:0003676;GO:0003677;GO:0005488	GO:0005886;GO:0016020;GO:0044464	GO:0065007	GO:0005886;GO:0016020;GO:0044464	IPR005471;IPR011991;IPR014757			PS51077;PS51078			SM00346	Mycobacterium tuberculosis
Rv2988c	3-isopropylmalate dehydratase large subunit	>sp|O53237|LEUC_MYCTU 3-isopropylmalate dehydratase large subunit OS=Mycobacterium tuberculosis GN=leuC PE=3 SV=1	LEUC_MYCTU	Genes involved in intermediary metabolism and respiration	1.54404	1.81763	1.59882	1.49474	-0.734132	-0.582559	-0.243544	-0.0572713	-0.849562	-0.912209	-0.522536	-0.60196	-0.833335	-0.355589	-0.00720691	-0.755335	3-IsopropMal_deHydase_lsu;Acnase/IPM_dHydase_lsu_aba_1/3;Acoase/IPM_deHydtase;Acoase/IPM_deHydtase_lsu_aba;Aconitase/IPMdHydase_lsu_aba_2;Aconitase_4Fe-4S_BS		ACONITASE	ACONITASE_1;ACONITASE_2				amine biosynthetic process;amine metabolic process;biosynthetic process;branched chain family amino acid biosynthetic process;branched chain family amino acid metabolic process;carboxylic acid biosynthetic process;carboxylic acid metabolic process;cellular amine metabolic process;cellular amino acid biosynthetic process;cellular amino acid metabolic process;cellular biosynthetic process;cellular …	3-isopropylmalate dehydratase activity;4 iron, 4 sulfur cluster binding;binding;carbon-oxygen lyase activity;catalytic activity;cation binding;hydro-lyase activity;ion binding;iron-sulfur cluster binding;lyase activity;metal cluster binding;metal ion binding	cell part;cell wall;external encapsulating structure	amine metabolic process;biosynthetic process;cellular amino acid metabolic process;cellular ketone metabolic process;cellular metabolic process;cellular nitrogen compound metabolic process;cellular process;metabolic process;nitrogen compound metabolic process;organic acid metabolic process;primary metabolic process;small molecule metabolic process	cell part;cell wall;external encapsulating structure	C5-Branched dibasic acid metabolism;Valine, leucine and isoleucine biosynthesis	Aconitase		4Fe-4S;Amino-acidbiosynthesis;Branched-chainaminoacidbiosynthesis;Completeproteome;Iron;Iron-sulfur;Leucinebiosynthesis;Lyase;Metal-binding;Referenceproteome	GO:0006082;GO:0006520;GO:0006551;GO:0006807;GO:0008152;GO:0008652;GO:0009058;GO:0009081;GO:0009082;GO:0009098;GO:0009308;GO:0009309;GO:0009987;GO:0016053;GO:0019752;GO:0034641;GO:0042180;GO:0043436;GO:0044106;GO:0044237;GO:0044238;GO:0044249;GO:0044271;GO:0044281;GO:0044283;GO:0046394	GO:0003824;GO:0003861;GO:0005488;GO:0016829;GO:0016835;GO:0016836;GO:0043167;GO:0043169;GO:0046872;GO:0051536;GO:0051539;GO:0051540	GO:0005618;GO:0030312;GO:0044464	GO:0006082;GO:0006520;GO:0006807;GO:0008152;GO:0009058;GO:0009308;GO:0009987;GO:0034641;GO:0042180;GO:0044237;GO:0044238;GO:0044281	GO:0005618;GO:0030312;GO:0044464	IPR001030;IPR004430;IPR015931;IPR015932;IPR015937;IPR018136	ko00290;ko00660	PR00415	PS00450;PS01244	3-isopropylmalate dehydratase large subunit			Mycobacterium tuberculosis
Rv2987c	3-isopropylmalate dehydratase small subunit	>sp|P65277|LEUD_MYCTU 3-isopropylmalate dehydratase small subunit OS=Mycobacterium tuberculosis GN=leuD PE=1 SV=1	LEUD_MYCTU	Genes involved in intermediary metabolism and respiration	1.50824	1.78602	1.72539	1.60925	-0.776487	-0.641285	-0.411686	-0.434269	-0.784316	-0.526139	-0.407812	-0.635897	-0.200613	-0.581017	-0.603584	-0.625802	3-IsopropMal_deHydase_ssu;Acoase/IPM_deHydtase;Aconitase/3IPM_dehydase_swvl;AconitaseA/IPMdHydase_ssu_swvl						3H5E;3H5H;3H5J	amine biosynthetic process;amine metabolic process;biosynthetic process;branched chain family amino acid biosynthetic process;branched chain family amino acid metabolic process;carboxylic acid biosynthetic process;carboxylic acid metabolic process;cellular amine metabolic process;cellular amino acid biosynthetic process;cellular amino acid metabolic process;cellular biosynthetic process;cellular …	3-isopropylmalate dehydratase activity;carbon-oxygen lyase activity;catalytic activity;hydro-lyase activity;lyase activity	3-isopropylmalate dehydratase complex;cell part;cytoplasmic part;cytosolic part;intracellular part;macromolecular complex;membrane;plasma membrane;protein complex	amine metabolic process;biosynthetic process;cellular amino acid metabolic process;cellular ketone metabolic process;cellular metabolic process;cellular nitrogen compound metabolic process;cellular process;growth;metabolic process;nitrogen compound metabolic process;organic acid metabolic process;primary metabolic process;small molecule metabolic process	cell part;macromolecular complex;membrane;plasma membrane;protein complex	C5-Branched dibasic acid metabolism;Valine, leucine and isoleucine biosynthesis	Aconitase_C		3D-structure;Amino-acidbiosynthesis;Branched-chainaminoacidbiosynthesis;Completeproteome;Isopeptidebond;Leucinebiosynthesis;Lyase;Referenceproteome;Ublconjugation	GO:0006082;GO:0006520;GO:0006551;GO:0006807;GO:0008152;GO:0008652;GO:0009058;GO:0009081;GO:0009082;GO:0009098;GO:0009308;GO:0009309;GO:0009987;GO:0016053;GO:0019752;GO:0034641;GO:0040007;GO:0042180;GO:0043436;GO:0044106;GO:0044237;GO:0044238;GO:0044249;GO:0044271;GO:0044281;GO:0044283;GO:0046394	GO:0003824;GO:0003861;GO:0016829;GO:0016835;GO:0016836	GO:0005886;GO:0009316;GO:0016020;GO:0032991;GO:0043234;GO:0044424;GO:0044444;GO:0044445;GO:0044464	GO:0006082;GO:0006520;GO:0006807;GO:0008152;GO:0009058;GO:0009308;GO:0009987;GO:0034641;GO:0040007;GO:0042180;GO:0044237;GO:0044238;GO:0044281	GO:0005886;GO:0016020;GO:0032991;GO:0043234;GO:0044464	IPR000573;IPR004431;IPR015928;IPR015937	ko00290;ko00660			3-isopropylmalate dehydratase small subunit			Mycobacterium tuberculosis
Rv0958	possible magnesium chelatase	>tr|L0T5E7|L0T5E7_MYCTU Possible magnesium chelatase OS=Mycobacterium tuberculosis GN=Rv0958 PE=4 SV=1	L0T5E7_MYCTU	Genes involved in intermediary metabolism and respiration	1.39955	2.04467	1.95852	1.12138	-0.645748	-0.640874	-0.518981	-0.271435	-0.583321	-0.496222	-0.512423	-0.429458	-0.763216	-0.365232	-0.594895	-0.702318	P-loop_NTPase;Sigma_54_int							biological regulation;regulation of biological process;regulation of biosynthetic process;regulation of cellular biosynthetic process;regulation of cellular macromolecule biosynthetic process;regulation of cellular metabolic process;regulation of cellular process;regulation of gene expression;regulation of macromolecule biosynthetic process;regulation of macromolecule metabolic process;regulation…	adenyl nucleotide binding;adenyl ribonucleotide binding;ATP binding;binding;nucleotide binding;purine nucleotide binding;purine ribonucleoside triphosphate binding;purine ribonucleotide binding;ribonucleotide binding		biological regulation		Porphyrin and chlorophyll metabolism	Sigma54_activat		Completeproteome;Referenceproteome	GO:0006355;GO:0009889;GO:0010468;GO:0010556;GO:0019219;GO:0019222;GO:0031323;GO:0031326;GO:0050789;GO:0050794;GO:0051171;GO:0051252;GO:0060255;GO:0065007;GO:0080090;GO:2000112	GO:0000166;GO:0005488;GO:0005524;GO:0017076;GO:0030554;GO:0032553;GO:0032555;GO:0032559;GO:0035639		GO:0065007		IPR002078;IPR027417	ko00860						Mycobacterium tuberculosis
Rv1240	Malate dehydrogenase	>sp|P0A5J6|MDH_MYCTU Malate dehydrogenase OS=Mycobacterium tuberculosis GN=mdh PE=3 SV=1	MDH_MYCTU	Genes involved in intermediary metabolism and respiration	2.61367	1.49953	0.729789	0.962089	-0.106417	-0.561217	0.032293	-0.765622	-0.737951	-0.189583	-0.897416	-0.181971	-1.16685	-0.588917	0.00744923	-0.648877	Lactate/malate_DH_C;Lactate/malate_DH_N;Lactate_DH/Glyco_Ohase_4_C;L-lactate/malate_DH;Malate_DH_AS;Malate_DH_type2;NAD(P)-bd_dom			MDH				acetyl-CoA catabolic process;acetyl-CoA metabolic process;carbohydrate metabolic process;carboxylic acid metabolic process;catabolic process;cellular carbohydrate metabolic process;cellular catabolic process;cellular ketone metabolic process;cellular metabolic process;cellular process;coenzyme catabolic process;coenzyme metabolic process;cofactor catabolic process;cofactor metabolic process;dicar…	catalytic activity;L-malate dehydrogenase activity;malate dehydrogenase activity;oxidoreductase activity;oxidoreductase activity, acting on CH-OH group of donors;oxidoreductase activity, acting on the CH-OH group of donors, NAD or NADP as acceptor	cell part;cell wall;cytoplasmic part;cytosol;external encapsulating structure;intracellular part;membrane;plasma membrane	carbohydrate metabolic process;catabolic process;cellular ketone metabolic process;cellular metabolic process;cellular process;cofactor metabolic process;metabolic process;organic acid metabolic process;primary metabolic process;small molecule metabolic process	cell part;cell wall;cytosol;external encapsulating structure;membrane;plasma membrane	Carbon fixation in photosynthetic organisms;Carbon fixation pathways in prokaryotes;Citrate cycle (TCA cycle);Glyoxylate and dicarboxylate metabolism;Methane metabolism;Pyruvate metabolism	Ldh_1_C;Ldh_1_N		Completeproteome;NAD;Oxidoreductase;Referenceproteome;Tricarboxylicacidcycle	GO:0005975;GO:0006082;GO:0006084;GO:0006099;GO:0006108;GO:0006732;GO:0008152;GO:0009056;GO:0009109;GO:0009987;GO:0019752;GO:0042180;GO:0043436;GO:0043648;GO:0044237;GO:0044238;GO:0044248;GO:0044262;GO:0044281;GO:0046356;GO:0051186;GO:0051187	GO:0003824;GO:0016491;GO:0016614;GO:0016615;GO:0016616;GO:0030060	GO:0005618;GO:0005829;GO:0005886;GO:0016020;GO:0030312;GO:0044424;GO:0044444;GO:0044464	GO:0005975;GO:0006082;GO:0008152;GO:0009056;GO:0009987;GO:0042180;GO:0044237;GO:0044238;GO:0044281;GO:0051186	GO:0005618;GO:0005829;GO:0005886;GO:0016020;GO:0030312;GO:0044464	IPR001236;IPR001252;IPR001557;IPR010945;IPR015955;IPR016040;IPR022383	ko00020;ko00620;ko00630;ko00680;ko00710;ko00720		PS00068	Malate dehydrogenase			Mycobacterium tuberculosis
Rv2928	thioesterase TesA	>sp|P63460|TESA_MYCTU Probable thioesterase TesA OS=Mycobacterium tuberculosis GN=tesA PE=3 SV=1	TESA_MYCTU	Genes involved in lipid metabolism	2.38593	1.82977	0.874206	0.329536	0.0867285	-0.798213	-0.741126	-0.695252	-0.868599	0.708561	-0.810514	-0.543658	-0.702654	0.0729126	-0.38312	-0.74451	TEII;Thioesterase							biological regulation;biosynthetic process;cellular component assembly;cellular component assembly at cellular level;cellular component organization;cellular component organization at cellular level;cellular component organization or biogenesis;cellular component organization or biogenesis at cellular level;cellular process;DIM/DIP cell wall layer assembly;interaction with host;interspecies inter…	catalytic activity;hydrolase activity;hydrolase activity, acting on ester bonds	cell part;membrane;plasma membrane	biological regulation;biosynthetic process;cellular component assembly;cellular component organization;cellular process;interspecies interaction between organisms;lipid metabolic process;metabolic process;multi-organism process;primary metabolic process;response to biotic stimulus;response to stimulus	cell part;membrane;plasma membrane		Thioesterase		Completeproteome;Hydrolase;Referenceproteome	GO:0002682;GO:0002683;GO:0006629;GO:0008152;GO:0008610;GO:0009058;GO:0009607;GO:0009987;GO:0016043;GO:0022607;GO:0031347;GO:0035821;GO:0044003;GO:0044238;GO:0044419;GO:0048519;GO:0048583;GO:0048585;GO:0050776;GO:0050777;GO:0050789;GO:0050896;GO:0051701;GO:0051704;GO:0051707;GO:0051817;GO:0052031;GO:0052173;GO:0052200;GO:0052255;GO:0052552;GO:0052553;GO:0052561;GO:0052562;GO:0052564;GO:0052572;GO:…	GO:0003824;GO:0016787;GO:0016788	GO:0005886;GO:0016020;GO:0044464	GO:0006629;GO:0008152;GO:0009058;GO:0009607;GO:0009987;GO:0016043;GO:0022607;GO:0044238;GO:0044419;GO:0050896;GO:0051704;GO:0065007	GO:0005886;GO:0016020;GO:0044464	IPR001031;IPR012223				Probable thioesterase TesA			Mycobacterium tuberculosis
Rv1579c	PhiRv1 phage protein	>tr|L7N5V0|L7N5V0_MYCTU Probable PhiRv1 phage protein OS=Mycobacterium tuberculosis GN=MT3573.6 PE=4 SV=1	L7N5V0_MYCTU	Insertion seqs and phages	2.11358	2.12285	0.628362	0.96438	-0.671638	-0.210337	-1.10318	-1.01547	-0.464065	0.34608	-0.48282	-0.350289	-0.355884	-0.672653	-0.0197969	-0.829118																Completeproteome;Referenceproteome													Mycobacterium tuberculosis
[truncated: 30 more rows]
[truncated: 11 more columns]
