# Supplementary material for: Comparative Proteomic Analyses of Avirulent, Virulent, and Clinical Strains of Mycobacterium tuberculosis Identify Strain-specific Patterns
Source: J Biol Chem. 2016 May 5;291(27):14257–73. doi: 10.1074/jbc.M115.666123 (PMC4933181; doi:10.1074/jbc.M115.666123)
Supplement: Supplemental Data [file 10.1074_M115.666123_jbc.M115.666123-7.xlsx]

## Sheet: variation protein expression
Supplementary Table 7 : Summary statistics of 257 ANOVA significant proteins. Mean, median and standard deviation among the replicates of each strain are represented.
Gene names	Protein names	Fasta headers	UniProt names	Functional category tuberculist	JAL3	JAL4	JAL2	JAL1	Mean	Median	Standard deviation	BND4	BND3	BND2	BND1	Mean	Median	Standard deviation	Ra4	Ra2	Ra3	Ra1	Mean	Median	Standard deviation	Rv4	Rv3	Rv2	Rv1	Mean	Median	Standard deviation
Rv1695	Inorganic polyphphate/ATP-NAD kinase	>sp|P0A5S6|PPNK_MYCTU Inorganic polyphosphate/ATP-NAD kinase OS=Mycobacterium tuberculosis GN=ppnK PE=1 SV=1	PPNK_MYCTU	Genes involved in intermediary metabolism and respiration	-0.834857	-0.851258	-1.64433	-1.41042	-1.18522	-1.13084	0.406523	0.85216	0.850245	0.937041	0.715573	0.838755	0.851202	0.0915526	0.668489	-0.749935	-1.31634	-0.612783	-0.502642	-0.681359	0.838041	0.753905	0.854071	1.01979	0.768634	0.8491	0.811353	0.122061
Rv1794	Conserved protein	>tr|L7N4S5|L7N4S5_MYCTU Conserved protein OS=Mycobacterium tuberculosis GN=MT1843 PE=4 SV=1	L7N4S5_MYCTU	Genes conserved hypotheticals	-0.471966	-1.70697	-1.01964	-1.1957	-1.09857	-1.10767	0.509394	1.54528	0.319177	0.803324	0.680386	0.837042	0.741855	0.514931	0.88062	-0.521129	-1.36604	-0.72541	-0.43299	-0.623269	0.946825	0.698041	0.581082	1.20136	0.297597	0.69452	0.639562	0.37741
Rv3270	manganese/zinc-exporting P-type ATPase	>sp|P0A502|CTPC_MYCTU Probable manganese/zinc-exporting P-type ATPase OS=Mycobacterium tuberculosis GN=ctpC PE=3 SV=1	CTPC_MYCTU	Genes involved in cell wall and cell processes	0.105935	-2.51765	-0.749519	-0.472144	-0.908344	-0.610831	1.1305	-1.24302	0.286371	0.155074	-0.30459	-0.276541	-0.074758	0.692346	1.10857	1.07652	1.40768	1.27423	1.21675	1.1914	0.153976	0.059007	0.0407423	0.107296	-0.334511	-0.0318664	0.0498747	0.203707
Rv1126c	Conserved protein	>tr|L7N622|L7N622_MYCTU Conserved protein OS=Mycobacterium tuberculosis GN=MT1158 PE=4 SV=1	L7N622_MYCTU	Genes conserved hypotheticals	-1.15171	-0.331476	-1.11824	-1.2267	-0.957031	-1.13498	0.419495	-0.436678	-0.921664	-0.889947	-0.278451	-0.631685	-0.663312	0.323311	0.795199	0.982926	0.956654	-0.168733	0.641511	0.875926	0.546502	2.14918	-0.0732467	1.22065	0.492226	0.947202	0.856438	0.960528
Rv2888c	amidase AmiC	>sp|P63494|AMI3_MYCTU Putative amidase AmiC OS=Mycobacterium tuberculosis GN=amiC PE=3 SV=1	AMI3_MYCTU	Genes involved in intermediary metabolism and respiration	-1.70716	-1.18044	-0.482023	-1.0702	-1.10996	-1.12532	0.502494	-0.730391	-0.883225	0.0967808	-0.249172	-0.441502	-0.489782	0.44919	1.03574	1.86904	1.29263	1.22166	1.35477	1.25714	0.359552	0.0667383	0.344584	0.13127	0.244165	0.196689	0.187718	0.122874
Rv3667	Acetyl-coenzyme A synthetase	>sp|O69635|ACSA_MYCTU Acetyl-coenzyme A synthetase OS=Mycobacterium tuberculosis GN=acsA PE=1 SV=1	ACSA_MYCTU	Genes involved in lipid metabolism	-1.31019	-0.825502	-0.848918	-2.19763	-1.29556	-1.07955	0.641454	-0.0903341	-0.242467	0.0677439	-0.560721	-0.206445	-0.166401	0.267999	1.23837	1.78021	0.317518	1.05789	1.0985	1.14813	0.604393	0.319276	0.646567	0.404728	0.243458	0.403507	0.362002	0.174919
Rv1650	Phenylalanine--tRNA ligase beta subunit	>sp|P94985|SYFB_MYCTU Phenylalanine--tRNA ligase beta subunit OS=Mycobacterium tuberculosis GN=pheT PE=3 SV=1	SYFB_MYCTU	Genes part of information pathways	-1.54735	-0.569294	-0.226332	-1.56883	-0.977952	-1.05832	0.684418	-0.224206	-0.795542	-0.00276401	-0.556649	-0.39479	-0.390428	0.350991	1.77246	1.13287	1.187	0.992703	1.27126	1.15993	0.344019	1.18588	0.0165328	-0.0569943	-0.739497	0.10148	-0.0202308	0.799061
Rv2112c	Pup deamidase/depupylase	>sp|O33247|DOP_MYCTU Pup deamidase/depupylase OS=Mycobacterium tuberculosis GN=dop PE=1 SV=2	DOP_MYCTU	Genes involved in intermediary metabolism and respiration	-1.56453	-1.36941	-0.889483	-1.24518	-1.26715	-1.3073	0.284023	0.431737	-0.345665	-0.197486	-0.417529	-0.132236	-0.271576	0.386983	1.66669	0.868758	0.776588	0.741391	1.01336	0.822673	0.438854	1.70893	0.104257	0.151131	-0.420209	0.386027	0.127694	0.919177
Rv2996c	D-3-phphoglycerate dehydrogenase	>sp|P0A544|SERA_MYCTU D-3-phosphoglycerate dehydrogenase OS=Mycobacterium tuberculosis GN=serA PE=1 SV=1	SERA_MYCTU	Genes involved in intermediary metabolism and respiration	-1.05146	-0.543062	-0.0258103	-1.75361	-0.843486	-0.797261	0.737208	-0.795426	-0.799122	-0.650702	-0.887476	-0.783182	-0.797274	0.0980343	1.81073	0.788268	1.60696	0.676229	1.22055	1.19761	0.571774	0.794673	0.675599	0.107221	0.0469815	0.406119	0.39141	0.383803
Rv0295c	Conserved protein	>tr|L7N5Y3|L7N5Y3_MYCTU Conserved protein OS=Mycobacterium tuberculosis GN=MT0308 PE=4 SV=1	L7N5Y3_MYCTU	Genes conserved hypotheticals	-1.59193	-1.61972	-1.10681	-0.649313	-1.24194	-1.34937	0.459956	-0.255006	-0.126383	0.322304	-0.439322	-0.124602	-0.190694	0.324439	-0.244352	1.25599	0.0373226	0.779216	0.457044	0.408269	0.685622	2.20179	0.576038	0.535693	0.324486	0.909502	0.555865	0.868559
Rv3719	Conserved protein	>tr|O69686|O69686_MYCTU Conserved protein OS=Mycobacterium tuberculosis GN=Rv3719 PE=4 SV=1	O69686_MYCTU	Genes conserved hypotheticals	-0.708431	-1.70969	-0.781591	-0.747487	-0.9868	-0.764539	0.482853	-0.770643	-0.881029	-0.0718459	-0.666942	-0.597615	-0.718792	0.361249	0.630505	0.481407	1.0035	1.40363	0.879761	0.817003	0.412539	1.20686	1.84625	-0.324923	0.0904302	0.704654	0.648645	0.998791
Rv2970c	Lipase/esterase	>tr|P95125|P95125_MYCTU Lipase/esterase OS=Mycobacterium tuberculosis GN=lipN PE=4 SV=1	P95125_MYCTU	Genes involved in intermediary metabolism and respiration	-0.623856	-2.62484	-0.432203	-0.938469	-1.15484	-0.781163	1.00198	-0.745782	-0.278673	-0.318496	0.0296571	-0.328323	-0.298584	0.318843	0.826996	0.674178	0.417991	0.638247	0.639353	0.656213	0.168745	1.27744	1.55471	0.257743	0.285353	0.843811	0.781396	0.670513
Rv2795c	Uncharacterized protein	>tr|O33337|O33337_MYCTU Uncharacterized protein OS=Mycobacterium tuberculosis GN=MT2864 PE=4 SV=1	O33337_MYCTU	Genes conserved hypotheticals	-1.80755	-0.964264	-1.34592	-0.569727	-1.17187	-1.15509	0.529169	0.498114	-0.441421	2.08135	-0.129775	0.502067	0.184169	1.12302	0.810732	0.529404	1.02362	1.2495	0.903314	0.917176	0.306974	-0.194808	-0.391309	0.0220053	-0.369947	-0.233515	-0.282377	0.191748
Rv2496c	3-methyl-2-oxobutanoate dehydrogenase subunit beta	>sp|O06160|BKDB_MYCTU 3-methyl-2-oxobutanoate dehydrogenase subunit beta OS=Mycobacterium tuberculosis GN=bkdB PE=1 SV=1	BKDB_MYCTU	Genes involved in intermediary metabolism and respiration	-1.33021	-2.30986	-0.463495	-0.856024	-1.2399	-1.09312	0.796479	0.239313	0.391729	0.916811	1.72034	0.817048	0.65427	0.668472	-0.57969	0.0448321	-0.259449	0.218357	-0.143987	-0.107308	0.351243	0.206272	1.04589	1.15253	-0.137355	0.566834	0.626081	0.632039
Rv3914	Thioredoxin	>sp|P0A616|THIO_MYCTU Thioredoxin OS=Mycobacterium tuberculosis GN=trxA PE=1 SV=2	THIO_MYCTU	Genes involved in intermediary metabolism and respiration	-1.73581	-2.34209	-1.25588	0.0419041	-1.32297	-1.49585	1.01266	0.188732	-0.179675	1.18421	0.627759	0.455256	0.408245	0.587453	0.174501	0.262871	0.520051	0.537444	0.373717	0.391461	0.182751	1.06055	0.585787	0.827077	-0.497421	0.493998	0.706432	0.688781
Rv3368c	Nitroreductase family protein	>tr|L7N5D6|L7N5D6_MYCTU Nitroreductase family protein OS=Mycobacterium tuberculosis GN=MT3477 PE=4 SV=1	L7N5D6_MYCTU	Genes involved in intermediary metabolism and respiration	-1.9038	-1.82172	-0.606578	-0.57437	-1.22662	-1.21415	0.735436	1.72925	0.410583	0.870751	0.801279	0.952966	0.836015	0.555747	0.249443	-0.634451	-0.324751	0.843458	0.0334248	-0.037654	0.652474	0.37727	-0.690533	0.428107	0.846068	0.240228	0.402689	0.655092
Rv3477	PE family protein	>tr|Q7D5G7|Q7D5G7_MYCTU PE family protein OS=Mycobacterium tuberculosis GN=PE31 PE=4 SV=1	Q7D5G7_MYCTU	Genes belonging to the PE_PPE families	-1.25515	-1.99078	-0.843584	-0.429645	-1.12979	-1.04937	0.665616	2.0773	0.814333	0.634423	0.760049	1.07153	0.787191	0.674736	-0.0499242	-0.295999	0.359107	-0.484225	-0.11776	-0.172962	0.364266	0.00417446	-0.218108	1.37667	-0.458644	0.176023	-0.106967	0.822441
Rv3456c	50S ribomal protein L17	>sp|P0A5V4|RL17_MYCTU 50S ribosomal protein L17 OS=Mycobacterium tuberculosis GN=rplQ PE=3 SV=1	RL17_MYCTU	Genes part of information pathways	-1.94208	-2.12696	-0.285399	-0.255036	-1.15237	-1.11374	1.02149	0.747484	1.14765	0.922927	1.29491	1.02824	1.03529	0.24172	-0.370816	0.0176305	0.696313	0.0962043	0.109833	0.0569174	0.441086	-1.04442	0.4825	0.365558	0.253532	0.0142925	0.309545	0.711972
Rv2050	RNA polymerase-binding protein RbpA	>sp|L7N5Z6|RBPA_MYCTU RNA polymerase-binding protein RbpA OS=Mycobacterium tuberculosis GN=rbpA PE=1 SV=1	L7N5Z6_MYCTU	Genes conserved hypotheticals	-2.00786	-1.49916	-0.458987	-0.764297	-1.18258	-1.13173	0.702343	0.849976	1.45845	1.8704	0.838398	1.25431	1.15421	0.502563	-0.235199	-0.610082	0.418459	0.359692	-0.0167825	0.0622465	0.493585	-0.171927	-0.0424611	-0.239328	0.233926	-0.0549475	-0.107194	0.209192
Rv3502c	short-chain type dehydrogenase/reductase. possible 17-beta-hydroxysteroid dehydrogenase	>tr|O53547|O53547_MYCTU Probable short-chain type dehydrogenase/reductase. Possible 17-beta-hydroxysteroid dehydrogenase OS=Mycobacterium tuberculosis GN=Rv3502c PE=3 SV=1	O53547_MYCTU	Genes involved in intermediary metabolism and respiration	-1.0457	-1.60932	-1.6752	-0.352156	-1.17059	-1.32751	0.614423	1.10007	0.778958	0.487068	1.02967	0.848942	0.904314	0.277836	0.703666	1.04912	0.738056	-0.511244	0.494899	0.720861	0.688523	-0.915784	-1.0835	0.698695	0.607607	-0.173246	-0.154088	0.957416
Rv0825c	Conserved protein	>tr|O53836|O53836_MYCTU Conserved protein OS=Mycobacterium tuberculosis GN=Rv0825c PE=4 SV=3	O53836_MYCTU	Genes conserved hypotheticals	-1.04433	-1.16423	-1.79424	-0.914908	-1.22943	-1.10428	0.390063	1.20171	0.599035	0.401022	0.684118	0.721471	0.641576	0.34142	0.791264	0.528094	0.504086	0.444294	0.566935	0.51609	0.153648	-1.92352	0.548781	0.742308	0.396505	-0.0589815	0.472643	1.25105
Rv0669c	Neutral ceramidase	>sp|O06769|NCASE_MYCTU Neutral ceramidase OS=Mycobacterium tuberculosis GN=Rv0669c PE=1 SV=1	NCASE_MYCTU	Genes involved in intermediary metabolism and respiration	-0.90455	-1.46541	-1.01901	-2.19985	-1.39721	-1.24221	0.587262	0.424766	0.760592	0.677106	0.548764	0.602807	0.612935	0.147236	0.673925	0.779136	0.660292	0.631654	0.686252	0.667109	0.0643797	-1.28413	0.411155	0.842042	0.463512	0.108145	0.437333	0.947828
Rv3761c	possible acyl-CoA dehydrogenase FadE36	>tr|L7N4D6|L7N4D6_MYCTU Possible acyl-CoA dehydrogenase FadE36 OS=Mycobacterium tuberculosis GN=fadE36 PE=4 SV=1	L7N4D6_MYCTU	Genes involved in lipid metabolism	-1.84399	-0.749542	-1.27138	-2.05335	-1.47957	-1.55768	0.588305	1.56171	0.773559	0.426325	0.520989	0.820646	0.647274	0.515324	0.251222	0.581013	0.646034	0.129017	0.401822	0.416118	0.2509	-0.372891	0.326496	0.368923	0.705868	0.257099	0.34771	0.452991
Rv1871c	Conserved protein	>tr|L7N601|L7N601_MYCTU Conserved protein OS=Mycobacterium tuberculosis GN=MT1920 PE=4 SV=1	L7N601_MYCTU	Genes conserved hypotheticals	-0.979323	-2.15441	-1.1775	-1.17012	-1.37034	-1.17381	0.530702	0.699351	-0.0515206	0.308693	1.30886	0.566346	0.504022	0.582283	0.0676985	-0.143277	0.627302	0.433798	0.24638	0.250748	0.348323	1.30796	-0.454618	0.0285735	1.34853	0.557611	0.668267	0.911604
Rv0583c	Lipoprotein, MK35	>tr|L7N4H0|L7N4H0_MYCTU Lipoprotein, MK35 OS=Mycobacterium tuberculosis GN=lpqN PE=4 SV=1	L7N4H0_MYCTU	Genes involved in cell wall and cell processes	-1.51764	-1.94464	-1.55759	-0.605627	-1.40637	-1.53762	0.567501	0.205291	0.596418	0.257348	1.38126	0.610079	0.426883	0.54258	0.880135	-0.505951	0.270248	0.687691	0.333031	0.478969	0.614529	0.837383	0.483448	-0.474554	1.00678	0.463264	0.660415	0.662139
Rv3043c	cytochrome c oxidase subunit 1	>sp|P63852|COX1_MYCTU Probable cytochrome c oxidase subunit 1 OS=Mycobacterium tuberculosis GN=ctaD PE=3 SV=1	COX1_MYCTU	Genes involved in intermediary metabolism and respiration	-0.531507	-1.97696	-1.46495	-1.5278	-1.3753	-1.49637	0.60698	-0.479443	0.83958	0.747839	0.886245	0.498555	0.793709	0.654529	1.55139	-0.0319612	-0.26599	0.688116	0.485389	0.328077	0.81847	0.369467	-0.161111	0.594696	0.762388	0.39136	0.482081	0.401958
Rv0563	Protease HtpX homolog	>sp|P65815|HTPX_MYCTU Protease HtpX homolog OS=Mycobacterium tuberculosis GN=htpX PE=1 SV=1	HTPX_MYCTU	virulence, detoxification and adaptation	-1.50802	-1.94361	0.605051	-2.45466	-1.32531	-1.72581	1.3438	0.302739	0.424353	0.631456	0.560253	0.4797	0.492303	0.145942	0.356887	0.546317	0.575004	0.499608	0.494454	0.522962	0.096832	0.129307	0.366947	0.419303	0.489071	0.351157	0.393125	0.156131
Rv2285	diacyglycerol O-acyltransferase Rv2285/MT2343	>sp|P67206|Y2285_MYCTU Putative diacyglycerol O-acyltransferase Rv2285/MT2343 OS=Mycobacterium tuberculosis GN=Rv2285 PE=2 SV=1	Y2285_MYCTU	Genes involved in lipid metabolism	-1.83905	-1.871	-0.0388761	-2.22727	-1.49405	-1.85503	0.985944	0.373422	0.429517	0.415464	0.476539	0.423735	0.422491	0.0425108	0.744024	0.564154	0.687605	0.544526	0.635077	0.62588	0.0963642	0.449331	0.415924	0.311481	0.564207	0.435236	0.432627	0.104116
Rv3392c	Cyclopropane mycolic acid synthase 1	>sp|P0C5C2|CMAS1_MYCTU Cyclopropane mycolic acid synthase 1 OS=Mycobacterium tuberculosis GN=cmaA1 PE=1 SV=1	CMAS1_MYCTU	Genes involved in lipid metabolism	-1.99682	-1.85139	-0.604847	-1.91102	-1.59102	-1.88121	0.660152	0.577164	0.72132	0.518951	0.188538	0.501493	0.548057	0.225311	0.415749	0.65166	0.514039	0.595782	0.544308	0.55491	0.102661	0.536759	0.503982	0.580516	0.559611	0.545217	0.548185	0.0327875
Rv1782	ESX-5 secretion system protein eccB5	>sp|O53933|ECCB5_MYCTU ESX-5 secretion system protein eccB5 OS=Mycobacterium tuberculosis GN=eccB5 PE=3 SV=1	ECCB5_MYCTU	Genes involved in cell wall and cell processes	-1.11286	-2.37207	0.0854187	-2.0733	-1.3682	-1.59308	1.10802	0.879288	0.881597	0.966615	0.721712	0.862303	0.880443	0.102156	0.506461	0.454431	0.0705573	0.447402	0.369713	0.450916	0.201169	-0.0162003	0.0624502	0.133492	0.365008	0.136187	0.0979711	0.164342
Rv0753c	methylmalonate-semialdehyde dehydrogenase MmsA (Methylmalonic acid semialdehyde dehydrogenase) (MMSDH)	>tr|O53816|O53816_MYCTU Probable methylmalonate-semialdehyde dehydrogenase MmsA (Methylmalonic acid semialdehyde dehydrogenase) (MMSDH) OS=Mycobacterium tuberculosis GN=mmsA PE=3 SV=1	O53816_MYCTU	Genes involved in intermediary metabolism and respiration	-0.465323	-2.05443	-0.0404453	-2.7679	-1.33202	-1.25988	1.29138	0.795519	0.202206	0.287709	0.642856	0.482072	0.465282	0.282962	0.0659918	0.618226	0.40598	0.228622	0.329705	0.317301	0.237223	0.535775	0.544709	0.645494	0.355008	0.520247	0.540242	0.120872
Rv0524	Glutamate-1-semialdehyde 2,1-aminomutase	>sp|P63506|GSA_MYCTU Glutamate-1-semialdehyde 2,1-aminomutase OS=Mycobacterium tuberculosis GN=hemL PE=3 SV=1	GSA_MYCTU	Genes involved in intermediary metabolism and respiration	-0.279496	-2.11828	-0.348516	-2.36903	-1.27883	-1.2334	1.11913	1.43312	0.259324	0.178907	0.603669	0.618755	0.431497	0.573316	1.24761	-0.132127	0.512777	0.375475	0.500934	0.444126	0.569845	0.39904	-0.00635121	0.213061	0.0308168	0.159142	0.121939	0.18647
Rv2334	O-acetylserine sulfhydrylase	>sp|P0A534|CYSK_MYCTU O-acetylserine sulfhydrylase OS=Mycobacterium tuberculosis GN=cysK1 PE=1 SV=1	CYSK_MYCTU	Genes involved in intermediary metabolism and respiration	-0.671369	-2.30991	-0.940259	-1.16609	-1.27191	-1.05317	0.720945	1.39481	0.618652	0.316893	0.0401032	0.592615	0.467772	0.584661	1.33404	0.443989	0.969029	0.370784	0.779461	0.706509	0.455724	0.804203	-0.395383	0.0168259	-0.826316	-0.100168	-0.189279	0.694266
Rv0211	Phphoenolpyruvate carboxykinase [GTP]	>sp|P65686|PCKG_MYCTU Phosphoenolpyruvate carboxykinase [GTP] OS=Mycobacterium tuberculosis GN=pckG PE=3 SV=1	PCKG_MYCTU	Genes involved in intermediary metabolism and respiration	-1.30009	-2.19421	-1.08908	-1.69677	-1.57004	-1.49843	0.486431	0.947054	0.194547	0.741215	0.60326	0.621519	0.672237	0.317773	0.97711	0.764662	0.444536	0.68662	0.718232	0.725641	0.219911	0.39137	0.441427	0.147942	-0.059587	0.230288	0.269656	0.231902
Rv0853c	Alpha-keto-acid decarboxylase	>sp|O53865|KDC_MYCTU Alpha-keto-acid decarboxylase OS=Mycobacterium tuberculosis GN=kdc PE=1 SV=1	KDC_MYCTU	Genes involved in intermediary metabolism and respiration	-1.4597	-1.87792	-1.69413	-1.0673	-1.52476	-1.57691	0.349719	1.2579	0.0464094	0.218048	0.266706	0.447266	0.242377	0.548621	1.0747	0.712872	0.712632	0.176415	0.669155	0.712752	0.370163	1.10899	0.436648	0.0877754	-3.67092e-05	0.408344	0.262212	0.503734
Rv0198c	Endopeptidase, peptidase family M13	>tr|O53649|O53649_MYCTU Endopeptidase, peptidase family M13 OS=Mycobacterium tuberculosis GN=zmp1 PE=1 SV=1	O53649_MYCTU	Genes involved in intermediary metabolism and respiration	-1.43994	-1.53672	-0.0622168	-1.77832	-1.2043	-1.48833	0.774571	0.10377	1.29822	-0.134425	-0.19809	0.267369	-0.0153275	0.699407	1.743	0.366627	1.02248	0.393602	0.881427	0.708041	0.649409	0.821959	0.349646	-0.365794	-0.583787	0.055506	-0.008074	0.648115
Rv1306	ATP synthase subunit b	>sp|P63656|ATPF_MYCTU ATP synthase subunit b OS=Mycobacterium tuberculosis GN=atpF PE=3 SV=1	ATPF_MYCTU	Genes involved in intermediary metabolism and respiration	-1.79757	-1.52672	-0.258987	-1.61877	-1.30051	-1.57275	0.703396	0.484081	1.22015	0.478943	0.0418716	0.556261	0.481512	0.488717	1.20153	0.190005	0.787842	1.10984	0.822304	0.948841	0.45734	0.325724	-0.476924	-0.82797	0.666955	-0.0780538	-0.0756	0.692711
Rv1390	DNA-directed RNA polymerase subunit omega	>sp|P66721|RPOZ_MYCTU DNA-directed RNA polymerase subunit omega OS=Mycobacterium tuberculosis GN=rpoZ PE=1 SV=1	RPOZ_MYCTU	Genes part of information pathways	-1.77727	-2.54513	-0.275058	-0.374659	-1.24303	-1.07596	1.10633	0.21914	1.10204	0.670331	0.635362	0.656718	0.652847	0.360753	0.412566	-0.622072	0.519898	-0.174114	0.0340695	0.119226	0.533276	0.894448	-0.262695	0.963828	0.613388	0.552242	0.753918	0.564024
Rv0909	Antitoxin Rv0909/MT0933	>sp|O05901|Y909_MYCTU Antitoxin Rv0909/MT0933 OS=Mycobacterium tuberculosis GN=Rv0909 PE=1 SV=1	Y909_MYCTU	Genes conserved hypotheticals	-2.66585	-1.71705	-0.259715	-0.326106	-1.24218	-1.02158	1.16287	0.603144	0.892959	0.417521	0.308138	0.555441	0.510332	0.255848	-0.191051	0.0945347	-0.00536095	-0.0418112	-0.0359221	-0.0235861	0.118396	0.0125607	0.45666	1.48746	0.933964	0.722661	0.695312	0.633657
Rv0651	50S ribomal protein L10	>sp|P66044|RL10_MYCTU 50S ribosomal protein L10 OS=Mycobacterium tuberculosis GN=rplJ PE=3 SV=1	RL10_MYCTU	Genes part of information pathways	-2.2191	-1.64958	-0.662558	-0.585581	-1.2792	-1.15607	0.792033	0.250835	0.883913	0.855262	0.879862	0.717468	0.867562	0.311346	0.986299	-1.00129	0.849993	0.613634	0.362159	0.731813	0.921912	0.69786	0.694446	-0.333372	-0.260616	0.19958	0.216915	0.574164
Rv1156	Conserved protein	>tr|L7N5Q4|L7N5Q4_MYCTU Conserved protein OS=Mycobacterium tuberculosis GN=MT1191 PE=4 SV=1	L7N5Q4_MYCTU	Genes conserved hypotheticals	-1.87301	-2.20346	-0.785909	-0.976168	-1.45964	-1.42459	0.686003	0.706103	0.756553	0.870498	0.668386	0.750385	0.731328	0.0878444	0.856796	-0.371556	1.08901	0.583079	0.539332	0.719938	0.641498	0.436531	0.166339	-0.254282	0.331083	0.169918	0.248711	0.303872
Rv2554c	Holliday junction resolvase	>sp|P67487|RUVX_MYCTU Putative Holliday junction resolvase OS=Mycobacterium tuberculosis GN=Rv2554c PE=3 SV=1	RUVX_MYCTU	Genes conserved hypotheticals	-1.9616	-2.39832	-0.261677	-0.588824	-1.30261	-1.27521	1.03728	0.147001	0.743172	0.75732	-0.0775939	0.392475	0.445086	0.423211	0.615509	0.0379282	1.29097	0.707187	0.662899	0.661348	0.512923	0.97302	-0.212441	-0.250913	0.479261	0.247232	0.13341	0.588799
Rv0927c	Uncharacterized oxidoreductase Rv0927c/MT0954	>sp|O05919|Y927C_MYCTU Uncharacterized oxidoreductase Rv0927c/MT0954 OS=Mycobacterium tuberculosis GN=Rv0927c PE=3 SV=1	Y927C_MYCTU	Genes involved in intermediary metabolism and respiration	-2.08495	-2.27016	-0.793077	-0.498604	-1.4117	-1.43901	0.895667	-0.0382072	0.530529	0.753414	0.246127	0.372966	0.388328	0.34386	1.06713	-0.278688	0.125082	0.757836	0.41784	0.441459	0.607737	0.968857	0.863362	0.262207	0.389137	0.620891	0.62625	0.347485
Rv2061c	Conserved protein	>tr|L0TBD4|L0TBD4_MYCTU Conserved protein OS=Mycobacterium tuberculosis GN=Rv2061c PE=4 SV=1	L0TBD4_MYCTU	Genes conserved hypotheticals	-2.80008	-1.65195	-0.887571	-0.256763	-1.39909	-1.26976	1.09442	0.123163	0.559817	0.423811	0.547139	0.413482	0.485475	0.203035	0.951189	-0.17232	0.608651	0.753939	0.535365	0.681295	0.492231	0.335324	0.407716	0.698854	0.359081	0.450244	0.383399	0.168457
Rv2959c	Rhamnyl O-methyltransferase	>sp|Q50457|RNMT_MYCTU Rhamnosyl O-methyltransferase OS=Mycobacterium tuberculosis GN=Rv2959c PE=1 SV=1	RNMT_MYCTU	Genes involved in intermediary metabolism and respiration	-1.91326	-2.45814	-0.28094	-0.645221	-1.32439	-1.27924	1.02992	0.456731	0.548692	0.431606	0.675382	0.528103	0.502711	0.110334	0.722425	0.977612	0.0225684	0.463634	0.54656	0.593029	0.407504	0.527979	0.84791	-0.854741	0.477766	0.249729	0.502873	0.754343
Rv2002	3-alpha-(or 20-beta)-hydroxysteroid dehydrogenase	>sp|P69167|HSD_MYCTU 3-alpha-(or 20-beta)-hydroxysteroid dehydrogenase OS=Mycobacterium tuberculosis GN=fabG3 PE=1 SV=1	HSD_MYCTU	Genes involved in lipid metabolism	-1.56246	-3.10757	-0.408728	-0.132022	-1.30269	-0.985594	1.35335	0.805759	0.477096	0.361931	0.544523	0.547327	0.510809	0.188059	0.528622	0.451087	0.214976	0.18921	0.345974	0.333031	0.169454	0.211218	0.23561	0.456025	0.734729	0.409395	0.345817	0.243236
Rv2000	Uncharacterized protein Rv2000/MT2056	>sp|P64917|Y2000_MYCTU Uncharacterized protein Rv2000/MT2056 OS=Mycobacterium tuberculosis GN=Rv2000 PE=4 SV=1	Y2000_MYCTU	Genes conserved hypotheticals	-2.12949	-2.69352	0.147553	-0.481423	-1.28922	-1.30546	1.34102	0.535378	0.16592	0.335467	0.625527	0.415573	0.435422	0.205894	0.689634	0.789186	0.31618	0.805572	0.650143	0.73941	0.22846	0.308262	0.123133	0.0387142	0.423904	0.223503	0.215697	0.174705
Rv1304	ATP synthase subunit a	>sp|P63654|ATP6_MYCTU ATP synthase subunit a OS=Mycobacterium tuberculosis GN=atpB PE=3 SV=1	ATP6_MYCTU	Genes involved in intermediary metabolism and respiration	-1.34961	-3.10065	-0.44212	-0.164037	-1.2641	-0.895865	1.32489	-0.274251	0.294028	0.408509	0.238942	0.166807	0.266485	0.302402	0.8796	0.737574	0.430014	0.637794	0.671246	0.687684	0.188964	0.711413	-0.0227761	0.396543	0.619033	0.426053	0.507788	0.327103
Rv2780	Alanine dehydrogenase	>sp|P30234|DHA_MYCTU Alanine dehydrogenase OS=Mycobacterium tuberculosis GN=ald PE=1 SV=2	DHA_MYCTU	Genes involved in intermediary metabolism and respiration	-2.20862	-2.54335	-0.237344	-0.196026	-1.29634	-1.22298	1.25425	-0.388073	0.147082	0.363846	0.214518	0.0843433	0.1808	0.327709	0.638131	0.867221	0.707078	0.413157	0.656397	0.672605	0.188427	0.711453	0.276788	0.746992	0.487139	0.555593	0.599296	0.218589
Rv2124c	Methionine synthase	>sp|O33259|METH_MYCTU Methionine synthase OS=Mycobacterium tuberculosis GN=metH PE=3 SV=1	METH_MYCTU	Genes involved in intermediary metabolism and respiration	-2.53027	-2.22216	-0.282619	-0.321052	-1.33903	-1.27161	1.20433	0.631214	0.0586194	0.575769	0.220273	0.371469	0.398021	0.276852	0.0136624	0.4159	0.204489	0.239904	0.218489	0.222196	0.164904	0.616784	0.873932	0.483619	1.02193	0.749066	0.745358	0.243589
Rv2724c	acyl-CoA dehydrogenase FadE20	>tr|O33229|O33229_MYCTU Probable acyl-CoA dehydrogenase FadE20 OS=Mycobacterium tuberculosis GN=fadE20 PE=3 SV=1	O33229_MYCTU	Genes involved in lipid metabolism	-2.28495	-2.35781	0.0443433	-0.562324	-1.29019	-1.42364	1.21657	0.226385	-0.0933206	0.0266724	0.179262	0.0847497	0.102967	0.146145	0.369614	1.10883	0.614184	0.166652	0.56482	0.491899	0.406213	0.204739	0.671309	0.595193	1.09123	0.640618	0.633251	0.36334
Rv2460c	ATP-dependent Clp protease proteolytic subunit 2	>sp|P63783|CLPP2_MYCTU ATP-dependent Clp protease proteolytic subunit 2 OS=Mycobacterium tuberculosis GN=clpP2 PE=1 SV=1	CLPP2_MYCTU	Genes involved in intermediary metabolism and respiration	-2.54573	-1.98536	-0.0596438	-0.723291	-1.32851	-1.35433	1.13862	0.702287	0.69246	0.453932	0.418748	0.566857	0.573196	0.151444	0.75681	0.726621	0.15162	0.401226	0.509069	0.563923	0.287579	0.818987	-0.620356	0.522273	0.28941	0.252578	0.405841	0.621001
Rv2582	peptidyl-prolyl cis-trans isomerase B	>sp|Q50639|PPIB_MYCTU Probable peptidyl-prolyl cis-trans isomerase B OS=Mycobacterium tuberculosis GN=ppiB PE=3 SV=1	PPIB_MYCTU	Genes part of information pathways	-2.72174	-1.90845	-0.0837974	-0.343719	-1.26443	-1.12608	1.26229	0.173689	0.333555	1.15378	0.177569	0.459648	0.255562	0.468707	0.608675	0.879495	0.583175	0.691275	0.690655	0.649975	0.134082	0.578484	-0.143342	0.051256	-0.0299081	0.114122	0.010674	0.319696
Rv1703c	catechol-O-methyltransferase	>tr|L0TAD5|L0TAD5_MYCTU Probable catechol-O-methyltransferase OS=Mycobacterium tuberculosis GN=Rv1703c PE=4 SV=1	L0TAD5_MYCTU	Genes involved in intermediary metabolism and respiration	-2.68415	-1.63913	-0.154146	-0.564528	-1.26049	-1.10183	1.13703	0.4004	0.584883	0.548654	0.734496	0.567108	0.566768	0.137194	0.64344	0.156654	0.744322	1.11771	0.665532	0.693881	0.395861	-0.603708	-0.388673	0.720213	0.383566	0.0278495	-0.00255351	0.6267
Rv1141c	Enoyl-CoA hydratase/isomerase family protein	>tr|L7N4A5|L7N4A5_MYCTU Enoyl-CoA hydratase/isomerase family protein OS=Mycobacterium tuberculosis GN=echA11 PE=4 SV=1	L7N4A5_MYCTU	Genes involved in lipid metabolism	-2.10091	-1.76271	-0.0947028	-0.766909	-1.18131	-1.26481	0.919444	0.66729	-0.251527	-0.655741	-0.1076	-0.0868945	-0.179564	0.553749	1.01361	-0.15122	1.38194	1.13157	0.843975	1.07259	0.681006	1.15349	0.166259	-0.173356	0.550522	0.424229	0.358391	0.569042
Rv3101c	Cell division protein FtsX	>sp|P96293|FTSX_MYCTU Cell division protein FtsX OS=Mycobacterium tuberculosis GN=ftsX PE=3 SV=2	FTSX_MYCTU	Genes involved in cell wall and cell processes	-1.23957	-2.17127	-0.31297	-0.613527	-1.08433	-0.926549	0.821013	-0.617337	-0.343619	0.293273	-0.256401	-0.231021	-0.30001	0.381858	1.80751	0.469437	1.31804	1.37767	1.24316	1.34786	0.560011	0.523175	-0.352222	-0.160597	0.27842	0.072194	0.0589115	0.400097
Rv0126	Trehale synthase/amylase TreS	>sp|O07176|TRES_MYCTU Trehalose synthase/amylase TreS OS=Mycobacterium tuberculosis GN=treS PE=1 SV=1	TRES_MYCTU	virulence, detoxification and adaptation	-1.92692	-2.17508	-0.353158	-0.806871	-1.31551	-1.3669	0.875122	-0.375766	0.0222466	0.274442	0.392476	0.0783496	0.148344	0.339851	1.48363	0.527797	0.980006	1.19874	1.04754	1.08937	0.403208	0.597947	0.128759	-0.264705	0.296463	0.189616	0.212611	0.359751
Rv1443c	Uncharacterized protein	>tr|L7N4T4|L7N4T4_MYCTU Uncharacterized protein OS=Mycobacterium tuberculosis GN=MT1489 PE=4 SV=1	L7N4T4_MYCTU	Genes conserved hypotheticals	-1.68783	-1.76826	-0.145093	-1.0034	-1.15115	-1.34561	0.753399	-1.48374	-0.0368021	0.0453572	0.428245	-0.261735	0.00427755	0.839498	1.55402	0.324732	0.896824	1.05767	0.958312	0.977247	0.506605	0.875517	0.53877	0.0867288	0.317247	0.454566	0.428009	0.335882
Rv2299c	Chaperone protein HtpG	>sp|P64411|HTPG_MYCTU Chaperone protein HtpG OS=Mycobacterium tuberculosis GN=htpG PE=3 SV=1	HTPG_MYCTU	virulence, detoxification and adaptation	-0.818864	-2.19782	-0.248869	-0.841784	-1.02683	-0.830324	0.827432	-0.312603	-0.518099	-0.333732	-0.252638	-0.354268	-0.323168	0.114494	1.7884	0.737687	1.30644	0.777314	1.15246	1.04188	0.496958	1.36636	0.213274	-0.329637	-0.335424	0.228643	-0.0581815	0.800934
Rv2428	Alkyl hydroperoxide reductase subunit C	>sp|Q7BHK8|AHPC_MYCTU Alkyl hydroperoxide reductase subunit C OS=Mycobacterium tuberculosis GN=ahpC PE=1 SV=1	AHPC_MYCTU	virulence, detoxification and adaptation	-1.17738	-2.81015	-0.527986	-1.19635	-1.42797	-1.18686	0.972426	0.010489	0.466563	0.872093	0.465351	0.453624	0.465957	0.352037	0.576961	0.832304	0.834557	0.899253	0.785769	0.83343	0.142624	-0.0783463	0.421724	0.285306	0.125613	0.188574	0.20546	0.215195
Rv1410c	MFS-type drug efflux transporter P55	>sp|P71678|MFS55_MYCTU MFS-type drug efflux transporter P55 OS=Mycobacterium tuberculosis GN=Rv1410c PE=1 SV=1	MFS55_MYCTU	Genes involved in cell wall and cell processes	-1.6525	-2.67377	-0.102805	-0.67006	-1.27478	-1.16128	1.13123	-0.430706	0.182768	0.799476	0.554662	0.27655	0.368715	0.535352	0.5738	0.486712	1.08558	1.26564	0.852933	0.82969	0.381438	0.0956171	0.34254	-0.00507714	0.148136	0.145304	0.121877	0.146052
Rv1544	Oxidoreductase, short-chain dehydrogenase/reductase family	>tr|L7N5R1|L7N5R1_MYCTU Oxidoreductase, short-chain dehydrogenase/reductase family OS=Mycobacterium tuberculosis GN=MT1596 PE=3 SV=1	L7N5R1_MYCTU	Genes involved in lipid metabolism	-1.24363	-2.5147	-0.673801	-0.700163	-1.28307	-0.971897	0.862063	-0.721607	0.833079	0.220862	0.751258	0.270898	0.48606	0.71516	0.596261	0.940096	0.938624	0.886285	0.840317	0.912455	0.164617	0.534655	0.414246	-0.823568	0.562108	0.17186	0.47445	0.666719
Rv2565	Uncharacterized NTE family protein Rv2565/MT2641	>sp|P0A642|Y2565_MYCTU Uncharacterized NTE family protein Rv2565/MT2641 OS=Mycobacterium tuberculosis GN=Rv2565 PE=3 SV=1	Y2565_MYCTU	Genes conserved hypotheticals	-1.82465	-2.32464	-0.740431	-0.900492	-1.44755	-1.36257	0.755156	-0.361082	0.99688	0.142937	0.277338	0.264018	0.210138	0.560558	0.538654	1.07978	0.230215	0.778484	0.656783	0.658569	0.360394	0.710228	0.899447	-0.0100513	0.507388	0.526753	0.608808	0.392045
Rv3808c	Galactofuranyl transferase GlfT2	>sp|O53585|GLFT2_MYCTU Galactofuranosyl transferase GlfT2 OS=Mycobacterium tuberculosis GN=glfT2 PE=1 SV=1	GLFT2_MYCTU	Genes involved in cell wall and cell processes	-1.76181	-2.31256	-0.278902	-0.432018	-1.19632	-1.09691	0.998596	-1.0861	0.418486	0.0917922	0.227155	-0.0871667	0.159474	0.679308	0.600529	1.29705	0.259182	1.29332	0.86252	0.946924	0.518672	0.276225	0.664594	-0.0106107	0.753663	0.420968	0.470409	0.354613
Rv2294	cystathionine beta-lyase	>sp|P63502|CBL_MYCTU Putative cystathionine beta-lyase OS=Mycobacterium tuberculosis GN=Rv2294 PE=3 SV=1	CBL_MYCTU	Genes involved in intermediary metabolism and respiration	-0.974655	-2.33479	-0.493808	-1.11749	-1.23019	-1.04607	0.783241	-1.34582	0.191443	0.467831	0.465893	-0.0551632	0.328668	0.870179	0.227196	1.08523	0.204594	1.2415	0.68963	0.656213	0.550807	0.22667	1.23687	0.404814	0.514531	0.595721	0.459673	0.443587
Rv2590	fatty-acid-CoA ligase FadD9 (Fatty-acid-CoA synthetase) (Fatty-acid-CoA synthase)	>tr|Q50631|Q50631_MYCTU Probable fatty-acid-CoA ligase FadD9 (Fatty-acid-CoA synthetase) (Fatty-acid-CoA synthase) OS=Mycobacterium tuberculosis GN=fadD9 PE=4 SV=1	Q50631_MYCTU	Genes involved in lipid metabolism	-1.29133	-2.31501	-0.779905	-0.85268	-1.30973	-1.07201	0.707233	-1.04762	0.452151	0.299119	0.223941	-0.0181023	0.26153	0.692883	0.155518	0.946136	0.60658	1.18469	0.723231	0.776358	0.446668	0.754882	1.30599	-0.109433	0.466966	0.604601	0.610924	0.589723
Rv1543	Uncharacterized oxidoreductase Rv1543/MT1595	>sp|P66779|Y1543_MYCTU Uncharacterized oxidoreductase Rv1543/MT1595 OS=Mycobacterium tuberculosis GN=Rv1543 PE=3 SV=1	Y1543_MYCTU	Genes involved in lipid metabolism	-0.82699	-1.73318	-1.57865	-1.69644	-1.45882	-1.63754	0.426343	-0.812182	0.368008	0.439035	0.441143	0.109001	0.403521	0.615062	0.746265	1.13344	0.806979	1.08882	0.943876	0.947899	0.195563	0.423348	0.790855	-0.105742	0.515285	0.405937	0.469317	0.375161
Rv1751	oxidoreductase	>tr|L0T7T6|L0T7T6_MYCTU Probable oxidoreductase OS=Mycobacterium tuberculosis GN=Rv1751 PE=4 SV=1	L0T7T6_MYCTU	Genes involved in intermediary metabolism and respiration	-0.566213	-2.34502	-0.991417	-1.52671	-1.35734	-1.25906	0.766807	-0.959254	0.151615	0.613663	0.511324	0.079337	0.331469	0.720188	0.297744	1.39431	0.686272	0.776951	0.788819	0.731612	0.45403	0.364796	0.270926	0.438039	0.882965	0.489182	0.401418	0.271286
Rv0234c	Succinate-semialdehyde dehydrogenase [NADP(+)] 1	>sp|P71989|GABD1_MYCTU Succinate-semialdehyde dehydrogenase [NADP(+)] 1 OS=Mycobacterium tuberculosis GN=gabD1 PE=1 SV=3	GABD1_MYCTU	Genes involved in intermediary metabolism and respiration	-1.68377	-1.72557	-1.51184	-0.637282	-1.38962	-1.5978	0.510012	0.0321269	-0.32084	0.126821	0.414915	0.0632557	0.0794739	0.303427	0.0878113	1.28943	0.495545	1.43529	0.827019	0.892488	0.642941	0.365934	-0.26393	1.285	0.610374	0.499344	0.488154	0.640304
Rv0772	Phphoribylamine--glycine ligase	>sp|P65893|PUR2_MYCTU Phosphoribosylamine--glycine ligase OS=Mycobacterium tuberculosis GN=purD PE=3 SV=1	PUR2_MYCTU	Genes involved in intermediary metabolism and respiration	-1.70478	-2.445	-1.31177	-0.273433	-1.43375	-1.50827	0.905041	0.449503	0.0817662	0.106588	0.599995	0.309463	0.278046	0.256271	0.0586581	1.1672	0.597186	1.00333	0.706594	0.800258	0.493964	0.152908	0.818702	0.540514	0.158642	0.417691	0.349578	0.323064
Rv0006	DNA gyrase subunit A	>sp|Q07702|GYRA_MYCTU DNA gyrase subunit A OS=Mycobacterium tuberculosis GN=gyrA PE=1 SV=3	GYRA_MYCTU	Genes part of information pathways	-1.91706	-1.73208	-1.07632	-1.06419	-1.44741	-1.4042	0.442031	0.119551	0.783376	0.74953	0.414914	0.516843	0.582222	0.312737	0.680568	1.4316	0.936267	0.983104	1.00788	0.959686	0.312204	0.185283	0.200293	-0.359304	-0.335532	-0.077315	-0.0751245	0.312099
Rv2429	Alkyl hydroperoxide reductase AhpD	>sp|P0A5N4|AHPD_MYCTU Alkyl hydroperoxide reductase AhpD OS=Mycobacterium tuberculosis GN=ahpD PE=1 SV=1	AHPD_MYCTU	virulence, detoxification and adaptation	-1.72673	-1.32316	-1.38274	-1.49043	-1.48077	-1.43659	0.177989	0.105791	0.693458	0.318517	0.365819	0.370896	0.342168	0.242965	0.789296	1.55541	1.09802	0.983575	1.10658	1.0408	0.325229	-0.178991	0.191494	0.248211	-0.247542	0.003293	0.0062515	0.252686
Rv3720	possible fatty acid synthase	>tr|O69687|O69687_MYCTU Possible fatty acid synthase OS=Mycobacterium tuberculosis GN=Rv3720 PE=4 SV=3	O69687_MYCTU	Genes involved in lipid metabolism	-1.74172	-1.86034	-1.24287	-1.38871	-1.55841	-1.56521	0.290475	-0.200354	0.665551	0.513761	0.369831	0.337197	0.441796	0.378161	1.17794	0.581037	0.531625	0.968571	0.814793	0.774804	0.3111	0.460168	0.500255	-0.176899	0.842166	0.406422	0.480211	0.424982
Rv2564	Uncharacterized ABC transporter ATP-binding protein Rv2564/MT2640	>sp|P63401|Y2564_MYCTU Uncharacterized ABC transporter ATP-binding protein Rv2564/MT2640 OS=Mycobacterium tuberculosis GN=Rv2564 PE=3 SV=1	Y2564_MYCTU	Genes involved in cell wall and cell processes	-1.87794	-2.15823	-1.04019	-0.746891	-1.45581	-1.45907	0.670048	-0.187551	-0.0768405	-0.0689013	0.0792792	-0.0635034	-0.0728709	0.109517	1.00544	0.735019	0.82499	1.23928	0.951182	0.915215	0.222557	0.61808	0.34953	0.641741	0.663195	0.568137	0.62991	0.146898
Rv3661	Uncharacterized protein Rv3661/MT3761	>sp|O69629|Y3661_MYCTU Uncharacterized protein Rv3661/MT3761 OS=Mycobacterium tuberculosis GN=Rv3661 PE=3 SV=1	Y3661_MYCTU	virulence, detoxification and adaptation	-1.90504	-2.00483	-1.22856	-0.910825	-1.51231	-1.5668	0.52887	-0.102905	0.603798	0.525386	-0.105375	0.230226	0.21124	0.387419	0.926555	0.953647	0.853761	1.14728	0.970311	0.940101	0.125292	0.371492	0.00990972	0.543077	0.322632	0.311778	0.347062	0.222342
Rv2438c	Glutamine-dependent NAD(+) synthetase	>sp|P0A5L6|NADE_MYCTU Glutamine-dependent NAD(+) synthetase OS=Mycobacterium tuberculosis GN=nadE PE=1 SV=1	NADE_MYCTU	Genes involved in intermediary metabolism and respiration	-2.09401	-0.356283	-1.06778	-1.89794	-1.354	-1.48286	0.800176	-0.150003	-0.290506	0.357521	1.16652	0.270883	0.103759	0.65878	1.16121	0.787367	0.308743	0.643238	0.725139	0.715302	0.35314	0.536315	1.01179	-0.479309	0.36313	0.357982	0.449723	0.621919
Rv1623c	Cytochrome d ubiquinol oxidase, subunit I	>tr|Q7D892|Q7D892_MYCTU Cytochrome d ubiquinol oxidase, subunit I OS=Mycobacterium tuberculosis GN=cydA PE=4 SV=1	Q7D892_MYCTU	Genes involved in intermediary metabolism and respiration	-1.0567	-1.32491	-1.22229	-2.10233	-1.42656	-1.2736	0.463868	0.86046	-0.99978	-0.0270642	0.447659	0.0703187	0.210297	0.800272	1.11564	0.403405	0.253671	0.625282	0.5995	0.514344	0.376438	0.883504	0.741735	0.921406	0.48031	0.756739	0.812619	0.199852
Rv3734c	diacyglycerol O-acyltransferase tgs2	>sp|P67210|TGS2_MYCTU Probable diacyglycerol O-acyltransferase tgs2 OS=Mycobacterium tuberculosis GN=tgs2 PE=1 SV=1	TGS2_MYCTU	Genes involved in lipid metabolism	-0.594535	-0.86887	-1.9019	-1.53334	-1.22466	-1.2011	0.599328	0.368396	0.00338618	-0.623046	-0.0931974	-0.0861153	-0.0449056	0.409445	2.10638	0.213238	0.762151	0.04378	0.781387	0.487695	0.935028	1.32976	-0.210846	0.415041	0.583605	0.52939	0.499323	0.633655
Rv0005	DNA gyrase subunit B	>sp|P0C5C5|GYRB_MYCTU DNA gyrase subunit B OS=Mycobacterium tuberculosis GN=gyrB PE=1 SV=1	GYRB_MYCTU	Genes part of information pathways	-0.780881	0.0374964	-2.25506	-2.15869	-1.28928	-1.46979	1.11167	0.382365	0.153529	1.19811	0.965085	0.674772	0.673725	0.488317	0.446145	0.992551	0.757277	0.299809	0.623946	0.601711	0.311087	-0.208809	-0.223702	0.406972	-0.0122015	-0.00943513	-0.110505	0.293861
Rv0903c	Transcriptional regulatory protein PrrA	>sp|P0A5Z6|PRRA_MYCTU Transcriptional regulatory protein PrrA OS=Mycobacterium tuberculosis GN=prrA PE=1 SV=1	PRRA_MYCTU	Regulatory proteins	-0.441353	-1.25352	-1.78973	-2.27387	-1.43962	-1.52162	0.785222	0.376597	0.0679901	0.638955	0.182458	0.3165	0.279527	0.249876	0.564364	1.02955	0.887188	-0.111296	0.592451	0.725776	0.507929	0.249287	0.466389	1.3457	0.0612915	0.530667	0.357838	0.568008
Rv3767c	S-adenyl-L-methionine-dependent methyltransferase Rv3767c/MT3874	>sp|O86359|Y3874_MYCTU Putative S-adenosyl-L-methionine-dependent methyltransferase Rv3767c/MT3874 OS=Mycobacterium tuberculosis GN=Rv3767c PE=3 SV=1	Y3874_MYCTU	Genes involved in lipid metabolism	0.348169	-1.76999	-2.0876	-2.11102	-1.40511	-1.92879	1.17916	0.305845	0.767602	0.354047	0.308741	0.434059	0.331394	0.223455	0.360821	0.441994	0.493037	0.584491	0.470086	0.467515	0.0937074	0.714711	0.309483	0.364797	0.614873	0.500966	0.489835	0.194824
Rv0075	Aminotransferase, class I	>tr|L7N5E9|L7N5E9_MYCTU Aminotransferase, class I OS=Mycobacterium tuberculosis GN=MT0081 PE=4 SV=1	L7N5E9_MYCTU	Genes involved in intermediary metabolism and respiration	-0.501526	-1.24962	-1.23697	-2.90303	-1.47279	-1.24329	1.0156	0.778217	0.480584	0.390268	0.406476	0.513886	0.44353	0.180553	0.664491	0.556788	0.728435	0.521176	0.617722	0.61064	0.0957058	0.519442	0.188942	0.313649	0.342676	0.341177	0.328163	0.136277
Rv0042c	possible transcriptional regulatory protein (Probably MarR-family)	>tr|L7N4F5|L7N4F5_MYCTU Possible transcriptional regulatory protein (Probably MarR-family) OS=Mycobacterium tuberculosis GN=MT0048 PE=4 SV=1	L7N4F5_MYCTU	Regulatory proteins	-0.57604	-0.718241	-2.47117	-1.93217	-1.42441	-1.32521	0.925911	0.649753	-0.0982202	0.294945	0.214711	0.265297	0.254828	0.307348	1.15491	0.409281	0.434028	-0.180802	0.454354	0.421654	0.546701	0.831513	0.714301	0.55629	0.71691	0.704753	0.715605	0.113061
Rv0469	possible mycolic acid synthase UmaA	>tr|L0T6S0|L0T6S0_MYCTU Possible mycolic acid synthase UmaA OS=Mycobacterium tuberculosis GN=umaA PE=4 SV=1	L0T6S0_MYCTU	Genes involved in lipid metabolism	-0.503477	-0.311959	-2.42778	-2.43705	-1.42007	-1.46563	1.17158	0.465492	0.419583	0.521928	0.435239	0.460561	0.450365	0.0451318	0.400603	0.306255	0.404418	0.546025	0.414325	0.40251	0.0988441	0.725063	0.413735	0.467811	0.57411	0.54518	0.52096	0.137184
Rv3819	Uncharacterized protein	>tr|L0TDN1|L0TDN1_MYCTU Uncharacterized protein OS=Mycobacterium tuberculosis GN=Rv3819 PE=4 SV=1	L0TDN1_MYCTU	Genes conserved hypotheticals	-2.37391	-1.38894	-1.14783	-0.597006	-1.37692	-1.26838	0.742716	1.2389	0.327895	0.0463426	-0.0909826	0.380539	0.187119	0.598213	-0.297327	0.953643	0.850625	1.36682	0.71844	0.902134	0.712969	0.0766959	0.619676	0.061274	0.354132	0.277944	0.215414	0.264595
Rv3028c	Electron transfer flavoprotein subunit alpha	>sp|O53275|ETFA_MYCTU Electron transfer flavoprotein subunit alpha OS=Mycobacterium tuberculosis GN=etfA PE=3 SV=1	ETFA_MYCTU	Genes involved in intermediary metabolism and respiration	-2.36669	-1.0476	-1.02653	-0.837391	-1.31955	-1.03707	0.704461	1.36211	0.248301	1.04391	0.223869	0.719548	0.646106	0.573256	1.07937	-0.135068	0.529461	0.255812	0.432394	0.392637	0.510292	1.19482	-0.281549	0.33907	-0.581873	0.167617	0.0287605	0.784863
Rv2498c	Citrate lyase subunit beta-like protein	>sp|O06162|CITEL_MYCTU Citrate lyase subunit beta-like protein OS=Mycobacterium tuberculosis GN=citE PE=1 SV=1	CITEL_MYCTU	Genes involved in intermediary metabolism and respiration	-1.84104	-0.816668	-1.39041	-2.10559	-1.53843	-1.61572	0.564533	0.894769	0.577196	0.211861	0.394162	0.519497	0.485679	0.291266	0.720056	0.688037	0.636693	0.863297	0.727021	0.704046	0.0971229	0.674821	0.172545	0.691113	-0.370841	0.29191	0.423683	0.503147
Rv2427c	Gamma-glutamyl phphate reductase	>sp|P65788|PROA_MYCTU Gamma-glutamyl phosphate reductase OS=Mycobacterium tuberculosis GN=proA PE=3 SV=1	PROA_MYCTU	Genes involved in intermediary metabolism and respiration	-2.77554	-0.317599	-1.38953	-1.22592	-1.42715	-1.30772	1.01508	1.01283	0.730441	0.377798	0.140222	0.565323	0.554119	0.384449	0.184559	0.830527	0.538112	0.131445	0.421161	0.361335	0.327197	0.644315	0.353562	0.679753	0.0850205	0.440663	0.498939	0.278512
Rv1310	ATP synthase subunit beta	>sp|P63677|ATPB_MYCTU ATP synthase subunit beta OS=Mycobacterium tuberculosis GN=atpD PE=3 SV=1	ATPB_MYCTU	Genes involved in intermediary metabolism and respiration	-2.88766	-0.729503	-0.283321	-1.22684	-1.28183	-0.978171	1.1378	1.06946	0.0655273	-0.010234	0.105499	0.307563	0.0855131	0.510194	0.734643	0.802555	0.407249	0.66039	0.651209	0.697517	0.172692	1.25135	-0.0879686	0.156345	-0.027492	0.323059	0.0644265	0.627521
Rv1328	Glycogen phphorylase	>sp|Q10639|PHSG_MYCTU Glycogen phosphorylase OS=Mycobacterium tuberculosis GN=glgP PE=3 SV=1	PHSG_MYCTU	Genes involved in intermediary metabolism and respiration	-2.53688	-1.06755	-1.02399	-1.40031	-1.50718	-1.23393	0.706741	0.481603	0.344156	0.148456	0.0635891	0.259451	0.246306	0.18904	0.852621	0.960993	0.751064	0.909782	0.868615	0.881202	0.0900046	0.699456	0.707359	0.0749294	0.0347186	0.379116	0.387193	0.374833
Rv1683	possible bifunctional enzyme long-chain acyl-CoA synthase and lipase	>tr|L0TAB7|L0TAB7_MYCTU Possible bifunctional enzyme long-chain acyl-CoA synthase and lipase OS=Mycobacterium tuberculosis GN=Rv1683 PE=4 SV=1	L0TAB7_MYCTU	Genes involved in lipid metabolism	-3.06659	-1.10266	-0.612132	-0.795287	-1.39417	-0.948973	1.13317	0.253307	0.3485	0.38417	0.340502	0.33162	0.344501	0.0555525	0.898398	0.485068	0.718221	0.501761	0.650862	0.609991	0.19624	0.892696	0.0632472	0.152602	0.538191	0.411684	0.345397	0.381186
Rv2027c	Hypoxia sensor histidine kinase response regulator DT	>sp|O53473|DOST_MYCTU Hypoxia sensor histidine kinase response regulator DosT OS=Mycobacterium tuberculosis GN=dosT PE=1 SV=1	DOST_MYCTU	Regulatory proteins	-2.45794	-1.36319	-1.1435	-0.771254	-1.43397	-1.25335	0.725049	0.971653	0.811447	0.311019	-0.67598	0.354535	0.561233	0.742397	0.589152	0.105787	0.532954	0.378555	0.401612	0.455754	0.216384	1.18588	0.678761	0.546877	0.299768	0.677821	0.612819	0.373361
Rv1770	Conserved protein	>tr|L0T7V2|L0T7V2_MYCTU Conserved protein OS=Mycobacterium tuberculosis GN=Rv1770 PE=4 SV=1	L0T7V2_MYCTU	Genes conserved hypotheticals	-1.90449	-0.933377	-1.56433	-0.788388	-1.29765	-1.24885	0.526439	0.720155	0.872492	0.00950036	-0.917113	0.171259	0.364828	0.817258	1.13821	0.0679084	-0.195652	0.747083	0.439387	0.407496	0.612182	1.02221	0.993206	1.1132	-0.380619	0.686999	1.00771	0.713579
Rv0419	possible lipoprotein peptidase LpqM	>tr|L7N5I7|L7N5I7_MYCTU Possible lipoprotein peptidase LpqM OS=Mycobacterium tuberculosis GN=lpqM PE=4 SV=1	L7N5I7_MYCTU	Genes involved in cell wall and cell processes	-2.1024	-0.330032	-0.488002	-2.35007	-1.31763	-1.2952	1.056	0.0122089	0.411999	0.52401	0.123097	0.267829	0.267548	0.239932	0.0521834	0.309546	0.21037	0.364921	0.234255	0.259958	0.13719	0.229865	1.39202	1.38521	0.255073	0.815542	0.820142	0.661814
Rv3090	Uncharacterized protein	>tr|O05769|O05769_MYCTU Uncharacterized protein OS=Mycobacterium tuberculosis GN=Rv3090 PE=4 SV=1	O05769_MYCTU	Genes conserved hypotheticals	-2.31413	0.110857	-1.46017	-1.45881	-1.28056	-1.45949	1.01133	0.0397908	0.372594	0.524787	0.26081	0.299495	0.316702	0.204159	-0.0945682	0.186506	-0.174022	0.721506	0.159855	0.0459689	0.40512	-0.0435793	0.522858	1.19904	1.60652	0.82121	0.860949	0.729461
Rv3825c	Phthioceranic/hydroxyphthioceranic acid synthase	>sp|O07798|PHAS_MYCTU Phthioceranic/hydroxyphthioceranic acid synthase OS=Mycobacterium tuberculosis GN=pks2 PE=1 SV=1	PHAS_MYCTU	Genes involved in lipid metabolism	-2.29176	-0.421692	-1.35455	-1.69729	-1.44132	-1.52592	0.782291	0.20452	0.366478	-0.0315951	-0.0837438	0.113915	0.0864625	0.209952	0.700511	-0.212392	0.624822	1.09737	0.552578	0.662666	0.550479	0.670495	0.72167	0.616678	1.09049	0.774833	0.696082	0.21476
Rv3797	Acyl-CoA dehydrogenase,	>tr|L7N5F5|L7N5F5_MYCTU Acyl-CoA dehydrogenase, putative OS=Mycobacterium tuberculosis GN=fadE35 PE=3 SV=1	L7N5F5_MYCTU	Genes involved in lipid metabolism	-2.09454	-0.617428	-2.25816	-1.13693	-1.52676	-1.61574	0.782341	0.156221	0.289721	0.276578	0.395507	0.279507	0.28315	0.0979257	0.630313	0.916803	0.374971	0.54234	0.616107	0.586326	0.226722	0.294105	0.511145	0.8515	0.867849	0.63115	0.681322	0.278437
Rv3886c	alanine and proline rich membrane-anchored mycin MycP2 (Serine protease) (Subtilisin-like protease) (Subtilase-like) (Mycin-2)	>tr|L0TH18|L0TH18_MYCTU Probable alanine and proline rich membrane-anchored mycosin MycP2 (Serine protease) (Subtilisin-like protease) (Subtilase-like) (Mycosin-2) OS=Mycobacterium tuberculosis GN=mycP2 PE=4 SV=1	L0TH18_MYCTU	Genes involved in intermediary metabolism and respiration	-2.42934	-0.318926	-1.58378	-1.6125	-1.48614	-1.59814	0.871305	0.0362672	0.0933485	0.148725	0.65135	0.232423	0.121037	0.283034	0.428936	0.684618	0.431822	0.632832	0.544552	0.532327	0.133525	0.448985	1.02526	0.75608	0.60632	0.709161	0.6812	0.245213
Rv3133c	Transcriptional regulatory protein DevR (DR)	>sp|P95193|DEVR_MYCTU Transcriptional regulatory protein DevR (DosR) OS=Mycobacterium tuberculosis GN=devR PE=1 SV=2	DEVR_MYCTU	Regulatory proteins	-1.2718	-1.69702	-2.53777	-0.327421	-1.4585	-1.48441	0.919404	0.817933	0.710662	0.181298	0.426084	0.533994	0.568373	0.287444	0.341661	-0.182095	0.170006	0.866551	0.299031	0.255834	0.436664	0.597859	0.547718	0.505389	0.85095	0.625479	0.572789	0.154993
Rv2258c	Methyltransferase-related protein	>tr|L7N4L2|L7N4L2_MYCTU Methyltransferase-related protein OS=Mycobacterium tuberculosis GN=MT2319 PE=4 SV=1	L7N4L2_MYCTU	Regulatory proteins	-1.86819	-1.36003	-1.40871	-1.28691	-1.48096	-1.38437	0.262962	0.130952	-0.386083	-0.152579	0.586846	0.044784	-0.0108135	0.41867	0.743378	0.506595	0.297359	0.996649	0.635995	0.624986	0.301674	1.54132	0.928962	0.576552	0.153891	0.800181	0.752757	0.586962
Rv3726	possible dehydrogenase	>tr|L7N4M0|L7N4M0_MYCTU Possible dehydrogenase OS=Mycobacterium tuberculosis GN=MT3829 PE=4 SV=1	L7N4M0_MYCTU	Genes involved in intermediary metabolism and respiration	-2.07406	-1.31503	-1.91433	-0.639903	-1.48583	-1.61468	0.651765	0.58258	0.0794878	0.498946	0.135981	0.324249	0.317464	0.253382	0.502522	-0.0535272	0.264967	0.736757	0.36268	0.383744	0.33777	1.58406	0.624079	0.377581	0.609897	0.798904	0.616988	0.535497
Rv0394c	possible secreted protein	>tr|L7N4B1|L7N4B1_MYCTU Possible secreted protein OS=Mycobacterium tuberculosis GN=MT0404.1 PE=4 SV=1	L7N4B1_MYCTU	Genes involved in cell wall and cell processes	-1.39878	-1.16137	-2.2642	-1.26132	-1.52142	-1.33005	0.504662	0.806833	0.0713972	0.117209	0.295545	0.322746	0.206377	0.336899	0.403699	0.259471	0.16875	0.936137	0.442014	0.331585	0.343327	0.943533	1.30959	0.0864365	0.687068	0.756657	0.8153	0.514683
Rv2284	Carboxylesterase,	>tr|L7N4N5|L7N4N5_MYCTU Carboxylesterase, putative OS=Mycobacterium tuberculosis GN=lipM PE=4 SV=1	L7N4N5_MYCTU	Genes involved in intermediary metabolism and respiration	-0.72151	-1.64773	-1.99389	-1.74029	-1.52586	-1.69401	0.555837	0.351675	1.09385	0.687538	1.22765	0.840178	0.890694	0.398505	0.536467	-0.00993073	0.765811	0.0415265	0.333468	0.288997	0.379158	0.15665	0.459246	0.265544	0.5274	0.35221	0.362395	0.171175
Rv0504c	UPF0336 protein Rv0504c/MT0525.1	>sp|P64725|Y504_MYCTU UPF0336 protein Rv0504c/MT0525.1 OS=Mycobacterium tuberculosis GN=Rv0504c PE=3 SV=1	Y504_MYCTU	Genes conserved hypotheticals	-1.84585	-1.62855	-1.78891	-1.00635	-1.56742	-1.70873	0.385192	0.604742	0.88277	0.138926	0.923973	0.637603	0.743756	0.36142	-0.150659	0.88118	0.788545	0.234309	0.438344	0.511427	0.485558	0.808068	0.684695	0.244621	0.228486	0.491467	0.464658	0.2987
Rv3302c	Glycerol-3-phphate dehydrogenase 2	>sp|P64184|GLPD2_MYCTU Glycerol-3-phosphate dehydrogenase 2 OS=Mycobacterium tuberculosis GN=glpD2 PE=3 SV=1	GLPD2_MYCTU	Genes involved in intermediary metabolism and respiration	-2.00323	-1.4591	-1.49764	-1.39896	-1.58973	-1.47837	0.27864	-0.0829579	1.09752	0.61285	0.0131453	0.410139	0.312998	0.552067	0.273286	0.837836	0.628781	0.618106	0.589502	0.623444	0.233826	0.649041	0.525152	0.834187	0.351985	0.590091	0.587097	0.203281
Rv0824c	acyl-[acyl-carrier-protein] desaturase desA1	>sp|Q50824|DESA1_MYCTU Putative acyl-[acyl-carrier-protein] desaturase desA1 OS=Mycobacterium tuberculosis GN=desA1 PE=1 SV=2	DESA1_MYCTU	Genes involved in lipid metabolism	-2.23641	-1.75693	-1.1816	-1.26242	-1.60934	-1.50968	0.489324	0.260423	0.840501	0.858616	0.538572	0.624528	0.689537	0.283668	0.456862	0.527909	0.411944	0.847367	0.56102	0.492385	0.196777	0.551176	0.368297	0.338966	0.436736	0.423794	0.402516	0.0942857
Rv1094	acyl-[acyl-carrier-protein] desaturase desA2	>sp|O53442|DESA2_MYCTU Putative acyl-[acyl-carrier-protein] desaturase desA2 OS=Mycobacterium tuberculosis GN=desA2 PE=1 SV=1	DESA2_MYCTU	Genes involved in lipid metabolism	-2.13971	-1.49689	-1.44609	-1.2865	-1.5923	-1.47149	0.375789	0.267036	1.00404	1.00207	0.476952	0.687524	0.739511	0.374287	0.249469	0.476398	0.564262	1.00534	0.573867	0.52033	0.316752	0.415226	0.235823	0.176325	0.496248	0.330906	0.325525	0.149871
Rv3407	Antitoxin VapB47	>sp|P65077|VPB47_MYCTU Antitoxin VapB47 OS=Mycobacterium tuberculosis GN=vapB47 PE=1 SV=1	VPB47_MYCTU	virulence, detoxification and adaptation	-1.34526	-1.05773	-2.36939	-1.64073	-1.60328	-1.493	0.563479	0.599904	0.548735	0.809085	0.605549	0.640818	0.602726	0.115052	0.209956	0.403806	0.628215	0.603865	0.461461	0.503836	0.195503	0.271822	0.416323	0.701415	0.614435	0.500999	0.515379	0.193844
Rv0795 Rv1370c Rv1757c Rv1763 Rv2105 Rv2168c Rv2278 Rv2354 Rv2480c Rv2648 Rv2815c Rv3184 Rv3186 Rv3325 Rv3381c Rv3474	Insertion element IS6110 uncharacterized 12.0 kDa protein	>sp|P0C5G9|YIA4_MYCTU Insertion element IS6110 uncharacterized 12.0 kDa protein OS=Mycobacterium tuberculosis GN=Rv0795 PE=3 SV=1	YIA4_MYCTU	Insertion seqs and phages	-1.48451	-0.908751	-1.85996	-2.02938	-1.57065	-1.67223	0.496543	0.962575	0.554175	0.566431	0.756227	0.709852	0.661329	0.192202	0.277473	0.114956	0.43814	0.174474	0.251261	0.225974	0.141523	0.708277	0.376367	0.232741	1.12076	0.609536	0.542322	0.394733
Rv0688	ferredoxin reductase	>tr|P95034|P95034_MYCTU Putative ferredoxin reductase OS=Mycobacterium tuberculosis GN=Rv0688 PE=4 SV=1	P95034_MYCTU	Genes involved in intermediary metabolism and respiration	-1.11656	-2.12452	-1.82734	-1.45939	-1.63195	-1.64337	0.438257	0.730562	0.428664	0.502525	0.511722	0.543368	0.507124	0.130215	0.579207	0.529144	0.51454	0.455522	0.519603	0.521842	0.0509106	0.701488	0.474148	0.804032	0.296252	0.56898	0.587818	0.228168
Rv0088	Uncharacterized protein Rv0088/MT0096	>sp|P0A5C3|Y088_MYCTU Uncharacterized protein Rv0088/MT0096 OS=Mycobacterium tuberculosis GN=Rv0088 PE=4 SV=1	Y088_MYCTU	Genes involved in lipid metabolism	-1.59854	-1.67683	-1.83735	-1.57336	-1.67152	-1.63769	0.119009	0.586488	0.518421	0.616529	0.639977	0.590354	0.601508	0.0527158	0.574903	0.395591	0.554808	0.523046	0.512087	0.538927	0.0805447	0.649007	0.605665	0.531923	0.489717	0.569078	0.568794	0.0716611
Rv1872c	L-lactate dehydrogenase [cytochrome]	>sp|P95143|LLDD_MYCTU Putative L-lactate dehydrogenase [cytochrome] OS=Mycobacterium tuberculosis GN=lldD PE=3 SV=2	LLDD_MYCTU	Genes involved in intermediary metabolism and respiration	-1.58462	-1.25459	-1.92034	-1.74722	-1.62669	-1.66592	0.283423	0.852509	0.476009	0.251243	0.344412	0.481043	0.410211	0.264253	0.77544	0.341526	0.342667	0.552346	0.502995	0.447507	0.206913	0.971281	0.780326	0.484633	0.334371	0.642653	0.63248	0.286914
Rv2790c	lipid-transfer protein Ltp1	>tr|O33332|O33332_MYCTU Probable lipid-transfer protein Ltp1 OS=Mycobacterium tuberculosis GN=ltp1 PE=3 SV=1	O33332_MYCTU	Genes involved in cell wall and cell processes	-1.90275	-1.01755	-2.04747	-1.53663	-1.6261	-1.71969	0.459139	0.525126	0.526722	0.50498	0.534002	0.522708	0.525924	0.0124338	0.722463	0.686239	0.657293	0.660559	0.681639	0.673399	0.0301378	0.652584	0.387392	0.163933	0.4831	0.421752	0.435246	0.203878
Rv1185c	fatty-acid--CoA ligase fadD21	>sp|P63523|FAD21_MYCTU Putative fatty-acid--CoA ligase fadD21 OS=Mycobacterium tuberculosis GN=fadD21 PE=1 SV=1	FAD21_MYCTU	Genes involved in lipid metabolism	-1.36789	-1.1897	-1.57994	-2.2756	-1.60328	-1.47391	0.475751	0.0749295	0.39276	0.562913	0.373863	0.351116	0.383312	0.202804	0.834066	0.780138	0.503065	0.648513	0.691445	0.714326	0.147803	0.737476	0.812589	0.333809	0.359005	0.56072	0.54824	0.249572
Rv3093c	Hypothetical oxidoreductase	>tr|O05772|O05772_MYCTU Hypothetical oxidoreductase OS=Mycobacterium tuberculosis GN=Rv3093c PE=4 SV=1	O05772_MYCTU	Genes involved in intermediary metabolism and respiration	-1.53416	-1.33986	-1.82657	-1.83875	-1.63484	-1.68037	0.24186	-0.0227539	0.422372	0.523353	0.681882	0.401213	0.472862	0.302153	0.605565	0.439484	0.583384	0.882463	0.627724	0.594474	0.185098	0.509394	0.787867	0.45703	0.669299	0.605898	0.589346	0.151225
Rv2289	CDP-diacylglycerol pyrophphatase	>sp|P63751|CDH_MYCTU Probable CDP-diacylglycerol pyrophosphatase OS=Mycobacterium tuberculosis GN=cdh PE=3 SV=1	CDH_MYCTU	Genes involved in lipid metabolism	-2.09896	-2.0128	-1.08899	-1.02499	-1.55643	-1.55089	0.578372	0.948896	0.709806	0.204745	0.389064	0.563128	0.549435	0.331194	0.894489	-0.0183287	0.249974	0.411889	0.384506	0.330931	0.383496	0.347869	0.469511	0.69426	0.92356	0.6088	0.581886	0.254207
Rv3763	Lipoprotein LpqH	>sp|P0A5J0|LPQH_MYCTU Lipoprotein LpqH OS=Mycobacterium tuberculosis GN=lpqH PE=3 SV=1	LPQH_MYCTU	Genes involved in cell wall and cell processes	-1.65269	-2.22161	-0.933676	-1.61441	-1.6056	-1.63355	0.527018	0.489041	0.623492	0.292102	0.839473	0.561027	0.556267	0.230171	0.538563	0.240652	0.463259	0.291943	0.383604	0.377601	0.140469	0.603022	0.532558	0.706465	0.801816	0.660965	0.654743	0.117976
Rv1181	polyketide beta-ketoacyl synthase Pks4	>tr|L0T647|L0T647_MYCTU Probable polyketide beta-ketoacyl synthase Pks4 OS=Mycobacterium tuberculosis GN=pks4 PE=4 SV=1	L0T647_MYCTU	Genes involved in lipid metabolism	-1.30564	-1.82277	-1.48751	-1.69502	-1.57773	-1.59126	0.228016	0.466269	0.184087	-0.306852	0.506459	0.212491	0.325178	0.374764	0.616076	0.644088	0.345485	0.404812	0.502615	0.510444	0.149603	0.555386	0.770005	0.907623	1.2175	0.862628	0.838814	0.27745
Rv0161	possible oxidoreductase	>tr|L0T5Q7|L0T5Q7_MYCTU Possible oxidoreductase OS=Mycobacterium tuberculosis GN=Rv0161 PE=4 SV=1	L0T5Q7_MYCTU	Genes involved in intermediary metabolism and respiration	-1.76655	-1.06421	-1.47912	-1.49466	-1.45114	-1.48689	0.289756	0.744368	0.723494	0.560482	0.726357	0.688675	0.724925	0.0859602	0.458562	-1.25354	0.452879	0.549235	0.051784	0.45572	0.871335	0.451612	0.850277	0.729608	0.811204	0.710675	0.770406	0.179877
Rv3400	Uncharacterized protein Rv3400/MT3508	>sp|P65069|Y3400_MYCTU Uncharacterized protein Rv3400/MT3508 OS=Mycobacterium tuberculosis GN=Rv3400 PE=4 SV=1	Y3400_MYCTU	Genes involved in intermediary metabolism and respiration	-1.67464	-1.37073	-1.03305	-0.906876	-1.24632	-1.20189	0.346238	1.55929	0.369391	-0.103927	0.254629	0.519846	0.31201	0.721691	0.0988424	0.659169	-0.703962	-0.169784	-0.0289337	-0.0354708	0.567249	1.67282	1.24953	0.524159	-0.424861	0.755412	0.886844	0.918751
Rv3688c	Conserved protein	>tr|O69656|O69656_MYCTU Conserved protein OS=Mycobacterium tuberculosis GN=MT3790 PE=4 SV=1	O69656_MYCTU	Genes conserved hypotheticals	-1.73278	-1.10113	-0.935524	-1.4723	-1.31043	-1.28672	0.360066	1.2192	0.857878	-0.148195	0.293692	0.555644	0.575785	0.604334	-0.0851112	0.58136	-0.287666	0.162529	0.0927779	0.0387089	0.374148	1.52991	0.689601	1.22647	-0.797934	0.662012	0.958035	1.03345
Rv1444c	Uncharacterized protein	>tr|L7N621|L7N621_MYCTU Uncharacterized protein OS=Mycobacterium tuberculosis GN=MT1491 PE=4 SV=1	L7N621_MYCTU	Genes conserved hypotheticals	-1.33852	-1.75811	-0.752654	-1.92613	-1.44385	-1.54832	0.522877	1.29472	0.445533	0.139991	-0.390471	0.372443	0.292762	0.705221	0.49288	0.458217	0.275732	0.140896	0.341931	0.366975	0.164424	1.35955	1.03595	0.567241	-0.044831	0.729477	0.801595	0.610134
Rv2376c	Low molecular weight antigen MTB12	>sp|P0A5P8|MTB12_MYCTU Low molecular weight antigen MTB12 OS=Mycobacterium tuberculosis GN=mtb12 PE=1 SV=1	MTB12_MYCTU	Genes involved in cell wall and cell processes	-1.63512	-1.23093	-1.58712	-0.957981	-1.35279	-1.40903	0.319032	1.49224	0.558122	0.388897	0.582971	0.755557	0.570546	0.498634	1.05633	0.328155	0.693103	-1.31977	0.189455	0.510629	1.04915	0.805763	0.152119	0.322036	0.351187	0.407776	0.336611	0.279468
Rv3692	Magnesium chelatase,	>tr|O69660|O69660_MYCTU Magnesium chelatase, putative OS=Mycobacterium tuberculosis GN=moxR2 PE=4 SV=1	O69660_MYCTU	Regulatory proteins	-1.60984	-1.18733	-0.94813	-1.61809	-1.34085	-1.39859	0.330159	2.09979	0.157119	0.359092	0.0466432	0.665661	0.258106	0.964799	0.906451	-0.106556	-0.492686	0.431049	0.184564	0.162246	0.612452	0.550728	0.116631	1.14729	0.147834	0.490621	0.349281	0.480347
Rv0548c	1,4-Dihydroxy-2-naphthoyl-CoA synthase	>sp|O06414|MENB_MYCTU 1,4-Dihydroxy-2-naphthoyl-CoA synthase OS=Mycobacterium tuberculosis GN=menB PE=1 SV=1	MENB_MYCTU	Genes involved in intermediary metabolism and respiration	-0.925946	-0.799765	-2.03244	-1.38826	-1.2866	-1.1571	0.55788	1.51803	0.881104	0.425183	0.108855	0.733293	0.653143	0.611696	0.69728	-0.646492	0.229505	-0.371076	-0.0226957	-0.0707855	0.603451	1.6491	0.527065	0.253007	-0.125158	0.576003	0.390036	0.763738
Rv2298	Uncharacterized oxidoreductase Rv2298/MT2355	>sp|P63484|Y2298_MYCTU Uncharacterized oxidoreductase Rv2298/MT2355 OS=Mycobacterium tuberculosis GN=Rv2298 PE=3 SV=1	Y2298_MYCTU	Genes conserved hypotheticals	-1.45378	-0.847801	-2.1734	-1.48203	-1.48925	-1.46791	0.541857	1.46724	0.344776	0.248785	0.339517	0.600079	0.342147	0.579784	1.07709	0.154178	0.11218	0.105387	0.362209	0.133179	0.477076	1.10256	0.278054	0.49379	0.233441	0.526961	0.385922	0.400218
Rv1874	Uncharacterized protein	>tr|L0TAN5|L0TAN5_MYCTU Uncharacterized protein OS=Mycobacterium tuberculosis GN=Rv1874 PE=4 SV=1	L0TAN5_MYCTU	Genes conserved hypotheticals	-0.786851	-1.08013	-1.98302	-2.01507	-1.46627	-1.53157	0.626878	1.35769	0.34331	0.198678	0.44958	0.587314	0.396445	0.523777	0.755382	0.367	-0.126102	0.0445714	0.260213	0.205786	0.388302	1.28738	0.681579	0.403761	0.102245	0.618741	0.54267	0.504649
Rv1467c	Acyl-CoA dehydrogenase,	>tr|L7N568|L7N568_MYCTU Acyl-CoA dehydrogenase, putative OS=Mycobacterium tuberculosis GN=fadE15 PE=3 SV=1	L7N568_MYCTU	Genes involved in lipid metabolism	-1.90391	-0.834613	-1.47926	-1.29487	-1.37816	-1.38706	0.443101	1.45837	0.271986	-0.395062	-0.342705	0.248147	-0.0353595	0.861787	1.19259	0.0653823	0.148897	0.133826	0.385174	0.141362	0.539503	1.24019	0.564069	0.991283	0.183828	0.744842	0.777676	0.466733
Rv2391	Sulfite reductase [ferredoxin]	>sp|P71753|SIR_MYCTU Sulfite reductase [ferredoxin] OS=Mycobacterium tuberculosis GN=sir PE=1 SV=2	SIR_MYCTU	Genes involved in intermediary metabolism and respiration	-1.61792	-1.42574	-1.25443	-1.49271	-1.4477	-1.45922	0.151477	1.4263	0.745374	0.0530627	0.142699	0.591859	0.444037	0.635585	0.947126	-0.255479	0.33027	-0.19381	0.207027	0.06823	0.559022	1.25057	0.359474	1.0615	-0.0762878	0.648814	0.710487	0.616958
Rv0149	possible quinone oxidoreductase (NADPH:quinone oxidoreductase) (Zeta-crystallin)	>tr|L7N539|L7N539_MYCTU Possible quinone oxidoreductase (NADPH:quinone oxidoreductase) (Zeta-crystallin) OS=Mycobacterium tuberculosis GN=MT0157 PE=4 SV=1	L7N539_MYCTU	Genes involved in intermediary metabolism and respiration	-1.15003	-1.33355	-1.75862	-1.18182	-1.35601	-1.25769	0.280101	1.35605	0.466205	0.050439	-0.0339522	0.459685	0.258322	0.63631	1.38475	-0.365206	0.685124	-0.215145	0.372381	0.234989	0.818926	1.41395	-0.263579	0.838459	0.106924	0.523938	0.472692	0.749473
Rv2406c	Conserved protein	>tr|L0TC90|L0TC90_MYCTU Conserved protein OS=Mycobacterium tuberculosis GN=Rv2406c PE=4 SV=1	L0TC90_MYCTU	Genes conserved hypotheticals	-1.8536	-1.67481	-1.06751	-1.0847	-1.42016	-1.37976	0.403985	1.46318	0.365844	-0.154133	0.456902	0.532948	0.411373	0.676047	0.960531	-0.159392	-0.179274	0.105823	0.181922	-0.0267845	0.535095	1.38616	0.00471089	0.707812	0.72246	0.705286	0.715136	0.564121
Rv2765	Carboxymethylenebutenolidase,	>tr|O33307|O33307_MYCTU Carboxymethylenebutenolidase, putative OS=Mycobacterium tuberculosis GN=MT2835 PE=4 SV=1	O33307_MYCTU	Genes involved in intermediary metabolism and respiration	-1.60816	-0.597187	-1.5626	-1.28761	-1.26389	-1.42511	0.466478	1.98289	0.247681	0.214356	-0.561228	0.470925	0.231019	1.07503	0.428878	-0.480659	0.366489	0.281947	0.149164	0.324218	0.424177	1.6066	0.290272	0.140232	0.538108	0.643803	0.41419	0.6625
Rv0119	fatty-acid-CoA ligase FadD7 (Fatty-acid-CoA synthetase) (Fatty-acid-CoA synthase)	>tr|L0T2J0|L0T2J0_MYCTU Probable fatty-acid-CoA ligase FadD7 (Fatty-acid-CoA synthetase) (Fatty-acid-CoA synthase) OS=Mycobacterium tuberculosis GN=fadD7 PE=4 SV=1	L0T2J0_MYCTU	Genes involved in lipid metabolism	-2.07027	-0.663232	-1.49968	-1.14871	-1.34547	-1.3242	0.592531	1.37623	0.110835	0.279335	-0.562777	0.300906	0.195085	0.80392	0.670558	-0.420599	0.30172	0.493945	0.261406	0.397832	0.47897	1.5134	0.202079	0.940453	0.476712	0.783161	0.708582	0.574328
Rv1295	Threonine synthase	>sp|P66902|THRC_MYCTU Threonine synthase OS=Mycobacterium tuberculosis GN=thrC PE=1 SV=1	THRC_MYCTU	Genes involved in intermediary metabolism and respiration	-1.96784	-0.323058	-0.126875	-1.4173	-0.958768	-0.870179	0.880275	1.4587	0.829377	0.864131	-0.251592	0.725154	0.846754	0.712343	1.41157	0.939755	0.597786	0.0227614	0.742968	0.768771	0.584673	-0.380813	-0.994429	0.295809	-0.957983	-0.509354	-0.669398	0.605909
Rv1323	acetyl-CoA acetyltransferase	>sp|P66926|FADA4_MYCTU Probable acetyl-CoA acetyltransferase OS=Mycobacterium tuberculosis GN=fadA4 PE=3 SV=1	FADA4_MYCTU	Genes involved in lipid metabolism	-1.46478	-0.212833	0.482877	-0.13488	-0.332404	-0.173857	0.816552	1.48789	0.576321	0.0954774	-0.118119	0.510392	0.335899	0.713449	0.992142	1.52086	0.88843	0.266598	0.917007	0.940286	0.5145	-0.837867	-0.809678	-0.757838	-1.97461	-1.095	-0.823773	0.587344
Rv2837c	Bifunctional oligoribonuclease and PAP phphatase NrnA	>sp|P71615|NRNA_MYCTU Bifunctional oligoribonuclease and PAP phosphatase NrnA OS=Mycobacterium tuberculosis GN=nrnA PE=1 SV=2	NRNA_MYCTU	Genes conserved hypotheticals	0.15994	0.501544	1.73087	0.660132	0.763122	0.580838	0.678084	1.16659	1.08392	0.569339	0.336956	0.789201	0.826629	0.400893	-1.20621	0.690481	-0.123923	-0.802502	-0.360538	-0.463212	0.830887	-1.15142	-1.33121	-1.04418	-1.24032	-1.19178	-1.19587	0.122762
Rv1643	50S ribomal protein L20	>sp|P66105|RL20_MYCTU 50S ribosomal protein L20 OS=Mycobacterium tuberculosis GN=rplT PE=3 SV=1	RL20_MYCTU	Genes part of information pathways	0.498727	-0.180624	0.0431599	0.203986	0.141312	0.123573	0.285745	1.49726	0.581182	1.51054	0.590425	1.04485	1.04384	0.530104	0.11581	0.506198	0.354223	0.13404	0.277568	0.244132	0.187006	-1.33871	-1.33175	-2.04833	-1.13615	-1.46374	-1.33523	0.40088
Rv2935	Phthiocerol synthesis polyketide synthase type I PpsE	>sp|P96204|PPSE_MYCTU Phthiocerol synthesis polyketide synthase type I PpsE OS=Mycobacterium tuberculosis GN=ppsE PE=1 SV=2	PPSE_MYCTU	Genes involved in lipid metabolism	-0.0471496	-0.863345	0.639099	0.163185	-0.0270527	0.0580177	0.627093	-1.00675	0.458718	0.640583	0.67069	0.19081	0.54965	0.803846	0.702946	1.09331	1.29117	1.31291	1.10008	1.19224	0.282591	-1.63441	-0.986578	-1.3674	-1.06697	-1.26384	-1.21719	0.296467
Rv2933	Phthiocerol synthesis polyketide synthase type I PpsC	>sp|P96202|PPSC_MYCTU Phthiocerol synthesis polyketide synthase type I PpsC OS=Mycobacterium tuberculosis GN=ppsC PE=1 SV=2	PPSC_MYCTU	Genes involved in lipid metabolism	0.742714	-1.42204	0.553505	0.141142	0.00383025	0.347323	0.983201	0.0705466	0.438943	0.512224	0.423956	0.361417	0.43145	0.197712	0.656614	0.998895	1.18012	1.03515	0.967695	1.01702	0.221675	-1.78191	-0.851206	-1.23556	-1.46308	-1.33294	-1.34932	0.391604
Rv3411c	Inine-5'-monophphate dehydrogenase	>sp|P65167|IMDH_MYCTU Inosine-5-monophosphate dehydrogenase OS=Mycobacterium tuberculosis GN=guaB PE=1 SV=1	IMDH_MYCTU	Genes involved in intermediary metabolism and respiration	-0.742889	-0.615584	0.464244	1.06872	0.0436227	-0.07567	0.871952	1.58456	1.13297	1.36495	1.17361	1.31402	1.26928	0.206785	-0.805675	-1.09117	-0.531664	-1.48433	-0.97821	-0.948422	0.407467	0.343737	-0.43668	-0.596036	-0.828751	-0.379433	-0.516358	0.508283
Rv3276c	N5-carboxyaminoimidazole ribonucleotide synthase	>sp|P65898|PURK_MYCTU N5-carboxyaminoimidazole ribonucleotide synthase OS=Mycobacterium tuberculosis GN=purK PE=3 SV=1	PURK_MYCTU	Genes involved in intermediary metabolism and respiration	-0.0864006	0.945719	-0.193415	0.348025	0.253482	0.130812	0.517484	2.42658	1.2474	0.231672	-0.0197864	0.971466	0.739536	1.11406	-0.912538	-1.59373	-0.591662	-1.42552	-1.13086	-1.16903	0.46169	-0.369503	0.566754	-0.107747	-0.465844	-0.094085	-0.238625	0.465816
Rv1196	PPE family protein	>tr|Q7D8M9|Q7D8M9_MYCTU PPE family protein OS=Mycobacterium tuberculosis GN=PPE18 PE=4 SV=1	Q7D8M9_MYCTU	Genes belonging to the PE_PPE families	-1.0096	0.606952	0.315491	0.214993	0.031959	0.265242	0.713992	1.37011	0.457789	0.0369314	0.745207	0.652509	0.601498	0.55988	-1.48886	-1.00296	-1.26472	-1.77766	-1.38355	-1.37679	0.329334	1.51348	0.407612	0.46113	0.414105	0.699082	0.437617	0.543456
Rv0242c	3-oxoacyl-(Acyl-carrier-protein) reductase	>tr|O53665|O53665_MYCTU 3-oxoacyl-(Acyl-carrier-protein) reductase OS=Mycobacterium tuberculosis GN=fabG-1 PE=1 SV=1	O53665_MYCTU	Genes involved in lipid metabolism	-0.685196	-0.114338	-0.648783	-0.587991	-0.509077	-0.618387	0.266197	1.00794	1.54792	0.61307	0.277979	0.861727	0.810505	0.546147	-1.17019	-1.21786	-1.23748	-1.29597	-1.23037	-1.22767	0.0520642	1.50464	0.555731	1.03946	0.41107	0.877725	0.797595	0.496866
Rv2940c	Mycoceric acid synthase	>tr|P96291|P96291_MYCTU Mycocerosic acid synthase OS=Mycobacterium tuberculosis GN=mas-2 PE=4 SV=2	P96291_MYCTU	Genes involved in lipid metabolism	0.769988	0.187933	1.22816	1.04877	0.808713	0.909379	0.454764	-0.310191	0.422235	0.54256	0.593266	0.311967	0.482397	0.420928	-2.14899	-1.56809	-1.22542	-1.19628	-1.53469	-1.39675	0.442963	0.169234	0.419573	0.362384	0.704873	0.414016	0.390979	0.22152
Rv3834c	Serine--tRNA ligase	>sp|P67561|SYS_MYCTU Serine--tRNA ligase OS=Mycobacterium tuberculosis GN=serS PE=3 SV=1	SYS_MYCTU	Genes part of information pathways	-0.110275	0.621692	1.52006	0.649683	0.67029	0.635688	0.666878	-0.192422	0.773917	-0.0968544	0.0633151	0.136989	-0.0167697	0.437531	-2.18522	-0.413758	-0.970064	-1.58008	-1.28728	-1.27507	0.765004	-0.473927	1.4763	0.387642	0.530005	0.480005	0.458823	0.79867
Rv0641	50S ribomal protein L1	>sp|P96932|RL1_MYCTU 50S ribosomal protein L1 OS=Mycobacterium tuberculosis GN=rplA PE=3 SV=1	RL1_MYCTU	Genes part of information pathways	0.833052	0.960184	0.707433	0.400466	0.725284	0.770242	0.239873	0.490814	0.867553	0.505201	0.780222	0.660947	0.642711	0.191585	-1.88777	-1.34152	-0.469363	-0.773865	-1.11813	-1.05769	0.627605	-1.97582	0.134098	0.867054	-0.0977335	-0.2681	0.0181822	1.21046
Rv0243	acetyl-CoA acyltransferase FadA2 (3-ketoacyl-CoA thiolase) (Beta-ketothiolase)	>tr|L7N5J4|L7N5J4_MYCTU Probable acetyl-CoA acyltransferase FadA2 (3-ketoacyl-CoA thiolase) (Beta-ketothiolase) OS=Mycobacterium tuberculosis GN=fadA2 PE=3 SV=1	L7N5J4_MYCTU	Genes involved in lipid metabolism	2.40826	0.503089	-0.56171	0.150333	0.624993	0.326711	1.26866	0.681017	0.357428	0.0327403	0.127668	0.299713	0.242548	0.288443	-1.28604	-1.68231	-1.21738	-1.12667	-1.3281	-1.25171	0.244994	0.221297	0.628963	0.261624	0.501689	0.403393	0.381657	0.194766
Rv0347	conserved membrane protein	>tr|L7N4N8|L7N4N8_MYCTU Probable conserved membrane protein OS=Mycobacterium tuberculosis GN=MT0362 PE=4 SV=1	L7N4N8_MYCTU	Genes involved in cell wall and cell processes	0.892958	0.724988	0.46983	0.390537	0.619578	0.597409	0.231468	0.773999	0.971346	0.022607	0.438564	0.551629	0.606281	0.415636	-1.64706	-0.762224	-2.07703	-0.590648	-1.26924	-1.20464	0.710123	0.953804	0.766266	0.121207	-1.44914	0.0980343	0.443736	1.09135
Rv0717	30S ribomal protein S14 type Z	>sp|P0A5X2|RS14Z_MYCTU 30S ribosomal protein S14 type Z OS=Mycobacterium tuberculosis GN=rpsZ PE=3 SV=1	RS14Z_MYCTU	Genes part of information pathways	2.42467	0.810245	1.00251	1.09336	1.3327	1.04793	0.737488	-1.05603	-1.19344	-0.851693	0.14687	-0.738573	-0.953862	0.606764	-0.18501	-0.97797	-0.46264	-0.53561	-0.540308	-0.499125	0.328552	0.148842	0.786819	-0.877504	-0.273414	-0.0538142	-0.062286	0.701052
Rv0830	S-adenyl-L-methionine-dependent methyltransferase Rv0830/MT0851	>sp|O53841|Y851_MYCTU Putative S-adenosyl-L-methionine-dependent methyltransferase Rv0830/MT0851 OS=Mycobacterium tuberculosis GN=Rv0830 PE=3 SV=1	Y851_MYCTU	Genes involved in lipid metabolism	2.46063	0.764875	1.28079	1.22076	1.43176	1.25077	0.723561	-1.02128	-1.29204	-0.0117145	-0.78374	-0.777194	-0.90251	0.550953	-0.440264	-0.271466	-0.456579	-0.723669	-0.472994	-0.448421	0.186898	0.0952894	0.26856	-0.207618	-0.882516	-0.181571	-0.0561643	0.507041
Rv1223	Heat shock protein HtrA	>tr|L7N631|L7N631_MYCTU Heat shock protein HtrA OS=Mycobacterium tuberculosis GN=htrA PE=4 SV=1	L7N631_MYCTU	Genes involved in intermediary metabolism and respiration	2.3872	1.32787	0.821893	1.23447	1.44286	1.28117	0.66684	-1.01421	-0.944625	0.205941	-0.414739	-0.541908	-0.679682	0.565892	-1.03027	0.256137	-0.944326	-0.74336	-0.615455	-0.843843	0.593369	-0.682603	0.0900582	-0.333358	-0.21608	-0.285496	-0.274719	0.319293
Rv3721c	DNA polymerase III subunit gamma/tau	>sp|P63975|DPO3X_MYCTU DNA polymerase III subunit gamma/tau OS=Mycobacterium tuberculosis GN=dnaX PE=3 SV=1	DPO3X_MYCTU	Genes part of information pathways	1.41053	1.07749	1.54459	1.00309	1.25892	1.24401	0.260102	-2.20454	-0.362668	-0.584383	0.0380098	-0.778395	-0.473526	0.985034	-0.628803	-0.548052	-0.0664456	-0.560749	-0.451012	-0.554401	0.258818	-0.0377422	1.11731	-0.864733	-0.332908	-0.0295183	-0.185325	0.837638
Rv0560c	Uncharacterized protein Rv0560c/MT0586	>sp|O06426|Y560_MYCTU Uncharacterized protein Rv0560c/MT0586 OS=Mycobacterium tuberculosis GN=Rv0560c PE=1 SV=1	Y560_MYCTU	Genes involved in intermediary metabolism and respiration	1.5531	1.22375	1.01159	1.62362	1.35302	1.38842	0.286671	-2.4183	-0.0906454	0.113829	-0.4184	-0.703379	-0.254523	1.16411	-0.275484	-0.312157	-0.494291	0.0530931	-0.25721	-0.293821	0.227924	-0.136984	-0.194379	-0.886234	-0.352117	-0.392428	-0.273248	0.341538
Rv2246	3-oxoacyl-[acyl-carrier-protein] synthase 2	>sp|P63456|FAB2_MYCTU 3-oxoacyl-[acyl-carrier-protein] synthase 2 OS=Mycobacterium tuberculosis GN=kasB PE=1 SV=1	FAB2_MYCTU	Genes involved in lipid metabolism	1.82797	0.868152	0.99721	1.56985	1.3158	1.28353	0.457802	-1.75438	-0.980121	-0.887377	-0.34623	-0.992027	-0.933749	0.580037	-0.464832	-0.0610555	-0.492374	0.288763	-0.182375	-0.262944	0.370842	1.01877	-0.631017	-0.655711	-0.297616	-0.141394	-0.464317	0.790493
Rv3330	Penicillin-binding protein,	>tr|L7N5F0|L7N5F0_MYCTU Penicillin-binding protein, putative OS=Mycobacterium tuberculosis GN=dacB1 PE=3 SV=1	L7N5F0_MYCTU	Genes involved in cell wall and cell processes	2.52856	0.849778	0.488851	0.400979	1.06704	0.669315	0.993509	-1.82124	-0.59425	-1.19182	-0.632926	-1.06006	-0.912373	0.576246	0.685282	0.16323	0.550337	-0.402738	0.249028	0.356784	0.487601	0.415501	-0.239434	-0.802504	-0.397601	-0.25601	-0.318518	0.506592
Rv0860	fatty oxidation protein FadB	>tr|O53872|O53872_MYCTU Probable fatty oxidation protein FadB OS=Mycobacterium tuberculosis GN=fadB PE=1 SV=1	O53872_MYCTU	Genes involved in lipid metabolism	0.791989	-0.265119	2.20523	1.54281	1.06873	1.1674	1.06021	-1.46115	-1.54285	-0.579936	-0.72475	-1.07717	-1.09295	0.495224	-0.54127	0.6902	-0.0424035	0.438855	0.136345	0.198226	0.544482	-0.797801	0.226436	-0.0903797	0.150132	-0.127903	0.0298762	0.466559
Rv0972c	Acyl-CoA dehydrogenase fadE12	>sp|P71539|ACDC_MYCTU Acyl-CoA dehydrogenase fadE12 OS=Mycobacterium tuberculosis GN=fadE12 PE=1 SV=2	ACDC_MYCTU	Genes involved in lipid metabolism	1.23142	-0.0847843	1.85684	1.47664	1.12003	1.35403	0.843415	-0.711503	-1.08179	-1.12248	-1.38215	-1.07448	-1.10214	0.276146	-0.203478	-0.114573	-0.866243	0.370667	-0.203407	-0.159025	0.508856	-0.845354	0.98367	-0.110633	0.603761	0.157861	0.246564	0.808149
Rv3409c	Cholesterol oxidase	>sp|Q57307|CHOD_MYCTU Cholesterol oxidase OS=Mycobacterium tuberculosis GN=choD PE=1 SV=1	CHOD_MYCTU	Genes involved in lipid metabolism	0.945033	0.308566	2.24698	2.11022	1.4027	1.52763	0.93452	-0.855349	-0.350735	-0.828033	-0.264586	-0.574676	-0.589384	0.310522	-1.00385	-0.560185	-0.356205	-0.468792	-0.597258	-0.514489	0.283609	-0.742324	-0.703274	0.417975	0.104552	-0.230768	-0.299361	0.582597
Rv0530	Conserved protein	>tr|L0T6Y7|L0T6Y7_MYCTU Conserved protein OS=Mycobacterium tuberculosis GN=Rv0530 PE=4 SV=1	L0T6Y7_MYCTU	Genes conserved hypotheticals	1.28417	0.409378	2.1155	1.7554	1.39111	1.51978	0.737718	-0.988093	0.0776585	-0.134809	-0.734627	-0.444968	-0.434718	0.499408	-0.949696	-1.14952	-1.21691	-0.542237	-0.964591	-1.04961	0.303572	-0.158643	-0.0949425	0.177233	0.150134	0.0184454	0.0275957	0.170071
Rv0637	UPF0336 protein Rv0637/MT0666	>sp|P96928|Y637_MYCTU UPF0336 protein Rv0637/MT0666 OS=Mycobacterium tuberculosis GN=Rv0637 PE=3 SV=1	Y637_MYCTU	Genes involved in intermediary metabolism and respiration	1.1269	1.07389	0.949014	1.99698	1.2867	1.10039	0.479358	-1.29621	0.893156	-0.315334	0.066229	-0.16304	-0.124552	0.908365	-0.531761	0.109522	0.0961764	-0.509626	-0.208922	-0.206725	0.360157	-1.34599	0.00991004	-1.03239	-1.29045	-0.91473	-1.16142	0.631388
Rv0338c	iron-sulfur-binding reductase	>tr|L0T658|L0T658_MYCTU Probable iron-sulfur-binding reductase OS=Mycobacterium tuberculosis GN=Rv0338c PE=4 SV=1	L0T658_MYCTU	Genes involved in intermediary metabolism and respiration	0.0646199	1.32742	2.05524	1.50377	1.23776	1.41559	0.841295	-1.49312	-1.121	-0.0956895	0.252299	-0.614378	-0.608345	0.826442	0.00543979	-0.0299236	0.457347	-0.168693	0.0660425	-0.0122419	0.271479	-1.11665	0.166453	-1.0502	-0.757323	-0.68943	-0.903762	0.591556
Rv1698	Copper transporter MctB	>sp|P64883|MCTB_MYCTU Copper transporter MctB OS=Mycobacterium tuberculosis GN=mctB PE=1 SV=1	MCTB_MYCTU	Genes involved in cell wall and cell processes	1.68949	1.8638	0.123982	0.985586	1.16571	1.33754	0.791479	-1.33068	-0.799965	-0.395036	0.274846	-0.562709	-0.597501	0.677171	-0.286553	1.21478	0.0166355	-0.364762	0.145025	-0.134959	0.731893	-0.918944	-1.36492	0.0894123	-0.797663	-0.748029	-0.858303	0.609245
Rv0341	Isoniazid-induced protein IniB	>sp|O06292|INIB_MYCTU Isoniazid-induced protein IniB OS=Mycobacterium tuberculosis GN=iniB PE=2 SV=1	INIB_MYCTU	Genes involved in cell wall and cell processes	0.805589	1.14982	1.06659	1.37573	1.09943	1.1082	0.235444	-1.46665	-1.13736	-0.288367	-1.15954	-1.01298	-1.14845	0.505909	0.788859	-1.28467	-1.36108	0.115799	-0.435273	-0.584435	1.06157	0.938236	-0.00626763	0.225311	0.238	0.34882	0.231656	0.40867
Rv0738	Uncharacterized protein Rv0738/MT0763	>sp|O53801|Y738_MYCTU Uncharacterized protein Rv0738/MT0763 OS=Mycobacterium tuberculosis GN=Rv0738 PE=1 SV=1	Y738_MYCTU	Genes conserved hypotheticals	1.01378	2.25054	0.840651	1.01928	1.28106	1.01653	0.651618	0.0490219	-0.583331	-0.635069	-0.820853	-0.497558	-0.6092	0.378389	0.282974	-1.62311	-1.06766	-1.08063	-0.872106	-1.07414	0.812392	0.659144	-0.500002	0.187439	0.00781209	0.0885983	0.0976255	0.478981
Rv3340	O-acetylhomerine sulfhydrylase MetC (Homocysteine synthase) (O-acetylhomerine (Thiol)-lyase) (OAH sulfhydrylase) (O-acetyl-L-homerine sulfhydrylase)	>tr|L7N4M1|L7N4M1_MYCTU Probable O-acetylhomoserine sulfhydrylase MetC (Homocysteine synthase) (O-acetylhomoserine (Thiol)-lyase) (OAH sulfhydrylase) (O-acetyl-L-homoserine sulfhydrylase) OS=Mycobacterium tuberculosis GN=metC PE=3 SV=1	L7N4M1_MYCTU	Genes involved in intermediary metabolism and respiration	0.0621417	2.22249	1.16461	1.46431	1.22839	1.31446	0.895935	0.638944	-0.811626	-0.927361	-1.38853	-0.622143	-0.869494	0.876879	-0.21721	-0.916872	-0.441637	-1.05204	-0.65694	-0.679255	0.393017	-0.194348	0.385326	0.409119	-0.39732	0.0506942	0.095489	0.408742
Rv3718c	Conserved protein	>tr|O69685|O69685_MYCTU Conserved protein OS=Mycobacterium tuberculosis GN=MT3821 PE=4 SV=1	O69685_MYCTU	Genes conserved hypotheticals	2.57651	0.413821	0.682376	1.69902	1.34293	1.1907	0.991311	-0.365584	-0.230383	-0.269408	-0.266474	-0.282962	-0.267941	0.0578691	-0.722448	-1.39214	0.292304	-0.0805108	-0.475699	-0.401479	0.740889	-0.764877	-0.604078	0.0342287	-1.00235	-0.584269	-0.684478	0.4436
Rv3106	NADPH-ferredoxin reductase FprA	>sp|O05783|FPRA_MYCTU NADPH-ferredoxin reductase FprA OS=Mycobacterium tuberculosis GN=fprA PE=1 SV=1	FPRA_MYCTU	Genes involved in intermediary metabolism and respiration	1.89122	1.11111	1.45759	0.995524	1.36386	1.28435	0.402678	0.239275	-0.284866	0.126606	-0.460245	-0.0948075	-0.07913	0.331814	-0.981211	-2.07447	0.0817174	-0.47354	-0.861876	-0.727376	0.917569	-0.0124022	-1.01106	-0.257184	-0.348059	-0.407176	-0.302621	0.426816
Rv1007c	Methionine--tRNA ligase	>sp|O05593|SYM_MYCTU Methionine--tRNA ligase OS=Mycobacterium tuberculosis GN=metG PE=1 SV=1	SYM_MYCTU	Genes part of information pathways	1.02111	0.601972	1.95493	1.72841	1.32661	1.37476	0.625742	0.408623	0.26762	-0.592502	-1.1256	-0.260465	-0.162441	0.726925	0.449425	-0.529166	0.10273	-0.329276	-0.0765717	-0.113273	0.438757	-0.807973	-1.50836	-0.659365	-0.982585	-0.989571	-0.895279	0.370227
Rv0468	3-hydroxybutyryl-CoA dehydrogenase	>sp|O53753|FADB2_MYCTU 3-hydroxybutyryl-CoA dehydrogenase OS=Mycobacterium tuberculosis GN=fadB2 PE=1 SV=1	FADB2_MYCTU	Genes involved in lipid metabolism	1.65887	1.86107	0.60435	0.471184	1.14887	1.13161	0.712528	-0.69834	-0.936425	-0.285016	-1.16544	-0.771305	-0.817382	0.376124	-1.16219	-0.089301	-1.47558	0.151142	-0.643982	-0.625745	0.79582	-0.357431	0.972887	0.799056	-0.34883	0.26642	0.225113	0.718916
Rv2493	antitoxin VapB38	>sp|O53218|VPB38_MYCTU Putative antitoxin VapB38 OS=Mycobacterium tuberculosis GN=vapB38 PE=4 SV=1	VPB38_MYCTU	virulence, detoxification and adaptation	1.88058	1.95453	0.598016	0.660831	1.27349	1.27071	0.744757	-0.409996	-0.271429	-0.226358	-2.4585	-0.841571	-0.340713	1.08078	-0.189184	-0.285006	-0.0406172	-0.102484	-0.154323	-0.145834	0.106317	-0.424902	-0.059097	-0.279229	-0.347155	-0.277596	-0.313192	0.157355
Rv0951	Succinyl-CoA ligase [ADP-forming] subunit beta	>sp|P71559|SUCC_MYCTU Succinyl-CoA ligase [ADP-forming] subunit beta OS=Mycobacterium tuberculosis GN=sucC PE=3 SV=1	SUCC_MYCTU	Genes involved in intermediary metabolism and respiration	0.304291	2.52897	0.0508689	0.73907	0.9058	0.521681	1.11881	1.20076	-0.037934	-0.385258	0.646878	0.356112	0.304472	0.707785	-0.949365	-1.10751	-1.33185	-1.23188	-1.15515	-1.16969	0.165053	-0.659647	0.0130385	-0.0827603	0.302321	-0.106762	-0.0348609	0.403303
Rv1475c	Aconitate hydratase	>tr|L7N4I7|L7N4I7_MYCTU Aconitate hydratase OS=Mycobacterium tuberculosis GN=acnA PE=4 SV=1	L7N4I7_MYCTU	Genes involved in intermediary metabolism and respiration	0.423096	2.00848	0.737222	0.957563	1.03159	0.847392	0.687195	0.969909	-0.299194	0.240808	0.113199	0.256181	0.177003	0.528687	-1.49013	-0.64138	-2.00083	-1.10816	-1.31012	-1.29914	0.576624	0.378325	0.213918	-0.404756	-0.0980687	0.0223546	0.0579247	0.346572
Rv1899c	Uncharacterized protein Rv1899c/MT1950	>sp|O07733|Y1899_MYCTU Uncharacterized protein Rv1899c/MT1950 OS=Mycobacterium tuberculosis GN=Rv1899c PE=4 SV=2	Y1899_MYCTU	Genes involved in cell wall and cell processes	0.514839	2.1624	1.04611	1.07333	1.19917	1.05972	0.691709	0.135976	0.300733	-1.18971	-0.0280667	-0.195267	0.0539547	0.676415	-1.99154	-0.554836	-0.844855	-0.926086	-1.07933	-0.885471	0.628671	-0.47593	0.341221	0.261964	0.174452	0.0754267	0.218208	0.373828
Rv2145c	Cell wall synthesis protein Wag31	>sp|P0A5N2|WAG31_MYCTU Cell wall synthesis protein Wag31 OS=Mycobacterium tuberculosis GN=wag31 PE=1 SV=1	WAG31_MYCTU	Genes involved in cell wall and cell processes	1.20735	2.45409	-0.143815	0.604431	1.03051	0.90589	1.09825	0.00280612	-0.203709	0.57647	-0.673156	-0.0743972	-0.100451	0.517952	-1.32013	-0.883586	-1.48936	-1.0684	-1.19037	-1.19427	0.267847	0.12296	0.457227	0.438972	-0.0821565	0.234251	0.280966	0.26085
Rv3881c	ESX-1 secretion-associated protein EspB	>sp|Q933K8|ESPB_MYCTU ESX-1 secretion-associated protein EspB OS=Mycobacterium tuberculosis GN=espB PE=1 SV=1	ESPB_MYCTU	Genes involved in cell wall and cell processes	1.514	2.59337	0.00869078	0.813419	1.23237	1.16371	1.09614	0.0738451	-0.384705	0.0134711	-0.0639462	-0.0903338	-0.0252376	0.20419	-1.1788	-0.0642345	-1.53837	-0.929325	-0.927682	-1.05406	0.627573	-0.660336	0.177822	-0.20922	-0.165677	-0.214353	-0.187449	0.344043
Rv3153	NADH-quinone oxidoreductase subunit I	>sp|P95173|NUOI_MYCTU NADH-quinone oxidoreductase subunit I OS=Mycobacterium tuberculosis GN=nuoI PE=3 SV=2	NUOI_MYCTU	Genes involved in intermediary metabolism and respiration	2.18317	1.95713	-0.0545253	0.606221	1.173	1.28168	1.07445	-0.196841	0.0850353	-0.331488	-0.344541	-0.196959	-0.264165	0.199499	-0.664581	-0.509676	-1.91082	-1.00026	-1.02133	-0.83242	0.627348	0.192642	0.216702	0.270005	-0.498185	0.045291	0.204672	0.363757
Rv2674	PilB-related protein	>tr|P71971|P71971_MYCTU PilB-related protein OS=Mycobacterium tuberculosis GN=msrB PE=4 SV=1	P71971_MYCTU	Genes involved in intermediary metabolism and respiration	2.19572	2.02992	-0.0661221	0.82467	1.24605	1.4273	1.06703	0.571967	-0.288615	-1.11709	0.147807	-0.171483	-0.070404	0.721701	-1.32773	-0.525707	-0.273621	-0.936332	-0.765847	-0.731019	0.463584	-0.520401	0.157371	-0.31936	-0.552477	-0.308717	-0.41988	0.327404
Rv1415	Riboflavin biynthesis protein RibBA	>sp|P0A5V0|RIBBA_MYCTU Riboflavin biosynthesis protein RibBA OS=Mycobacterium tuberculosis GN=ribBA PE=3 SV=1	RIBBA_MYCTU	Genes involved in intermediary metabolism and respiration	2.40257	2.02328	0.445315	0.316503	1.29692	1.2343	1.07028	0.42223	-0.524547	-0.079633	-0.152263	-0.0835532	-0.115948	0.389456	-1.0891	-0.215658	-0.83877	-0.947154	-0.77267	-0.892962	0.385229	0.245635	-0.72042	-0.408935	-0.879043	-0.440691	-0.564678	0.497478
Rv1837c	Malate synthase G	>sp|P0A5J4|MASZ_MYCTU Malate synthase G OS=Mycobacterium tuberculosis GN=glcB PE=1 SV=2	MASZ_MYCTU	Genes involved in intermediary metabolism and respiration	2.20113	2.39791	0.251549	0.0521611	1.22569	1.22634	1.24522	0.666256	-0.0424824	-0.298133	-0.264671	0.0152424	-0.153577	0.448593	-0.260781	-0.746907	-0.756457	-0.687467	-0.612903	-0.717187	0.236724	-0.419955	-0.196593	-1.10915	-0.786416	-0.628029	-0.603185	0.40249
Rv3356c	Bifunctional protein FolD	>sp|O50385|FOLD_MYCTU Bifunctional protein FolD OS=Mycobacterium tuberculosis GN=folD PE=1 SV=1	FOLD_MYCTU	Genes involved in intermediary metabolism and respiration	2.30162	2.07987	0.405983	0.292869	1.27009	1.24293	1.06793	0.650576	-0.42245	-0.229042	-0.836729	-0.209411	-0.325746	0.626864	-0.665011	-0.473216	-1.09473	-1.1805	-0.853364	-0.879871	0.339247	-0.240173	0.278071	-0.396971	-0.470163	-0.207309	-0.318572	0.337509
Rv1409	Riboflavin biynthesis protein RibD	>sp|P71677|RIBD_MYCTU Riboflavin biosynthesis protein RibD OS=Mycobacterium tuberculosis GN=ribD PE=3 SV=1	RIBD_MYCTU	Genes involved in intermediary metabolism and respiration	1.02062	2.25355	0.373556	0.715039	1.09069	0.86783	0.819054	1.12674	0.263859	-0.260892	0.0247548	0.288615	0.144307	0.598511	-0.962333	-1.66898	-0.979917	-1.29046	-1.22542	-1.13519	0.331895	-0.402219	-0.474517	0.308134	-0.04693	-0.153883	-0.224574	0.360266
Rv0810c	Uncharacterized protein	>tr|O53824|O53824_MYCTU Uncharacterized protein OS=Mycobacterium tuberculosis GN=MT0831 PE=4 SV=1	O53824_MYCTU	Genes conserved hypotheticals	1.2881	2.12287	-0.236575	0.468766	0.91079	0.878433	1.02035	1.32588	0.125384	-0.190309	0.495672	0.439157	0.310528	0.654256	-0.429705	-1.62653	-1.11897	-1.42225	-1.14936	-1.27061	0.523127	0.166501	-0.384218	-0.131756	-0.452864	-0.200584	-0.257987	0.280984
Rv2831	Enoyl-CoA hydratase/isomerase family protein	>tr|P71621|P71621_MYCTU Enoyl-CoA hydratase/isomerase family protein OS=Mycobacterium tuberculosis GN=echA16 PE=4 SV=1	P71621_MYCTU	Genes involved in lipid metabolism	2.02985	1.93379	-0.110688	0.489861	1.0857	1.21183	1.06412	0.694052	-0.447173	-0.208227	0.248367	0.0717547	0.02007	0.505345	-0.781536	-1.8174	-0.950388	-0.984106	-1.13336	-0.967247	0.464559	0.434802	-0.298607	-0.0437719	-0.188829	-0.0241015	-0.1163	0.323248
Rv3223c	ECF RNA polymerase sigma factor SigH	>sp|P66807|SIGH_MYCTU ECF RNA polymerase sigma factor SigH OS=Mycobacterium tuberculosis GN=sigH PE=1 SV=1	RPOE_MYCTU	Genes part of information pathways	1.26031	2.68646	0.46763	0.593204	1.2519	0.926757	1.01768	0.562164	0.34844	-0.293587	0.0054691	0.155622	0.176955	0.377178	-1.0534	-0.749553	-0.647076	-1.35579	-0.951455	-0.901477	0.320047	-0.740245	0.00171304	-0.411383	-0.674361	-0.456069	-0.542872	0.336635
Rv3418c	10 kDa chaperonin	>sp|P09621|CH10_MYCTU 10 kDa chaperonin OS=Mycobacterium tuberculosis GN=groS PE=1 SV=3	CH10_MYCTU	virulence, detoxification and adaptation	1.63149	2.513	0.117212	0.44496	1.17667	1.03822	1.1031	0.603481	-0.227656	-0.124936	-0.140987	0.0274755	-0.132961	0.386645	-0.341971	-1.2789	-0.656398	-1.59452	-0.967947	-0.967649	0.571021	-0.429676	-0.414908	0.318788	-0.418986	-0.236195	-0.416947	0.370041
Rv2575	Uncharacterized protein Rv2575/MT2651	>sp|P65019|Y2575_MYCTU Uncharacterized protein Rv2575/MT2651 OS=Mycobacterium tuberculosis GN=Rv2575 PE=4 SV=1	Y2575_MYCTU	Genes involved in cell wall and cell processes	1.63122	2.27056	0.558452	0.721524	1.29544	1.17637	0.803355	0.328597	0.10003	-0.222312	0.306818	0.128283	0.203424	0.255418	-1.05997	-0.994505	-0.986727	-1.07686	-1.02952	-1.02724	0.0455542	-0.899536	-0.920925	0.401909	-0.158276	-0.394207	-0.528906	0.638293
Rv3045	NADP-dependent alcohol dehydrogenase C	>sp|P0A4X0|ADHC_MYCTU NADP-dependent alcohol dehydrogenase C OS=Mycobacterium tuberculosis GN=adhC PE=1 SV=1	ADHC_MYCTU	Genes involved in intermediary metabolism and respiration	2.22599	1.94862	0.0477824	0.677817	1.22505	1.31322	1.03455	0.757366	0.256181	-0.458498	-0.121574	0.108369	0.0673035	0.521938	-0.945208	-0.988502	-1.28748	-0.945842	-1.04176	-0.967172	0.165063	-0.428124	-0.069074	-0.126223	-0.543238	-0.291665	-0.277174	0.230093
Rv3489	Uncharacterized protein	>tr|O06352|O06352_MYCTU Uncharacterized protein OS=Mycobacterium tuberculosis GN=MT3593 PE=4 SV=1	O06352_MYCTU	Genes conserved hypotheticals	1.8044	2.42593	0.214302	0.318632	1.19082	1.06152	1.09792	0.638262	0.362194	-0.239246	-0.0908483	0.16759	0.135673	0.404849	-1.00886	-0.941271	-0.98967	-1.154	-1.02345	-0.999265	0.0915617	-0.381218	-0.552828	0.220937	-0.626718	-0.334957	-0.467023	0.3846
Rv3463	Conserved protein	>tr|O06328|O06328_MYCTU Conserved protein OS=Mycobacterium tuberculosis GN=MT3569 PE=4 SV=1	O06328_MYCTU	Genes conserved hypotheticals	2.12303	2.14237	0.397948	0.804899	1.36706	1.46396	0.899592	-0.278465	0.111046	-0.10705	-0.825383	-0.274963	-0.192758	0.400072	-0.931244	-1.26377	-0.765149	-1.05778	-1.00449	-0.994512	0.210329	-0.0588722	-0.253918	-0.214886	0.177223	-0.0876133	-0.136879	0.195636
Rv3867	ESX-1 secretion-associated protein EspH	>sp|O69732|ESPH_MYCTU ESX-1 secretion-associated protein EspH OS=Mycobacterium tuberculosis GN=espH PE=4 SV=1	ESPH_MYCTU	Genes involved in cell wall and cell processes	1.65832	2.53976	0.0538297	1.21589	1.36695	1.43711	1.034	-0.21078	-0.295259	-0.57444	-0.476422	-0.389225	-0.385841	0.165912	-0.494651	-0.878646	-0.775474	-1.03246	-0.795308	-0.82706	0.22655	-0.0525488	0.398883	-0.217902	-0.858104	-0.182418	-0.135225	0.520445
Rv3920c	Conserved protein similar to jag protein	>tr|L7N5S0|L7N5S0_MYCTU Conserved protein similar to jag protein OS=Mycobacterium tuberculosis GN=MT4039 PE=4 SV=1	L7N5S0_MYCTU	Genes conserved hypotheticals	1.29421	2.89919	0.300067	0.864988	1.33961	1.0796	1.11658	0.161119	-0.0789761	-0.332571	-0.61598	-0.216602	-0.205774	0.333949	-0.523548	-0.790286	-0.517276	-1.33429	-0.79135	-0.656917	0.383675	-0.0866159	-0.264186	-0.315767	-0.660079	-0.331662	-0.289976	0.239938
Rv2909c	30S ribomal protein S16	>sp|P66435|RS16_MYCTU 30S ribosomal protein S16 OS=Mycobacterium tuberculosis GN=rpsP PE=3 SV=1	RS16_MYCTU	Genes part of information pathways	1.41492	1.78298	0.431319	1.05877	1.172	1.23684	0.575539	1.28697	0.196412	-0.85616	0.171589	0.199703	0.184	0.875176	-0.262279	-1.59357	0.0887171	-1.28528	-0.763103	-0.773779	0.8039	-0.802917	-0.235208	-0.461713	-0.934552	-0.608598	-0.632315	0.318853
Rv2441c	50S ribomal protein L27	>sp|P66127|RL27_MYCTU 50S ribosomal protein L27 OS=Mycobacterium tuberculosis GN=rpmA PE=3 SV=1	RL27_MYCTU	Genes part of information pathways	2.79398	1.22241	0.190498	0.899732	1.27665	1.06107	1.09955	-0.692555	0.0345856	-0.100047	0.223582	-0.133609	-0.0327307	0.395568	-0.991096	-0.843488	-0.18772	-0.647231	-0.667384	-0.745359	0.349421	-1.41784	-0.215028	-0.324583	0.0547947	-0.475664	-0.269805	0.648033
Rv0704	50S ribomal protein L2	>sp|P95052|RL2_MYCTU 50S ribosomal protein L2 OS=Mycobacterium tuberculosis GN=rplB PE=3 SV=1	RL2_MYCTU	Genes part of information pathways	2.10502	2.23632	0.0580552	0.719471	1.27972	1.41225	1.06498	-0.683859	0.126745	0.00750469	0.0365818	-0.128257	0.0220432	0.373864	-0.716003	-1.14619	-0.239143	-0.366751	-0.617022	-0.541377	0.406302	-1.34393	0.301982	-0.699141	-0.396668	-0.534439	-0.547905	0.68337
Rv0055	30S ribomal protein S18 1	>sp|P69230|RS181_MYCTU 30S ribosomal protein S18 1 OS=Mycobacterium tuberculosis GN=rpsR1 PE=3 SV=1	RS181_MYCTU	Genes part of information pathways	2.41811	1.30756	0.799169	0.237233	1.19052	1.05336	0.927827	-0.552526	0.461489	-0.0109325	0.686256	0.146072	0.225278	0.548931	-0.228676	-0.572478	-1.05578	-1.18789	-0.761206	-0.814129	0.442734	-1.60292	-0.516151	-0.0746677	-0.107797	-0.575384	-0.311974	0.713838
Rv1641	Translation initiation factor IF-3	>sp|P65135|IF3_MYCTU Translation initiation factor IF-3 OS=Mycobacterium tuberculosis GN=infC PE=3 SV=1	IF3_MYCTU	Genes part of information pathways	1.81227	1.83459	0.507824	0.922224	1.26923	1.36725	0.661986	-0.153754	0.405708	-0.0775136	0.56614	0.185145	0.164097	0.354799	-1.57814	-1.17899	-0.76041	-1.10505	-1.15565	-1.14202	0.335568	-0.814478	0.290848	-0.527491	-0.143777	-0.298724	-0.335634	0.479562
Rv3651	Uncharacterized protein	>tr|O06357|O06357_MYCTU Uncharacterized protein OS=Mycobacterium tuberculosis GN=MT3753 PE=4 SV=1	O06357_MYCTU	Genes conserved hypotheticals	1.80872	1.4478	1.4141	1.0205	1.42278	1.43095	0.322222	-0.3841	0.422865	-0.280643	-0.235544	-0.119355	-0.258093	0.366791	-1.80945	-0.642778	-0.392976	-0.921811	-0.941754	-0.782294	0.617478	-1.156	-0.309473	-0.0495717	0.0683654	-0.36167	-0.179522	0.552576
Rv0710	30S ribomal protein S17	>sp|P95058|RS17_MYCTU 30S ribosomal protein S17 OS=Mycobacterium tuberculosis GN=rpsQ PE=3 SV=3	RS17_MYCTU	Genes part of information pathways	1.56392	1.95194	0.752529	0.734658	1.25076	1.15822	0.606717	0.423449	0.0504144	0.0178269	-0.0249555	0.116684	0.0341206	0.206826	-0.999708	-1.10086	-0.708349	-0.688724	-0.87441	-0.854028	0.207392	-2.00673	0.365644	-0.32739	-0.00367298	-0.493037	-0.165531	1.0481
Rv2373c	Chaperone protein DnaJ 2	>sp|P63966|DNAJ2_MYCTU Chaperone protein DnaJ 2 OS=Mycobacterium tuberculosis GN=dnaJ2 PE=3 SV=1	DNAJ2_MYCTU	virulence, detoxification and adaptation	1.96062	1.8091	0.076339	0.561215	1.10182	1.18516	0.927658	-0.599909	0.115576	0.373225	0.151467	0.0100897	0.133521	0.422327	-1.38899	-0.624156	-1.33677	-0.856161	-1.05152	-1.09647	0.372406	-1.3353	0.365105	0.308547	0.420094	-0.0603885	0.336826	0.85116
Rv0672	Acyl-CoA dehydrogenase,	>tr|O86368|O86368_MYCTU Acyl-CoA dehydrogenase, putative OS=Mycobacterium tuberculosis GN=fadE8 PE=3 SV=1	O86368_MYCTU	Genes involved in lipid metabolism	1.4649	2.21684	0.729268	1.15501	1.3915	1.30996	0.627443	-0.104724	-0.350281	0.0148141	-0.107673	-0.136966	-0.106198	0.15323	-1.72852	-0.635494	-0.984752	-0.455885	-0.951163	-0.810123	0.562838	-1.02618	-0.372537	-0.181387	0.366589	-0.303379	-0.276962	0.574736
Rv2444c	possible ribonuclease E Rne	>tr|L0TCJ5|L0TCJ5_MYCTU Possible ribonuclease E Rne OS=Mycobacterium tuberculosis GN=rne PE=4 SV=1	L0TCJ5_MYCTU	Genes part of information pathways	1.2963	2.59137	0.403934	0.570759	1.21559	0.93353	0.995637	-0.16383	-0.326117	0.396762	0.207729	0.028636	0.0219495	0.331906	-1.36015	-0.57264	-0.600306	-0.855888	-0.847246	-0.728097	0.364935	-1.49333	-0.445256	0.072681	0.277979	-0.396982	-0.186287	0.791721
Rv0352	Chaperone protein DnaJ 1	>sp|P0A548|DNAJ1_MYCTU Chaperone protein DnaJ 1 OS=Mycobacterium tuberculosis GN=dnaJ1 PE=3 SV=1	DNAJ1_MYCTU	virulence, detoxification and adaptation	1.87508	1.48133	0.760548	1.32274	1.35992	1.40203	0.462154	-0.0143327	0.0971454	-0.191172	-0.00851645	-0.0292189	-0.0114246	0.119509	-1.24299	-0.424854	-1.67895	-0.942931	-1.07243	-1.09296	0.526967	-1.2072	0.156163	0.0116626	0.00627656	-0.258274	0.00896958	0.636415
Rv3417c	60 kDa chaperonin 1	>sp|P0A518|CH601_MYCTU 60 kDa chaperonin 1 OS=Mycobacterium tuberculosis GN=groEL1 PE=1 SV=1	CH601_MYCTU	virulence, detoxification and adaptation	1.48019	1.3245	0.989708	1.61002	1.3511	1.40235	0.267716	-0.228474	-0.353092	0.421507	-0.208146	-0.0920513	-0.21831	0.348317	-1.28852	-0.200888	-1.222	-1.4569	-1.04208	-1.25526	0.569439	-1.17424	0.417883	0.267499	-0.379041	-0.216975	-0.055771	0.725806
Rv1446c	OXPP cycle protein OpcA	>tr|L0T8A4|L0T8A4_MYCTU Putative OXPP cycle protein OpcA OS=Mycobacterium tuberculosis GN=opcA PE=4 SV=1	L0T8A4_MYCTU	Genes involved in intermediary metabolism and respiration	1.11503	1.47836	1.58646	1.56778	1.43691	1.52307	0.21971	0.230772	-0.710247	-0.241775	-0.325086	-0.261584	-0.283431	0.386496	-1.31149	-0.501809	-1.42902	-0.777484	-1.00495	-1.04449	0.439201	-0.491522	0.604627	0.0109124	-0.805506	-0.170372	-0.240305	0.616447
Rv0207c	Uncharacterized protein	>tr|L0T300|L0T300_MYCTU Uncharacterized protein OS=Mycobacterium tuberculosis GN=Rv0207c PE=4 SV=1	L0T300_MYCTU	Genes conserved hypotheticals	1.54571	1.94423	1.21893	0.436762	1.28641	1.38232	0.63938	-0.0529331	-0.266027	1.13296	-0.255654	0.139586	-0.154294	0.669475	-0.968101	-0.583942	-0.801204	-0.294179	-0.661857	-0.692573	0.291239	-1.53269	0.0865699	-0.616038	-0.994404	-0.764141	-0.805221	0.680522
Rv3907c	PolyA polymerase	>tr|Q7D4M2|Q7D4M2_MYCTU PolyA polymerase OS=Mycobacterium tuberculosis GN=pcnB PE=4 SV=1	Q7D4M2_MYCTU	Genes part of information pathways	1.71708	0.837251	1.88484	0.461415	1.22515	1.27717	0.685795	-1.58888	0.0771139	0.473733	0.22193	-0.204026	0.149522	0.937667	-0.777535	0.0195273	0.420352	0.182942	-0.0386784	0.101235	0.519333	-0.762492	-0.891409	-1.13228	-1.14358	-0.98244	-1.01184	0.187156
Rv3874	ESAT-6-like protein EsxB	>sp|P0A566|ESXB_MYCTU ESAT-6-like protein EsxB OS=Mycobacterium tuberculosis GN=esxB PE=1 SV=2	ESXB_MYCTU	Genes involved in cell wall and cell processes	1.4572	1.65463	1.46467	1.48881	1.51633	1.47674	0.0931832	-0.74822	-0.150073	0.373259	-0.0281075	-0.138285	-0.0890903	0.464032	-1.27294	-0.422123	-0.169901	-0.101689	-0.491663	-0.296012	0.538776	-1.04245	-0.70339	-0.988863	-0.810807	-0.886377	-0.899835	0.157117
Rv3875	6 kDa early secretory antigenic target	>sp|P0A564|ESXA_MYCTU 6 kDa early secretory antigenic target OS=Mycobacterium tuberculosis GN=esxA PE=1 SV=2	ESXA_MYCTU	Genes involved in cell wall and cell processes	1.56628	1.29751	1.432	1.56245	1.46456	1.49723	0.127665	-1.16577	-0.202065	0.603209	0.026616	-0.184503	-0.0877245	0.736717	-1.11597	-0.345162	-0.0935261	-0.113267	-0.416981	-0.229215	0.479795	-0.544027	-1.12839	-0.706016	-1.07387	-0.863076	-0.889943	0.283599
Rv3248c	Adenylhomocysteinase	>sp|P60176|SAHH_MYCTU Adenosylhomocysteinase OS=Mycobacterium tuberculosis GN=ahcY PE=1 SV=2	SAHH_MYCTU	Genes involved in intermediary metabolism and respiration	1.32148	1.48909	1.6317	1.05588	1.37454	1.40529	0.247395	-1.17621	-0.686461	0.0393254	0.783329	-0.260004	-0.323568	0.85624	-1.34219	-0.0376885	-0.650857	-0.18932	-0.555014	-0.420088	0.586	-0.753196	-0.0210846	-1.3981	-0.0657019	-0.559521	-0.409449	0.651791
Rv3094c	Uncharacterized protein	>tr|O05773|O05773_MYCTU Uncharacterized protein OS=Mycobacterium tuberculosis GN=Rv3094c PE=4 SV=3	O05773_MYCTU	Genes conserved hypotheticals	1.42668	1.1988	1.52551	2.04961	1.55015	1.47609	0.359981	-1.2702	-0.708483	-0.480567	-0.622584	-0.770458	-0.665533	0.346163	-0.837777	-0.555713	-0.396947	0.133811	-0.414157	-0.47633	0.408272	-0.87228	-0.129142	-0.543102	0.0823697	-0.365539	-0.336122	0.426154
Rv1844c	6-phphogluconate dehydrogenase, decarboxylating	>tr|L0TAK2|L0TAK2_MYCTU 6-phosphogluconate dehydrogenase, decarboxylating OS=Mycobacterium tuberculosis GN=gnd1 PE=3 SV=1	L0TAK2_MYCTU	Genes involved in intermediary metabolism and respiration	1.46065	1.74413	1.73176	1.34685	1.57085	1.5962	0.198526	-1.41542	-0.304917	-0.350147	-0.511929	-0.645603	-0.431038	0.520848	-0.350929	-0.557509	-0.44328	-0.52447	-0.469047	-0.483875	0.092219	0.0762379	-1.07496	-0.165678	-0.660388	-0.456197	-0.413033	0.513955
Rv3865	ESX-1 secretion-associated protein EspF	>sp|P96212|ESPF_MYCTU ESX-1 secretion-associated protein EspF OS=Mycobacterium tuberculosis GN=espF PE=1 SV=1	ESPF_MYCTU	Genes involved in cell wall and cell processes	1.30349	1.71726	1.10957	2.20654	1.58422	1.51038	0.48617	-0.175214	-0.139336	-0.217078	-0.539973	-0.2679	-0.196146	0.184143	-0.713399	-0.444021	-0.509954	-0.919626	-0.64675	-0.611676	0.215031	-0.382272	-0.915196	-0.451363	-0.929432	-0.669566	-0.683279	0.293266
Rv2971	Uncharacterized oxidoreductase Rv2971/MT3049	>sp|P95124|Y2971_MYCTU Uncharacterized oxidoreductase Rv2971/MT3049 OS=Mycobacterium tuberculosis GN=Rv2971 PE=3 SV=2	Y2971_MYCTU	Genes involved in intermediary metabolism and respiration	1.63004	1.55866	1.57734	1.46573	1.55794	1.568	0.068503	0.00147458	-0.196947	0.00385457	0.0785229	-0.0282737	0.00266458	0.118002	-0.901209	-0.364647	-0.681677	-0.584936	-0.633117	-0.633307	0.222583	-1.31413	-0.672553	-0.695441	-0.904071	-0.896549	-0.799756	0.297237
Rv0020c	FHA domain-containing protein FhaA	>sp|P71590|FHAA_MYCTU FHA domain-containing protein FhaA OS=Mycobacterium tuberculosis GN=fhaA PE=1 SV=1	FHAA_MYCTU	Regulatory proteins	1.77814	1.60219	1.22023	1.56921	1.54244	1.5857	0.233567	0.263321	-0.274258	0.183625	-0.384984	-0.053074	-0.0453165	0.32415	-0.807614	-1.14257	-0.84541	-0.94049	-0.934021	-0.89295	0.14985	-0.924067	-0.364046	-0.55171	-0.381561	-0.555346	-0.466636	0.259978
Rv0475	Heparin-binding hemagglutinin	>sp|P0A5P6|HBHA_MYCTU Heparin-binding hemagglutinin OS=Mycobacterium tuberculosis GN=hbhA PE=1 SV=2	HBHA_MYCTU	Genes involved in cell wall and cell processes	1.8525	2.10889	1.08959	1.34477	1.59894	1.59863	0.464895	-0.0859623	-0.416394	-0.324493	-0.268233	-0.273771	-0.296363	0.139304	-0.83587	-0.883513	-0.862412	-0.742157	-0.830988	-0.849141	0.0623461	-0.469697	-0.442539	-0.460239	-0.604236	-0.494178	-0.464968	0.0742306
Rv3213c	possible SOJ/para-related protein	>tr|L0TEY5|L0TEY5_MYCTU Possible SOJ/para-related protein OS=Mycobacterium tuberculosis GN=Rv3213c PE=4 SV=1	L0TEY5_MYCTU	Genes involved in cell wall and cell processes	2.10204	1.66081	1.30694	1.35936	1.60729	1.51008	0.364839	0.0276998	-0.434148	-0.606309	-0.787637	-0.450099	-0.520229	0.349704	-0.385893	-0.77858	-0.642648	-0.92263	-0.682438	-0.710614	0.228369	-0.478727	-0.144106	-0.694521	-0.581649	-0.474751	-0.530188	0.237394
Rv3879c	ESX-1 secretion-associated protein EspK	>sp|O69743|ESPK_MYCTU ESX-1 secretion-associated protein EspK OS=Mycobacterium tuberculosis GN=espK PE=1 SV=1	ESPK_MYCTU	Genes involved in cell wall and cell processes	1.12156	2.47599	1.22402	1.44515	1.56668	1.33459	0.621064	-0.542245	-0.439197	-0.325944	-0.428909	-0.434074	-0.434053	0.0884043	-0.841936	-0.625283	-0.765532	-0.501172	-0.683481	-0.695408	0.151067	-1.03287	-0.244468	-0.416668	-0.102496	-0.449126	-0.330568	0.409816
Rv3878	ESX-1 secretion-associated protein EspJ	>sp|O69742|ESPJ_MYCTU ESX-1 secretion-associated protein EspJ OS=Mycobacterium tuberculosis GN=espJ PE=4 SV=1	ESPJ_MYCTU	Genes involved in cell wall and cell processes	1.48629	1.91918	1.32299	1.70352	1.608	1.59491	0.259487	-0.646574	-0.0909421	-0.614435	-0.770362	-0.530578	-0.630505	0.300701	-0.523745	-0.131848	-0.705693	-0.363396	-0.431171	-0.44357	0.243666	-1.00384	-0.103065	-0.625865	-0.852225	-0.646249	-0.739045	0.394023
Rv1731	succinate-semialdehyde dehydrogenase [NADP(+)] 2	>sp|P96417|GABD2_MYCTU Putative succinate-semialdehyde dehydrogenase [NADP(+)] 2 OS=Mycobacterium tuberculosis GN=gabD2 PE=1 SV=3	GABD2_MYCTU	Genes involved in intermediary metabolism and respiration	1.69569	1.68544	1.68053	1.39033	1.613	1.68298	0.148579	-1.30436	-0.568194	-0.538785	-0.45745	-0.717197	-0.553489	0.394234	-0.251847	-0.283409	-0.366935	-0.558406	-0.365149	-0.325172	0.137683	-0.968936	-0.244155	-0.436221	-0.473302	-0.530654	-0.454762	0.308966
Rv0491	Sensory transduction protein regX3	>sp|Q11156|REGX3_MYCTU Sensory transduction protein regX3 OS=Mycobacterium tuberculosis GN=regX3 PE=1 SV=1	REGX3_MYCTU	Regulatory proteins	1.25447	1.86241	1.59036	1.70312	1.60259	1.64674	0.25752	-0.312529	-0.496596	-0.692428	-0.228104	-0.432414	-0.404563	0.206431	-0.5563	-0.581881	0.12945	-0.623448	-0.408045	-0.56909	0.359397	-0.644372	-0.5571	-0.634326	-1.21272	-0.76213	-0.639349	0.302913
Rv2989	transcriptional regulatory protein	>tr|O53238|O53238_MYCTU Probable transcriptional regulatory protein OS=Mycobacterium tuberculosis GN=Rv2989 PE=4 SV=3	O53238_MYCTU	Regulatory proteins	1.73677	1.48317	1.56127	1.73908	1.63007	1.64902	0.128558	-0.525245	-0.578326	-0.609907	-0.0782772	-0.447939	-0.551785	0.248905	-1.03636	-0.565348	-0.43598	-0.185026	-0.555679	-0.500664	0.357239	-0.924448	-0.427474	-0.655684	-0.498211	-0.626454	-0.576947	0.220374
Rv2988c	3-isopropylmalate dehydratase large subunit	>sp|O53237|LEUC_MYCTU 3-isopropylmalate dehydratase large subunit OS=Mycobacterium tuberculosis GN=leuC PE=3 SV=1	LEUC_MYCTU	Genes involved in intermediary metabolism and respiration	1.54404	1.81763	1.59882	1.49474	1.61381	1.57143	0.142376	-0.734132	-0.582559	-0.243544	-0.0572713	-0.404377	-0.413051	0.309212	-0.849562	-0.912209	-0.522536	-0.60196	-0.721567	-0.725761	0.188544	-0.833335	-0.355589	-0.00720691	-0.755335	-0.487866	-0.555462	0.382718
Rv2987c	3-isopropylmalate dehydratase small subunit	>sp|P65277|LEUD_MYCTU 3-isopropylmalate dehydratase small subunit OS=Mycobacterium tuberculosis GN=leuD PE=1 SV=1	LEUD_MYCTU	Genes involved in intermediary metabolism and respiration	1.50824	1.78602	1.72539	1.60925	1.65722	1.66732	0.123468	-0.776487	-0.641285	-0.411686	-0.434269	-0.565932	-0.537777	0.174297	-0.784316	-0.526139	-0.407812	-0.635897	-0.588541	-0.581018	0.160341	-0.200613	-0.581017	-0.603584	-0.625802	-0.502754	-0.592301	0.202255
Rv0958	possible magnesium chelatase	>tr|L0T5E7|L0T5E7_MYCTU Possible magnesium chelatase OS=Mycobacterium tuberculosis GN=Rv0958 PE=4 SV=1	L0T5E7_MYCTU	Genes involved in intermediary metabolism and respiration	1.39955	2.04467	1.95852	1.12138	1.63103	1.67904	0.4441	-0.645748	-0.640874	-0.518981	-0.271435	-0.51926	-0.579928	0.175315	-0.583321	-0.496222	-0.512423	-0.429458	-0.505356	-0.504322	0.0631728	-0.763216	-0.365232	-0.594895	-0.702318	-0.606415	-0.648607	0.175201
Rv1240	Malate dehydrogenase	>sp|P0A5J6|MDH_MYCTU Malate dehydrogenase OS=Mycobacterium tuberculosis GN=mdh PE=3 SV=1	MDH_MYCTU	Genes involved in intermediary metabolism and respiration	2.61367	1.49953	0.729789	0.962089	1.45127	1.23081	0.839312	-0.106417	-0.561217	0.032293	-0.765622	-0.350241	-0.333817	0.375426	-0.737951	-0.189583	-0.897416	-0.181971	-0.50173	-0.463767	0.370607	-1.16685	-0.588917	0.00744923	-0.648877	-0.599299	-0.618897	0.480563
Rv2928	thioesterase TesA	>sp|P63460|TESA_MYCTU Probable thioesterase TesA OS=Mycobacterium tuberculosis GN=tesA PE=3 SV=1	TESA_MYCTU	Genes involved in lipid metabolism	2.38593	1.82977	0.874206	0.329536	1.35486	1.35199	0.925736	0.0867285	-0.798213	-0.741126	-0.695252	-0.536966	-0.718189	0.417924	-0.868599	0.708561	-0.810514	-0.543658	-0.378552	-0.677086	0.738424	-0.702654	0.0729126	-0.38312	-0.74451	-0.439343	-0.542887	0.377724
Rv1579c	PhiRv1 phage protein	>tr|L7N5V0|L7N5V0_MYCTU Probable PhiRv1 phage protein OS=Mycobacterium tuberculosis GN=MT3573.6 PE=4 SV=1	L7N5V0_MYCTU	Insertion seqs and phages	2.11358	2.12285	0.628362	0.96438	1.45729	1.53898	0.775407	-0.671638	-0.210337	-1.10318	-1.01547	-0.750156	-0.843554	0.405211	-0.464065	0.34608	-0.48282	-0.350289	-0.237773	-0.407177	0.393616	-0.355884	-0.672653	-0.0197969	-0.829118	-0.469363	-0.514269	0.358579
Rv3866	ESX-1 secretion-associated protein EspG1	>sp|P96210|ESPG1_MYCTU ESX-1 secretion-associated protein EspG1 OS=Mycobacterium tuberculosis GN=espG1 PE=1 SV=2	ESPG1_MYCTU	Genes involved in cell wall and cell processes	1.12221	2.36407	1.09865	1.19461	1.44488	1.15841	0.614149	0.154449	-0.504482	-0.35041	-1.02713	-0.431893	-0.427446	0.486488	-0.349396	-0.237648	-0.289988	-0.508885	-0.346479	-0.319692	0.117501	-0.383461	0.0584324	-1.74026	-0.600772	-0.666515	-0.492117	0.766577
Rv3684	lyase	>tr|O69652|O69652_MYCTU Probable lyase OS=Mycobacterium tuberculosis GN=Rv3684 PE=4 SV=3	O69652_MYCTU	Genes involved in intermediary metabolism and respiration	1.25129	2.3945	0.672616	0.921352	1.30994	1.08632	0.760897	-0.283972	-0.460962	-1.23004	-0.937785	-0.72819	-0.699374	0.433791	-0.434534	0.555525	0.100798	-0.12082	0.0252422	-0.010011	0.416188	0.251891	-1.07299	-1.38902	-0.217852	-0.606993	-0.645421	0.75671
Rv0443	Conserved protein	>tr|L0T5D9|L0T5D9_MYCTU Conserved protein OS=Mycobacterium tuberculosis GN=Rv0443 PE=4 SV=1	L0T5D9_MYCTU	Genes conserved hypotheticals	1.51363	2.62531	1.18111	0.425853	1.43648	1.34737	0.913938	0.111395	-0.29775	-0.756467	-1.07795	-0.505193	-0.527108	0.521025	-0.488985	-0.384533	0.0381626	-0.72775	-0.390776	-0.436759	0.320012	-0.189693	-0.971571	-0.444255	-0.556501	-0.540505	-0.500378	0.325785
Rv3868	ESX-1 secretion system protein EccA1	>sp|O69733|ECCA1_MYCTU ESX-1 secretion system protein EccA1 OS=Mycobacterium tuberculosis GN=eccA1 PE=1 SV=1	ECCA1_MYCTU	Genes involved in cell wall and cell processes	1.64356	2.96157	0.522792	0.0342386	1.29054	1.08318	1.30188	-0.519127	-0.6753	-0.631492	-0.721618	-0.636884	-0.653396	0.0867014	-0.693445	-0.180563	-0.391137	-0.102015	-0.34179	-0.28585	0.264312	-0.39712	0.30627	-0.504156	-0.652466	-0.311868	-0.450638	0.425184
Rv3597c	Nucleoid-associated protein Lsr2	>sp|P65648|LSR2_MYCTU Nucleoid-associated protein Lsr2 OS=Mycobacterium tuberculosis GN=lsr2 PE=1 SV=1	LSR2_MYCTU	Genes part of information pathways	1.45493	2.90076	0.331814	0.342236	1.25743	0.898583	1.21571	0.312459	-0.197185	0.199154	-0.933201	-0.154693	0.000984505	0.563122	-1.23256	-0.768774	-0.378035	-0.517233	-0.724151	-0.643003	0.375536	-0.595037	-0.275901	-0.186327	-0.457094	-0.37859	-0.366498	0.18305
Rv3198.1 Rv3198A	glutaredoxin Rv3198.1/MT3292	>sp|Q8VJ51|Y3198_MYCTU Putative glutaredoxin Rv3198.1/MT3292 OS=Mycobacterium tuberculosis GN=Rv3198.1 PE=1 SV=1	Y3198_MYCTU	Genes involved in intermediary metabolism and respiration	1.31338	2.90346	0.723276	0.567942	1.37701	1.01833	1.06709	-0.572889	-0.349165	-0.129542	-0.153757	-0.301338	-0.251461	0.206011	-1.28023	-0.104617	-0.892593	-0.186039	-0.61587	-0.539316	0.566887	-0.75963	-0.164215	-0.410216	-0.505162	-0.459806	-0.457689	0.24616
Rv1448c	Transaldolase	>sp|O06812|TAL_MYCTU Transaldolase OS=Mycobacterium tuberculosis GN=tal PE=3 SV=1	TAL_MYCTU	Genes involved in intermediary metabolism and respiration	1.78315	2.31584	0.663009	0.768228	1.38256	1.27569	0.801382	-0.366223	0.0143472	0.14739	0.052417	-0.0380172	0.0333821	0.225843	-1.79361	-0.455529	-0.690037	-0.557397	-0.874143	-0.623717	0.620452	-0.174061	-0.416571	-0.544963	-0.745997	-0.470398	-0.480767	0.239602
Rv3461c	50S ribomal protein L36	>sp|P0A5W6|RL36_MYCTU 50S ribosomal protein L36 OS=Mycobacterium tuberculosis GN=rpmJ PE=3 SV=1	RL36_MYCTU	Genes part of information pathways	2.07292	2.29374	0.238816	0.910626	1.37903	1.49177	0.972568	-0.846803	-0.672275	-0.112795	-0.432467	-0.516085	-0.552371	0.318017	-0.563119	0.201265	-0.262065	-0.77858	-0.350625	-0.412592	0.424549	-0.977169	0.145767	-1.07611	-0.14176	-0.512318	-0.559464	0.606723
Rv2986c	DNA-binding protein HU homolog	>sp|P95109|DBH_MYCTU DNA-binding protein HU homolog OS=Mycobacterium tuberculosis GN=hup PE=1 SV=1	DBH_MYCTU	Genes part of information pathways	1.50824	2.46006	0.744562	1.08133	1.44855	1.29478	0.743228	-0.186441	-0.157812	-0.199822	0.0285517	-0.128881	-0.172127	0.106408	-0.79703	-1.0395	-0.4337	-0.901846	-0.793019	-0.849438	0.259308	-0.307221	-0.402107	-1.36937	-0.0278929	-0.526648	-0.354664	0.583837
Rv3710	2-isopropylmalate synthase	>sp|P96420|LEU1_MYCTU 2-isopropylmalate synthase OS=Mycobacterium tuberculosis GN=leuA PE=1 SV=2	LEU1_MYCTU	Genes involved in intermediary metabolism and respiration	1.80984	2.39115	0.259224	0.988157	1.36209	1.399	0.933735	0.403836	-0.279502	0.293353	-0.179561	0.0595315	0.056896	0.339277	-0.798585	-0.292329	-0.658524	-1.15205	-0.725372	-0.728554	0.355626	-0.660829	-0.629102	-1.03869	-0.456395	-0.696254	-0.644965	0.245329
Rv0155	NAD(P) transhydrogenase (Subunit alpha) PntAa [first part catalytic part] (Pyridine nucleotide transhydrogenase subunit alpha) (Nicotinamide nucleotide transhydrogenase subunit alpha)	>tr|L0T2U7|L0T2U7_MYCTU Probable NAD(P) transhydrogenase (Subunit alpha) PntAa [first part catalytic part] (Pyridine nucleotide transhydrogenase subunit alpha) (Nicotinamide nucleotide transhydrogenase subunit alpha) OS=Mycobacterium tuberculosis GN=pntAa	L0T2U7_MYCTU	Genes involved in intermediary metabolism and respiration	2.03495	2.61037	0.424916	0.597019	1.41681	1.31598	1.07434	-0.422533	-0.621549	0.0387284	-0.574806	-0.39504	-0.498669	0.301404	-0.588063	-0.5287	-0.412361	-0.364266	-0.473347	-0.47053	0.103024	-0.0419586	-0.572603	-1.02044	-0.558709	-0.548428	-0.565656	0.399999
Rv2247	propionyl-CoA carboxylase beta chain 6	>sp|P63407|PCC6_MYCTU Probable propionyl-CoA carboxylase beta chain 6 OS=Mycobacterium tuberculosis GN=accD6 PE=1 SV=1	PCC6_MYCTU	Genes involved in lipid metabolism	1.21318	1.93816	0.677292	1.60069	1.35733	1.40693	0.541547	-1.44269	-0.324851	-0.7539	0.337839	-0.545901	-0.539375	0.747742	-0.835914	-0.919708	-1.17862	-0.835475	-0.942429	-0.877811	0.162365	0.0227393	0.46854	-0.104148	0.136862	0.130998	0.0798006	0.245617
Rv3876	ESX-1 secretion-associated protein EspI	>sp|O69740|ESPI_MYCTU ESX-1 secretion-associated protein EspI OS=Mycobacterium tuberculosis GN=espI PE=4 SV=1	ESPI_MYCTU	Genes involved in cell wall and cell processes	0.813137	2.21504	1.12457	0.999334	1.28802	1.06195	0.631119	-1.48588	-0.423667	-0.163717	0.487641	-0.396406	-0.293692	0.821255	-0.450085	-0.420232	-0.949772	-0.879311	-0.67485	-0.664698	0.278529	-1.41583	-0.299151	0.491715	0.356202	-0.216766	0.0285255	0.870781
Rv0046c	Initol-3-phphate synthase	>sp|P71703|INO1_MYCTU Inositol-3-phosphate synthase OS=Mycobacterium tuberculosis GN=ino1 PE=1 SV=1	INO1_MYCTU	Genes involved in intermediary metabolism and respiration	1.40877	2.01833	1.25441	0.467342	1.28721	1.33159	0.638376	-1.45915	0.0130078	0.352585	-0.0167508	-0.277577	-0.0018715	0.805334	-1.5348	-0.9822	-0.903074	-0.31135	-0.932856	-0.942637	0.500642	-0.577419	-0.360016	0.341644	0.288679	-0.076778	-0.0356685	0.4617
Rv0731c	S-adenyl-L-methionine-dependent methyltransferase Rv0731c/MT0756	>sp|Q7D9D6|Y756_MYCTU Putative S-adenosyl-L-methionine-dependent methyltransferase Rv0731c/MT0756 OS=Mycobacterium tuberculosis GN=Rv0731c PE=3 SV=1	Y756_MYCTU	Genes involved in lipid metabolism	0.272376	2.50431	1.32044	0.962784	1.26498	1.14161	0.933738	-0.197707	0.0874844	0.35688	0.10854	0.0887994	0.0980122	0.226822	-0.513682	-1.16449	-1.29603	-0.349737	-0.830985	-0.839086	0.468961	-0.879585	-1.26486	0.00493416	0.0483453	-0.522791	-0.437325	0.653875
Rv3436c	Glutamine--fructe-6-phphate aminotransferase [isomerizing]	>sp|P0A588|GLMS_MYCTU Glutamine--fructose-6-phosphate aminotransferase [isomerizing] OS=Mycobacterium tuberculosis GN=glmS PE=3 SV=2	GLMS_MYCTU	Genes involved in intermediary metabolism and respiration	-0.913063	-1.09681	0.0867542	-0.357793	-0.570228	-0.635428	0.539005	-0.363173	-0.81702	-0.679301	-0.884675	-0.686042	-0.748161	0.231589	0.807743	1.75685	0.633375	2.11975	1.32943	1.2823	0.722021	-1.27774	0.688587	0.152636	0.143889	-0.073157	0.148263	0.842489
Rv1165	GTP-binding elongation factor family protein	>tr|L7N4K6|L7N4K6_MYCTU GTP-binding elongation factor family protein OS=Mycobacterium tuberculosis GN=typA PE=4 SV=1	L7N4K6_MYCTU	Genes part of information pathways	0.0872584	0.482855	-0.801583	-1.03392	-0.316347	-0.357162	0.719256	-1.07708	-1.35724	-0.620353	-1.05175	-1.02661	-1.06441	0.30416	0.336016	2.52775	0.49798	0.821017	1.04569	0.659499	1.0084	-0.0682894	1.03901	0.00439841	0.213931	0.297263	0.109165	0.508767
Rv0655	ribonucleotide transport ATP-binding protein mkl	>sp|P63357|MKL_MYCTU Probable ribonucleotide transport ATP-binding protein mkl OS=Mycobacterium tuberculosis GN=mkl PE=3 SV=1	MKL_MYCTU	Genes involved in cell wall and cell processes	1.22346	1.3331	0.520045	0.651175	0.931945	0.937317	0.405956	-1.09489	-1.25714	-2.1937	-0.792167	-1.33447	-1.17602	0.604358	0.419508	-0.368807	-0.235397	-0.772734	-0.239357	-0.302102	0.495098	0.72858	0.874186	0.273204	0.691583	0.641888	0.710081	0.258118
Rv3390	conserved lipoprotein LpqD	>tr|L0TF88|L0TF88_MYCTU Probable conserved lipoprotein LpqD OS=Mycobacterium tuberculosis GN=lpqD PE=4 SV=1	L0TF88_MYCTU	Genes involved in cell wall and cell processes	1.6128	1.21106	-0.805718	0.44408	0.615556	0.82757	1.06435	-0.955804	-0.899464	-1.23888	-1.00633	-1.02512	-0.981067	0.149042	-0.304424	-0.0753772	-1.0928	-0.590422	-0.515756	-0.447423	0.438615	1.25985	0.818078	0.263755	1.35959	0.925318	1.03896	0.49989
Rv1198	ESAT-6-like protein EsxL	>sp|O05300|ESXL_MYCTU ESAT-6-like protein EsxL OS=Mycobacterium tuberculosis GN=esxL PE=3 SV=1	ESXL_MYCTU	Genes involved in cell wall and cell processes	-0.64045	1.16667	0.540413	1.04953	0.529041	0.794972	0.825695	-2.0525	-2.0321	-0.772308	-0.310269	-1.29179	-1.4022	0.886939	-0.213835	0.959242	0.0930962	0.250069	0.272143	0.171583	0.496932	1.08478	0.398527	0.635056	-0.155931	0.490608	0.516792	0.516526
Rv3800c	Polyketide synthase	>tr|O53579|O53579_MYCTU Polyketide synthase OS=Mycobacterium tuberculosis GN=pks13 PE=1 SV=1	O53579_MYCTU	Genes involved in lipid metabolism	-0.0860585	-0.530318	0.703197	0.12684	0.0534151	0.0203907	0.512447	-2.75637	-0.95888	-1.17958	-0.166345	-1.26529	-1.06923	1.08509	0.576554	1.15359	0.259095	0.797007	0.696562	0.686781	0.376273	0.772915	0.996681	-0.218754	0.510422	0.515316	0.641668	0.528189
Rv0315	possible beta-1,3-glucanase	>tr|L0T349|L0T349_MYCTU Possible beta-1,3-glucanase OS=Mycobacterium tuberculosis GN=Rv0315 PE=4 SV=1	L0T349_MYCTU	Genes involved in intermediary metabolism and respiration	0.939389	0.205086	1.07315	1.83632	1.01349	1.00627	0.668236	-1.22134	-1.19179	-1.4474	-0.872265	-1.1832	-1.20656	0.236651	0.642496	0.0613741	0.310353	-0.716	0.0745558	0.185864	0.578305	1.33867	-0.346871	0.268547	-0.879722	0.095156	-0.039162	0.95257
Rv0174	MCE family protein 1F	>tr|L0T2W6|L0T2W6_MYCTU MCE family protein 1F OS=Mycobacterium tuberculosis GN=mce1F PE=4 SV=1	L0T2W6_MYCTU	virulence, detoxification and adaptation	0.864189	0.394411	0.64294	0.32601	0.556887	0.518675	0.245996	-0.637877	-0.102249	-2.39163	-2.39068	-1.38061	-1.51428	1.18719	0.320106	0.261606	0.11078	0.257429	0.23748	0.259518	0.0891814	0.85986	0.500961	0.518091	0.466051	0.586241	0.509526	0.183694
Rv0859	acyltransferase Rv0859	>sp|O53871|Y0859_MYCTU Putative acyltransferase Rv0859 OS=Mycobacterium tuberculosis GN=fadA PE=1 SV=1	Y0859_MYCTU	Genes involved in lipid metabolism	-0.114688	-0.182374	1.4187	1.44687	0.642127	0.652006	0.913464	-1.08199	-2.1213	-0.916905	-1.44771	-1.39198	-1.26485	0.534417	-0.281896	0.770996	0.369792	0.430776	0.322417	0.400284	0.43985	0.884649	0.595151	0.315934	-0.0860158	0.42743	0.455543	0.413617
Rv0176	conserved Mce associated transmembrane protein	>tr|L0T5R6|L0T5R6_MYCTU Probable conserved Mce associated transmembrane protein OS=Mycobacterium tuberculosis GN=Rv0176 PE=4 SV=1	L0T5R6_MYCTU	Genes involved in cell wall and cell processes	0.759642	-0.731785	0.500444	0.529477	0.264445	0.51496	0.674199	-1.01003	-1.59774	-1.63136	-1.14784	-1.34674	-1.37279	0.314613	0.928217	0.638176	-1.18465	0.855814	0.309389	0.746995	1.00362	0.795076	0.828037	0.68901	0.779511	0.772909	0.787293	0.0594786
Rv0172	Mce-family protein Mce1D	>tr|L7N5G3|L7N5G3_MYCTU Mce-family protein Mce1D OS=Mycobacterium tuberculosis GN=mce1D PE=4 SV=1	L7N5G3_MYCTU	virulence, detoxification and adaptation	0.406306	-0.304728	0.534188	0.661641	0.324352	0.470247	0.432147	-0.24319	-1.90084	-1.75928	-2.04612	-1.48736	-1.83006	0.837671	0.778659	0.413838	0.397036	0.306413	0.473986	0.405437	0.208523	1.00835	0.604861	0.563596	0.579268	0.689019	0.592064	0.213566
Rv0171;Rv0591	MCE family protein 1C;Mce-family protein Mce2C	>tr|F5BH93|F5BH93_MYCTU MCE family protein 1C OS=Mycobacterium tuberculosis GN=mce1C PE=4 SV=1	F5BH93_MYCTU	virulence, detoxification and adaptation	0.265324	-0.82731	0.960282	0.739746	0.28451	0.502535	0.79591	-1.32002	-1.45429	-1.38777	-1.80086	-1.49074	-1.42103	0.213893	0.598774	0.471121	0.209441	0.135423	0.35369	0.340281	0.217795	1.1866	0.823174	0.842612	0.557754	0.852535	0.832893	0.257847
Rv0170	MCE family protein 1B	>tr|L7N4C4|L7N4C4_MYCTU MCE family protein 1B OS=Mycobacterium tuberculosis GN=mce1B PE=4 SV=1	L7N4C4_MYCTU	virulence, detoxification and adaptation	0.612829	-0.0127378	0.683949	0.744162	0.507051	0.648389	0.350658	-1.68079	-1.27656	-2.32859	-1.08588	-1.59295	-1.47867	0.549577	0.528371	0.45061	0.262036	0.469342	0.42759	0.459976	0.115236	0.818765	0.641758	0.533558	0.639169	0.658312	0.640464	0.11825
Rv0173;Rv0593	possible Mce-family lipoprotein LprK (Mce-family lipoprotein Mce1E);possible Mce-family lipoprotein LprL (Mce-family lipoprotein Mce2E)	>tr|L0T2R3|L0T2R3_MYCTU Possible Mce-family lipoprotein LprK (Mce-family lipoprotein Mce1E) OS=Mycobacterium tuberculosis GN=lprK PE=4 SV=1	L0T2R3_MYCTU	Genes involved in cell wall and cell processes	0.592059	0.0349638	0.398133	0.684593	0.427437	0.495096	0.28759	-1.53461	-1.63202	-1.65658	-1.65631	-1.61988	-1.64416	0.0580011	0.746048	0.244909	0.266882	0.225461	0.370825	0.255896	0.25072	0.997968	0.729543	0.651051	0.907901	0.821616	0.818722	0.159285
Rv0169;Rv0589	MCE family protein 1A;Mce-family protein Mce2A	>tr|F5BH89|F5BH89_MYCTU MCE family protein 1A OS=Mycobacterium tuberculosis GN=mce1A PE=4 SV=1	F5BH89_MYCTU	virulence, detoxification and adaptation	0.281329	-0.0418442	0.805448	0.642362	0.421824	0.461846	0.378828	-1.56635	-1.64996	-1.67371	-1.67209	-1.64053	-1.66103	0.0506246	0.692993	0.59667	0.356673	0.558602	0.551234	0.577636	0.141502	0.802103	0.660861	0.623075	0.583842	0.66747	0.641968	0.0951039
