# Supplementary material for: Comparative Proteomic Analyses of Avirulent, Virulent, and Clinical Strains of Mycobacterium tuberculosis Identify Strain-specific Patterns
Source: J Biol Chem. 2016 May 5;291(27):14257–73. doi: 10.1074/jbc.M115.666123 (PMC4933181; doi:10.1074/jbc.M115.666123)
Supplement: Supplemental Data [file 10.1074_M115.666123_jbc.M115.666123-8.xlsx]

## Sheet: supp2
Supplementary Table 8A. The complete protein identification list based on K- means clustering
K-Cluster	protein	Gene names	Protein names	Tuberculist family
1	pntAa	Rv0155	NAD(P) transhydrogenase (Subunit alpha) PntAa [first part catalytic part] (Pyridine nucleotide transhydrogenase subunit alpha) (Nicotinamide nucleotide transhydrogenase subunit alpha)	intermediary metabolism and respiration
1	Rv0443	Rv0443	Conserved protein	conserved hypotheticals
1	Rv0958	Rv0958	Possible magnesium chelatase	intermediary metabolism and respiration
1	Rv0338c	Rv0338c	iron-sulfur-binding reductase	intermediary metabolism and respiration
1	gnd1	Rv1844c	6-phphogluconate dehydrogenase, decarboxylating	intermediary metabolism and respiration
1	Rv3213c	Rv3213c	possible SOJ/para-related protein	cell wall and cell processes
1	Rv1579c	Rv1579c	PhiRv1 phage protein	Insertion seqs and phages
1	htrA	Rv1223	Heat shock protein HtrA	intermediary metabolism and respiration
1	metS	Rv1007c	Methionine--tRNA ligase	information pathway
1	Rv3094c	Rv3094c	Uncharacterized protein	conserved hypotheticals
1	Rv0560c	Rv0560c	Uncharacterized protein Rv0560c/MT0586	intermediary metabolism and respiration
1	vapB38	Rv2493	antitoxin VapB38	virulence, detoxification and adaptation
1	leuC	Rv2988c	3-isopropylmalate dehydratase large subunit	intermediary metabolism and respiration
1	Rv2989	Rv2989	transcriptional regulatory protein	regulatory proteins
1	Rv0830	Rv0830	S-adenyl-L-methionine-dependent methyltransferase Rv0830/MT0851	lipid metabolism
1	Rv3684	Rv3684	lyase	intermediary metabolism and respiration
1	Rv3718c	Rv3718c	Conserved protein	conserved hypotheticals
1	eccA1	Rv3868	ESX-1 secretion system protein EccA1	cell wall and cell processes
1	espJ	Rv3878	ESX-1 secretion-associated protein EspJ	cell wall and cell processes
1	espK	Rv3879c	ESX-1 secretion-associated protein EspK	cell wall and cell processes
1	esxA	Rv3875	6 kDa early secretory antigenic target	cell wall and cell processes
1	esxB	Rv3874	ESAT-6-like protein EsxB	cell wall and cell processes
1	mdh	Rv1240	Malate dehydrogenase	intermediary metabolism and respiration
1	hbhA	Rv0475	Heparin-binding hemagglutinin	cell wall and cell processes
1	rpmJ	Rv3461c	50S ribomal protein L36	information pathway
1	rpsN1	Rv0717	30S ribomal protein S14 type Z	information pathway
1	sahH	Rv3248c	Adenylhomocysteinase	intermediary metabolism and respiration
1	kasB	Rv2246	3-oxoacyl-[acyl-carrier-protein] synthase 2	lipid metabolism
1	tesA	Rv2928	thioesterase TesA	lipid metabolism
1	dnaZX	Rv3721c	DNA polymerase III subunit gamma/tau	information pathway
1	mctB	Rv1698	Copper transporter MctB	cell wall and cell processes
1	leuD	Rv2987c	3-isopropylmalate dehydratase small subunit	intermediary metabolism and respiration
1	Rv2971	Rv2971	Uncharacterized oxidoreductase Rv2971/MT3049	intermediary metabolism and respiration
1	espG1	Rv3866	ESX-1 secretion-associated protein EspG1	cell wall and cell processes
1	espF	Rv3865	ESX-1 secretion-associated protein EspF	cell wall and cell processes
1	gabD2	Rv1731	succinate-semialdehyde dehydrogenase [NADP(+)] 2	intermediary metabolism and respiration
1	hadC	Rv0637	UPF0336 protein Rv0637/MT0666	intermediary metabolism and respiration
1	regX3	Rv0491	Sensory transduction protein regX3	regulatory proteins
1	choD	Rv3409c	Cholesterol oxidase	lipid metabolism
1	pcnA	Rv3907c	PolyA polymerase	information pathway
1	Rv3198A	Rv3198.1 Rv3198A	glutaredoxin Rv3198.1/MT3292	intermediary metabolism and respiration
1	Rv0207c	Rv0207c	Uncharacterized protein	conserved hypotheticals
1	metC	Rv3340	O-acetylhomerine sulfhydrylase MetC (Homocysteine synthase) (O-acetylhomerine (Thiol)-lyase) (OAH sulfhydrylase) (O-acetyl-L-homerine sulfhydrylase)	intermediary metabolism and respiration
1	glcB	Rv1837c	Malate synthase G	intermediary metabolism and respiration
1	rplB	Rv0704	50S ribomal protein L2	information pathway
2	Rv0530	Rv0530	Conserved protein	conserved hypotheticals
2	fadB2	Rv0468	3-hydroxybutyryl-CoA dehydrogenase	lipid metabolism
2	espI	Rv3876	ESX-1 secretion-associated protein EspI	cell wall and cell processes
2	accD6	Rv2247	propionyl-CoA carboxylase beta chain 6	lipid metabolism
2	rpmA	Rv2441c	50S ribomal protein L27	information pathway
2	ino1	Rv0046c	Initol-3-phphate synthase	intermediary metabolism and respiration
2	opcA	Rv1446c	OXPP cycle protein OpcA	intermediary metabolism and respiration
2	rne	Rv2444c	possible ribonuclease E Rne	information pathway
2	Rv3920c	Rv3920c	Conserved protein similar to jag protein	conserved hypotheticals
2	fprA	Rv3106	NADPH-ferredoxin reductase FprA	intermediary metabolism and respiration
2	Rv3463	Rv3463	Conserved protein	conserved hypotheticals
2	Rv3489	Rv3489	Uncharacterized protein	conserved hypotheticals
2	Rv3651	Rv3651	Uncharacterized protein	conserved hypotheticals
2	tal	Rv1448c	Transaldolase	intermediary metabolism and respiration
2	lppD	Rv1899c	Uncharacterized protein Rv1899c/MT1950	cell wall and cell processes
2	folD	Rv3356c	Bifunctional protein FolD	intermediary metabolism and respiration
2	Rv0738	Rv0738	Uncharacterized protein Rv0738/MT0763	conserved hypotheticals
2	espH	Rv3867	ESX-1 secretion-associated protein EspH	cell wall and cell processes
2	fadE8	Rv0672	Acyl-CoA dehydrogenase,	lipid metabolism
2	groES	Rv3418c	10 kDa chaperonin	virulence, detoxification and adaptation
2	adhC	Rv3045	NADP-dependent alcohol dehydrogenase C	intermediary metabolism and respiration
2	groEL1	Rv3417c	60 kDa chaperonin 1	virulence, detoxification and adaptation
2	dnaJ1	Rv0352	Chaperone protein DnaJ 1	virulence, detoxification and adaptation
2	wag31	Rv2145c	Cell wall synthesis protein Wag31	cell wall and cell processes
2	ribA2	Rv1415	Riboflavin biynthesis protein RibBA	intermediary metabolism and respiration
2	dnaJ2	Rv2373c	Chaperone protein DnaJ 2	virulence, detoxification and adaptation
2	Rv2575	Rv2575	Uncharacterized protein Rv2575/MT2651	cell wall and cell processes
2	infC	Rv1641	Translation initiation factor IF-3	information pathway
2	lsr2	Rv3597c	Nucleoid-associated protein Lsr2	information pathway
2	rpsP	Rv2909c	30S ribomal protein S16	information pathway
2	sigH	Rv3223c	ECF RNA polymerase sigma factor SigH	information pathway
2	rpsR1	Rv0055	30S ribomal protein S18 1	information pathway
2	fhaA	Rv0020c	FHA domain-containing protein FhaA	regulatory proteins
2	echA16	Rv2831	Enoyl-CoA hydratase/isomerase family protein	lipid metabolism
2	ribG	Rv1409	Riboflavin biynthesis protein RibD	intermediary metabolism and respiration
2	msrB	Rv2674	PilB-related protein	intermediary metabolism and respiration
2	rpsQ	Rv0710	30S ribomal protein S17	information pathway
2	hupB	Rv2986c	DNA-binding protein HU homolog	information pathway
2	nuoI	Rv3153	NADH-quinone oxidoreductase subunit I	intermediary metabolism and respiration
2	leuA	Rv3710	2-isopropylmalate synthase	intermediary metabolism and respiration
2	Rv0731c	Rv0731c	S-adenyl-L-methionine-dependent methyltransferase Rv0731c/MT0756	lipid metabolism
2	espB	Rv3881c	ESX-1 secretion-associated protein EspB	cell wall and cell processes
3	dacB1	Rv3330	Penicillin-binding protein,	cell wall and cell processes
3	mce1A	Rv0169;Rv0589	MCE family protein 1A;Mce-family protein Mce2A	virulence, detoxification and adaptation
3	mce1C	Rv0171;Rv0591	MCE family protein 1C;Mce-family protein Mce2C	virulence, detoxification and adaptation
3	lprK	Rv0173;Rv0593	possible Mce-family lipoprotein LprK (Mce-family lipoprotein Mce1E);possible Mce-family lipoprotein LprL (Mce-family lipoprotein Mce2E)	cell wall and cell processes
3	mce1F	Rv0174	MCE family protein 1F	virulence, detoxification and adaptation
3	Rv0315	Rv0315	possible beta-1,3-glucanase	intermediary metabolism and respiration
3	Rv0176	Rv0176	conserved Mce associated transmembrane protein	cell wall and cell processes
3	lpqD	Rv3390	conserved lipoprotein LpqD	cell wall and cell processes
3	mce1B	Rv0170	MCE family protein 1B	virulence, detoxification and adaptation
3	mce1D	Rv0172	Mce-family protein Mce1D	virulence, detoxification and adaptation
3	esxL	Rv1198	ESAT-6-like protein EsxL	cell wall and cell processes
3	iniB	Rv0341	Isoniazid-induced protein IniB	cell wall and cell processes
3	pks13	Rv3800c	Polyketide synthase	lipid metabolism
3	fadA	Rv0859	acyltransferase Rv0859	lipid metabolism
3	fadB	Rv0860	fatty oxidation protein FadB	lipid metabolism
3	mkl	Rv0655	ribonucleotide transport ATP-binding protein mkl	cell wall and cell processes
3	fadE12	Rv0972c	Acyl-CoA dehydrogenase fadE12	lipid metabolism
4	typA	Rv1165	GTP-binding elongation factor family protein	information pathway
4	Rv1126c	Rv1126c	Conserved protein	conserved hypotheticals
4	dop	Rv2112c	Pup deamidase/depupylase	intermediary metabolism and respiration
4	acs	Rv3667	Acetyl-coenzyme A synthetase	lipid metabolism
4	Rv3719	Rv3719	Conserved protein	conserved hypotheticals
4	serA1	Rv2996c	D-3-phphoglycerate dehydrogenase	intermediary metabolism and respiration
4	glmS	Rv3436c	Glutamine--fructe-6-phphate aminotransferase [isomerizing]	intermediary metabolism and respiration
4	amiC	Rv2888c	amidase AmiC	intermediary metabolism and respiration
4	pheT	Rv1650	Phenylalanine--tRNA ligase beta subunit	information pathway
4	Rv3819	Rv3819	Uncharacterized protein	conserved hypotheticals
4	echA11	Rv1141c	Enoyl-CoA hydratase/isomerase family protein	lipid metabolism
4	Rv1443c	Rv1443c	Uncharacterized protein	conserved hypotheticals
4	treS	Rv0126	Trehale synthase/amylase TreS	virulence, detoxification and adaptation
4	Rv2795c	Rv2795c	Uncharacterized protein	conserved hypotheticals
4	glfT2	Rv3808c	Galactofuranyl transferase GlfT2	cell wall and cell processes
4	zmp1	Rv0198c	Endopeptidase, peptidase family M13	intermediary metabolism and respiration
4	ctpC	Rv3270	manganese/zinc-exporting P-type ATPase	cell wall and cell processes
4	glnQ	Rv2564	Uncharacterized ABC transporter ATP-binding protein Rv2564/MT2640	cell wall and cell processes
4	htpG	Rv2299c	Chaperone protein HtpG	virulence, detoxification and adaptation
4	lipN	Rv2970c	Lipase/esterase	intermediary metabolism and respiration
4	ftsX	Rv3101c	Cell division protein FtsX	cell wall and cell processes
4	atpD	Rv1310	ATP synthase subunit beta	intermediary metabolism and respiration
5	fabG4	Rv0242c	3-oxoacyl-(Acyl-carrier-protein) reductase	lipid metabolism
5	acn	Rv1475c	Aconitate hydratase	intermediary metabolism and respiration
5	Rv0347	Rv0347	conserved membrane protein	cell wall and cell processes
5	fadA2	Rv0243	acetyl-CoA acyltransferase FadA2 (3-ketoacyl-CoA thiolase) (Beta-ketothiolase)	lipid metabolism
5	Rv0810c	Rv0810c	Uncharacterized protein	conserved hypotheticals
5	guaB2	Rv3411c	Inine-5'-monophphate dehydrogenase	intermediary metabolism and respiration
5	purK	Rv3276c	N5-carboxyaminoimidazole ribonucleotide synthase	intermediary metabolism and respiration
5	serS	Rv3834c	Serine--tRNA ligase	information pathway
5	sucC	Rv0951	Succinyl-CoA ligase [ADP-forming] subunit beta	intermediary metabolism and respiration
5	mas	Rv2940c	Mycoceric acid synthase	lipid metabolism
5	rplA	Rv0641	50S ribomal protein L1	information pathway
5	PPE18	Rv1196	PPE family protein	PE/PPE
6	mycP2	Rv3886c	alanine and proline rich membrane-anchored mycin MycP2 (Serine protease) (Subtilisin-like protease) (Subtilase-like) (Mycin-2)	intermediary metabolism and respiration
6	Rv2258c	Rv2258c	Methyltransferase-related protein	regulatory proteins
6	fadE35	Rv3797	Acyl-CoA dehydrogenase,	lipid metabolism
6	lpqM	Rv0419	possible lipoprotein peptidase LpqM	cell wall and cell processes
6	Rv0295c	Rv0295c	Conserved protein	conserved hypotheticals
6	Rv3090	Rv3090	Uncharacterized protein	conserved hypotheticals
6	pks2	Rv3825c	Phthioceranic/hydroxyphthioceranic acid synthase	lipid metabolism
6	nadE	Rv2438c	Glutamine-dependent NAD(+) synthetase	intermediary metabolism and respiration
6	ahpD	Rv2429	Alkyl hydroperoxide reductase AhpD	virulence, detoxification and adaptation
6	glpD2	Rv3302c	Glycerol-3-phphate dehydrogenase 2	intermediary metabolism and respiration
6	Rv1543	Rv1543	Uncharacterized oxidoreductase Rv1543/MT1595	lipid metabolism
6	gabD1	Rv0234c	Succinate-semialdehyde dehydrogenase [NADP(+)] 1	intermediary metabolism and respiration
6	glgP	Rv1328	Glycogen phphorylase	intermediary metabolism and respiration
6	Rv1751	Rv1751	oxidoreductase	intermediary metabolism and respiration
6	Rv1683	Rv1683	possible bifunctional enzyme long-chain acyl-CoA synthase and lipase	lipid metabolism
6	Rv1703c	Rv1703c	catechol-O-methyltransferase	intermediary metabolism and respiration
6	Rv2061c	Rv2061c	Conserved protein	conserved hypotheticals
6	lpqN	Rv0583c	Lipoprotein, MK35	cell wall and cell processes
6	Rv1156	Rv1156	Conserved protein	conserved hypotheticals
6	Rv1544	Rv1544	Oxidoreductase, short-chain dehydrogenase/reductase family	lipid metabolism
6	Rv2050	Rv2050	RNA polymerase-binding protein RbpA	conserved hypotheticals
6	Rv0909	Rv0909	Antitoxin Rv0909/MT0933	conserved hypotheticals
6	Rv0927c	Rv0927c	Uncharacterized oxidoreductase Rv0927c/MT0954	intermediary metabolism and respiration
6	bkdB	Rv2496c	3-methyl-2-oxobutanoate dehydrogenase subunit beta	intermediary metabolism and respiration
6	fadE20	Rv2724c	acyl-CoA dehydrogenase FadE20	lipid metabolism
6	metH	Rv2124c	Methionine synthase	intermediary metabolism and respiration
6	desA2	Rv1094	acyl-[acyl-carrier-protein] desaturase desA2	lipid metabolism
6	eccB5	Rv1782	ESX-5 secretion system protein eccB5	cell wall and cell processes
6	Rv3661	Rv3661	Uncharacterized protein Rv3661/MT3761	virulence, detoxification and adaptation
6	Rv3720	Rv3720	possible fatty acid synthase	lipid metabolism
6	rplQ	Rv3456c	50S ribomal protein L17	information pathway
6	trxC	Rv3914	Thioredoxin	intermediary metabolism and respiration
6	Rv2565	Rv2565	Uncharacterized NTE family protein Rv2565/MT2641	conserved hypotheticals
6	cmaA1	Rv3392c	Cyclopropane mycolic acid synthase 1	lipid metabolism
6	ald	Rv2780	Alanine dehydrogenase	intermediary metabolism and respiration
6	Rv2294	Rv2294	cystathionine beta-lyase	intermediary metabolism and respiration
6	atpB	Rv1304	ATP synthase subunit a	intermediary metabolism and respiration
6	atpF	Rv1306	ATP synthase subunit b	intermediary metabolism and respiration
6	cdh	Rv2289	CDP-diacylglycerol pyrophphatase	lipid metabolism
6	clpP2	Rv2460c	ATP-dependent Clp protease proteolytic subunit 2	intermediary metabolism and respiration
6	Rv2000	Rv2000	Uncharacterized protein Rv2000/MT2056	conserved hypotheticals
6	htpX	Rv0563	Protease HtpX homolog	virulence, detoxification and adaptation
6	purD	Rv0772	Phphoribylamine--glycine ligase	intermediary metabolism and respiration
6	rplJ	Rv0651	50S ribomal protein L10	information pathway
6	rpoZ	Rv1390	DNA-directed RNA polymerase subunit omega	information pathway
6	Rv2285	Rv2285	diacyglycerol O-acyltransferase Rv2285/MT2343	lipid metabolism
6	Rv2554c	Rv2554c	Holliday junction resolvase	conserved hypotheticals
6	fabG3	Rv2002	3-alpha-(or 20-beta)-hydroxysteroid dehydrogenase	lipid metabolism
6	Rv1410c	Rv1410c	MFS-type drug efflux transporter P55	cell wall and cell processes
6	gyrA	Rv0006	DNA gyrase subunit A	information pathway
6	Rv2959c	Rv2959c	Rhamnyl O-methyltransferase	intermediary metabolism and respiration
6	fadD9	Rv2590	fatty-acid-CoA ligase FadD9 (Fatty-acid-CoA synthetase) (Fatty-acid-CoA synthase)	lipid metabolism
6	ppiB	Rv2582	peptidyl-prolyl cis-trans isomerase B	information pathway
6	desA1	Rv0824c	acyl-[acyl-carrier-protein] desaturase desA1	lipid metabolism
6	ahpC	Rv2428	Alkyl hydroperoxide reductase subunit C	virulence, detoxification and adaptation
6	fadD7	Rv0119	fatty-acid-CoA ligase FadD7 (Fatty-acid-CoA synthetase) (Fatty-acid-CoA synthase)	lipid metabolism
6	Rv1770	Rv1770	Conserved protein	conserved hypotheticals
6	Rv2406c	Rv2406c	Conserved protein	conserved hypotheticals
6	Rv3726	Rv3726	possible dehydrogenase	intermediary metabolism and respiration
6	Rv1794	Rv1794	Conserved protein	conserved hypotheticals
6	Rv0149	Rv0149	possible quinone oxidoreductase (NADPH:quinone oxidoreductase) (Zeta-crystallin)	intermediary metabolism and respiration
6	fadE15	Rv1467c	Acyl-CoA dehydrogenase,	lipid metabolism
6	Rv3368c	Rv3368c	Nitroreductase family protein	intermediary metabolism and respiration
6	Rv1444c	Rv1444c	Uncharacterized protein	conserved hypotheticals
6	menB	Rv0548c	1,4-Dihydroxy-2-naphthoyl-CoA synthase	intermediary metabolism and respiration
6	Rv2765	Rv2765	Carboxymethylenebutenolidase,	intermediary metabolism and respiration
6	fixB	Rv3028c	Electron transfer flavoprotein subunit alpha	intermediary metabolism and respiration
6	dosT	Rv2027c	Hypoxia sensor histidine kinase response regulator DT	regulatory proteins
6	pdc	Rv0853c	Alpha-keto-acid decarboxylase	intermediary metabolism and respiration
6	Rv3688c	Rv3688c	Conserved protein	conserved hypotheticals
6	moxR2	Rv3692	Magnesium chelatase,	regulatory proteins
6	cysK1	Rv2334	O-acetylserine sulfhydrylase	intermediary metabolism and respiration
6	cfp2	Rv2376c	Low molecular weight antigen MTB12	cell wall and cell processes
6	Rv2298	Rv2298	Uncharacterized oxidoreductase Rv2298/MT2355	conserved hypotheticals
6	Rv3400	Rv3400	Uncharacterized protein Rv3400/MT3508	intermediary metabolism and respiration
6	proA	Rv2427c	Gamma-glutamyl phphate reductase	intermediary metabolism and respiration
6	thrC	Rv1295	Threonine synthase	intermediary metabolism and respiration
6	sirA	Rv2391	Sulfite reductase [ferredoxin]	intermediary metabolism and respiration
6	PE31	Rv3477	PE family protein	PE/PPE
6	Rv0161	Rv0161	possible oxidoreductase	intermediary metabolism and respiration
6	pks4	Rv1181	polyketide beta-ketoacyl synthase Pks4	lipid metabolism
6	umaA	Rv0469	possible mycolic acid synthase UmaA	lipid metabolism
6	Rv1874	Rv1874	Uncharacterized protein	conserved hypotheticals
6	Rv0394c	Rv0394c	possible secreted protein	cell wall and cell processes
6	fadE36	Rv3761c	possible acyl-CoA dehydrogenase FadE36	lipid metabolism
6	Rv0042c	Rv0042c	possible transcriptional regulatory protein (Probably MarR-family)	regulatory proteins
6	lipM	Rv2284	Carboxylesterase,	intermediary metabolism and respiration
6	Rv0075	Rv0075	Aminotransferase, class I	intermediary metabolism and respiration
6	Rv1871c	Rv1871c	Conserved protein	conserved hypotheticals
6	Rv3093c	Rv3093c	Hypothetical oxidoreductase	intermediary metabolism and respiration
6	citE	Rv2498c	Citrate lyase subunit beta-like protein	intermediary metabolism and respiration
6	Rv0669c	Rv0669c	Neutral ceramidase	intermediary metabolism and respiration
6	ltp1	Rv2790c	lipid-transfer protein Ltp1	cell wall and cell processes
6	Rv3502c	Rv3502c	short-chain type dehydrogenase/reductase. possible 17-beta-hydroxysteroid dehydrogenase	intermediary metabolism and respiration
6	mmsA	Rv0753c	methylmalonate-semialdehyde dehydrogenase MmsA (Methylmalonic acid semialdehyde dehydrogenase) (MMSDH)	intermediary metabolism and respiration
6	Rv0825c	Rv0825c	Conserved protein	conserved hypotheticals
6	Rv3767c	Rv3767c	S-adenyl-L-methionine-dependent methyltransferase Rv3767c/MT3874	lipid metabolism
6	Rv0088	Rv0088	Uncharacterized protein Rv0088/MT0096	lipid metabolism
6	lpqH	Rv3763	Lipoprotein LpqH	cell wall and cell processes
6	ppnK	Rv1695	Inorganic polyphphate/ATP-NAD kinase	intermediary metabolism and respiration
6	prrA	Rv0903c	Transcriptional regulatory protein PrrA	regulatory proteins
6	gyrB	Rv0005	DNA gyrase subunit B	information pathway
6	Rv0795	Rv0795 Rv1370c Rv1757c Rv1763 Rv2105 Rv2168c Rv2278 Rv2354 Rv2480c Rv2648 Rv2815c Rv3184 Rv3186 Rv3325 Rv3381c Rv3474	Insertion element IS6110 uncharacterized 12.0 kDa protein	insertion seqs and phages
6	hemL	Rv0524	Glutamate-1-semialdehyde 2,1-aminomutase	intermediary metabolism and respiration
6	fadD21	Rv1185c	fatty-acid--CoA ligase fadD21	lipid metabolism
6	ctaD	Rv3043c	cytochrome c oxidase subunit 1	intermediary metabolism and respiration
6	Rv0504c	Rv0504c	UPF0336 protein Rv0504c/MT0525.1	conserved hypotheticals
6	vapB47	Rv3407	Antitoxin VapB47	virulence, detoxification and adaptation
6	pckA	Rv0211	Phphoenolpyruvate carboxykinase [GTP]	intermediary metabolism and respiration
6	tgs2	Rv3734c	diacyglycerol O-acyltransferase tgs2	lipid metabolism
6	Rv0688	Rv0688	ferredoxin reductase	intermediary metabolism and respiration
6	lldD2	Rv1872c	L-lactate dehydrogenase [cytochrome]	intermediary metabolism and respiration
6	devR	Rv3133c	Transcriptional regulatory protein DevR (DR)	regulatory proteins
6	cydA	Rv1623c	Cytochrome d ubiquinol oxidase, subunit I	intermediary metabolism and respiration
7	ppsC	Rv2933	Phthiocerol synthesis polyketide synthase type I PpsC	lipid metabolism
7	ppsE	Rv2935	Phthiocerol synthesis polyketide synthase type I PpsE	lipid metabolism
7	fadA4	Rv1323	acetyl-CoA acetyltransferase	lipid metabolism
7	rplT	Rv1643	50S ribomal protein L20	information pathway
7	Rv2837c	Rv2837c	Bifunctional oligoribonuclease and PAP phosphatase NrnA	conserved hypotheticals
		Supp Table 8B: Proteins that are commonly expressed between JAL and BND strain
		Gene Name	Protein Name	JAL: Median	BND: Median	Ra: Median	Rv:Median
	1	Rv0243	acetyl-CoA acyltransferase FadA2 (3-ketoacyl-CoA thiolase) (Beta-ketothiolase)	0.326711	0.242548	-1.25171	0.381657
	2	Rv0347	conserved membrane protein	0.597409	0.606281	-1.20464	0.443736
	3	Rv0641	50S ribomal protein L1	0.770242	0.642711	-1.05769	0.0181822
	4	Rv0951	Succinyl-CoA ligase [ADP-forming] subunit beta	0.521681	0.304472	-1.16969	-0.0348609
	5	Rv1196	PPE family protein	0.265242	0.601498	-1.37679	0.437617
	6	Rv2837c	Bifunctional oligoribonuclease and PAP phphatase NrnA	0.580838	0.826629	-0.463212	-1.19587
	7	Rv2933	Phthiocerol synthesis polyketide synthase type I PpsC	0.347323	0.43145	1.01702	-1.34932
	8	Rv2996c	D-3-phphoglycerate dehydrogenase	-0.797261	-0.797274	1.19761	0.39141
	9	Rv3436c	Glutamine--fructe-6-phphate aminotransferase [isomerizing]	-0.635428	-0.748161	1.2823	0.148263
	10	Rv3719	Conserved protein	-0.764539	-0.718792	0.817003	0.648645
