# Supplementary material for: Comparative Proteomic Analyses of Avirulent, Virulent, and Clinical Strains of Mycobacterium tuberculosis Identify Strain-specific Patterns
Source: J Biol Chem. 2016 May 5;291(27):14257–73. doi: 10.1074/jbc.M115.666123 (PMC4933181; doi:10.1074/jbc.M115.666123)
Supplement: Supplemental Data [file 10.1074_M115.666123_jbc.M115.666123-9.xlsx]

## Sheet: Sheet1
Sup Table 9: Subsystem based classification of the differentially expressed proteins in the four MTB strains.
GENES	RV	Ra	BND	JAL	SUBSYSTEMS BASED ON iODSS890 MODEL
Rv3808c					Arabinogalactan Synthesis
Rv0243					Beta oxidation of fatty acids,Beta oxidation of odd-numbered acyl chain fatty acids,Beta oxidation of unsaturated fatty acids
Rv0672					Beta oxidation of fatty acids,Beta oxidation of odd-numbered acyl chain fatty acids,Beta oxidation of unsaturated fatty acids
Rv0972c					Beta oxidation of fatty acids,Beta oxidation of odd-numbered acyl chain fatty acids,Beta oxidation of unsaturated fatty acids
Rv1141c					Beta oxidation of fatty acids,Beta oxidation of odd-numbered acyl chain fatty acids,Beta oxidation of unsaturated fatty acids
Rv1323					Beta oxidation of fatty acids,Beta oxidation of odd-numbered acyl chain fatty acids,Beta oxidation of unsaturated fatty acids
Rv1467c					Beta oxidation of fatty acids,Beta oxidation of odd-numbered acyl chain fatty acids,Beta oxidation of unsaturated fatty acids
Rv2724c					Beta oxidation of fatty acids,Beta oxidation of odd-numbered acyl chain fatty acids,Beta oxidation of unsaturated fatty acids
Rv2831					Beta oxidation of fatty acids,Beta oxidation of odd-numbered acyl chain fatty acids,Beta oxidation of unsaturated fatty acids
Rv3761c					Beta oxidation of fatty acids,Beta oxidation of odd-numbered acyl chain fatty acids,Beta oxidation of unsaturated fatty acids
Rv3797					Beta oxidation of fatty acids,Beta oxidation of odd-numbered acyl chain fatty acids,Beta oxidation of unsaturated fatty acids
Rv0468					Beta oxidation of fatty acids,Beta oxidation of odd-numbered acyl chain fatty acids,Beta oxidation of unsaturated fatty acids,Fatty acid metabolism
Rv0859					Beta oxidation of fatty acids,Beta oxidation of odd-numbered acyl chain fatty acids,Beta oxidation of unsaturated fatty acids,Fatty acid metabolism
Rv0211					Citric Acid Cycle
Rv0951					Citric Acid Cycle
Rv1240					Citric Acid Cycle
Rv2498c					Citric Acid Cycle
Rv1475c					Citric Acid Cycle,Propanoate Metabolism
Rv0958					Cofactor Metabolism
Rv2391					Cofactor Metabolism
Rv3302c					Cofactor Metabolism
Rv3356c					Cofactor Metabolism,Folate Metabolism
Rv1295					Cofactor Metabolism,Glycine Serine and Threonine Metabolism
Rv2334					Cysteine Metabolism
Rv3684					Cysteine Metabolism
Rv0824c					Fatty Acid Metabolism
Rv0860					Fatty Acid Metabolism
Rv1094					Fatty Acid Metabolism
Rv1185c					Fatty Acid Metabolism
Rv2590					Fatty Acid Metabolism
Rv0234c					Glutamate Metabolism
Rv1731					Glutamate Metabolism
Rv2438c					Glutamate Metabolism
Rv3436c					Glutamate Metabolism
Rv2996c					Glycine Serine and Threonine Metabolism
Rv2496c					Glycolysis
Rv3400					Glycolysis
Rv3667					Glycolysis, Sugar metabolism
Rv0295c					Membrane Metabolism
Rv2289					Membrane Metabolism
Rv2928					Membrane Metabolism
Rv2933					Membrane Metabolism
Rv2935					Membrane Metabolism
Rv2940c					Membrane Metabolism
Rv3330					Membrane Metabolism,Peptidoglycan Metabolism
Rv0075					Methionine Metabolism
Rv2124c					Methionine Metabolism
Rv3248c					Methionine Metabolism
Rv3340					Methionine Metabolism
Rv2246					Mycolic Acid Biosynthesis
Rv3800c					Mycolic Acid Biosynthesis
Rv2674					Other Amino Acid Metabolism
Rv2780					Other Amino Acid Metabolism
Rv0155					Pantothenate and CoA Metabolism
Rv1695					Pantothenate and CoA Metabolism
Rv1448c					Pentose Phosphate Pathway
Rv1844c					Pentose Phosphate Pathway
Rv0046c					Peptidoglycan Metabolism
Rv0524					Porphyrin Metabolism
Rv0772					Purine Metabolism
Rv3043c					Purine Metabolism
Rv3276c					Purine Metabolism
Rv3411c					Purine Metabolism
Rv1304					Purine Metabolism,Transport
Rv1306					Purine Metabolism,Transport
Rv1310					Purine Metabolism,Transport
Rv0853c					Pyruvate Metabolism
Rv1837c					Pyruvate Metabolism
Rv1872c					Pyruvate Metabolism
Rv2298					Pyruvate Metabolism
Rv3914					Pyruvate Metabolism
Rv1623c					Redox Metabolism
Rv3045					Redox Metabolism
Rv3106					Redox Metabolism
Rv3153					Redox Metabolism
Rv1409					Redox Metabolism
Rv1415					Riboflavin Metabolism
Rv0126					Sugar Metabolism
Rv0753c					Sugar Metabolism
Rv1328					Sugar Metabolism
Rv2247					Sugar Metabolism
Rv2564					Transport
Rv1007c					tRNA Charging
Rv1650					tRNA Charging
Rv3834c					tRNA Charging
Rv0548c					Ubiquinone Metabolism
Rv2427c					Urea Cycle
Rv2987c					Valine Leucine and Isoleucine Metabolism
Rv2988c					Valine Leucine and Isoleucine Metabolism
Rv3710					Valine Leucine and Isoleucine Metabolism
